# Supplementary material for: Phosphoproteomic Analysis Reveals the Importance of Kinase Regulation During Orbivirus Infection
Source: Mol Cell Proteomics. 2017 Aug 29;16(11):1990–2005. doi: 10.1074/mcp.M117.067355 (PMC5672004; doi:10.1074/mcp.M117.067355)
Supplement: Supplemental Data [file 10.1074_M117.067355_mcp.M117.067355-3.xlsx]

## Sheet: Table S1 phosphoproteins
GOBP name	GOMF name	GOCC name	KEGG name	Peptides	Unique peptides	Sequence coverage [%]	Score	Protein IDs	Protein names	Gene names	Phospho (STY) site positions	Regulated (T-test)	Regulated at 12h (T-test)	Regulated at 18h (T-test)	Regulated at 18h over 12h (T-test)
anatomical structure development;anatomical structure morphogenesis;axonogenesis;biological regulation;brain development;cell cycle process;cell part morphogenesis;cell projection morphogenesis;cell projection organization;cellular component disassembly;cellular component disassembly at cellular level;cellular component morphogenesis;cellular component organization;cellular component organization…	binding;calcium-dependent protein binding;cytoskeletal protein binding;molecular transducer activity;protein binding;signal transducer activity;tubulin binding	axon;cell body;cell part;cell projection;cell projection part;cytoplasm;cytoplasmic part;cytoskeletal part;cytosol;endosome;extracellular membrane-bounded organelle;extracellular organelle;extracellular region part;extracellular vesicular exosome;Golgi apparatus;growth cone;intracellular;intracellular membrane-bounded organelle;intracellular organelle;intracellular organelle part;intracellular pa…	MAPK signaling pathway	4	4	38.4	17.347	A2A2D0;P16949;E5RGX5;Q93045	Stathmin	STMN1	16;25;46	+		+	+
biosynthetic process;cellular biosynthetic process;cellular macromolecule biosynthetic process;cellular macromolecule metabolic process;cellular metabolic process;cellular process;cellular protein metabolic process;macromolecule biosynthetic process;macromolecule metabolic process;metabolic process;primary metabolic process;protein metabolic process;translation	structural constituent of ribosome;structural molecule activity	cell part;cytoplasm;cytoplasmic part;intracellular non-membrane-bounded organelle;intracellular organelle;intracellular part;macromolecular complex;non-membrane-bounded organelle;organelle;ribonucleoprotein complex;ribosome		5	1	14.7	46.254	A2A3R5	40S ribosomal protein S6	RPS6	204;205;209;210;211;213;215;216	+		+	+
anatomical structure development;biological regulation;cell cycle process;cell development;cellular component assembly;cellular component assembly at cellular level;cellular component organization;cellular component organization at cellular level;cellular component organization or biogenesis;cellular component organization or biogenesis at cellular level;cellular developmental process;cellular ma…	binding;C2H2 zinc finger domain binding;catalytic activity;cation binding;histone methyltransferase activity;histone methyltransferase activity (H3-K27 specific);histone methyltransferase activity (H3-K9 specific);histone-lysine N-methyltransferase activity;ion binding;lysine N-methyltransferase activity;metal ion binding;methyltransferase activity;N-methyltransferase activity;p53 binding;protein…	cell part;chromatin;chromosomal part;chromosome;cytoskeleton;intermediate filament cytoskeleton;intracellular membrane-bounded organelle;intracellular non-membrane-bounded organelle;intracellular organelle;intracellular organelle part;intracellular part;membrane-bounded organelle;non-membrane-bounded organelle;nuclear chromatin;nuclear chromosome part;nuclear part;nucleoplasm;nucleus;organelle;or…	Lysine degradation	1	1	0.9	1.602	A0A0G2JIS2;A2ABF8;A0A0G2JIR1;A2ABF9;A0A0G2JK64;Q96KQ7	Histone-lysine N-methyltransferase EHMT2	EHMT2	140	+		+
biological regulation;cell cycle;cell cycle phase;cell cycle process;cell division;cellular component organization;cellular component organization at cellular level;cellular component organization or biogenesis;cellular component organization or biogenesis at cellular level;cellular process;establishment of localization;G2/M transition of mitotic cell cycle;mitosis;mitotic cell cycle;negative reg…	binding;channel inhibitor activity;channel regulator activity;enzyme binding;enzyme inhibitor activity;enzyme regulator activity;ion channel inhibitor activity;phosphatase binding;phosphatase inhibitor activity;phosphatase regulator activity;potassium channel inhibitor activity;potassium channel regulator activity;protein binding;protein phosphatase 2A binding;protein phosphatase binding;protein …	cell part;cytoplasm;intracellular organelle part;intracellular part;nuclear part;nucleoplasm;organelle part		2	1	20	52.932	A6NMQ3;Q5T5H1;O43768;H3BTD3	Alpha-endosulfine	ENSA;ARPP19	2;90	+	+
biological regulation;cell surface receptor linked signaling pathway;cellular macromolecule metabolic process;cellular metabolic process;cellular process;cellular protein metabolic process;cellular response to stimulus;enzyme linked receptor protein signaling pathway;establishment of localization;establishment of localization in cell;intracellular signal transduction;intracellular transport;macro…	binding;cAMP-dependent protein kinase activity;catalytic activity;cation binding;cyclic nucleotide-dependent protein kinase activity;enzyme regulator activity;GTPase regulator activity;guanyl-nucleotide exchange factor activity;ion binding;kinase activity;metal ion binding;molecular transducer activity;nucleoside-triphosphatase regulator activity;phosphotransferase activity, alcohol group as acce…	cell part;cytoplasm;cytoplasmic part;cytosol;intracellular membrane-bounded organelle;intracellular organelle;intracellular part;membrane;membrane-bounded organelle;nucleus;organelle;perinuclear region of cytoplasm		1	1	1.1	1.2571	A0A087WY36;A0A087WTD7;A8MYJ1;Q12802	A-kinase anchor protein 13	AKAP13	550	+	+		+
antigen processing and presentation;antigen processing and presentation of exogenous antigen;antigen processing and presentation of exogenous peptide antigen;antigen processing and presentation of exogenous peptide antigen via MHC class II;antigen processing and presentation of peptide antigen;antigen processing and presentation of peptide antigen via MHC class II;antigen processing and presentat…	binding;catalytic activity;cytoskeletal protein binding;hydrolase activity;hydrolase activity, acting on acid anhydrides;hydrolase activity, acting on acid anhydrides, in phosphorus-containing anhydrides;kinesin binding;microtubule motor activity;motor activity;nucleoside-triphosphatase activity;protein binding;pyrophosphatase activity	cell part;cell projection;cell projection part;ciliary rootlet;cilium part;cytoplasmic part;cytoskeletal part;cytosol;intracellular organelle part;intracellular part;kinesin complex;kinesin I complex;macromolecular complex;membrane;microtubule;microtubule associated complex;neuron projection;organelle part;protein complex		1	1	1.7	2.8611	A8MZ87;Q9H0B6	Kinesin light chain 2	KLC2	443	+			+
biosynthetic process;cellular biosynthetic process;cellular macromolecule biosynthetic process;cellular macromolecule metabolic process;cellular metabolic process;cellular nitrogen compound metabolic process;cellular process;establishment of localization;establishment of localization in cell;establishment of RNA localization;gene expression;intracellular transport;macromolecule biosynthetic proce…	binding;DNA binding;nucleic acid binding	catalytic step 2 spliceosome;cell part;cytoplasmic part;cytosol;intracellular membrane-bounded organelle;intracellular organelle;intracellular organelle part;intracellular part;macromolecular complex;membrane-bounded organelle;nuclear body;nuclear matrix;nuclear part;nuclear speck;nucleoplasm;nucleoplasm part;nucleus;organelle;organelle part;ribonucleoprotein complex;spliceosomal complex	mRNA surveillance pathway;RNA transport	16	16	14.5	37.668	A9Z1X7;E9PCT1;Q8IYB3;M0R088	Serine/arginine repetitive matrix protein 1	SRRM1	384;386;388;458;460;606;614;616;747;749;778;782;784;786;787;790	+	+	+	+
	binding;cation binding;ion binding;metal ion binding			2	2	1.7	2.0061	B3KPE6;A0A0C4DGB8;Q9ULD9	Zinc finger protein 608	ZNF608	481	+		+
actin cytoskeleton organization;actin filament-based process;axon guidance;biological regulation;cell communication;cell projection assembly;cell projection organization;cell surface receptor linked signaling pathway;cell-cell signaling;cellular component assembly;cellular component assembly at cellular level;cellular component organization;cellular component organization at cellular level;cellul…	binding;binding, bridging;cytokine receptor binding;cytoskeletal adaptor activity;cytoskeletal protein binding;frizzled binding;G-protein-coupled receptor binding;growth factor receptor binding;identical protein binding;interleukin-5 receptor binding;protein binding;protein binding, bridging;protein dimerization activity;protein heterodimerization activity;protein N-terminus binding;receptor bind…	adherens junction;anchoring junction;blood microparticle;cell junction;cell part;cell-substrate adherens junction;cell-substrate junction;cytoplasm;cytoplasmic membrane-bounded vesicle;cytoplasmic part;cytoplasmic vesicle;cytoskeleton;cytosol;endoplasmic reticulum membrane;endoplasmic reticulum part;extracellular membrane-bounded organelle;extracellular organelle;extracellular region part;extrace…		1	1	4.2	1.9261	B4DHN5;E9PBU7;O00560	Syntenin-1	SDCBP	6	+	+	+
anatomical structure development;cellular component assembly;cellular component assembly at cellular level;cellular component organization;cellular component organization at cellular level;cellular component organization or biogenesis;cellular component organization or biogenesis at cellular level;cellular macromolecular complex assembly;cellular macromolecular complex subunit organization;cellul…	binding;identical protein binding;nucleic acid binding;protein binding;RNA binding	Cajal body;cell part;contractile fiber part;cytoplasm;cytoplasmic part;cytosol;intracellular membrane-bounded organelle;intracellular organelle;intracellular organelle part;intracellular part;macromolecular complex;membrane-bounded organelle;nuclear body;nuclear part;nucleoplasm;nucleoplasm part;nucleus;organelle;organelle part;protein complex;ribonucleoprotein complex;SMN complex;SMN-Sm protein …	RNA transport	1	1	7.9	76.715	B4DP61;E7EQZ4;Q16637	Survival motor neuron protein	SMN2;SMN1	28;31	+	+		+
anatomical structure development;biological regulation;cell surface receptor linked signaling pathway;cellular component organization;cellular component organization at cellular level;cellular component organization or biogenesis;cellular component organization or biogenesis at cellular level;cellular localization;cellular macromolecule localization;cellular macromolecule metabolic process;cellul…	acid-amino acid ligase activity;binding;catalytic activity;enzyme binding;ligase activity;ligase activity, forming carbon-nitrogen bonds;protein binding;small conjugating protein ligase activity;SUMO ligase activity;transcription factor binding;ubiquitin protein ligase binding	cell part;cell projection;cytoplasm;dendrite;fibrillar center;intracellular membrane-bounded organelle;intracellular non-membrane-bounded organelle;intracellular organelle;intracellular organelle part;intracellular part;macromolecular complex;membrane;membrane part;membrane-bounded organelle;neuron projection;non-membrane-bounded organelle;nuclear body;nuclear membrane;nuclear part;nuclear pore;n…	RNA transport	3	3	48.3	19.988	B8ZZJ0;B9A032;B8ZZN6;P63165	Small ubiquitin-related modifier 1	SUMO1	2	+		+
biosynthetic process;cellular biosynthetic process;cellular macromolecule biosynthetic process;cellular macromolecule metabolic process;cellular metabolic process;cellular nitrogen compound metabolic process;cellular process;macromolecule biosynthetic process;macromolecule metabolic process;metabolic process;nitrogen compound metabolic process;nucleic acid metabolic process;nucleobase-containing …		cell part;cytoplasm;extracellular membrane-bounded organelle;extracellular organelle;extracellular region part;extracellular vesicular exosome;intracellular membrane-bounded organelle;intracellular organelle;intracellular organelle part;intracellular part;membrane-bounded organelle;membrane-bounded vesicle;nuclear part;nucleoplasm;nucleus;organelle;organelle part;vesicle		2	2	22.4	48.89	B8ZZQ6;P06454;B8ZZA1;B8ZZW7;H7C2N1	Prothymosin alpha;Prothymosin alpha, N-terminally processed;Thymosin alpha-1	PTMA	2;9;10	+	+	+
activation of immune response;activation of innate immune response;adipose tissue development;anatomical structure development;anatomical structure morphogenesis;biological regulation;biosynthetic process;cell cycle checkpoint;cell differentiation;cellular biosynthetic process;cellular component organization;cellular component organization at cellular level;cellular component organization or biog…	acetyltransferase activity;activating transcription factor binding;binding;cAMP response element binding;cAMP response element binding protein binding;catalytic activity;cation binding;chromatin binding;DNA binding;enhancer binding;enhancer sequence-specific DNA binding;enzyme binding;histone acetyltransferase activity;ion binding;kinase binding;lysine N-acetyltransferase activity;metal ion bindi…	cell part;chromosomal part;cytoplasm;cytoplasmic part;intracellular membrane-bounded organelle;intracellular organelle;intracellular organelle part;intracellular part;membrane;membrane-bounded organelle;mitochondrial membrane;mitochondrial outer membrane;mitochondrial part;nuclear part;nucleoplasm;nucleus;organelle;organelle membrane;organelle outer membrane;organelle part;outer membrane;site of …	MAPK signaling pathway	3	3	9.3	10.062	B8ZZU6;E9PBF9;P15336;E9PEK8;H7C2N6;C9JCI8;F5H629	Cyclic AMP-dependent transcription factor ATF-2	ATF2	51;53;94	+			+
cellular macromolecule metabolic process;cellular metabolic process;cellular nitrogen compound metabolic process;cellular process;cellular response to stimulus;cellular response to stress;DNA metabolic process;DNA repair;gamete generation;macromolecule metabolic process;male gamete generation;metabolic process;mRNA 3'-end processing;mRNA cleavage;mRNA metabolic process;mRNA polyadenylation;mRNA p…		cell part;collagen;extracellular matrix part;extracellular region part;intracellular membrane-bounded organelle;intracellular non-membrane-bounded organelle;intracellular organelle;intracellular organelle part;intracellular part;macromolecular complex;membrane-bounded organelle;mRNA cleavage and polyadenylation specificity factor complex;mRNA cleavage factor complex;non-membrane-bounded organelle…		1	1	7.6	1.4782	B9A053;Q9C0J8	pre-mRNA 3 end processing protein WDR33	WDR33	7	+	+	+
anatomical structure homeostasis;biological regulation;cell cycle process;cellular component organization;cellular component organization at cellular level;cellular component organization or biogenesis;cellular component organization or biogenesis at cellular level;cellular homeostasis;cellular process;cognition;cytokinetic cell separation;cytokinetic process;endosome organization;endosome transp…	binding;protein binding;protein domain specific binding	cell part;cytoplasm;cytoplasmic part;cytosol;endosomal part;endosome membrane;ESCRT III complex;extracellular membrane-bounded organelle;extracellular organelle;extracellular region part;extracellular vesicular exosome;intracellular;intracellular membrane-bounded organelle;intracellular organelle;intracellular organelle part;intracellular part;late endosome membrane;macromolecular complex;membran…	Endocytosis	1	1	5.5	2.4716	C9J0A7;Q9UQN3	Charged multivesicular body protein 2b	CHMP2B	169	+	+	+
				1	1	7.2	28.005	C9JA93		TBC1D15	102;104;106	+			+
	binding;nucleic acid binding;RNA binding;translation factor activity, nucleic acid binding;translation initiation factor activity	cell part;cytoplasm;intracellular part		1	1	9.4	2.23	C9JEL3		EIF4E2	2	+		+	+
biological regulation;cellular component assembly;cellular component assembly at cellular level;cellular component organization;cellular component organization at cellular level;cellular component organization or biogenesis;cellular component organization or biogenesis at cellular level;cellular macromolecular complex assembly;cellular macromolecular complex subunit organization;cellular process;…	binding;nucleic acid binding;RNA binding	cell part;cytoplasm;cytoplasmic part;intracellular non-membrane-bounded organelle;intracellular organelle;intracellular organelle part;intracellular part;macromolecular complex;membrane;non-membrane-bounded organelle;nuclear membrane;nuclear part;organelle;organelle membrane;organelle part;perinuclear region of cytoplasm;ribonucleoprotein complex;RNA granule;stress granule		3	3	7.5	8.2971	C9JW01;A0A0C4DG68;A0A0A0MR59;Q8TB72	Pumilio homolog 2	PUM2	136;182	+	+	+
anatomical structure morphogenesis;biological regulation;biosynthetic process;cell differentiation;cellular biosynthetic process;cellular developmental process;cellular macromolecule biosynthetic process;cellular macromolecule metabolic process;cellular metabolic process;cellular nitrogen compound metabolic process;cellular process;developmental process;macromolecule biosynthetic process;macromol…	binding;DNA binding;nucleic acid binding;nucleic acid binding transcription factor activity;sequence-specific DNA binding;sequence-specific DNA binding RNA polymerase II transcription factor activity;sequence-specific DNA binding transcription factor activity	cell part;intracellular membrane-bounded organelle;intracellular organelle;intracellular part;membrane-bounded organelle;nucleus;organelle		1	1	17.2	8.5033	C9JXI1;C9JVP0;Q9UPW0	Forkhead box protein J3	FOXJ3	34	+	+
anatomical structure homeostasis;base-excision repair;biological regulation;biosynthetic process;cell cycle;cellular biosynthetic process;cellular component organization;cellular component organization at cellular level;cellular component organization or biogenesis;cellular component organization or biogenesis at cellular level;cellular macromolecule biosynthetic process;cellular macromolecule me…	adenyl nucleotide binding;adenyl ribonucleotide binding;ATP binding;ATPase activity;ATPase activity, coupled;binding;catalytic activity;DNA binding;DNA clamp loader activity;DNA-dependent ATPase activity;double-stranded DNA binding;enzyme activator activity;enzyme regulator activity;hydrolase activity;hydrolase activity, acting on acid anhydrides;hydrolase activity, acting on acid anhydrides, in …	cell junction;cell part;chromosomal part;cytoplasmic part;DNA replication factor C complex;extracellular membrane-bounded organelle;extracellular organelle;extracellular region part;extracellular vesicular exosome;Golgi apparatus;intracellular membrane-bounded organelle;intracellular non-membrane-bounded organelle;intracellular organelle;intracellular organelle part;intracellular part;macromolecu…	DNA replication;Mismatch repair;Nucleotide excision repair	1	1	12.3	5.2821	E0CX09;D6RAD2;P35251	Replication factor C subunit 1	RFC1	69;71	+		+
axon guidance;biological regulation;cell cycle;cell cycle phase;cell cycle process;cell division;cell migration;cell motility;cellular component movement;cellular component organization;cellular component organization at cellular level;cellular component organization or biogenesis;cellular component organization or biogenesis at cellular level;cellular process;cellular response to stimulus;chemot…	alpha(1,2)-fucosyltransferase activity;binding;catalytic activity;cytoskeletal protein binding;fucosyltransferase activity;galactoside 2-alpha-L-fucosyltransferase activity;microtubule binding;microtubule plus-end binding;protein binding;transferase activity;transferase activity, transferring glycosyl groups;transferase activity, transferring hexosyl groups;tubulin binding	cell cortex;cell part;cell projection membrane;cell projection part;chromosomal part;condensed chromosome kinetochore;cytoplasm;cytoplasmic microtubule;cytoplasmic part;cytoskeletal part;cytosol;Golgi apparatus;Golgi apparatus part;intracellular membrane-bounded organelle;intracellular non-membrane-bounded organelle;intracellular organelle;intracellular organelle part;intracellular part;kinetocho…		3	3	3.4	61.695	E3W994;J3KR49;O75122;A0A0U1RQI6;E7ERI8;E7EW49;H7C4M5;B3KR06;E7ENG2	CLIP-associating protein 2	CLASP2	368;370;573;575	+	+		+
activation of MAPKK activity;activation of protein kinase activity;anatomical structure development;anatomical structure formation involved in morphogenesis;apoptosis;biological regulation;cell death;cell differentiation;cell differentiation involved in embryonic placenta development;cellular developmental process;cellular macromolecule metabolic process;cellular metabolic process;cellular proces…	adenyl nucleotide binding;adenyl ribonucleotide binding;ATP binding;binding;catalytic activity;cation binding;enzyme activator activity;enzyme regulator activity;ion binding;kinase activator activity;kinase activity;kinase regulator activity;magnesium ion binding;MAP kinase kinase kinase activity;metal ion binding;molecular transducer activity;nucleotide binding;phosphotransferase activity, alcoh…	cell part;cytoplasm;cytoplasmic part;cytosol;intracellular membrane-bounded organelle;intracellular organelle;intracellular part;membrane-bounded organelle;nucleus;organelle	MAPK signaling pathway	2	2	12.7	51.086	E5RFQ9;A0A087WZ06;Q13188;E5RIM6;Q8NBU1	Serine/threonine-protein kinase 3;Serine/threonine-protein kinase 3 36kDa subunit;Serine/threonine-protein kinase 3 20kDa subunit	STK3	205	+		+
anatomical structure formation involved in morphogenesis;biological regulation;cell cycle;cell cycle process;cell projection assembly;cell projection organization;cellular component assembly;cellular component assembly at cellular level;cellular component assembly involved in morphogenesis;cellular component movement;cellular component organization;cellular component organization at cellular leve…	binding;identical protein binding;protein binding	cell part;centriolar satellite;centrosome;cytoplasm;cytoplasmic part;cytoskeletal part;cytosol;intracellular non-membrane-bounded organelle;intracellular organelle;intracellular organelle part;intracellular part;macromolecular complex;membrane;microtubule organizing center;microtubule organizing center part;non-membrane-bounded organelle;nuclear membrane;nuclear part;organelle;organelle membrane;…		1	1	3.7	12.411	E5RGQ4;E9PGW9;E7EV93;A6NNN6;E7ETA6;Q15154	Pericentriolar material 1 protein	PCM1	65;68;69	+	+	+
actin filament-based movement;actin filament-based process;anatomical structure morphogenesis;axon ensheathment;biological regulation;biosynthetic process;carboxylic acid biosynthetic process;carboxylic acid metabolic process;cell communication;cell differentiation;cell-cell signaling;cellular biosynthetic process;cellular component movement;cellular component organization;cellular component orga…	adenyl nucleotide binding;adenyl ribonucleotide binding;ATP binding;binding;calcium ion binding;catalytic activity;cation binding;enzyme binding;GTPase binding;hydrolase activity;hydrolase activity, acting on acid anhydrides;hydrolase activity, acting on acid anhydrides, in phosphorus-containing anhydrides;ion binding;metal ion binding;microfilament motor activity;motor activity;nucleoside-tripho…	actomyosin;cell body;cell part;cell projection;cell projection part;cilium;cytoplasm;cytoplasmic membrane-bounded vesicle;cytoplasmic part;cytoplasmic vesicle;cytoskeletal part;cytosol;extracellular membrane-bounded organelle;extracellular organelle;extracellular region part;extracellular vesicular exosome;filopodium tip;Golgi apparatus;growth cone;insulin-responsive compartment;intermediate fila…		1	1	2.9	48.925	E7ERV5;A0A087WY00;G3V394;F8WE88;F8W6H6;Q9Y4I1	Unconventional myosin-Va	MYO5A	380;382	+			+
activation of protein kinase activity;apoptosis;biological regulation;biosynthetic process;cell cycle checkpoint;cell death;cellular biosynthetic process;cellular component disassembly;cellular component disassembly at cellular level;cellular component disassembly involved in apoptosis;cellular component organization;cellular component organization at cellular level;cellular component organizatio…	anaphase-promoting complex binding;binding;DNA binding;nucleic acid binding;protein binding;protein complex binding	cell part;intracellular organelle part;intracellular part;nuclear part;nucleoplasm;organelle part		1	1	0.6	2.2088	E7ESG2;Q9HAW4	Claspin	CLSPN	757	+	+	+	+
biological regulation;biosynthetic process;catabolic process;cell surface receptor linked signaling pathway;cellular biosynthetic process;cellular catabolic process;cellular macromolecule biosynthetic process;cellular macromolecule catabolic process;cellular macromolecule metabolic process;cellular metabolic process;cellular nitrogen compound metabolic process;cellular process;cellular protein me…	binding;nucleic acid binding;nucleotide binding;RNA binding;translation factor activity, nucleic acid binding;translation initiation factor activity	cell part;cytoplasmic part;cytosol;eukaryotic translation initiation factor 4F complex;intracellular part;macromolecular complex;protein complex	mTOR signaling pathway;RNA transport	6	6	8.6	13.235	E7EX17;P23588;F8W0K0;F8VSC7;F8VP89	Eukaryotic translation initiation factor 4B	EIF4B	447;450;455;464	+	+	+
biological regulation;cellular macromolecule metabolic process;cellular metabolic process;cellular nitrogen compound metabolic process;cellular process;gene expression;macromolecule metabolic process;metabolic process;mRNA metabolic process;mRNA processing;nitrogen compound metabolic process;nuclear mRNA splicing, via spliceosome;nucleic acid metabolic process;nucleobase-containing compound metab…	binding;nucleic acid binding;nucleotide binding;poly(U) RNA binding;poly-pyrimidine tract binding;RNA binding;single-stranded RNA binding	catalytic step 2 spliceosome;cell part;intracellular membrane-bounded organelle;intracellular organelle;intracellular organelle part;intracellular part;macromolecular complex;membrane;membrane-bounded organelle;nuclear part;nucleoplasm;nucleus;organelle;organelle part;ribonucleoprotein complex;spliceosomal complex		5	4	15.6	55.047	E9PCY7;G8JLB6;P31943;P55795;E5RGH4;E5RGV0;D6RIU0;D6RBM0;H0YB39;E7EQJ0;D6RAM1;H0YAQ2;D6R9T0;D6RFM3;D6RIT2;D6RDU3;D6RJ04;D6RIH9;H0YBG7;H0YBD7;E7EN40	Heterogeneous nuclear ribonucleoprotein H;Heterogeneous nuclear ribonucleoprotein H, N-terminally processed;Heterogeneous nuclear ribonucleoprotein H2	HNRNPH1;HNRNPH2	104	+	+	+	+
actin cytoskeleton organization;actin filament-based process;activation of immune response;activation of innate immune response;activation of protein kinase activity;activation of protein kinase B activity;anatomical structure development;antigen receptor-mediated signaling pathway;biological regulation;biosynthetic process;blood coagulation;calcium-mediated signaling;cell activation;cell communi…	3-phosphoinositide-dependent protein kinase activity;adenyl nucleotide binding;adenyl ribonucleotide binding;ATP binding;binding;catalytic activity;enzyme activator activity;enzyme binding;enzyme regulator activity;kinase activity;lipase activator activity;nucleotide binding;phospholipase activator activity;phospholipase binding;phosphotransferase activity, alcohol group as acceptor;protein bindi…	adherens junction;anchoring junction;cell junction;cell part;cell projection;cell-substrate adherens junction;cell-substrate junction;cytoplasm;cytoplasmic membrane-bounded vesicle;cytoplasmic part;cytoplasmic vesicle;cytosol;focal adhesion;intracellular membrane-bounded organelle;intracellular organelle;intracellular organelle part;intracellular part;membrane;membrane-bounded organelle;membrane-…	Aldosterone-regulated sodium reabsorption;Endometrial cancer;Focal adhesion;Insulin signaling pathway;mTOR signaling pathway;Non-small cell lung cancer;PPAR signaling pathway;Prostate cancer	1	1	3.6	109.04	E9PER6;Q6A1A2;O15530	Putative 3-phosphoinositide-dependent protein kinase 2;3-phosphoinositide-dependent protein kinase 1	PDPK1;PDPK2P	214	+	+	+
biological regulation;cellular component organization;cellular component organization or biogenesis;cellular macromolecule metabolic process;cellular membrane organization;cellular metabolic process;cellular process;cellular protein metabolic process;endocytosis;establishment of localization;macromolecule metabolic process;macromolecule modification;membrane invagination;membrane organization;met…	adenyl nucleotide binding;adenyl ribonucleotide binding;AP-2 adaptor complex binding;ATP binding;binding;catalytic activity;kinase activity;Notch binding;nucleotide binding;phosphotransferase activity, alcohol group as acceptor;protein binding;protein complex binding;protein kinase activity;protein serine/threonine kinase activity;purine nucleotide binding;purine ribonucleoside triphosphate bindi…	axon part;cell leading edge;cell part;cell projection part;clathrin-coated vesicle;coated pit;coated vesicle;cytoplasmic membrane-bounded vesicle;cytoplasmic part;cytoplasmic vesicle;extrinsic to membrane;extrinsic to plasma membrane;intracellular membrane-bounded organelle;intracellular organelle;intracellular part;membrane part;membrane-bounded organelle;membrane-bounded vesicle;organelle;plasm…		2	2	4.2	13.004	E9PG46;Q2M2I8	AP2-associated protein kinase 1	AAK1	620;637	+		+
adherens junction organization;anatomical structure development;biological adhesion;biological regulation;biosynthetic process;brain development;cell adhesion;cell junction assembly;cell junction organization;cell surface receptor linked signaling pathway;cell-cell adhesion;cell-cell junction organization;cellular biosynthetic process;cellular component assembly;cellular component assembly at cel…	binding;cadherin binding;cell adhesion molecule binding;protein binding;receptor binding	adherens junction;anchoring junction;cell junction;cell part;cell projection;cell projection part;cell-cell adherens junction;cell-cell junction;cytoplasm;cytoplasmic part;cytosol;dendritic spine;extracellular membrane-bounded organelle;extracellular organelle;extracellular region part;extracellular vesicular exosome;growth cone;intracellular membrane-bounded organelle;intracellular organelle;int…	Adherens junction;Leukocyte transendothelial migration	1	1	7.9	1.7938	E9PKY0;C9JZR2;O60716	Catenin delta-1	CTNND1	23;26	+	+		+
axon guidance;biological regulation;catabolic process;cell communication;cell migration;cell motility;cellular catabolic process;cellular component movement;cellular component organization;cellular component organization at cellular level;cellular component organization or biogenesis;cellular component organization or biogenesis at cellular level;cellular macromolecule catabolic process;cellular …	binding;catalytic activity;cation binding;cysteine-type endopeptidase activity;cysteine-type peptidase activity;endopeptidase activity;enzyme binding;G-protein-coupled receptor binding;GTPase binding;hydrolase activity;ion binding;metal ion binding;peptidase activity;peptidase activity, acting on L-amino acid peptides;protein binding;Ral GTPase binding;Ras GTPase binding;receptor binding;small co…	cell body;cell part;centrosome;cytoplasm;cytoplasmic part;cytoplasmic ubiquitin ligase complex;cytoskeletal part;cytoskeleton;Golgi apparatus;intermediate filament cytoskeleton;intracellular membrane-bounded organelle;intracellular non-membrane-bounded organelle;intracellular organelle;intracellular organelle part;intracellular part;macromolecular complex;membrane-bounded organelle;microtubule or…		1	1	11.7	1.1546	E9PLK7;E9PQP0;Q8TEY7	Ubiquitinyl hydrolase 1;Ubiquitin carboxyl-terminal hydrolase 33	USP33	2;4;9;12	+	+
biological regulation;biosynthetic process;cellular biosynthetic process;cellular component organization;cellular component organization at cellular level;cellular component organization or biogenesis;cellular component organization or biogenesis at cellular level;cellular macromolecule biosynthetic process;cellular macromolecule metabolic process;cellular metabolic process;cellular nitrogen comp…		cell part;intracellular organelle part;intracellular part;nuclear part;nucleoplasm;organelle part		2	2	2	2.1363	E9PMC9;Q7Z589	Protein EMSY	C11orf30;EMSY	210	+	+		+
anatomical structure development;developmental process;establishment of localization;establishment of protein localization;nervous system development;protein transport;system development;transport	acid-amino acid ligase activity;binding;catalytic activity;cation binding;ion binding;ligase activity;ligase activity, forming carbon-nitrogen bonds;metal ion binding;protein binding;protein C-terminus binding;small conjugating protein ligase activity;transition metal ion binding;ubiquitin-protein ligase activity;zinc ion binding	cell part;cytoplasm;cytoplasmic part;early endosome;endosome;intracellular;intracellular membrane-bounded organelle;intracellular organelle;intracellular part;membrane-bounded organelle;organelle		1	1	14.6	8.1436	E9PMW5;E9PMK8;O75382	Tripartite motif-containing protein 3	TRIM3	7	+	+	+	+
biological regulation;biosynthetic process;cellular biosynthetic process;cellular macromolecule biosynthetic process;cellular macromolecule metabolic process;cellular metabolic process;cellular nitrogen compound metabolic process;cellular process;cellular protein metabolic process;cellular response to abiotic stimulus;cellular response to ionizing radiation;cellular response to radiation;cellular…	activating transcription factor binding;binding;DNA binding;heat shock protein binding;molecular transducer activity;nucleic acid binding;protein binding;RNA binding;signal transducer activity;transcription factor binding;translation elongation factor activity;translation factor activity, nucleic acid binding	cell part;cytoplasm;cytoplasmic part;cytosol;eukaryotic translation elongation factor 1 complex;intracellular membrane-bounded organelle;intracellular non-membrane-bounded organelle;intracellular organelle;intracellular organelle part;intracellular part;macromolecular complex;membrane-bounded organelle;non-membrane-bounded organelle;nuclear part;nucleolus;nucleus;organelle;organelle part;protein …		5	4	21.8	31.437	E9PQZ1;E9PRY8;P29692;H0YE72;H0YE58;E9PK01;E9PK06;E9PPR1;E9PL12;E9PL71;E9PQ49;E9PI39;A0A087X1X7	Elongation factor 1-delta	EEF1D	90	+	+	+
biological regulation;biosynthetic process;catabolic process;cellular biosynthetic process;cellular catabolic process;cellular component assembly;cellular component assembly at cellular level;cellular component organization;cellular component organization at cellular level;cellular component organization or biogenesis;cellular component organization or biogenesis at cellular level;cellular macrom…	binding;nucleic acid binding;RNA binding;RNA cap binding	cell part;cytoplasm;cytoplasmic part;cytosol;intracellular membrane-bounded organelle;intracellular organelle;intracellular organelle part;intracellular part;macromolecular complex;membrane-bounded organelle;mitochondrion;mRNA cap binding complex;nuclear cap binding complex;nuclear part;nucleoplasm;nucleus;organelle;organelle part;protein complex;ribonucleoprotein complex;RNA cap binding complex	mRNA surveillance pathway;RNA transport;Spliceosome	2	2	22	50.292	F2Z2T1;Q09161	Nuclear cap-binding protein subunit 1	NCBP1	22	+		+
	actin binding;binding;cytoskeletal protein binding;protein binding			1	1	12.2	2.8342	F2Z3H6;Q9BQE9	B-cell CLL/lymphoma 7 protein family member B	BCL7B	125;133;137	+	+	+
ATP-dependent chromatin remodeling;biological regulation;biosynthetic process;cell differentiation;cellular biosynthetic process;cellular component assembly;cellular component assembly at cellular level;cellular component organization;cellular component organization at cellular level;cellular component organization or biogenesis;cellular component organization or biogenesis at cellular level;cell…	adenyl nucleotide binding;adenyl ribonucleotide binding;ATP binding;ATPase activity;ATPase activity, coupled;ATP-dependent DNA helicase activity;ATP-dependent helicase activity;binding;catalytic activity;cation binding;DNA binding;DNA helicase activity;DNA-dependent ATPase activity;helicase activity;hydrolase activity;hydrolase activity, acting on acid anhydrides;hydrolase activity, acting on aci…	cell part;centrosome;chromatin;chromatin remodeling complex;chromosomal part;cytoplasm;cytoplasmic part;cytoskeletal part;heterochromatin;histone deacetylase complex;intracellular membrane-bounded organelle;intracellular non-membrane-bounded organelle;intracellular organelle;intracellular organelle part;intracellular part;macromolecular complex;membrane;membrane-bounded organelle;microtubule orga…		8	7	6.3	25.827	F5GWX5;A0A0C4DGG9;Q14839;I3L229;H7C3H7;H7C0J3;Q8TDI0	Chromodomain-helicase-DNA-binding protein 4	CHD4	1528;1530;1533;1535;1537;1542	+		+
aromatic compound biosynthetic process;biosynthetic process;cellular aromatic compound metabolic process;cellular biosynthetic process;cellular component organization;cellular component organization or biogenesis;cellular localization;cellular macromolecule localization;cellular macromolecule metabolic process;cellular membrane organization;cellular metabolic process;cellular nitrogen compound bi…	adenyl nucleotide binding;adenyl ribonucleotide binding;ATP binding;binding;cation binding;ion binding;metal ion binding;nucleotide binding;purine nucleotide binding;purine ribonucleoside triphosphate binding;purine ribonucleotide binding;ribonucleotide binding	cell junction;cell part;cytoplasm;cytoskeleton;inhibitory synapse;intracellular non-membrane-bounded organelle;intracellular organelle;intracellular part;membrane;non-membrane-bounded organelle;organelle;plasma membrane;postsynaptic membrane;synapse;synapse part;synaptic membrane		3	3	7.8	7.3169	F5H039;Q9NQX3;H0YJ30;G3V582	Gephyrin;Molybdopterin adenylyltransferase;Molybdopterin molybdenumtransferase	GPHN	201;207;211;212	+		+
biological regulation;biosynthetic process;cation homeostasis;cellular biosynthetic process;cellular cation homeostasis;cellular chemical homeostasis;cellular homeostasis;cellular ion homeostasis;cellular iron ion homeostasis;cellular metabolic process;cellular metal ion homeostasis;cellular process;chemical homeostasis;cofactor biosynthetic process;cofactor metabolic process;homeostatic process;…	2 iron, 2 sulfur cluster binding;4 iron, 4 sulfur cluster binding;binding;cation binding;ferrous iron binding;ion binding;iron ion binding;iron-sulfur cluster binding;metal cluster binding;metal ion binding;protein binding;protein complex scaffold;structural molecule activity;transition metal ion binding	cell part;cytoplasm;cytoplasmic part;cytosol;intracellular membrane-bounded organelle;intracellular organelle;intracellular organelle lumen;intracellular organelle part;intracellular part;membrane-bounded organelle;membrane-enclosed lumen;mitochondrial matrix;mitochondrial part;mitochondrion;nucleus;organelle;organelle lumen;organelle part		1	1	17.4	1.5055	F5H672;F5H5N2;B4DNC9;B3KQ30;Q9H1K1	Iron-sulfur cluster assembly enzyme ISCU, mitochondrial	ISCU	14	+	+	+
actin cytoskeleton organization;actin filament depolymerization;actin filament organization;actin filament severing;actin filament-based process;actin polymerization or depolymerization;biological regulation;cellular component disassembly;cellular component disassembly at cellular level;cellular component organization;cellular component organization at cellular level;cellular component organizati…		actin cytoskeleton;cell cortex part;cell part;cortical actin cytoskeleton;cortical cytoskeleton;cytoplasmic part;cytoskeletal part;cytoskeleton;extracellular membrane-bounded organelle;extracellular organelle;extracellular region part;extracellular vesicular exosome;intracellular non-membrane-bounded organelle;intracellular organelle;intracellular organelle part;intracellular part;membrane-bounde…		2	2	17	6.4646	F6RFD5;P60981	Destrin	DSTN	3	+	+
anatomical structure development;aortic smooth muscle cell differentiation;biological regulation;cell differentiation;cellular component organization;cellular component organization at cellular level;cellular component organization or biogenesis;cellular component organization or biogenesis at cellular level;cellular developmental process;cellular process;chromatin modification;chromatin organiza…	adenyl nucleotide binding;adenyl ribonucleotide binding;ATP binding;ATPase activity;ATPase activity, coupled;binding;catalytic activity;DNA binding;DNA-dependent ATPase activity;helicase activity;hydrolase activity;hydrolase activity, acting on acid anhydrides;hydrolase activity, acting on acid anhydrides, in phosphorus-containing anhydrides;nucleic acid binding;nucleoside-triphosphatase activity…	cell part;chromatin;chromatin remodeling complex;chromosomal part;cytoskeleton;intermediate filament cytoskeleton;intracellular membrane-bounded organelle;intracellular non-membrane-bounded organelle;intracellular organelle;intracellular organelle part;intracellular part;macromolecular complex;membrane-bounded organelle;nBAF complex;non-membrane-bounded organelle;npBAF complex;nuclear chromatin;n…		2	2	2.3	3.8774	A0A0U1RQZ9;F6VDE0;P51531;A0A0U1RRJ8;A0A0U1RRJ4;A0A0U1RRD6;A0A0U1RRF8;A0A0A0MSS5;F6UH26;A0A0U1RQU0;A0A0U1RR09;F6XE55;A0A0U1RQW7;A0A0U1RRN2;B1ALG1;A0A0U1RR83;A0A0U1RQX3;F6T8Q0;B1ALG2;A0A0U1RR26;A0A0U1RRG6;B4DNT1;B1ALF6	Probable global transcription activator SNF2L2	SMARCA2	329;1377	+	+	+
amide biosynthetic process;amine biosynthetic process;amine catabolic process;amine metabolic process;anatomical structure development;anatomical structure morphogenesis;arginine biosynthetic process;arginine metabolic process;biological regulation;biosynthetic process;body fluid secretion;carbamoyl phosphate biosynthetic process;carbamoyl phosphate metabolic process;carboxylic acid biosynthetic …	adenyl nucleotide binding;adenyl ribonucleotide binding;amine binding;amino acid binding;aspartate binding;aspartate carbamoyltransferase activity;ATP binding;binding;carbamoyl-phosphate synthase (ammonia) activity;carbamoyl-phosphate synthase (glutamine-hydrolyzing) activity;carbon-nitrogen ligase activity, with glutamine as amido-N-donor;carboxyl- or carbamoyltransferase activity;carboxylic aci…	axon part;cell body;cell part;cell projection;cell projection part;cytoplasmic part;cytosol;extracellular membrane-bounded organelle;extracellular organelle;extracellular region part;extracellular vesicular exosome;intracellular membrane-bounded organelle;intracellular organelle;intracellular organelle part;intracellular part;macromolecular complex;membrane;membrane-bounded organelle;membrane-bou…	Alanine, aspartate and glutamate metabolism;Pyrimidine metabolism	3	3	1.4	4.0598	F8VPD4;P27708	CAD protein;Glutamine-dependent carbamoyl-phosphate synthase;Aspartate carbamoyltransferase;Dihydroorotase	CAD	1796	+	+	+
ATP-dependent chromatin remodeling;biological regulation;biosynthetic process;cellular biosynthetic process;cellular component disassembly;cellular component disassembly at cellular level;cellular component organization;cellular component organization at cellular level;cellular component organization or biogenesis;cellular component organization or biogenesis at cellular level;cellular macromolec…	binding;chromatin binding;DNA binding;nucleic acid binding;protein binding transcription factor activity;transcription coactivator activity;transcription cofactor activity;transcription factor binding transcription factor activity	cell part;chromatin;chromatin remodeling complex;chromosomal part;intracellular organelle part;intracellular part;macromolecular complex;nBAF complex;npBAF complex;nuclear chromatin;nuclear chromosome part;nuclear part;nucleoplasm;organelle part;protein complex;SWI/SNF complex;SWI/SNF-type complex		4	3	3.5	20.516	F8VXC8;Q8TAQ2	SWI/SNF complex subunit SMARCC2	SMARCC2	283;286;347	+	+	+
cellular component assembly;cellular component assembly at cellular level;cellular component organization;cellular component organization at cellular level;cellular component organization or biogenesis;cellular component organization or biogenesis at cellular level;cellular macromolecular complex assembly;cellular macromolecular complex subunit organization;cellular macromolecule metabolic proces…	binding;cation binding;ion binding;metal ion binding;transition metal ion binding;zinc ion binding	cell part;intracellular membrane-bounded organelle;intracellular non-membrane-bounded organelle;intracellular organelle;intracellular organelle part;intracellular part;membrane-bounded organelle;non-membrane-bounded organelle;nuclear part;nucleolus;nucleoplasm;nucleus;organelle;organelle part		3	3	3	5.1683	F8VXG7;Q99590;A0A0A0MTP7;A0A087WTB7	Protein SCAF11	SCAF11	604;610	+	+
biological regulation;biosynthetic process;cellular biosynthetic process;cellular component organization;cellular component organization at cellular level;cellular component organization or biogenesis;cellular component organization or biogenesis at cellular level;cellular macromolecule biosynthetic process;cellular macromolecule metabolic process;cellular metabolic process;cellular nitrogen comp…		actin cytoskeleton;cell junction;cell part;chromatin remodeling complex;chromosomal part;cytoplasm;cytoskeleton;DNA helicase complex;histone acetyltransferase complex;histone methyltransferase complex;Ino80 complex;intracellular non-membrane-bounded organelle;intracellular organelle;intracellular organelle part;intracellular part;macromolecular complex;methyltransferase complex;MLL1 complex;non-m…		1	1	5.7	49.526	F8W126;Q96EZ8	Microspherule protein 1	MCRS1	269	+	+
				1	1	17.7	3.9811	F8W665;A0A0C4DGH6;A0JNW5	UHRF1-binding protein 1-like	UHRF1BP1L	64;68;70;73	+	+
binding of sperm to zona pellucida;cell recognition;cell-cell recognition;cellular process;cellular process involved in reproduction;reproductive process;sperm-egg recognition		cell part;intracellular organelle part;intracellular part;macromolecular complex;nuclear part;organelle part;PcG protein complex;protein complex		6	6	7.4	48.632	F8W726;Q14157;Q5VU77;Q5VU81;Q5VU80;Q5VU79;Q5VU78	Ubiquitin-associated protein 2-like	UBAP2L	471;472;473;478;481;482;488;615;616;618;619;620	+	+	+
biological regulation;cellular process;endosome transport;establishment of localization;establishment of localization in cell;establishment of protein localization;intracellular transport;negative regulation of barbed-end actin filament capping;negative regulation of biological process;negative regulation of cellular component organization;protein transport;regulation of barbed-end actin filament…	binding;lipid binding;phosphatidylinositol binding;phosphatidylinositol-3,4,5-trisphosphate binding;phosphatidylinositol-3,4-bisphosphate binding;phosphatidylinositol-3,5-bisphosphate binding;phosphatidylinositol-3-phosphate binding;phosphatidylinositol-4,5-bisphosphate binding;phosphatidylinositol-4-phosphate binding;phosphatidylinositol-5-phosphate binding;phospholipid binding	cell part;cytoplasmic part;early endosome;early endosome membrane;endosomal part;endosome;endosome membrane;intracellular membrane-bounded organelle;intracellular organelle;intracellular organelle part;intracellular part;macromolecular complex;membrane;membrane-bounded organelle;organelle;organelle membrane;organelle part;plasma membrane;protein complex;WASH complex		2	2	1.8	62.953	A0A087WYF6;F8W7U3;J3KP36;E7ESD2;A0A0A0MR88;A0A096LPC5;Q9Y4E1;Q641Q2;B1AP61;A0A0A0MT65	WASH complex subunit FAM21C;WASH complex subunit FAM21A	FAM21A;FAM21C	761;762	+	+
biological regulation;cellular component organization;cellular component organization or biogenesis;cellular membrane organization;cellular process;cellular response to stimulus;endocytosis;establishment of localization;membrane invagination;membrane organization;positive regulation of catalytic activity;positive regulation of GTPase activity;positive regulation of hydrolase activity;positive reg…	binding;enzyme activator activity;enzyme regulator activity;GTPase activating protein binding;GTPase activator activity;GTPase regulator activity;guanyl-nucleotide exchange factor activity;nucleoside-triphosphatase regulator activity;protein binding	cell part;cytoplasmic part;cytosol;endosome;intracellular;intracellular membrane-bounded organelle;intracellular organelle;intracellular part;membrane;membrane-bounded organelle;organelle		5	5	5.1	71.677	F8W9S7;Q14C86;H0Y4E7;H0Y7I9;C9IZ08;B4DGD8	GTPase-activating protein and VPS9 domain-containing protein 1	GAPVD1	725;736;737;740;741;881;882	+	+	+
cellular process;establishment of cell polarity;establishment of epithelial cell polarity;establishment or maintenance of cell polarity		cell junction;cell part;cell-cell junction;cytoplasm;cytoskeleton;intracellular non-membrane-bounded organelle;intracellular organelle;intracellular part;non-membrane-bounded organelle;occluding junction;organelle;tight junction		2	2	3.6	8.538	F8WAN4;Q9P2Q2;A0A0J9YYA7;Q5T376	FERM domain-containing protein 4A	FRMD4A	359	+	+	+
activation of protein kinase activity;activation of protein kinase C activity by G-protein coupled receptor protein signaling pathway;anatomical structure formation involved in morphogenesis;angiogenesis;apoptosis;biological regulation;biosynthetic process;cell death;cell proliferation;cell surface receptor linked signaling pathway;cellular biosynthetic process;cellular component organization;cel…	adenyl nucleotide binding;adenyl ribonucleotide binding;ATP binding;binding;catalytic activity;cation binding;identical protein binding;ion binding;kinase activity;metal ion binding;nucleotide binding;phosphotransferase activity, alcohol group as acceptor;protein binding;protein kinase activity;protein kinase C activity;protein serine/threonine kinase activity;purine nucleotide binding;purine rib…	cell cortex;cell junction;cell part;cell-cell junction;cytoplasm;cytoplasmic part;cytosol;Golgi apparatus;Golgi apparatus part;integral to membrane;integral to plasma membrane;intracellular membrane-bounded organelle;intracellular organelle;intracellular organelle part;intracellular part;intrinsic to membrane;intrinsic to plasma membrane;membrane;membrane part;membrane-bounded organelle;nuclear p…		4	4	4	5.2128	F8WBA3;Q15139;O94806	Serine/threonine-protein kinase;Serine/threonine-protein kinase D1	PRKD1	205;243	+	+	+	+
biological regulation;cell proliferation;cellular macromolecule metabolic process;cellular metabolic process;cellular process;cellular protein metabolic process;macromolecule metabolic process;macromolecule modification;metabolic process;peptidyl-amino acid modification;peptidyl-serine modification;peptidyl-serine phosphorylation;peptidyl-threonine modification;peptidyl-threonine phosphorylation;…	adenyl nucleotide binding;adenyl ribonucleotide binding;ATP binding;binding;catalytic activity;kinase activity;non-membrane spanning protein tyrosine kinase activity;nucleotide binding;phosphotransferase activity, alcohol group as acceptor;protein kinase activity;protein serine/threonine kinase activity;protein serine/threonine/tyrosine kinase activity;protein tyrosine kinase activity;purine nucl…	cell part;cytoplasm;intracellular membrane-bounded organelle;intracellular organelle;intracellular part;membrane-bounded organelle;nucleus;organelle		1	1	5.9	2.989	F8WBF5;P49759	Dual specificity protein kinase CLK1	CLK1	140	+	+	+
		collagen;extracellular matrix part;extracellular region part		1	1	5.2	2.5112	G1UD79;Q7Z309	Protein FAM122B	SPACIA2;FAM122B	134;138	+		+
actin filament-based process;actin-mediated cell contraction;apical constriction;biological regulation;cellular localization;cellular macromolecule localization;cellular process;cellular protein localization;localization;macromolecule localization;protein localization;regulation of actin filament-based process;regulation of biological process;regulation of cellular process		apical junction complex;cell junction;cell part;cell-cell junction;cytoplasm;cytoskeleton;intracellular non-membrane-bounded organelle;intracellular organelle;intracellular part;membrane;non-membrane-bounded organelle;organelle;plasma membrane		2	2	4	4.9284	G3V4T7;Q96NE9	FERM domain-containing protein 6	FRMD6	445;448;467	+	+	+
biological regulation;biosynthetic process;cell communication;cell surface receptor linked signaling pathway;cellular biosynthetic process;cellular macromolecule biosynthetic process;cellular macromolecule metabolic process;cellular metabolic process;cellular nitrogen compound metabolic process;cellular process;cellular response to chemical stimulus;cellular response to external stimulus;cellular…	binding;hormone receptor binding;Notch binding;nuclear hormone receptor binding;protein binding;protein binding transcription factor activity;receptor binding;retinoic acid receptor binding;SMAD binding;transcription coactivator activity;transcription cofactor activity;transcription corepressor activity;transcription factor binding;transcription factor binding transcription factor activity;vitami…	catalytic step 2 spliceosome;cell part;chromatin;chromosomal part;intracellular membrane-bounded organelle;intracellular organelle;intracellular organelle part;intracellular part;macromolecular complex;membrane-bounded organelle;nuclear matrix;nuclear part;nucleoplasm;nucleus;organelle;organelle part;ribonucleoprotein complex;spliceosomal complex	Notch signaling pathway;Spliceosome	1	1	4	4.4612	G3V4X8;G3V3A4;Q13573	SNW domain-containing protein 1	SNW1	62;70;72	+	+	+	+
acute inflammatory response;acute-phase response;anatomical structure homeostasis;biological regulation;defense response;digestive system process;epithelial structure maintenance;homeostatic process;inflammatory response;maintenance of gastrointestinal epithelium;multicellular organismal process;negative regulation of catalytic activity;negative regulation of endopeptidase activity;negative regul…	binding;DNA binding;endopeptidase inhibitor activity;endopeptidase regulator activity;enzyme inhibitor activity;enzyme regulator activity;nucleic acid binding;peptidase inhibitor activity;peptidase regulator activity;serine-type endopeptidase inhibitor activity	blood microparticle;cell part;extracellular membrane-bounded organelle;extracellular organelle;extracellular region;extracellular region part;extracellular space;extracellular vesicular exosome;intracellular;intracellular membrane-bounded organelle;intracellular organelle;intracellular part;membrane-bounded organelle;membrane-bounded vesicle;nucleus;organelle;vesicle		1	1	7.5	1.3898	G3V595;P01011	Alpha-1-antichymotrypsin;Alpha-1-antichymotrypsin His-Pro-less	SERPINA3	203;210	+		+
biosynthetic process;cellular biosynthetic process;cellular macromolecule biosynthetic process;cellular macromolecule metabolic process;cellular metabolic process;cellular nitrogen compound metabolic process;cellular process;gene expression;macromolecule biosynthetic process;macromolecule metabolic process;metabolic process;mRNA 3'-end processing;mRNA metabolic process;mRNA processing;nitrogen co…	adenyl nucleotide binding;adenyl ribonucleotide binding;adenylyltransferase activity;ATP binding;binding;catalytic activity;cation binding;ion binding;magnesium ion binding;manganese ion binding;metal ion binding;nucleic acid binding;nucleotide binding;nucleotidyltransferase activity;polynucleotide adenylyltransferase activity;purine nucleotide binding;purine ribonucleoside triphosphate binding;p…	cell part;cytoplasm;intracellular membrane-bounded organelle;intracellular organelle;intracellular organelle part;intracellular part;membrane-bounded organelle;nuclear part;nucleoplasm;nucleus;organelle;organelle part	mRNA surveillance pathway	2	2	3.7	8.0993	G3XAH6;P51003;G3V457;G3V3I9;A0A0C4DGK1;G3V2A0	Poly(A) polymerase alpha	PAPOLA	24	+	+
actin cytoskeleton organization;actin filament organization;actin filament-based process;adherens junction organization;aging;anatomical structure development;anatomical structure morphogenesis;apical junction assembly;axon regeneration;axonogenesis;biological adhesion;biological regulation;brain morphogenesis;cell adhesion;cell differentiation;cell junction assembly;cell junction organization;ce…	beta-catenin binding;binding;cadherin binding;cell adhesion molecule binding;cytoskeletal protein binding;gamma-catenin binding;protein binding;structural molecule activity;vinculin binding	acrosomal vesicle;actin cytoskeleton;adherens junction;anchoring junction;catenin complex;cell junction;cell part;cell projection;cell-cell adherens junction;cell-cell contact zone;cell-cell junction;cell-substrate adherens junction;cell-substrate junction;cytoplasmic membrane-bounded vesicle;cytoplasmic part;cytoplasmic vesicle;cytoskeleton;cytosol;extrinsic to membrane;extrinsic to plasma membr…	Adherens junction;Arrhythmogenic right ventricular cardiomyopathy (ARVC);Bacterial invasion of epithelial cells;Endometrial cancer;Leukocyte transendothelial migration;Pathways in cancer;Tight junction	10	5	17.4	205.58	G3XAM7;P35221;E5RJL0;E5RIE0;E5RHV7;E5RGY6;E5RG03;E5RIB1;A0A0A0MTJ6;A0A0A0MRI5;E5RFM3;E5RFG3;E5RFK9;E5RFM5;E5RJP7;E5RGD2;H0YBB8	Catenin alpha-1	CTNNA1	641;652;654;655;658	+	+	+
cell cycle process;cell division;cellular component movement;cellular component organization;cellular component organization at cellular level;cellular component organization or biogenesis;cellular component organization or biogenesis at cellular level;cellular process;cytoskeleton organization;establishment of localization;establishment of localization in cell;establishment of organelle localiza…	structural molecule activity	cell part;cytoplasm;cytoskeletal part;cytoskeleton;extracellular membrane-bounded organelle;extracellular organelle;extracellular region part;extracellular vesicular exosome;intracellular non-membrane-bounded organelle;intracellular organelle;intracellular organelle part;intracellular part;macromolecular complex;membrane;membrane-bounded organelle;membrane-bounded vesicle;microtubule;microtubule …		1	1	3.7	1.7982	H0Y2V1;H7C4C5;F8W9U4;E7EVA0;P27816	Microtubule-associated protein;Microtubule-associated protein 4	MAP4	401	+	+
biological regulation;biosynthetic process;cellular aromatic compound metabolic process;cellular biosynthetic process;cellular metabolic compound salvage;cellular metabolic process;cellular nitrogen compound biosynthetic process;cellular nitrogen compound metabolic process;cellular process;cyclic nucleotide metabolic process;cyclic purine nucleotide metabolic process;energy homeostasis;heterocycl…	AMP deaminase activity;binding;catalytic activity;cation binding;deaminase activity;hydrolase activity;hydrolase activity, acting on carbon-nitrogen (but not peptide) bonds;hydrolase activity, acting on carbon-nitrogen (but not peptide) bonds, in cyclic amidines;ion binding;metal ion binding	cell part;cytoplasmic part;cytosol;intracellular part	Purine metabolism	2	2	2.7	22.133	H0Y360;Q01433;E9PIJ1;H0YCL9	AMP deaminase 2	AMPD2	161	+	+		+
ameboidal cell migration;cell junction assembly;cell junction organization;cell migration;cell motility;cell-substrate junction assembly;cellular component assembly;cellular component assembly at cellular level;cellular component movement;cellular component organization;cellular component organization at cellular level;cellular component organization or biogenesis;cellular component organization …		adherens junction;anchoring junction;cell junction;cell part;cell surface;cell-substrate adherens junction;cell-substrate junction;cytoplasm;cytoskeleton;focal adhesion;intracellular non-membrane-bounded organelle;intracellular organelle;intracellular part;non-membrane-bounded organelle;organelle		2	2	3.5	49.853	H0Y4U1;A0A087WWW7;E9PGF5;E9PF55;Q9HBL0	Tensin-1	TNS1	31;39	+	+	+
anatomical structure formation involved in morphogenesis;cellular metabolic process;cellular process;developmental process;metabolic process;osteoclast fusion;reactive oxygen species metabolic process;superoxide metabolic process;syncytium formation;syncytium formation by plasma membrane fusion	binding;lipid binding;phosphatidylinositol binding;phospholipid binding	cell junction;cell part;cell projection;cytoplasm;cytoskeletal part;intracellular non-membrane-bounded organelle;intracellular organelle;intracellular organelle part;intracellular part;macromolecular complex;non-membrane-bounded organelle;organelle;organelle part;podosome;protein complex		1	1	0.8	1.5427	H0Y507;Q5TCZ1	SH3 and PX domain-containing protein 2A	SH3PXD2A	348	+	+	+
alternative nuclear mRNA splicing, via spliceosome;cellular macromolecule metabolic process;cellular metabolic process;cellular nitrogen compound metabolic process;cellular process;macromolecule metabolic process;metabolic process;mRNA metabolic process;mRNA processing;nitrogen compound metabolic process;nuclear mRNA splicing, via spliceosome;nucleic acid metabolic process;nucleobase-containing c…	binding;nucleic acid binding;nucleotide binding;RNA binding	cell part;intracellular organelle part;intracellular part;macromolecular complex;nuclear part;nucleoplasm;organelle part;ribonucleoprotein complex;spliceosomal complex	Spliceosome	2	2	15.1	31.974	H0Y6J6;Q5W012;Q96I25;Q5W011;Q5W010	Splicing factor 45	RBM17	62;129;131	+		+
	14-3-3 protein binding;actinin binding;alpha-actinin binding;binding;cytoskeletal protein binding;muscle alpha-actinin binding;protein binding	actin cytoskeleton;adherens junction;anchoring junction;cell junction;cell part;cell-substrate adherens junction;cell-substrate junction;contractile fiber part;cytoplasmic part;cytoskeleton;focal adhesion;intracellular membrane-bounded organelle;intracellular non-membrane-bounded organelle;intracellular organelle;intracellular part;membrane-bounded organelle;non-membrane-bounded organelle;nucleus…		1	1	1.1	13.619	H0Y9Y3;Q9UMS6	Synaptopodin-2	SYNPO2	854	+	+
biological regulation;catabolic process;cellular catabolic process;cellular macromolecule catabolic process;cellular macromolecule metabolic process;cellular metabolic process;cellular process;cellular protein catabolic process;cellular protein metabolic process;defense response;defense response to virus;immune effector process;immune system process;macromolecule catabolic process;macromolecule m…	binding;identical protein binding;lamin binding;protein binding;protein dimerization activity;protein heterodimerization activity;protein homodimerization activity	cell part;cytoplasmic part;endoplasmic reticulum;envelope;integral to membrane;intracellular membrane-bounded organelle;intracellular organelle;intracellular organelle part;intracellular part;intrinsic to membrane;membrane;membrane part;membrane-bounded organelle;mitochondrial envelope;mitochondrial membrane;mitochondrial outer membrane;mitochondrial part;mitochondrion;nuclear envelope;nuclear pa…		1	1	8.1	12.55	H0YBC7;A0A087WVL5;O60238	BCL2/adenovirus E1B 19 kDa protein-interacting protein 3-like	BNIP3L	98	+	+	+
biological regulation;cell proliferation;cellular process;cellular response to stimulus;intracellular signal transduction;positive regulation of autophagy;positive regulation of biological process;positive regulation of biosynthetic process;positive regulation of catabolic process;positive regulation of cell communication;positive regulation of cellular biosynthetic process;positive regulation of…	binding;eukaryotic initiation factor 4E binding;mRNA 3'-UTR binding;mRNA 5'-UTR binding;mRNA binding;nucleic acid binding;protein binding;RNA binding;RNA cap binding;translation activator activity;translation initiation factor binding;translation regulator activity;translation regulator activity, nucleic acid binding	cell part;cytoplasm;intracellular organelle part;intracellular part;membrane;nuclear part;nucleoplasm;organelle part		2	2	13.1	2.6463	H0YC33;E5RH50;A0A0B4J210;Q6PKG0	La-related protein 1	LARP1	80;88;96;102	+	+	+	+
cellular macromolecule metabolic process;cellular metabolic process;cellular nitrogen compound metabolic process;cellular process;macromolecule metabolic process;macromolecule methylation;macromolecule modification;metabolic process;methylation;mRNA metabolic process;mRNA methylation;mRNA modification;mRNA processing;nitrogen compound metabolic process;nucleic acid metabolic process;nucleobase-co…		cell part;intracellular organelle part;intracellular part;nuclear body;nuclear part;nuclear speck;nucleoplasm part;organelle part		1	1	18.3	1.9916	H0YC41;Q69YN4	Protein virilizer homolog	KIAA1429	11;12	+	+
anatomical structure morphogenesis;B cell activation;B cell differentiation;cell activation;cell differentiation;cellular developmental process;cellular process;developmental process;establishment of localization;immune system process;leukocyte activation;leukocyte differentiation;lymphocyte activation;lymphocyte differentiation;secretion;transport	binding;calcium ion binding;cation binding;identical protein binding;ion binding;metal ion binding;protein binding;protein dimerization activity;protein heterodimerization activity;protein homodimerization activity	cell part;cytoplasm;cytoplasmic part;endoplasmic reticulum;intracellular membrane-bounded organelle;intracellular organelle;intracellular part;membrane-bounded organelle;organelle;perinuclear region of cytoplasm		4	4	16.5	25.485	H0YC42;P55327;E5RK35;E5RFR7;H0YC44	Tumor protein D52	TPD52	171;173;176	+			+
	binding;cation binding;ion binding;metal ion binding;transition metal ion binding;zinc ion binding			1	1	2.7	3.8875	H0YCW2;S4R3B3;H7C453;S4R3U7;H7BZ52;S4R3H3;S4R393;S4R410;A7E2V4	Zinc finger SWIM domain-containing protein 8	ZSWIM8	774;775	+	+	+
biological regulation;cellular component organization;cellular component organization or biogenesis;cellular process;establishment of localization;establishment of localization in cell;Golgi vesicle transport;intracellular transport;membrane organization;post-Golgi vesicle-mediated transport;posttranscriptional regulation of gene expression;regulation of biological process;regulation of biosynthe…	binding;nucleic acid binding;RNA binding	cell part;cytoplasmic part;cytosol;intracellular part		1	1	1.3	2.7511	H0YDK8;E9PR38;Q5T1Z4;Q5T1Z8;Q14671	Pumilio homolog 1	PUM1	421	+	+
amine metabolic process;aminoglycan catabolic process;aminoglycan metabolic process;anatomical structure development;anatomical structure morphogenesis;biological adhesion;biological regulation;blood coagulation;branching involved in prostate gland morphogenesis;branching involved in ureteric bud morphogenesis;branching morphogenesis of a tube;carbohydrate catabolic process;carbohydrate metabolic…	binding;carbohydrate binding;catalytic activity;collagen binding;glycosaminoglycan binding;hexosaminidase activity;hyaluronic acid binding;hyalurononglucosaminidase activity;hydrolase activity;hydrolase activity, acting on glycosyl bonds;hydrolase activity, hydrolyzing O-glycosyl compounds;pattern binding;polysaccharide binding;protein binding	adherens junction;anchoring junction;basolateral plasma membrane;cell junction;cell part;cell surface;cell-substrate adherens junction;cell-substrate junction;cytoplasm;cytoplasmic part;external side of plasma membrane;extracellular membrane-bounded organelle;extracellular organelle;extracellular region part;extracellular vesicular exosome;focal adhesion;Golgi apparatus;integral to membrane;integ…	ECM-receptor interaction;Hematopoietic cell lineage;Shigellosis	1	1	12.2	1.5847	H0YE40;H0YD13;H0Y2P0;P16070	CD44 antigen	CD44	46	+	+
androgen receptor signaling pathway;biological regulation;biosynthetic process;cellular biosynthetic process;cellular component assembly;cellular component organization;cellular component organization or biogenesis;cellular macromolecule metabolic process;cellular metabolic process;cellular nitrogen compound metabolic process;cellular process;cellular response to stimulus;developmental process;ge…	acetyltransferase activity;binding;catalytic activity;histone acetyltransferase activity;hormone receptor binding;ligand-dependent nuclear receptor transcription coactivator activity;lysine N-acetyltransferase activity;N-acetyltransferase activity;N-acyltransferase activity;nuclear hormone receptor binding;protein binding;protein binding transcription factor activity;receptor activity;receptor bi…	cell part;intracellular membrane-bounded organelle;intracellular organelle;intracellular organelle part;intracellular part;macromolecular complex;mediator complex;membrane-bounded organelle;nuclear part;nucleoplasm;nucleoplasm part;nucleus;organelle;organelle part;protein complex		1	1	21.4	108.73	H0YEG1;F5GY88;A0A0B4J1W0;O75448	Mediator of RNA polymerase II transcription subunit 24	MED24	38;49	+		+	+
anatomical structure development;biological adhesion;biological regulation;cell adhesion;cellular component organization;cellular component organization or biogenesis;cellular process;cellular response to stimulus;developmental process;gland development;intracellular signal transduction;mammary gland development;metabolic process;organ development;positive regulation of biological process;positiv…	binding;catalytic activity;enzyme activator activity;enzyme regulator activity;GTP binding;GTPase activator activity;GTPase activity;GTPase regulator activity;guanyl nucleotide binding;guanyl ribonucleotide binding;hydrolase activity;hydrolase activity, acting on acid anhydrides;hydrolase activity, acting on acid anhydrides, in phosphorus-containing anhydrides;nucleoside-triphosphatase activity;n…	cell part;cytoplasm;cytoplasmic part;cytosol;intracellular part;membrane	Focal adhesion;Leukocyte transendothelial migration	1	1	10.1	4.918	H0YK04;Q13017	Rho GTPase-activating protein 5	ARHGAP5	51;54	+	+
anatomical structure morphogenesis;biological regulation;biosynthetic process;cell surface receptor linked signaling pathway;cellular biosynthetic process;cellular macromolecule biosynthetic process;cellular macromolecule metabolic process;cellular metabolic process;cellular nitrogen compound metabolic process;cellular process;cellular response to stimulus;developmental process;macromolecule bios…		cell part;intracellular membrane-bounded organelle;intracellular organelle;intracellular organelle part;intracellular part;membrane-bounded organelle;nuclear part;nucleoplasm;nucleus;organelle;organelle part		2	2	7.6	11.339	H0YKH0;H0YLW9;H0YLI3;F5H7D6;H0YNT2;H0YKT5;H0YKN8;H0YL70;Q04726;A0A0D9SES8	Transducin-like enhancer protein 3	TLE3	203;286	+	+
anatomical structure maturation;biological regulation;blood vessel maturation;defense response;defense response to bacterium;developmental maturation;developmental process;immune response;immune system process;innate immune response;multi-organism process;negative regulation of biological process;negative regulation of cell differentiation;negative regulation of cellular process;negative regulati…	binding;chromatin binding;nucleic acid binding;RNA binding	cell part;chromatin;chromosomal part;cytoplasm;intracellular membrane-bounded organelle;intracellular organelle;intracellular organelle part;intracellular part;membrane;membrane-bounded organelle;nucleus;organelle;organelle part		2	2	1.5	14.138	H0YM23;O75179	Ankyrin repeat domain-containing protein 17	ANKRD17	1928;1929;1931	+		+
biological regulation;biosynthetic process;cellular biosynthetic process;cellular component organization;cellular component organization at cellular level;cellular component organization or biogenesis;cellular component organization or biogenesis at cellular level;cellular macromolecule biosynthetic process;cellular macromolecule metabolic process;cellular metabolic process;cellular nitrogen comp…	binding;chromatin binding;DNA binding;nucleic acid binding;nucleic acid binding transcription factor activity;sequence-specific DNA binding transcription factor activity	cell part;intracellular membrane-bounded organelle;intracellular organelle;intracellular part;membrane-bounded organelle;nucleus;organelle		2	2	9	2.6547	H0YNS8;H0YKM5;Q9NP66	High mobility group protein 20A	HMG20A	105	+	+	+
anatomical structure homeostasis;biological regulation;biosynthetic process;cellular biosynthetic process;cellular component organization;cellular component organization at cellular level;cellular component organization or biogenesis;cellular component organization or biogenesis at cellular level;cellular localization;cellular macromolecule biosynthetic process;cellular macromolecule localization…	binding;DNA binding;nucleic acid binding	cell part;chromosomal part;chromosome;chromosome, telomeric region;cytoplasm;envelope;intracellular membrane-bounded organelle;intracellular non-membrane-bounded organelle;intracellular organelle;intracellular organelle part;intracellular part;macromolecular complex;membrane-bounded organelle;non-membrane-bounded organelle;nuclear chromosome;nuclear chromosome part;nuclear chromosome, telomeric r…		1	1	14.1	7.5943	H3BMI8;Q9NYB0	Telomeric repeat-binding factor 2-interacting protein 1	TERF2IP	32	+	+	+
carboxylic acid metabolic process;cellular ketone metabolic process;cellular metabolic process;cellular process;metabolic process;organic acid metabolic process;oxoacid metabolic process;small molecule metabolic process	binding;carbon-carbon lyase activity;carboxy-lyase activity;catalytic activity;cofactor binding;lyase activity;pyridoxal phosphate binding;vitamin B6 binding;vitamin binding	cell part;cytoplasmic part;Golgi apparatus;intracellular membrane-bounded organelle;intracellular organelle;intracellular part;membrane-bounded organelle;organelle		1	1	2.4	24.149	H3BND4;Q6P996	Pyridoxal-dependent decarboxylase domain-containing protein 1	PDXDC1	736	+		+
	binding;cation binding;ion binding;metal ion binding	cell part;intracellular organelle part;intracellular part;nuclear part;nucleoplasm;organelle part		1	1	3.8	2.8611	H3BP01;E7ERS3;Q86VM9	Zinc finger CCCH domain-containing protein 18	ZC3H18	199	+		+
biological regulation;cellular process;cellular response to stimulus;intracellular signal transduction;regulation of biological process;regulation of cellular process;regulation of response to stimulus;regulation of signal transduction;regulation of signaling;regulation of small GTPase mediated signal transduction;response to stimulus;signal transduction;small GTPase mediated signal transduction	binding;enzyme activator activity;enzyme regulator activity;GTPase activator activity;GTPase regulator activity;lipid binding;nucleoside-triphosphatase regulator activity	cell part;cytoplasmic part;cytosol;intracellular organelle part;intracellular part;lipid particle;membrane;mitochondrial membrane;mitochondrial part;organelle membrane;organelle part		2	2	2.6	6.0678	H3BRG5;Q9Y3M8	StAR-related lipid transfer protein 13	STARD13	118	+		+
biological regulation;cell surface receptor linked signaling pathway;cellular process;cellular response to chemical stimulus;cellular response to endogenous stimulus;cellular response to hormone stimulus;cellular response to insulin stimulus;cellular response to organic substance;cellular response to peptide hormone stimulus;cellular response to stimulus;enzyme linked receptor protein signaling p…	binding;cation binding;ion binding;metal ion binding	cell part;cytoplasmic part;cytosol;intracellular non-membrane-bounded organelle;intracellular organelle;intracellular organelle part;intracellular part;membrane;non-membrane-bounded organelle;nuclear part;nucleolus;organelle;organelle part		1	1	1.8	4.2362	H3BS99;A0A0C4DGM5;Q9H2Y7	Zinc finger protein 106	ZNF106	79;80	+	+	+
		cell part;cytoplasm;intracellular part		1	1	5.7	1.811	H7C0Q2;Q86VQ1	Glucocorticoid-induced transcript 1 protein	GLCCI1	111	+		+
anatomical structure development;anatomical structure morphogenesis;biological regulation;biosynthetic process;body fluid secretion;carbohydrate homeostasis;cell differentiation;cell proliferation;cell proliferation in forebrain;cell surface receptor linked signaling pathway;cellular biosynthetic process;cellular component organization;cellular component organization at cellular level;cellular co…	binding;chromatin binding;DNA binding;enzyme binding;histone deacetylase binding;Notch binding;nucleic acid binding;protein binding;protein binding transcription factor activity;protein N-terminus binding;receptor binding;regulatory region DNA binding;regulatory region nucleic acid binding;RNA polymerase II regulatory region DNA binding;sequence-specific DNA binding;transcription cofactor activit…	cell part;chromatin;chromatin remodeling complex;chromosomal part;histone deacetylase complex;intracellular membrane-bounded organelle;intracellular organelle;intracellular organelle part;intracellular part;macromolecular complex;membrane;membrane-bounded organelle;nuclear body;nuclear matrix;nuclear part;nucleoplasm;nucleoplasm part;nucleus;organelle;organelle part;protein complex;transcriptiona…	Notch signaling pathway	1	1	10.4	8.7071	H7C184;C9J7T7;C9JE98;C9J0Q5;C9JFD3;Q9Y618	Nuclear receptor corepressor 2	NCOR2	49	+	+	+
biological regulation;cellular component organization;cellular component organization at cellular level;cellular component organization or biogenesis;cellular component organization or biogenesis at cellular level;cellular macromolecule metabolic process;cellular metabolic process;cellular nitrogen compound metabolic process;cellular process;cytokinesis;cytoskeleton organization;macromolecule met…	binding;DNA binding;nucleic acid binding;RNA binding	cell part;intracellular organelle part;intracellular part;nuclear body;nuclear part;nuclear speck;nucleoplasm;nucleoplasm part;organelle part		4	4	5.8	6.6995	H7C2G8;H7C1M2;P18583	Protein SON	SON	9;11;13;70;72;74	+	+	+
biological regulation;cellular process;cellular response to stimulus;intracellular signal transduction;regulation of biological process;regulation of cellular process;response to stimulus;signal transduction;small GTPase mediated signal transduction	enzyme regulator activity;GTPase regulator activity;guanyl-nucleotide exchange factor activity;nucleoside-triphosphatase regulator activity	cell part;cytoplasm;intracellular part;membrane;plasma membrane		2	2	21.2	10.514	H7C2H2;Q86X27	Ras-specific guanine nucleotide-releasing factor RalGPS2	RALGPS2	31;34;46	+	+		+
				1	1	13	1.8965	H7C3S6;H7C1C9		ARHGEF33	42;52;53	+		+
anatomical structure development;anatomical structure morphogenesis;appendage morphogenesis;biological regulation;cartilage development;cartilage development involved in endochondral bone morphogenesis;cellular macromolecule metabolic process;cellular metabolic process;cellular process;cellular protein metabolic process;developmental process;endochondral ossification;growth;limb morphogenesis;mac…	adenyl nucleotide binding;adenyl ribonucleotide binding;ATP binding;binding;catalytic activity;cation binding;ion binding;kinase activity;magnesium ion binding;metal ion binding;nucleotide binding;phosphotransferase activity, alcohol group as acceptor;protein kinase activity;protein serine/threonine kinase activity;purine nucleotide binding;purine ribonucleoside triphosphate binding;purine ribonu…	cell part;cytoplasm;intracellular part		2	2	10.3	6.4806	H7C3X8;H0Y494;H0Y4E8;J3KPC8;Q9Y2K2	Serine/threonine-protein kinase SIK3	SIK3	454;494;495	+	+
adult behavior;adult locomotory behavior;anatomical structure homeostasis;behavior;biological regulation;cell cycle checkpoint;cell differentiation;cell differentiation in spinal cord;cell surface receptor linked signaling pathway;cellular developmental process;cellular macromolecule metabolic process;cellular metabolic process;cellular process;cellular protein metabolic process;cellular response…		cell part;cytoplasm;intracellular part;membrane		3	3	2.3	5.1447	I1E4Y6;Q6Y7W6;C9JH78;F8WCD5;C9JPV7;C9JXQ0;C9J0V6;C9JHT0;C9JRZ2;C9IYH5;C9JHW1;E7ESB6	PERQ amino acid-rich with GYF domain-containing protein 2	GIGYF2	258	+	+
	binding;nucleic acid binding	cell part;intracellular membrane-bounded organelle;intracellular organelle;intracellular part;membrane-bounded organelle;nucleus;organelle		2	2	14.8	3.7307	I3L0X5;I3L4C3;O75391;I3L0Q5	Sperm-associated antigen 7	SPAG7	63	+	+
anatomical structure development;biological regulation;biosynthetic process;cellular biosynthetic process;cellular macromolecule biosynthetic process;cellular macromolecule metabolic process;cellular metabolic process;cellular nitrogen compound metabolic process;cellular process;developmental process;lung alveolus development;macromolecule biosynthetic process;macromolecule metabolic process;meta…	binding;chromatin binding;DNA binding;nucleic acid binding	cell part;intracellular membrane-bounded organelle;intracellular organelle;intracellular part;membrane-bounded organelle;nucleus;organelle		3	3	2.7	52.59	A0A0A0MQR4;I3L2J0;Q96RK0;I3L373;I3L135;I3L1Q4	Protein capicua homolog	CIC	173;277;278;284;1395;1407	+	+	+
biological regulation;biosynthetic process;cellular biosynthetic process;cellular component organization;cellular component organization at cellular level;cellular component organization or biogenesis;cellular component organization or biogenesis at cellular level;cellular macromolecule biosynthetic process;cellular macromolecule metabolic process;cellular metabolic process;cellular nitrogen comp…	binding;catalytic activity;cation binding;demethylase activity;DNA binding;histone demethylase activity;histone demethylase activity (H3-K36 specific);ion binding;metal ion binding;methyltransferase activity;nucleic acid binding;oxidoreductase activity;oxidoreductase activity, acting on paired donors, with incorporation or reduction of molecular oxygen;oxidoreductase activity, acting on paired do…	cell part;chromatin;chromosomal part;intracellular membrane-bounded organelle;intracellular non-membrane-bounded organelle;intracellular organelle;intracellular organelle part;intracellular part;membrane-bounded organelle;non-membrane-bounded organelle;nuclear chromatin;nuclear chromosome part;nuclear part;nucleolus;nucleoplasm;nucleus;organelle;organelle part		3	3	1.4	28.172	I3VM54;Q9Y2K7	Lysine-specific demethylase 2A	KDM2A	11	+	+
apoptosis;biological regulation;biosynthetic process;cell death;cellular biosynthetic process;cellular macromolecule biosynthetic process;cellular macromolecule metabolic process;cellular metabolic process;cellular nitrogen compound metabolic process;cellular process;death;macromolecule biosynthetic process;macromolecule metabolic process;metabolic process;nitrogen compound metabolic process;nucl…	binding;cation binding;core promoter proximal region DNA binding;core promoter proximal region sequence-specific DNA binding;DNA binding;ion binding;metal ion binding;nucleic acid binding;regulatory region DNA binding;regulatory region nucleic acid binding;RNA polymerase II core promoter proximal region sequence-specific DNA binding;RNA polymerase II regulatory region DNA binding;RNA polymerase I…	cell part;centrosome;chromatin;chromosomal part;cytoplasm;cytoplasmic part;cytoskeletal part;intracellular membrane-bounded organelle;intracellular non-membrane-bounded organelle;intracellular organelle;intracellular organelle part;intracellular part;membrane-bounded organelle;microtubule organizing center;non-membrane-bounded organelle;nuclear chromatin;nuclear chromosome part;nuclear part;nucle…		1	1	3.7	7.9711	J3KMZ8;Q92785	Zinc finger protein ubi-d4	DPF2	142	+	+	+
anatomical structure development;apoptosis;biological regulation;blastocyst development;cell death;cell differentiation;cellular component organization;cellular component organization at cellular level;cellular component organization or biogenesis;cellular component organization or biogenesis at cellular level;cellular developmental process;cellular process;centrosome organization;death;developme…	binding;calcium ion binding;cation binding;enzyme activator activity;enzyme regulator activity;GTPase activator activity;GTPase regulator activity;identical protein binding;ion binding;metal ion binding;nucleoside-triphosphatase regulator activity;protein binding	cell part;centriole;centrosome;cytoplasm;cytoplasmic part;cytoskeletal part;cytosol;envelope;intracellular membrane-bounded organelle;intracellular non-membrane-bounded organelle;intracellular organelle;intracellular organelle part;intracellular part;membrane-bounded organelle;microtubule organizing center;microtubule organizing center part;non-membrane-bounded organelle;nuclear envelope;nuclear …		1	1	3	2.0888	J3KN59;Q12982	BCL2/adenovirus E1B 19 kDa protein-interacting protein 2	BNIP2	235	+	+	+	+
anatomical structure development;biomineral tissue development;developmental process;tissue development				3	3	3.4	6.3069	J3KPS2;Q6ZRV2	Protein FAM83H	FAM83H	512;641	+		+
catabolic process;cellular catabolic process;cellular metabolic process;cellular nitrogen compound catabolic process;cellular nitrogen compound metabolic process;cellular process;deoxyribonucleotide catabolic process;deoxyribonucleotide metabolic process;metabolic process;nitrogen compound metabolic process;nucleobase-containing compound catabolic process;nucleobase-containing compound metabolic …	5'-nucleotidase activity;catalytic activity;hydrolase activity;hydrolase activity, acting on ester bonds;nucleotidase activity;phosphatase activity;phosphoric ester hydrolase activity			1	1	46.2	1.6121	J3KSF0;J3KSY6		NT5C	7;13;14	+		+
biological regulation;biosynthetic process;cardiac muscle contraction;cellular biosynthetic process;cellular component assembly;cellular component assembly at cellular level;cellular component organization;cellular component organization at cellular level;cellular component organization or biogenesis;cellular component organization or biogenesis at cellular level;cellular macromolecular complex a…	binding;mRNA binding;nucleic acid binding;nucleotide binding;RNA binding	catalytic step 2 spliceosome;cell part;cytoplasm;extracellular membrane-bounded organelle;extracellular organelle;extracellular region part;extracellular vesicular exosome;intracellular membrane-bounded organelle;intracellular organelle;intracellular organelle part;intracellular part;macromolecular complex;membrane-bounded organelle;membrane-bounded vesicle;nuclear body;nuclear part;nuclear speck…	Spliceosome	5	5	13.8	7.8712	J3KTL2;Q07955;J3KSR8;J3QQV5;J3KSW7	Serine/arginine-rich splicing factor 1	SRSF1	199;201;202;205	+		+	+
biological regulation;biosynthetic process;cellular biosynthetic process;cellular component organization;cellular component organization at cellular level;cellular component organization or biogenesis;cellular component organization or biogenesis at cellular level;cellular macromolecule biosynthetic process;cellular macromolecule metabolic process;cellular metabolic process;cellular nitrogen comp…	binding;catalytic activity;cation binding;chromatin binding;DNA binding;histone binding;histone methyltransferase activity;ion binding;metal ion binding;methylated histone residue binding;methyltransferase activity;nucleic acid binding;protein binding;protein methyltransferase activity;RNA binding;sequence-specific DNA binding;transferase activity;transferase activity, transferring one-carbon gro…	cell part;chromatin;chromosomal part;ESC/E(Z) complex;heterochromatin;histone methyltransferase complex;intracellular membrane-bounded organelle;intracellular non-membrane-bounded organelle;intracellular organelle;intracellular organelle part;intracellular part;macromolecular complex;membrane-bounded organelle;methyltransferase complex;non-membrane-bounded organelle;nuclear chromatin;nuclear chro…		2	2	4.7	97.373	J3QQW9;Q15022	Polycomb protein SUZ12	SUZ12	523	+	+	+
biological regulation;cell cycle;cellular macromolecule metabolic process;cellular metabolic process;cellular process;cellular protein metabolic process;cellular response to stimulus;cellular response to stress;cullin deneddylation;inactivation of MAPK activity;intracellular protein kinase cascade;intracellular signal transduction;JNK cascade;macromolecule metabolic process;macromolecule modifica…	enzyme inhibitor activity;enzyme regulator activity;GTPase inhibitor activity;GTPase regulator activity;nucleoside-triphosphatase regulator activity	cell part;cytoplasm;intracellular membrane-bounded organelle;intracellular organelle;intracellular organelle part;intracellular part;macromolecular complex;membrane-bounded organelle;nuclear part;nucleus;organelle;organelle part;protein complex;signalosome		1	1	19	7.6603	J3QQX0;C9JFE4;A0A096LP07;A0A096LPJ3;A8K070;Q13098	COP9 signalosome complex subunit 1	GPS1	62	+		+	+
cellular component assembly;cellular component assembly at cellular level;cellular component organization;cellular component organization at cellular level;cellular component organization or biogenesis;cellular component organization or biogenesis at cellular level;cellular macromolecular complex assembly;cellular macromolecular complex subunit organization;cellular process;macromolecular complex…	binding;nucleic acid binding;RNA binding	cell part;intracellular membrane-bounded organelle;intracellular organelle;intracellular organelle part;intracellular part;membrane-bounded organelle;nuclear body;nuclear part;nucleoplasm part;nucleus;organelle;organelle part		1	1	1.2	1.6109	J3QR07;Q96MU7	YTH domain-containing protein 1	YTHDC1	308	+	+	+
biological regulation;cellular macromolecule metabolic process;cellular metabolic process;cellular nitrogen compound metabolic process;cellular process;cellular protein metabolic process;macromolecule metabolic process;macromolecule modification;metabolic process;mRNA metabolic process;mRNA processing;nitrogen compound metabolic process;nucleic acid metabolic process;nucleobase-containing compoun…	adenyl nucleotide binding;adenyl ribonucleotide binding;ATP binding;binding;catalytic activity;cyclin binding;cyclin-dependent protein kinase activity;kinase activity;nucleotide binding;phosphotransferase activity, alcohol group as acceptor;protein binding;protein kinase activity;protein serine/threonine kinase activity;purine nucleotide binding;purine ribonucleoside triphosphate binding;purine r…	cell part;cyclin-dependent protein kinase holoenzyme complex;intracellular membrane-bounded organelle;intracellular non-membrane-bounded organelle;intracellular organelle;intracellular organelle part;intracellular part;macromolecular complex;membrane-bounded organelle;non-membrane-bounded organelle;nuclear body;nuclear cyclin-dependent protein kinase holoenzyme complex;nuclear part;nuclear speck;…		2	2	2.4	3.6251	J3QSD7;Q9NYV4	Cyclin-dependent kinase 12	CDK12	332;333;334;382;384	+	+	+
biological regulation;cell surface receptor linked signaling pathway;cellular component assembly;cellular component organization;cellular component organization or biogenesis;cellular process;cellular response to chemical stimulus;cellular response to cytokine stimulus;cellular response to organic substance;cellular response to stimulus;cytokine-mediated signaling pathway;entry into cell of other…	binding;nuclear localization sequence binding;peptide binding;protein transporter activity;signal sequence binding;substrate-specific transporter activity;transporter activity	cell part;cytoplasmic part;cytosol;intracellular organelle part;intracellular part;macromolecular complex;membrane part;nuclear part;nuclear pore;nucleoplasm;organelle part;pore complex;protein complex		6	6	15.4	29.022	O00505;H0Y4S9	Importin subunit alpha-4	KPNA3	60	+		+	+
anatomical structure development;anatomical structure formation involved in morphogenesis;androgen receptor signaling pathway;ATP-dependent chromatin remodeling;biological regulation;biosynthetic process;blood vessel development;cardiac chamber development;cellular biosynthetic process;cellular component disassembly;cellular component disassembly at cellular level;cellular component organization;…	binding;DNA binding;ligand-dependent nuclear receptor binding;nucleic acid binding;protein binding;protein binding transcription factor activity;receptor binding;transcription coactivator activity;transcription cofactor activity;transcription factor binding transcription factor activity	cell part;chromatin;chromatin remodeling complex;chromosomal part;intracellular membrane-bounded organelle;intracellular organelle;intracellular organelle part;intracellular part;macromolecular complex;membrane-bounded organelle;nBAF complex;npBAF complex;nuclear chromatin;nuclear chromosome part;nuclear part;nucleoplasm;nucleus;organelle;organelle part;protein complex;SWI/SNF complex;SWI/SNF-typ…		2	2	1.6	14.947	O14497;A0A087WUV6	AT-rich interactive domain-containing protein 1A	ARID1A	363;696	+		+	+
biological regulation;cell cycle;cell cycle phase;cell cycle process;cellular component organization;cellular component organization at cellular level;cellular component organization or biogenesis;cellular component organization or biogenesis at cellular level;cellular macromolecule metabolic process;cellular metabolic process;cellular process;cellular protein metabolic process;cellular response …	14-3-3 protein binding;binding;enzyme binding;enzyme inhibitor activity;enzyme regulator activity;kinase binding;molecular transducer activity;phosphatase regulator activity;protein binding;protein kinase binding;signal transducer activity	actin cytoskeleton;adherens junction;anchoring junction;cell junction;cell part;cell-substrate adherens junction;cell-substrate junction;centrosome;chromosomal part;contractile fiber;cytoplasm;cytoplasmic part;cytoskeletal part;cytoskeleton;cytosol;focal adhesion;intracellular non-membrane-bounded organelle;intracellular organelle;intracellular organelle part;intracellular part;kinetochore;macrom…	Focal adhesion;Long-term potentiation;Regulation of actin cytoskeleton;Vascular smooth muscle contraction	5	5	4.5	16.232	O14974;H0YIS4;H0YHI8;F8VZN8;A0A0U1RQZ1;H0YIM2;H0YIS3	Protein phosphatase 1 regulatory subunit 12A	PPP1R12A	443;445;507	+	+
biological regulation;catabolic process;cellular catabolic process;cellular localization;cellular macromolecule catabolic process;cellular macromolecule localization;cellular macromolecule metabolic process;cellular metabolic process;cellular nitrogen compound metabolic process;cellular process;establishment of localization;establishment of RNA localization;gene expression;intracellular mRNA loca…	binding;enzyme binding;identical protein binding;nucleic acid binding;protein binding;RNA binding;ubiquitin protein ligase binding	cell part;cytoplasmic part;cytosol;exon-exon junction complex;intracellular organelle part;intracellular part;macromolecular complex;nuclear body;nuclear part;nuclear speck;nucleoplasm part;organelle part;perinuclear region of cytoplasm;protein complex;ribonucleoprotein complex	mRNA surveillance pathway;RNA transport	2	2	5.1	16.768	O15234;J3KSY7	Protein CASC3	CASC3	45;148	+	+	+
actin cytoskeleton organization;actin cytoskeleton reorganization;actin filament-based process;biological regulation;cell surface receptor linked signaling pathway;cellular component organization;cellular component organization at cellular level;cellular component organization or biogenesis;cellular component organization or biogenesis at cellular level;cellular process;cellular response to stimu…	enzyme activator activity;enzyme regulator activity;GTPase activator activity;GTPase regulator activity;nucleoside-triphosphatase regulator activity	cell junction;cell part;cell projection;cell projection part;cytoplasm;cytoskeletal part;cytoskeleton;dendritic spine;intracellular non-membrane-bounded organelle;intracellular organelle;intracellular organelle part;intracellular part;membrane;neuron projection;neuron spine;non-membrane-bounded organelle;organelle;organelle part;postsynaptic density;postsynaptic membrane;synapse part;synaptic mem…		3	3	2.3	12.825	O43166;F5GYF8	Signal-induced proliferation-associated 1-like protein 1	SIPA1L1	255;258;288;1549	+	+	+	+
biological regulation;biosynthetic process;cell cycle;cell differentiation;cellular biosynthetic process;cellular component organization;cellular component organization at cellular level;cellular component organization or biogenesis;cellular component organization or biogenesis at cellular level;cellular developmental process;cellular macromolecule biosynthetic process;cellular macromolecule meta…	binding;catalytic activity;cation binding;chromatin binding;DNA binding;histone methyltransferase activity;histone methyltransferase activity (H3-K9 specific);histone-lysine N-methyltransferase activity;ion binding;lysine N-methyltransferase activity;metal ion binding;methyltransferase activity;N-methyltransferase activity;nucleic acid binding;protein binding;protein methyltransferase activity;pr…	cell part;chromatin;chromatin remodeling complex;chromatin silencing complex;chromosomal part;chromosome;chromosome, centromeric region;condensed chromosome;condensed nuclear chromosome;heterochromatin;intracellular membrane-bounded organelle;intracellular non-membrane-bounded organelle;intracellular organelle;intracellular organelle part;intracellular part;macromolecular complex;membrane-bounded…	Lysine degradation	1	1	3.6	1.473	O43463	Histone-lysine N-methyltransferase SUV39H1	SUV39H1	391	+	+
activation of JUN kinase activity;activation of MAPK activity;anatomical structure development;anatomical structure morphogenesis;axon guidance;biological regulation;cell differentiation;cellular component assembly;cellular component organization;cellular component organization or biogenesis;cellular developmental process;cellular macromolecule metabolic process;cellular metabolic process;cellula…	binding;binding, bridging;cytoskeletal protein binding;enzyme binding;JUN kinase binding;kinase binding;kinesin binding;MAP-kinase scaffold activity;protein binding;protein complex scaffold;protein kinase binding;receptor signaling complex scaffold activity;signaling adaptor activity;structural molecule activity	acrosomal vesicle;axolemma;axon part;cell part;cell projection;cell projection membrane;cell projection part;cytoplasm;cytoplasmic membrane-bounded vesicle;cytoplasmic part;cytoplasmic vesicle;cytosol;dendrite;endoplasmic reticulum;extracellular membrane-bounded organelle;extracellular organelle;extracellular region part;extracellular vesicular exosome;Golgi apparatus part;Golgi membrane;integral…	MAPK signaling pathway	6	6	6	106.6	A0A087X2D8;O60271;H0YBE9;E9PFH7;A0A087WYG2;Q9UPT6	C-Jun-amino-terminal kinase-interacting protein 4	SPAG9	719;721;723;724	+	+
biological regulation;biosynthetic process;cell cycle process;cell proliferation;cellular biosynthetic process;cellular component organization;cellular component organization at cellular level;cellular component organization or biogenesis;cellular component organization or biogenesis at cellular level;cellular macromolecule biosynthetic process;cellular macromolecule metabolic process;cellular me…	binding;chromatin binding;DNA binding;histone acetyl-lysine binding;histone binding;nucleic acid binding;p53 binding;protein binding	carboxy-terminal domain protein kinase complex;cell part;chromatin;chromosomal part;chromosome;condensed chromosome;condensed nuclear chromosome;cytoplasm;intracellular membrane-bounded organelle;intracellular non-membrane-bounded organelle;intracellular organelle;intracellular organelle part;intracellular part;macromolecular complex;membrane-bounded organelle;non-membrane-bounded organelle;nucle…		2	2	2.5	1.7959	O60885	Bromodomain-containing protein 4	BRD4	601	+		+
establishment of localization;establishment of localization in cell;establishment of RNA localization;intracellular transport;mRNA export from nucleus;mRNA transport;nuclear export;nuclear transport;nucleic acid transport;nucleobase-containing compound transport;nucleocytoplasmic transport;poly(A)+ mRNA export from nucleus;RNA export from nucleus;RNA transport;transport	binding;cation binding;ion binding;metal ion binding			1	1	2.5	1.871	O75152	Zinc finger CCCH domain-containing protein 11A	ZC3H11A	758	+	+
alpha-beta T cell activation;alpha-beta T cell differentiation;anatomical structure development;biological regulation;biosynthetic process;CD4-positive, alpha-beta T cell activation;CD4-positive, alpha-beta T cell differentiation;CD4-positive, CD25-positive, alpha-beta regulatory T cell differentiation;cell activation;cell differentiation;cell surface receptor linked signaling pathway;cellular bi…	activating transcription factor binding;binding;chromatin binding;DNA binding;enzyme binding;enzyme regulator activity;histone deacetylase binding;histone deacetylase regulator activity;hormone receptor binding;nuclear hormone receptor binding;nucleic acid binding;nucleic acid binding transcription factor activity;protein binding;protein binding transcription factor activity;receptor binding;regu…	cell part;chromatin;chromosomal part;cytoplasm;cytoskeletal part;intracellular membrane-bounded organelle;intracellular organelle;intracellular organelle part;intracellular part;macromolecular complex;membrane;membrane-bounded organelle;microtubule;nuclear chromatin;nuclear chromosome part;nuclear part;nucleoplasm;nucleoplasm part;nucleus;organelle;organelle part;protein complex;spindle microtubu…		3	3	2.3	43.067	O75376;E7EVK1;A0A088AWL3;J3KT44;C9JAP0;J3KS29;J3QKP0;E7EVU5;E7EW50;J3KS51	Nuclear receptor corepressor 1	NCOR1	2184;2436;2438	+	+	+
biological regulation;biosynthetic process;cellular biosynthetic process;cellular component assembly;cellular component assembly at cellular level;cellular component organization;cellular component organization at cellular level;cellular component organization or biogenesis;cellular component organization or biogenesis at cellular level;cellular macromolecular complex assembly;cellular macromolec…	activating transcription factor binding;binding;chromatin binding;DNA binding;nucleic acid binding;protein binding;protein binding transcription factor activity;RNA polymerase II transcription coactivator activity;RNA polymerase II transcription cofactor activity;RNA polymerase II transcription factor binding transcription factor activity;RNA polymerase II transcription factor binding transcripti…	cell part;chromatin;chromosomal part;cytoplasmic part;cytosol;heterochromatin;intracellular membrane-bounded organelle;intracellular organelle;intracellular organelle part;intracellular part;membrane-bounded organelle;nuclear chromatin;nuclear chromosome part;nuclear heterochromatin;nuclear part;nuclear periphery;nucleoplasm;nucleus;organelle;organelle part;transcriptionally active chromatin		4	4	11.5	55.804	O75475	PC4 and SFRS1-interacting protein	PSIP1	105;106;116;122;129	+	+	+	+
anterior/posterior pattern specification;cellular macromolecule metabolic process;cellular metabolic process;cellular nitrogen compound metabolic process;cellular process;developmental process;gene expression;macromolecule metabolic process;metabolic process;mRNA metabolic process;mRNA processing;nitrogen compound metabolic process;nuclear mRNA splicing, via spliceosome;nucleic acid metabolic pro…	binding;chromatin binding	catalytic step 2 spliceosome;cell part;intracellular membrane-bounded organelle;intracellular organelle;intracellular organelle part;intracellular part;macromolecular complex;membrane-bounded organelle;nuclear body;nuclear part;nuclear speck;nucleoplasm;nucleoplasm part;nucleus;organelle;organelle part;ribonucleoprotein complex;spliceosomal complex;U12-type spliceosomal complex	Spliceosome	9	9	9.7	80.525	O75533;F8WC19;B4DGZ4;H7C341	Splicing factor 3B subunit 1	SF3B1	211;326;328;349;350	+	+
anatomical structure morphogenesis;axon guidance;axonogenesis;biological regulation;biosynthetic process;branchiomotor neuron axon guidance;cell part morphogenesis;cell projection morphogenesis;cell projection organization;cellular biosynthetic process;cellular component morphogenesis;cellular component organization;cellular component organization at cellular level;cellular component organization…	acid-amino acid ligase activity;binding;catalytic activity;cation binding;ion binding;ligase activity;ligase activity, forming carbon-nitrogen bonds;metal ion binding;small conjugating protein ligase activity;transition metal ion binding;ubiquitin-protein ligase activity;zinc ion binding	axon;cell part;cell projection;cytoskeleton;intracellular membrane-bounded organelle;intracellular non-membrane-bounded organelle;intracellular organelle;intracellular part;membrane;membrane-bounded organelle;microtubule cytoskeleton;neuron projection;non-membrane-bounded organelle;nucleus;organelle		3	3	0.9	16.684	O75592	E3 ubiquitin-protein ligase MYCBP2	MYCBP2	2749;2831;2833;3467	+	+	+	+
cell differentiation;cellular component assembly;cellular component assembly at cellular level;cellular component organization;cellular component organization at cellular level;cellular component organization or biogenesis;cellular component organization or biogenesis at cellular level;cellular developmental process;cellular macromolecular complex assembly;cellular macromolecular complex subunit …	adenyl nucleotide binding;adenyl ribonucleotide binding;ATP binding;ATPase activity;ATPase activity, coupled;ATP-dependent helicase activity;ATP-dependent RNA helicase activity;binding;catalytic activity;helicase activity;hydrolase activity;hydrolase activity, acting on acid anhydrides;hydrolase activity, acting on acid anhydrides, in phosphorus-containing anhydrides;identical protein binding;nuc…	catalytic step 2 spliceosome;cell part;intracellular membrane-bounded organelle;intracellular organelle;intracellular organelle part;intracellular part;macromolecular complex;membrane;membrane-bounded organelle;nuclear part;nucleoplasm;nucleus;organelle;organelle part;ribonucleoprotein complex;small nuclear ribonucleoprotein complex;spliceosomal complex;U5 snRNP;viral nucleocapsid;virion part	Spliceosome	12	12	8.3	211.07	O75643;B4E0P5	U5 small nuclear ribonucleoprotein 200 kDa helicase	SNRNP200	225	+	+
	binding;carboxypeptidase activity;catalytic activity;cation binding;exopeptidase activity;hydrolase activity;ion binding;metal ion binding;metallocarboxypeptidase activity;metalloexopeptidase activity;metallopeptidase activity;peptidase activity;peptidase activity, acting on L-amino acid peptides;serine hydrolase activity;serine-type carboxypeptidase activity;serine-type exopeptidase activity;ser…	cell part;extracellular membrane-bounded organelle;extracellular organelle;extracellular region part;extracellular vesicular exosome;integral to membrane;intrinsic to membrane;membrane;membrane part;membrane-bounded organelle;membrane-bounded vesicle;organelle;vesicle		4	4	3.7	7.9138	O75976;J3QQJ4	Carboxypeptidase D	CPD	1368;1370	+		+
ATP-dependent chromatin remodeling;biological regulation;cellular component organization;cellular component organization at cellular level;cellular component organization or biogenesis;cellular component organization or biogenesis at cellular level;cellular macromolecule metabolic process;cellular metabolic process;cellular nitrogen compound metabolic process;cellular process;chromatin assembly o…	binding;catalytic activity;cation binding;chromatin binding;deacetylase activity;DNA binding;histone deacetylase activity;hydrolase activity;hydrolase activity, acting on carbon-nitrogen (but not peptide) bonds;hydrolase activity, acting on carbon-nitrogen (but not peptide) bonds, in linear amides;ion binding;metal ion binding;nucleic acid binding;nucleic acid binding transcription factor activit…	cell part;chromatin;chromatin remodeling complex;chromosomal part;histone deacetylase complex;intracellular organelle part;intracellular part;macromolecular complex;membrane;nuclear chromatin;nuclear chromosome part;nuclear part;nucleoplasm;nucleoplasm part;NuRD complex;organelle part;protein complex;transcription factor complex;transcriptional repressor complex		1	1	3	1.8025	O94776	Metastasis-associated protein MTA2	MTA2	435	+	+	+
biological regulation;catabolic process;cellular catabolic process;cellular macromolecule catabolic process;cellular macromolecule metabolic process;cellular metabolic process;cellular process;cellular protein metabolic process;induction of apoptosis;induction of apoptosis by extracellular signals;induction of apoptosis by granzyme;induction of programmed cell death;macromolecule catabolic proces…	acid-amino acid ligase activity;binding;catalytic activity;enzyme binding;ligase activity;ligase activity, forming carbon-nitrogen bonds;protein binding;small conjugating protein ligase activity;ubiquitin-protein ligase activity;ubiquitin-ubiquitin ligase activity	cell part;cytoplasm;intracellular membrane-bounded organelle;intracellular organelle;intracellular part;macromolecular complex;membrane-bounded organelle;nucleus;organelle;protein complex;ubiquitin ligase complex	Protein processing in endoplasmic reticulum;Ubiquitin mediated proteolysis	2	2	3.1	21.165	O95155	Ubiquitin conjugation factor E4 B	UBE4B	83;84;86;87;88;105	+	+
alcohol biosynthetic process;alcohol catabolic process;alcohol metabolic process;biosynthetic process;carbohydrate biosynthetic process;carbohydrate catabolic process;carbohydrate metabolic process;catabolic process;cell differentiation;cell motility;cellular biosynthetic process;cellular carbohydrate biosynthetic process;cellular carbohydrate catabolic process;cellular carbohydrate metabolic pro…	adenyl nucleotide binding;adenyl ribonucleotide binding;ATP binding;binding;catalytic activity;kinase activity;nucleotide binding;phosphoglycerate kinase activity;phosphotransferase activity, carboxyl group as acceptor;purine nucleotide binding;purine ribonucleoside triphosphate binding;purine ribonucleotide binding;ribonucleotide binding;transferase activity;transferase activity, transferring ph…	cell part;cell projection part;cytoplasm;cytoplasmic part;cytosol;extracellular membrane-bounded organelle;extracellular organelle;extracellular region part;extracellular vesicular exosome;flagellar fibrous sheath;flagellum part;intracellular membrane-bounded organelle;intracellular organelle;intracellular organelle part;intracellular part;membrane;membrane part;membrane raft;membrane-bounded org…	Carbon fixation in photosynthetic organisms;Glycolysis / Gluconeogenesis	7	7	24.7	56.006	P00558;P07205	Phosphoglycerate kinase 1	PGK1	203	+	+	+
anatomical structure development;apoptosis;biological regulation;cardiac cell development;cardiac muscle cell development;cell cycle;cell cycle process;cell death;cell development;cellular component disassembly;cellular component disassembly at cellular level;cellular component disassembly involved in apoptosis;cellular component organization;cellular component organization at cellular level;cell…	structural molecule activity	cell part;cytoplasm;cytoplasmic part;cytoskeletal part;cytosol;envelope;intermediate filament;intracellular membrane-bounded organelle;intracellular organelle;intracellular organelle part;intracellular part;lamin filament;macromolecular complex;membrane;membrane-bounded organelle;nuclear body;nuclear envelope;nuclear lamina;nuclear membrane;nuclear part;nuclear speck;nucleoplasm;nucleoplasm part;…	Arrhythmogenic right ventricular cardiomyopathy (ARVC);Dilated cardiomyopathy;Hypertrophic cardiomyopathy (HCM)	14	13	23.6	197.12	P02545;Q3BDU5;Q5TCI8;A0A0C4DGC5;H0YAB0	Prelamin-A/C;Lamin-A/C	LMNA	19;22;390;392;458	+	+	+	+
activation of immune response;activation of innate immune response;aging;anatomical structure development;anatomical structure formation involved in morphogenesis;anatomical structure morphogenesis;angiogenesis;apoptotic mitochondrial changes;axon regeneration;axonogenesis;behavior;biological regulation;cell activation;cell communication;cell development;cell differentiation;cell part morphogenes…	activating transcription factor binding;binding;cAMP response element binding;core promoter proximal region DNA binding;core promoter proximal region sequence-specific DNA binding;DNA binding;double-stranded DNA binding;enhancer binding;enhancer sequence-specific DNA binding;enzyme activator activity;enzyme binding;enzyme regulator activity;GTPase activator activity;GTPase regulator activity;nucl…	cell part;chromatin;chromosomal part;chromosome;cytoplasmic part;cytosol;euchromatin;intracellular membrane-bounded organelle;intracellular non-membrane-bounded organelle;intracellular organelle;intracellular organelle part;intracellular part;macromolecular complex;membrane-bounded organelle;non-membrane-bounded organelle;nuclear chromatin;nuclear chromosome;nuclear chromosome part;nuclear euchro…	B cell receptor signaling pathway;Chagas disease (American trypanosomiasis);Colorectal cancer;Epithelial cell signaling in Helicobacter pylori infection;ErbB signaling pathway;Focal adhesion;GnRH signaling pathway;Leishmaniasis;MAPK signaling pathway;Neurotrophin signaling pathway;Osteoclast differentiation;Pathways in cancer;Renal cell carcinoma;Rheumatoid arthritis;T cell receptor signaling pat…	3	3	11.2	24.285	P05412;P17535	Transcription factor AP-1	JUN	62;73	+		+
aging;ATP-dependent chromatin remodeling;biological regulation;cell aging;cell cycle process;cellular component assembly;cellular component assembly at cellular level;cellular component organization;cellular component organization at cellular level;cellular component organization or biogenesis;cellular component organization or biogenesis at cellular level;cellular macromolecular complex assembly…	binding;enzyme binding;enzyme inhibitor activity;enzyme regulator activity;histone binding;identical protein binding;kinase binding;kinase inhibitor activity;kinase regulator activity;NF-kappaB binding;nucleic acid binding;protein binding;protein binding transcription factor activity;protein dimerization activity;protein heterodimerization activity;protein homodimerization activity;protein kinase…	adherens junction;anchoring junction;cell junction;cell part;cell-substrate adherens junction;cell-substrate junction;centrosome;cytoplasm;cytoplasmic part;cytoskeletal part;cytosol;focal adhesion;intracellular membrane-bounded organelle;intracellular non-membrane-bounded organelle;intracellular organelle;intracellular organelle part;intracellular part;macromolecular complex;membrane;membrane-bou…		5	3	24.1	24.562	P06748;E5RI98	Nucleophosmin	NPM1	70;243	+	+	+
acetyl-CoA biosynthetic process;acetyl-CoA biosynthetic process from pyruvate;acetyl-CoA catabolic process;acetyl-CoA metabolic process;alcohol catabolic process;alcohol metabolic process;biological regulation;biosynthetic process;carbohydrate catabolic process;carbohydrate metabolic process;carboxylic acid metabolic process;catabolic process;cellular biosynthetic process;cellular carbohydrate ca…	catalytic activity;oxidoreductase activity;oxidoreductase activity, acting on the aldehyde or oxo group of donors;oxidoreductase activity, acting on the aldehyde or oxo group of donors, disulfide as acceptor;pyruvate dehydrogenase (acetyl-transferring) activity;pyruvate dehydrogenase activity	cell part;cytoplasmic part;intracellular membrane-bounded organelle;intracellular organelle;intracellular organelle lumen;intracellular organelle part;intracellular part;macromolecular complex;membrane-bounded organelle;membrane-enclosed lumen;mitochondrial matrix;mitochondrial part;mitochondrion;nucleus;organelle;organelle lumen;organelle part;protein complex;pyruvate dehydrogenase complex	Butanoate metabolism;Citrate cycle (TCA cycle);Glycolysis / Gluconeogenesis;Pyruvate metabolism;Valine, leucine and isoleucine biosynthesis	2	2	5.9	3.3175	P08559;Q5JPU3;P29803	Pyruvate dehydrogenase E1 component subunit alpha, somatic form, mitochondrial;Pyruvate dehydrogenase E1 component subunit alpha, testis-specific form, mitochondrial	PDHA1;PDHA2	232;293;295	+	+
biological regulation;cellular macromolecule metabolic process;cellular metabolic process;cellular nitrogen compound metabolic process;cellular process;gene expression;macromolecule metabolic process;metabolic process;mRNA metabolic process;mRNA processing;nitrogen compound metabolic process;nuclear mRNA splicing, via spliceosome;nucleic acid metabolic process;nucleobase-containing compound metab…	binding;nucleic acid binding;nucleotide binding;RNA binding	cell part;intracellular membrane-bounded organelle;intracellular organelle;intracellular organelle part;intracellular part;macromolecular complex;membrane-bounded organelle;nuclear body;nuclear part;nuclear speck;nucleoplasm;nucleoplasm part;nucleus;organelle;organelle part;ribonucleoprotein complex;small nuclear ribonucleoprotein complex;spliceosomal complex;U1 snRNP	Spliceosome	1	1	3	1.427	P08621	U1 small nuclear ribonucleoprotein 70 kDa	SNRNP70	226	+	+
anatomical structure morphogenesis;biological regulation;biosynthetic process;cellular biosynthetic process;cellular macromolecule biosynthetic process;cellular macromolecule metabolic process;cellular metabolic process;cellular nitrogen compound metabolic process;cellular process;developmental process;DNA metabolic process;DNA replication;macromolecule biosynthetic process;macromolecule metaboli…	binding;core promoter proximal region DNA binding;core promoter proximal region sequence-specific DNA binding;DNA binding;double-stranded DNA binding;nucleic acid binding;nucleic acid binding transcription factor activity;regulatory region DNA binding;regulatory region nucleic acid binding;RNA polymerase II core promoter proximal region sequence-specific DNA binding;RNA polymerase II core promote…	cell part;intracellular membrane-bounded organelle;intracellular non-membrane-bounded organelle;intracellular organelle;intracellular organelle part;intracellular part;membrane-bounded organelle;non-membrane-bounded organelle;nuclear part;nucleolus;nucleoplasm;nucleus;organelle;organelle part		4	4	6.7	63.182	P08651	Nuclear factor 1 C-type	NFIC	322;323;333;339;343	+	+	+	+
cellular component assembly;cellular component assembly at cellular level;cellular component organization;cellular component organization at cellular level;cellular component organization or biogenesis;cellular component organization or biogenesis at cellular level;cellular macromolecular complex assembly;cellular macromolecular complex subunit organization;cellular process;chromatin assembly;chr…	binding;chromatin binding;chromatin DNA binding;DNA binding;nucleic acid binding;structure-specific DNA binding	cell part;chromatin;chromosomal part;extracellular membrane-bounded organelle;extracellular organelle;extracellular region part;extracellular vesicular exosome;heterochromatin;intracellular membrane-bounded organelle;intracellular organelle;intracellular organelle part;intracellular part;macromolecular complex;membrane-bounded organelle;membrane-bounded vesicle;nuclear chromatin;nuclear chromosom…		1	1	9.1	5.777	P10412	Histone H1.4	HIST1H1E	18	+		+
actin cytoskeleton organization;actin filament-based process;activation of phospholipase C activity;activation of protein kinase A activity;activation of protein kinase activity;actomyosin structure organization;anatomical structure formation involved in morphogenesis;behavior;biological regulation;blood coagulation;cardiac muscle cell proliferation;cell cycle phase;cell cycle process;cell prolif…	adenyl nucleotide binding;adenyl ribonucleotide binding;AMP binding;binding;cAMP binding;cAMP-dependent protein kinase inhibitor activity;cAMP-dependent protein kinase regulator activity;cyclic nucleotide binding;enzyme binding;enzyme inhibitor activity;enzyme regulator activity;kinase binding;kinase inhibitor activity;kinase regulator activity;nucleotide binding;protein binding;protein kinase A …	AMP-activated protein kinase complex;cAMP-dependent protein kinase complex;cell part;cytoplasmic part;cytosol;intracellular part;macromolecular complex;membrane;neuromuscular junction;plasma membrane;protein complex;synapse	Apoptosis;Insulin signaling pathway	4	4	10	25.592	P10644;K7EPB2;K7EMU2;K7EMZ6;K7EM13;K7EIE5;K7EID3;K7EJ40;K7EK41;K7EKR1;H7BYW5;C9JSK5;P31321	cAMP-dependent protein kinase type I-alpha regulatory subunit;cAMP-dependent protein kinase type I-alpha regulatory subunit, N-terminally processed	PRKAR1A	83	+	+	+
4-hydroxyproline metabolic process;amine metabolic process;carboxylic acid metabolic process;cellular amine metabolic process;cellular amino acid metabolic process;cellular component organization;cellular component organization at cellular level;cellular component organization or biogenesis;cellular component organization or biogenesis at cellular level;cellular ketone metabolic process;cellular …	binding;carboxylic acid binding;catalytic activity;cation binding;dioxygenase activity;ion binding;iron ion binding;L-ascorbic acid binding;metal ion binding;oxidoreductase activity;oxidoreductase activity, acting on paired donors, with incorporation or reduction of molecular oxygen;oxidoreductase activity, acting on paired donors, with incorporation or reduction of molecular oxygen, 2-oxoglutara…	cell part;cytoplasmic part;endoplasmic reticulum;endoplasmic reticulum lumen;endoplasmic reticulum part;intracellular membrane-bounded organelle;intracellular organelle;intracellular organelle lumen;intracellular organelle part;intracellular part;macromolecular complex;membrane;membrane-bounded organelle;membrane-enclosed lumen;mitochondrion;organelle;organelle lumen;organelle part;procollagen-pr…	Arginine and proline metabolism	3	3	9.2	39.237	P13674	Prolyl 4-hydroxylase subunit alpha-1	P4HA1	498	+	+	+
anatomical structure development;behavior;biological regulation;biosynthetic process;blood vessel development;cell communication;cellular biosynthetic process;cellular component organization;cellular component organization at cellular level;cellular component organization or biogenesis;cellular component organization or biogenesis at cellular level;cellular defense response;cellular macromolecule…	binding;DNA binding;nucleic acid binding;nucleic acid binding transcription factor activity;regulatory region DNA binding;regulatory region nucleic acid binding;RNA polymerase II regulatory region DNA binding;RNA polymerase II regulatory region sequence-specific DNA binding;sequence-specific DNA binding;sequence-specific DNA binding transcription factor activity;transcription regulatory region DN…	cell part;cell projection;cytoplasmic part;cytosol;intracellular membrane-bounded organelle;intracellular organelle;intracellular organelle part;intracellular part;membrane;membrane-bounded organelle;neuron projection;nuclear part;nucleoplasm;nucleus;organelle;organelle part;presynaptic membrane;synapse part;synaptic membrane	Osteoclast differentiation;Wnt signaling pathway	4	4	21.8	20.239	P15407;E9PPX2;E9PKL5	Fos-related antigen 1	FOSL1	74;101;251;252;253	+	+	+
actin cytoskeleton organization;actin filament-based process;actomyosin structure organization;adrenal gland development;anatomical structure development;anatomical structure formation involved in morphogenesis;anatomical structure morphogenesis;biological adhesion;biological regulation;calcium ion homeostasis;cardiac myofibril assembly;cation homeostasis;cell activation;cell adhesion;cell chemot…	adenyl nucleotide binding;adenyl ribonucleotide binding;ATP binding;binding;catalytic activity;growth factor binding;growth factor receptor binding;identical protein binding;kinase activity;molecular transducer activity;nucleotide binding;phosphotransferase activity, alcohol group as acceptor;platelet-derived growth factor alpha-receptor activity;platelet-derived growth factor binding;platelet-de…	cell part;cell projection;cytoplasm;external side of plasma membrane;integral to membrane;integral to plasma membrane;intracellular membrane-bounded organelle;intracellular organelle;intracellular part;intrinsic to membrane;intrinsic to plasma membrane;macromolecular complex;membrane;membrane part;membrane-bounded organelle;microvillus;nucleus;organelle;plasma membrane;plasma membrane part;protei…	Calcium signaling pathway;Cytokine-cytokine receptor interaction;Endocytosis;Focal adhesion;Gap junction;Glioma;MAPK signaling pathway;Melanoma;Pathways in cancer;Prostate cancer;Regulation of actin cytoskeleton	5	5	6.8	19.003	P16234;A0A0B4J203	Platelet-derived growth factor receptor alpha	PDGFRA;FIP1L1	762;1041;1042;1044;1045;1048	+	+	+
aging;base-excision repair;biological regulation;biosynthetic process;cell aging;cellular biosynthetic process;cellular component assembly;cellular component assembly at cellular level;cellular component disassembly;cellular component disassembly at cellular level;cellular component organization;cellular component organization at cellular level;cellular component organization or biogenesis;cellul…	5'-deoxyribose-5-phosphate lyase activity;AT DNA binding;binding;carbon-oxygen lyase activity;catalytic activity;DNA binding;DNA-(apurinic or apyrimidinic site) lyase activity;enzyme binding;hormone receptor binding;ligand-dependent nuclear receptor transcription coactivator activity;lyase activity;nuclear hormone receptor binding;nucleic acid binding;peroxisome proliferator activated receptor bi…	adherens junction;anchoring junction;cell junction;cell part;cell-substrate adherens junction;cell-substrate junction;chromatin;chromosomal part;cytoplasmic part;cytosol;focal adhesion;heterochromatin;intracellular membrane-bounded organelle;intracellular organelle;intracellular organelle part;intracellular part;macromolecular complex;membrane-bounded organelle;nuclear part;nucleoplasm;nucleoplas…		4	4	27.1	82.784	P17096	High mobility group protein HMG-I/HMG-Y	HMGA1	99;102;103	+	+	+
anatomical structure development;biological regulation;biosynthetic process;blood vessel development;cell differentiation;cell proliferation;cell surface receptor linked signaling pathway;cellular biosynthetic process;cellular developmental process;cellular macromolecule biosynthetic process;cellular macromolecule metabolic process;cellular metabolic process;cellular nitrogen compound metabolic p…	binding;core promoter proximal region DNA binding;core promoter proximal region sequence-specific DNA binding;DNA binding;double-stranded DNA binding;nucleic acid binding;nucleic acid binding transcription factor activity;protein binding;protein binding transcription factor activity;regulatory region DNA binding;regulatory region nucleic acid binding;RNA polymerase II core promoter proximal regio…	cell part;chromatin;chromosomal part;intracellular organelle part;intracellular part;macromolecular complex;nuclear chromatin;nuclear chromosome part;nuclear part;nucleoplasm;nucleoplasm part;organelle part;protein complex;transcription factor complex	Osteoclast differentiation	1	1	4.6	3.0849	P17275	Transcription factor jun-B	JUNB	255;259	+	+	+
adherens junction assembly;adherens junction organization;anatomical structure morphogenesis;apical junction assembly;axon extension;biological adhesion;biological regulation;blood coagulation;cell activation;cell adhesion;cell growth;cell junction assembly;cell junction organization;cell projection assembly;cell projection organization;cell-cell adhesion;cell-cell junction assembly;cell-cell jun…	actin binding;alpha-catenin binding;beta-catenin binding;binding;cadherin binding;cell adhesion molecule binding;cytoskeletal protein binding;dystroglycan binding;enzyme binding;glycoprotein binding;protein binding;structural molecule activity;ubiquitin protein ligase binding	actin cytoskeleton;adherens junction;anchoring junction;cell junction;cell part;cell-cell adherens junction;cell-cell junction;cell-substrate adherens junction;cell-substrate junction;contractile fiber part;costamere;cytoplasmic part;cytoskeleton;cytosol;extracellular membrane-bounded organelle;extracellular organelle;extracellular region;extracellular region part;extracellular vesicular exosome;…	Adherens junction;Amoebiasis;Bacterial invasion of epithelial cells;Focal adhesion;Leukocyte transendothelial migration;Regulation of actin cytoskeleton;Shigellosis	9	9	12	26.712	P18206;Q5JQ13;A0A096LPE1	Vinculin	VCL	290	+	+	+
biological regulation;biosynthetic process;cellular biosynthetic process;cellular macromolecule biosynthetic process;cellular macromolecule metabolic process;cellular metabolic process;cellular nitrogen compound metabolic process;cellular process;gene expression;macromolecule biosynthetic process;macromolecule metabolic process;metabolic process;negative regulation of biological process;negative …	binding;nucleic acid binding;nucleotide binding;RNA binding	cell part;cytoplasmic part;intracellular membrane-bounded organelle;intracellular organelle;intracellular organelle part;intracellular part;macromolecular complex;membrane-bounded organelle;mitochondrion;NELF complex;nuclear part;nucleoplasm;nucleoplasm part;nucleus;organelle;organelle part;protein complex;transcription elongation factor complex		3	3	7.1	10.927	P18615;A2ABK4;A0A0G2JI50;E9PD43;A0A0A0MT02;A0A0A0MSN9	Negative elongation factor E	NELFE	115;353	+		+	+
biological regulation;humoral immune response;immune response;immune system process;positive regulation of biological process;positive regulation of biosynthetic process;positive regulation of cell adhesion;positive regulation of cellular biosynthetic process;positive regulation of cellular metabolic process;positive regulation of cellular process;positive regulation of gene expression;positive r…	binding;core promoter proximal region DNA binding;core promoter proximal region sequence-specific DNA binding;DNA binding;nucleic acid binding;nucleic acid binding transcription factor activity;regulatory region DNA binding;regulatory region nucleic acid binding;RNA polymerase II core promoter proximal region sequence-specific DNA binding;RNA polymerase II core promoter proximal region sequence-s…	cell part;cytoplasm;intracellular membrane-bounded organelle;intracellular organelle;intracellular organelle part;intracellular part;membrane-bounded organelle;nuclear part;nucleoplasm;nucleus;organelle;organelle part		1	1	2.8	4.3778	P19532	Transcription factor E3	TFE3	556	+	+	+	+
anatomical structure development;biosynthetic process;cell proliferation;cellular biosynthetic process;cellular macromolecule biosynthetic process;cellular macromolecule metabolic process;cellular metabolic process;cellular process;cellular process involved in reproduction;cellular protein metabolic process;chordate embryonic development;developmental process;developmental process involved in rep…	binding;cation binding;ion binding;metal ion binding;nucleic acid binding;RNA binding;translation factor activity, nucleic acid binding;translation initiation factor activity	cell part;cytoplasm;cytoplasmic part;cytosol;eukaryotic translation initiation factor 2 complex;intracellular part;macromolecular complex;protein complex	RNA transport	4	4	15	182.85	P20042	Eukaryotic translation initiation factor 2 subunit 2	EIF2S2	2;67	+	+
apoptosis;biological regulation;biosynthetic process;catabolic process;cell cycle phase;cell cycle process;cell death;cell division;cellular biosynthetic process;cellular catabolic process;cellular component disassembly;cellular component disassembly at cellular level;cellular component organization;cellular component organization at cellular level;cellular component organization or biogenesis;ce…	binding;carbon-oxygen lyase activity;catalytic activity;damaged DNA binding;DNA binding;DNA N-glycosylase activity;DNA-(apurinic or apyrimidinic site) lyase activity;enzyme binding;hydrolase activity;hydrolase activity, acting on glycosyl bonds;hydrolase activity, hydrolyzing N-glycosyl compounds;iron-sulfur cluster binding;kinase binding;lyase activity;metal cluster binding;mRNA binding;NF-kappa…	adherens junction;anchoring junction;cell junction;cell part;cell projection membrane;cell projection part;cell-substrate adherens junction;cell-substrate junction;cytoplasm;cytoplasmic part;cytoskeletal part;cytosol;cytosolic small ribosomal subunit;extracellular membrane-bounded organelle;extracellular organelle;extracellular region part;extracellular vesicular exosome;focal adhesion;intracellu…	Ribosome	7	7	32.1	48.762	P23396;F2Z2S8;H0YF32;H0YCJ7;E9PPU1;E9PL09;H0YEU2;E9PQ96;E9PJH4;E9PK82;E9PSF4;E9PJN9	40S ribosomal protein S3	RPS3	221	+	+	+
actin cytoskeleton organization;actin filament depolymerization;actin filament organization;actin filament-based process;actin polymerization or depolymerization;ameboidal cell migration;anatomical structure morphogenesis;axon guidance;biological regulation;blood coagulation;cell activation;cell cycle cytokinesis;cell cycle process;cell migration;cell motility;cell surface receptor linked signali…		actin cytoskeleton;adherens junction;anchoring junction;cell cortex part;cell junction;cell part;cell projection membrane;cell projection part;cell-cell junction;cell-substrate adherens junction;cell-substrate junction;cortical actin cytoskeleton;cortical cytoskeleton;cytoplasm;cytoplasmic part;cytoskeletal part;cytoskeleton;extracellular membrane-bounded organelle;extracellular organelle;extrace…	Axon guidance;Fc gamma R-mediated phagocytosis;Regulation of actin cytoskeleton	8	7	42.2	68.152	P23528;G3V1A4;E9PP50;E9PK25;E9PLJ3;E9PS23;E9PQB7	Cofilin-1	CFL1	3	+	+
biological regulation;biosynthetic process;cellular biosynthetic process;cellular macromolecule biosynthetic process;cellular macromolecule metabolic process;cellular metabolic process;cellular nitrogen compound metabolic process;cellular process;cellular response to stimulus;cellular response to stress;developmental process;DNA metabolic process;DNA repair;gene expression;macromolecule biosynthe…	binding;catalytic activity;cation binding;DNA binding;DNA-directed RNA polymerase activity;enzyme binding;ion binding;metal ion binding;nucleic acid binding;nucleotidyltransferase activity;protein binding;RNA polymerase activity;RNA-directed RNA polymerase activity;transferase activity;transferase activity, transferring phosphorus-containing groups;ubiquitin protein ligase binding	cell part;DNA-directed RNA polymerase complex;DNA-directed RNA polymerase II, core complex;intracellular membrane-bounded organelle;intracellular organelle;intracellular organelle part;intracellular part;macromolecular complex;membrane-bounded organelle;nuclear DNA-directed RNA polymerase complex;nuclear part;nucleoplasm;nucleoplasm part;nucleus;organelle;organelle part;protein complex;RNA polyme…	Huntington's disease;Purine metabolism;Pyrimidine metabolism;RNA polymerase	7	7	6.2	21.601	A0A0C4DGZ0;P24928;A0A087WWE2	DNA-directed RNA polymerase;DNA-directed RNA polymerase II subunit RPB1	POLR2A	1849;1891;1906;1910;1912;1913;1917;1919;1920	+	+	+	+
activation of immune response;activation of innate immune response;anaphase-promoting complex-dependent proteasomal ubiquitin-dependent protein catabolic process;antigen processing and presentation;antigen processing and presentation of exogenous antigen;antigen processing and presentation of exogenous peptide antigen;antigen processing and presentation of exogenous peptide antigen via MHC class …	catalytic activity;endopeptidase activity;hydrolase activity;peptidase activity;peptidase activity, acting on L-amino acid peptides;threonine-type endopeptidase activity;threonine-type peptidase activity	cell part;cytoplasm;cytoplasmic part;cytosol;extracellular membrane-bounded organelle;extracellular organelle;extracellular region part;extracellular vesicular exosome;intracellular membrane-bounded organelle;intracellular organelle;intracellular organelle part;intracellular part;macromolecular complex;membrane-bounded organelle;membrane-bounded vesicle;nuclear part;nucleoplasm;nucleus;organelle;…	Proteasome	3	3	14.1	105.87	P25788;G3V4X5;H0YJ03	Proteasome subunit alpha type-3	PSMA3	250	+	+	+
biological regulation;biosynthetic process;cellular biosynthetic process;cellular macromolecule biosynthetic process;cellular macromolecule metabolic process;cellular metabolic process;cellular nitrogen compound metabolic process;cellular process;establishment of localization;establishment of localization in cell;establishment of RNA localization;gene expression;intracellular transport;macromolec…	binding;enzyme binding;nucleic acid binding;nucleotide binding;protein binding;RNA binding	cell part;intracellular membrane-bounded organelle;intracellular organelle;intracellular organelle part;intracellular part;macromolecular complex;membrane-bounded organelle;nuclear body;nuclear part;nuclear speck;nucleoplasm;nucleoplasm part;nucleus;organelle;organelle part;ribonucleoprotein complex;spliceosomal complex	Spliceosome	3	3	8.6	18.639	P26368;K7ENG2	Splicing factor U2AF 65 kDa subunit	U2AF2	2;79	+		+
biological regulation;biosynthetic process;cell cycle;cell surface receptor linked signaling pathway;cellular biosynthetic process;cellular component organization;cellular component organization at cellular level;cellular component organization or biogenesis;cellular component organization or biogenesis at cellular level;cellular macromolecule biosynthetic process;cellular macromolecule metabolic…	binding;protein binding;transcription factor binding	cell part;intracellular membrane-bounded organelle;intracellular organelle;intracellular organelle part;intracellular part;macromolecular complex;membrane-bounded organelle;nuclear part;nucleoplasm;nucleoplasm part;nucleus;organelle;organelle part;protein complex;transcription factor complex	Cell cycle;TGF-beta signaling pathway	1	1	1.2	2.7055	P28749	Retinoblastoma-like protein 1	RBL1	640	+	+	+
biosynthetic process;catabolic process;cellular biosynthetic process;cellular catabolic process;cellular component disassembly;cellular component disassembly at cellular level;cellular component organization;cellular component organization at cellular level;cellular component organization or biogenesis;cellular component organization or biogenesis at cellular level;cellular macromolecular complex…	structural constituent of ribosome;structural molecule activity	adherens junction;anchoring junction;cell junction;cell part;cell-substrate adherens junction;cell-substrate junction;cytoplasmic part;cytosol;cytosolic large ribosomal subunit;extracellular membrane-bounded organelle;extracellular organelle;extracellular region part;extracellular vesicular exosome;focal adhesion;intracellular organelle part;intracellular part;large ribosomal subunit;macromolecul…	Ribosome	4	4	33.9	21.934	P30050	60S ribosomal protein L12	RPL12	38	+	+	+
anatomical structure development;biological regulation;carbohydrate homeostasis;catabolic process;cell surface receptor linked signaling pathway;cellular localization;cellular macromolecule localization;cellular process;cellular protein localization;cellular response to chemical stimulus;cellular response to endogenous stimulus;cellular response to fibroblast growth factor stimulus;cellular respo…	binding;binding, bridging;enzyme binding;insulin receptor binding;insulin-like growth factor receptor binding;kinase binding;molecular transducer activity;phosphatidylinositol 3-kinase binding;protein binding;protein binding, bridging;protein complex binding;protein domain specific binding;protein kinase binding;protein kinase C binding;receptor binding;receptor tyrosine kinase binding;SH2 domain…	caveola;cell part;cytoplasm;cytoplasmic part;cytosol;insulin receptor complex;intracellular membrane-bounded organelle;intracellular organelle;intracellular part;macromolecular complex;membrane;membrane part;membrane raft;membrane-bounded organelle;nucleus;organelle;plasma membrane;plasma membrane part;protein complex;receptor complex	Adipocytokine signaling pathway;Aldosterone-regulated sodium reabsorption;Insulin signaling pathway;Neurotrophin signaling pathway;Type II diabetes mellitus	1	1	1.2	21.048	P35568	Insulin receptor substrate 1	IRS1	345;348	+	+	+
biosynthetic process;catabolic process;cellular biosynthetic process;cellular catabolic process;cellular component disassembly;cellular component disassembly at cellular level;cellular component organization;cellular component organization at cellular level;cellular component organization or biogenesis;cellular component organization or biogenesis at cellular level;cellular macromolecular complex…	binding;nucleic acid binding;RNA binding;structural constituent of ribosome;structural molecule activity	adherens junction;anchoring junction;cell junction;cell part;cell-substrate adherens junction;cell-substrate junction;cytoplasm;cytoplasmic part;cytosol;cytosolic large ribosomal subunit;extracellular membrane-bounded organelle;extracellular organelle;extracellular region part;extracellular vesicular exosome;focal adhesion;intracellular membrane-bounded organelle;intracellular non-membrane-bounde…	Ribosome	5	5	15.9	19.313	P36578;H3BM89;H3BTP7;H3BU31	60S ribosomal protein L4	RPL4	295	+		+	+
biological regulation;catabolic process;cell cycle cytokinesis;cell cycle process;cell proliferation;cellular catabolic process;cellular component organization;cellular component organization at cellular level;cellular component organization or biogenesis;cellular component organization or biogenesis at cellular level;cellular macromolecule catabolic process;cellular macromolecule metabolic proce…	catalytic activity;cysteine-type endopeptidase activity;cysteine-type peptidase activity;endopeptidase activity;hydrolase activity;peptidase activity;peptidase activity, acting on L-amino acid peptides;small conjugating protein-specific protease activity;ubiquitin-specific protease activity	acrosomal vesicle;cell part;cytoplasm;cytoplasmic membrane-bounded vesicle;cytoplasmic part;cytoplasmic vesicle;cytosol;early endosome;endosomal part;endosome;extrinsic to endosome membrane;extrinsic to membrane;extrinsic to organelle membrane;extrinsic to plasma membrane;Golgi apparatus;intracellular membrane-bounded organelle;intracellular organelle;intracellular organelle part;intracellular pa…	Endocytosis	1	1	1.4	91.694	P40818	Ubiquitin carboxyl-terminal hydrolase 8	USP8	718	+	+	+
biological regulation;cell cycle;cell cycle phase;cell cycle process;cell division;cellular component organization;cellular component organization at cellular level;cellular component organization or biogenesis;cellular component organization or biogenesis at cellular level;cellular macromolecule metabolic process;cellular metabolic process;cellular nitrogen compound metabolic process;cellular pr…	binding;calcium ion binding;cation binding;ion binding;metal ion binding	cell part;cell projection;centriole;centrosome;cilium;cytoplasmic part;cytoskeletal part;cytosol;intracellular;intracellular non-membrane-bounded organelle;intracellular organelle;intracellular organelle part;intracellular part;macromolecular complex;microtubule organizing center;microtubule organizing center part;non-membrane-bounded organelle;nonmotile primary cilium;nuclear part;nucleoplasm;nu…	Nucleotide excision repair	2	2	7.6	3.5467	P41208	Centrin-2	CETN2	20;26	+	+	+
biological regulation;cell communication;cell surface receptor linked signaling pathway;cell-cell signaling;cellular process;cellular response to stimulus;establishment of localization;glutamate signaling pathway;ion transmembrane transport;ion transport;ionotropic glutamate receptor signaling pathway;neuron-neuron synaptic transmission;regulation of biological process;regulation of cellular proc…	alpha-amino-3-hydroxy-5-methyl-4-isoxazole propionate selective glutamate receptor activity;channel activity;excitatory extracellular ligand-gated ion channel activity;extracellular ligand-gated ion channel activity;extracellular-glutamate-gated ion channel activity;gated channel activity;glutamate receptor activity;ion channel activity;ion transmembrane transporter activity;ionotropic glutamate …	alpha-amino-3-hydroxy-5-methyl-4-isoxazolepropionic acid selective glutamate receptor complex;cell junction;cell part;cell projection;cytoplasmic part;cytoplasmic vesicle membrane;cytoplasmic vesicle part;dendrite;endocytic vesicle membrane;integral to membrane;intracellular organelle part;intracellular part;intrinsic to membrane;ionotropic glutamate receptor complex;macromolecular complex;membra…	Long-term depression;Neuroactive ligand-receptor interaction	1	1	1.5	1.3255	A0A087WYJ6;P42263	Glutamate receptor 3	GRIA3	699;704;705	+	+	+
biological regulation;blood coagulation;coagulation;hemostasis;multicellular organismal process;negative regulation of biological process;negative regulation of biosynthetic process;negative regulation of cellular biosynthetic process;negative regulation of cellular macromolecule biosynthetic process;negative regulation of cellular metabolic process;negative regulation of cellular process;negativ…	binding;binding, bridging;chromatin binding;histone binding;methylated histone residue binding;protein binding;protein binding, bridging;repressing transcription factor binding;transcription factor binding	cell part;centromeric heterochromatin;chromatin;chromatin remodeling complex;chromocenter;chromosomal part;envelope;heterochromatin;histone deacetylase complex;histone methyltransferase complex;intracellular membrane-bounded organelle;intracellular non-membrane-bounded organelle;intracellular organelle;intracellular organelle part;intracellular part;kinetochore;macromolecular complex;membrane-bou…		3	3	22.5	15.315	P45973;F8VNY3	Chromobox protein homolog 5	CBX5	13;14	+	+	+
anatomical structure development;biological regulation;biosynthetic process;cell development;cellular biosynthetic process;cellular component assembly;cellular component assembly at cellular level;cellular component organization;cellular component organization at cellular level;cellular component organization or biogenesis;cellular component organization or biogenesis at cellular level;cellular d…	adenyl nucleotide binding;adenyl ribonucleotide binding;ATP binding;ATPase activity;ATPase activity, coupled;binding;catalytic activity;cation binding;chromatin binding;chromo shadow domain binding;DNA binding;DNA helicase activity;DNA translocase activity;DNA-dependent ATPase activity;helicase activity;histone binding;hydrolase activity;hydrolase activity, acting on acid anhydrides;hydrolase act…	cell part;chromatin;chromatin remodeling complex;chromosomal part;heterochromatin;intracellular membrane-bounded organelle;intracellular organelle;intracellular organelle part;intracellular part;macromolecular complex;membrane-bounded organelle;nuclear body;nuclear chromatin;nuclear chromosome part;nuclear heterochromatin;nuclear part;nucleoplasm;nucleoplasm part;nucleus;organelle;organelle part;…		3	3	1.4	20.016	P46100;A0A096LNL9	Transcriptional regulator ATRX	ATRX	1348;1352;1527	+		+
anatomical structure development;apoptosis;apoptosis in response to endoplasmic reticulum stress;biological regulation;brain development;catabolic process;cell cycle process;cell death;cell differentiation;cellular catabolic process;cellular component assembly;cellular component assembly at cellular level;cellular component organization;cellular component organization at cellular level;cellular c…	binding;enzyme binding;polyubiquitin binding;proteasome binding;protein binding;protein complex binding;ribonucleoprotein binding;ribosome binding;small conjugating protein binding;ubiquitin binding;ubiquitin protein ligase binding	BAT3 complex;cell part;cytoplasm;cytoplasmic part;cytosol;cytosolic part;ER membrane insertion complex;intracellular membrane-bounded organelle;intracellular organelle;intracellular organelle part;intracellular part;macromolecular complex;membrane-bounded organelle;nuclear part;nucleoplasm;nucleus;organelle;organelle part;protein complex		4	4	4.5	14.108	A0A024RCR6;A0A0G2JK23;P46379;A0A0G2JL47;H0Y710;H0Y4L1;F6TC96;F6UR09;F6U1F2;F6XTU0;A0A0G2JJR8;F6WML8;F6VEM6;F6X9W3;F6U341;F6S6P2;X6REW1;A0A0G2JJM1	Large proline-rich protein BAG6	BAT3;BAG6	967;1075;1111	+	+	+	+
anatomical structure development;axon extension;biological regulation;cell growth;cell projection organization;cellular component movement;cellular component organization;cellular component organization at cellular level;cellular component organization or biogenesis;cellular component organization or biogenesis at cellular level;cellular process;cytoskeleton organization;cytoskeleton-dependent in…	structural molecule activity	cell junction;cell part;cell projection;cell projection part;cytoplasm;cytoplasmic part;cytoskeletal part;cytosol;dendritic spine;intracellular organelle part;intracellular part;macromolecular complex;membrane;microtubule;microtubule associated complex;neuron projection;neuron spine;organelle part;plasma membrane;postsynaptic density;protein complex;synapse part		12	12	6.8	104.87	P46821;D6RCL2;D6RGJ3;D6RA32;E9PGC8;P78559	Microtubule-associated protein 1B;MAP1B heavy chain;MAP1 light chain LC1	MAP1B	24;25;27;29;831;832;837;1260;1262;1265;1282;1785	+	+	+	+
anatomical structure development;anatomical structure morphogenesis;biological regulation;biosynthetic process;cell differentiation;cell morphogenesis;cell proliferation;cellular biosynthetic process;cellular component morphogenesis;cellular component organization;cellular component organization or biogenesis;cellular developmental process;cellular macromolecule metabolic process;cellular metabol…	binding;chromatin binding;core promoter binding;core promoter sequence-specific DNA binding;DNA binding;nucleic acid binding;protein binding transcription factor activity;regulatory region DNA binding;regulatory region nucleic acid binding;RNA polymerase II core promoter sequence-specific DNA binding;RNA polymerase II regulatory region DNA binding;RNA polymerase II regulatory region sequence-spec…	cell junction;cell part;cytoplasm;cytoplasmic part;cytosol;intracellular membrane-bounded organelle;intracellular organelle;intracellular organelle part;intracellular part;macromolecular complex;membrane;membrane-bounded organelle;nuclear part;nucleoplasm;nucleoplasm part;nucleus;organelle;organelle part;protein complex;transcription factor complex		3	3	11.1	136.84	P46937	Transcriptional coactivator YAP1	YAP1	61;63;109;110;163;164	+	+	+
anatomical structure development;biological regulation;catabolic process;cell activation;cell differentiation;cell division;cell proliferation;cellular catabolic process;cellular developmental process;cellular macromolecule catabolic process;cellular macromolecule metabolic process;cellular metabolic process;cellular nitrogen compound metabolic process;cellular process;definitive hemopoiesis;deve…	AU-rich element binding;binding;cation binding;DNA binding;ion binding;metal ion binding;mRNA 3'-UTR AU-rich region binding;mRNA 3'-UTR binding;mRNA binding;nucleic acid binding;nucleic acid binding transcription factor activity;RNA binding;sequence-specific DNA binding transcription factor activity	cell part;cytoplasm;intracellular membrane-bounded organelle;intracellular organelle;intracellular part;membrane-bounded organelle;nucleus;organelle		1	1	5.1	25.179	A0A087WUU9;P47974	Zinc finger protein 36, C3H1 type-like 2	ZFP36L2	472	+		+
		cell part;cytoplasm;extracellular membrane-bounded organelle;extracellular organelle;extracellular region part;extracellular vesicular exosome;intracellular membrane-bounded organelle;intracellular organelle;intracellular part;membrane;membrane-bounded organelle;membrane-bounded vesicle;nucleus;organelle;vesicle		5	5	2	34.176	P48634	Protein PRRC2A	PRRC2A	808;1083;1085;1087;1089;1106;1108;1110;1112	+	+	+	+
anatomical structure development;anatomical structure morphogenesis;ascending thin limb development;biological regulation;biosynthetic process;cell differentiation;cell differentiation involved in kidney development;cell differentiation involved in metanephros development;cell division;cell migration;cell motility;cellular biosynthetic process;cellular component movement;cellular developmental pr…	AT DNA binding;binding;DNA binding;double-stranded DNA binding;nucleic acid binding;nucleic acid binding transcription factor activity;sequence-specific DNA binding;sequence-specific DNA binding transcription factor activity;structure-specific DNA binding	cell part;intracellular membrane-bounded organelle;intracellular organelle;intracellular part;membrane-bounded organelle;nucleus;organelle		2	2	9.4	98.11	P49335;P20264	POU domain, class 3, transcription factor 4;POU domain, class 3, transcription factor 3	POU3F4;POU3F3	265	+	+	+
biosynthetic process;cell cycle;cell cycle process;cellular biosynthetic process;cellular component assembly;cellular component assembly at cellular level;cellular component organization;cellular component organization at cellular level;cellular component organization or biogenesis;cellular component organization or biogenesis at cellular level;cellular macromolecular complex assembly;cellular ma…	adenyl nucleotide binding;adenyl ribonucleotide binding;ATP binding;binding;catalytic activity;cation binding;DNA binding;DNA helicase activity;DNA replication origin binding;helicase activity;hydrolase activity;hydrolase activity, acting on acid anhydrides;hydrolase activity, acting on acid anhydrides, in phosphorus-containing anhydrides;ion binding;metal ion binding;nucleic acid binding;nucleos…	cell part;chromatin;chromosomal part;cytoplasm;cytoskeleton;intracellular membrane-bounded organelle;intracellular non-membrane-bounded organelle;intracellular organelle;intracellular organelle part;intracellular part;macromolecular complex;MCM complex;membrane-bounded organelle;microtubule cytoskeleton;non-membrane-bounded organelle;nuclear chromosome part;nuclear origin of replication recogniti…	Cell cycle;Cell cycle - yeast;DNA replication;Meiosis - yeast	11	11	15.3	86.208	P49736;H0Y8E6	DNA replication licensing factor MCM2	MCM2	139;170	+		+
biological regulation;cellular macromolecule metabolic process;cellular metabolic process;cellular nitrogen compound metabolic process;cellular process;macromolecule metabolic process;metabolic process;mRNA metabolic process;mRNA processing;nitrogen compound metabolic process;nucleic acid metabolic process;nucleobase-containing compound metabolic process;primary metabolic process;regulation of al…	binding;mRNA binding;nucleic acid binding;nucleotide binding;RNA binding	cell part;cytoplasm;intracellular organelle part;intracellular part;macromolecular complex;nuclear body;nuclear part;nuclear speck;nucleoplasm;nucleoplasm part;organelle part;ribonucleoprotein complex;spliceosomal complex	Spliceosome	5	5	6.5	19.484	P49756	RNA-binding protein 25	RBM25	583;677;703	+	+	+
anatomical structure development;anatomical structure formation involved in morphogenesis;anatomical structure morphogenesis;axon guidance;biological regulation;canonical Wnt receptor signaling pathway;canonical Wnt receptor signaling pathway involved in positive regulation of apoptosis;carbohydrate metabolic process;cardiac chamber morphogenesis;cardiac left ventricle morphogenesis;cardiac ventr…	adenyl nucleotide binding;adenyl ribonucleotide binding;ATP binding;beta-catenin binding;binding;catalytic activity;enzyme binding;kinase activity;kinase binding;NF-kappaB binding;nucleotide binding;p53 binding;phosphotransferase activity, alcohol group as acceptor;protein binding;protein kinase A binding;protein kinase A catalytic subunit binding;protein kinase activity;protein kinase binding;pr…	beta-catenin destruction complex;cell body;cell part;cell projection;cell projection part;centrosome;cytoplasm;cytoplasmic part;cytoskeletal part;cytosol;dendritic shaft;dendritic spine;growth cone;intracellular membrane-bounded organelle;intracellular non-membrane-bounded organelle;intracellular organelle;intracellular organelle part;intracellular part;macromolecular complex;membrane;membrane pa…	Alzheimer's disease;Axon guidance;B cell receptor signaling pathway;Basal cell carcinoma;Cell cycle;Chemokine signaling pathway;Circadian rhythm - fly;Colorectal cancer;Endometrial cancer;ErbB signaling pathway;Focal adhesion;Hedgehog signaling pathway;Hepatitis C;Insulin signaling pathway;Measles;Melanogenesis;Neurotrophin signaling pathway;Pathways in cancer;Prostate cancer;T cell receptor sign…	2	2	5.2	6.179	P49841;A8MT37;P49840	Glycogen synthase kinase-3 beta;Glycogen synthase kinase-3 alpha	GSK3B;GSK3A	215;216	+		+
base-excision repair;base-excision repair, DNA ligation;biological regulation;biosynthetic process;cell cycle;cell division;cellular biosynthetic process;cellular component organization;cellular component organization at cellular level;cellular component organization or biogenesis;cellular component organization or biogenesis at cellular level;cellular macromolecule biosynthetic process;cellular …	adenyl nucleotide binding;adenyl ribonucleotide binding;ATP binding;binding;catalytic activity;cation binding;DNA binding;DNA ligase (ATP) activity;DNA ligase activity;ion binding;ligase activity;ligase activity, forming phosphoric ester bonds;metal ion binding;nucleic acid binding;nucleotide binding;purine nucleotide binding;purine ribonucleoside triphosphate binding;purine ribonucleotide bindin…	cell part;chromosomal part;cytoplasmic part;DNA ligase III-XRCC1 complex;intracellular membrane-bounded organelle;intracellular organelle;intracellular organelle part;intracellular part;macromolecular complex;membrane-bounded organelle;mitochondrion;nuclear chromosome part;nuclear part;nucleoplasm;nucleus;organelle;organelle part;protein complex;synaptonemal complex	Base excision repair	2	2	2.4	2.1337	P49916;K7ENR9;K7ERZ5	DNA ligase 3	LIG3	209;210	+		+
biological regulation;biosynthetic process;cell cycle;cellular biosynthetic process;cellular component organization;cellular component organization at cellular level;cellular component organization or biogenesis;cellular component organization or biogenesis at cellular level;cellular macromolecule biosynthetic process;cellular macromolecule metabolic process;cellular metabolic process;cellular ni…	binding;chromatin binding;identical protein binding;nucleic acid binding transcription factor activity;protein binding;protein binding transcription factor activity;sequence-specific DNA binding transcription factor activity;transcription coactivator activity;transcription cofactor activity;transcription factor binding transcription factor activity	cell body;cell part;chromatin remodeling complex;cytoplasm;cytoplasmic part;histone acetyltransferase complex;histone methyltransferase complex;intracellular membrane-bounded organelle;intracellular organelle;intracellular organelle part;intracellular part;macromolecular complex;membrane;membrane-bounded organelle;methyltransferase complex;mitochondrion;MLL1 complex;MLL5-L complex;neuronal cell b…		3	3	2.7	8.6826	P51610;A6NEM2;H7C1C4	Host cell factor 1;HCF N-terminal chain 1;HCF N-terminal chain 2;HCF N-terminal chain 3;HCF N-terminal chain 4;HCF N-terminal chain 5;HCF N-terminal chain 6;HCF C-terminal chain 1;HCF C-terminal chain 2;HCF C-terminal chain 3;HCF C-terminal chain 4;HCF C-terminal chain 5;HCF C-terminal chain 6	HCFC1	666	+			+
biological regulation;cell proliferation;cellular macromolecule metabolic process;cellular metabolic process;cellular process;cellular protein metabolic process;cellular response to chemical stimulus;cellular response to organic substance;cellular response to stimulus;cellular response to stress;cellular response to topologically incorrect protein;cellular response to unfolded protein;endoplasmic…	binding;carbohydrate binding;DNA binding;glycosaminoglycan binding;heparin binding;nucleic acid binding;nucleotide binding;pattern binding;polysaccharide binding;protein binding transcription factor activity;RNA polymerase II transcription cofactor activity;RNA polymerase II transcription corepressor activity;RNA polymerase II transcription factor binding transcription factor activity;RNA polymer…	cell part;cytoplasm;extracellular region part;extracellular space;intracellular organelle part;intracellular part;macromolecular complex;nuclear part;nucleoplasm;nucleoplasm part;organelle part;protein complex;transcriptional repressor complex		3	3	15.4	44.611	P51858	Hepatoma-derived growth factor	HDGF	132;133	+	+	+
biological regulation;cell surface receptor linked signaling pathway;cellular macromolecule metabolic process;cellular metabolic process;cellular nitrogen compound metabolic process;cellular process;cellular response to chemical stimulus;cellular response to cytokine stimulus;cellular response to organic substance;cellular response to stimulus;cytokine-mediated signaling pathway;DNA metabolic pro…	binding;enzyme binding;histone deacetylase binding;nuclear localization sequence binding;peptide binding;protein binding;protein transporter activity;signal sequence binding;substrate-specific transporter activity;transporter activity	cell part;cytoplasm;cytoplasmic part;cytosol;intracellular organelle part;intracellular part;membrane;nuclear part;nucleoplasm;organelle part		2	2	5.7	20.836	P52292;J3QLL0;J3KS65	Importin subunit alpha-1	KPNA2	62	+	+	+
apoptosis;biological regulation;cell death;cellular component assembly;cellular component assembly at cellular level;cellular component organization;cellular component organization at cellular level;cellular component organization or biogenesis;cellular component organization or biogenesis at cellular level;cellular macromolecular complex assembly;cellular macromolecular complex subunit organizat…	binding;cation binding;DNA binding;ion binding;metal ion binding;mRNA binding;nucleic acid binding;nucleotide binding;RNA binding;transition metal ion binding;zinc ion binding	cell part;intracellular membrane-bounded organelle;intracellular organelle;intracellular organelle part;intracellular part;macromolecular complex;membrane-bounded organelle;nuclear part;nucleoplasm;nucleus;organelle;organelle part;ribonucleoprotein complex;spliceosomal complex		1	1	2.3	27.674	P52756	RNA-binding protein 5	RBM5	621;624	+	+	+
aging;anatomical structure morphogenesis;base-excision repair;biological regulation;cell aging;cell communication;cell cycle checkpoint;cell cycle phase;cell cycle process;cell differentiation;cell division;cell morphogenesis;cell morphogenesis involved in differentiation;cell proliferation;cell-cell signaling;cellular component assembly;cellular component assembly at cellular level;cellular comp…	5'-deoxyribose-5-phosphate lyase activity;AT DNA binding;binding;C2H2 zinc finger domain binding;cAMP response element binding;carbon-oxygen lyase activity;catalytic activity;chromatin binding;chromatin DNA binding;core promoter binding;DNA bending activity;DNA binding;DNA-(apurinic or apyrimidinic site) lyase activity;DNA-dependent protein kinase activity;kinase activity;lyase activity;MH1 domai…	cell part;chromatin;chromosomal part;chromosome;heterochromatin;intracellular membrane-bounded organelle;intracellular non-membrane-bounded organelle;intracellular organelle;intracellular organelle part;intracellular part;macromolecular complex;membrane-bounded organelle;non-membrane-bounded organelle;nuclear chromosome;nuclear part;nucleoplasm;nucleus;organelle;organelle part;protein complex;pro…		1	1	17.4	56.775	P52926	High mobility group protein HMGI-C	HMGA2	100;101;102;105	+	+
biological regulation;biosynthetic process;carbohydrate metabolic process;carbohydrate transport;cell cycle;cell cycle process;cell surface receptor linked signaling pathway;cellular biosynthetic process;cellular component assembly;cellular component assembly at cellular level;cellular component disassembly;cellular component disassembly at cellular level;cellular component organization;cellular …	binding;peptide binding;structural constituent of nuclear pore;structural molecule activity;transporter activity	cell part;cytoplasmic part;cytosol;envelope;inclusion body;intracellular organelle part;intracellular part;macromolecular complex;membrane;membrane part;nuclear envelope;nuclear inclusion body;nuclear membrane;nuclear part;nuclear periphery;nuclear pore;nucleoplasm;Nup107-160 complex;organelle envelope;organelle membrane;organelle part;pore complex;protein complex	RNA transport	2	2	1.6	3.383	P52948	Nuclear pore complex protein Nup98-Nup96;Nuclear pore complex protein Nup98;Nuclear pore complex protein Nup96	NUP98	934	+	+	+	+
acyl-CoA biosynthetic process;acyl-CoA metabolic process;acylglycerol biosynthetic process;acylglycerol metabolic process;biological regulation;biosynthetic process;carbohydrate metabolic process;carboxylic acid metabolic process;cellular biosynthetic process;cellular carbohydrate metabolic process;cellular ketone metabolic process;cellular lipid metabolic process;cellular metabolic process;cellu…	acid-thiol ligase activity;adenyl nucleotide binding;adenyl ribonucleotide binding;ATP binding;ATP citrate synthase activity;binding;catalytic activity;cation binding;CoA-ligase activity;cofactor binding;ion binding;ligase activity;ligase activity, forming carbon-sulfur bonds;metal ion binding;nucleotide binding;purine nucleotide binding;purine ribonucleoside triphosphate binding;purine ribonucle…	cell part;citrate lyase complex;cytoplasm;cytoplasmic part;cytosol;extracellular membrane-bounded organelle;extracellular organelle;extracellular region part;extracellular vesicular exosome;intracellular membrane-bounded organelle;intracellular organelle;intracellular organelle part;intracellular part;macromolecular complex;membrane;membrane-bounded organelle;membrane-bounded vesicle;mitochondrio…	Carbon fixation pathways in prokaryotes;Citrate cycle (TCA cycle)	9	9	9.5	13.356	P53396;K7EIE7	ATP-citrate synthase	ACLY	478;481	+	+	+	+
biological regulation;body fluid secretion;cellular component organization;cellular component organization at cellular level;cellular component organization or biogenesis;cellular component organization or biogenesis at cellular level;cellular process;COPI coating of Golgi vesicle;digestive system process;establishment of localization;establishment of localization in cell;establishment of protein…	structural molecule activity	cell part;COPI vesicle coat;cytoplasm;cytoplasmic part;cytoplasmic vesicle part;cytosol;extracellular membrane-bounded organelle;extracellular organelle;extracellular region part;extracellular space;extracellular vesicular exosome;Golgi apparatus part;intracellular organelle part;intracellular part;macromolecular complex;membrane;membrane coat;membrane part;membrane-bounded organelle;membrane-bou…	Neuroactive ligand-receptor interaction	3	3	3.3	6.0768	P53621	Coatomer subunit alpha;Xenin;Proxenin	COPA	173	+		+
biological regulation;cellular macromolecule metabolic process;cellular metabolic process;cellular nitrogen compound metabolic process;cellular process;cellular response to stimulus;gene expression;macromolecule metabolic process;metabolic process;mRNA metabolic process;mRNA processing;nitrogen compound metabolic process;nuclear mRNA splicing, via spliceosome;nucleic acid metabolic process;nucleo…	binding;core promoter proximal region DNA binding;core promoter proximal region sequence-specific DNA binding;DNA binding;nucleic acid binding;nucleic acid binding transcription factor activity;regulatory region DNA binding;regulatory region nucleic acid binding;RNA binding;RNA polymerase II core promoter proximal region sequence-specific DNA binding;RNA polymerase II core promoter proximal regio…	adherens junction;anchoring junction;catalytic step 2 spliceosome;cell junction;cell part;cell projection;cell-substrate adherens junction;cell-substrate junction;chromatin;chromosomal part;cytoplasm;cytoskeletal part;extracellular membrane-bounded organelle;extracellular organelle;extracellular region part;extracellular vesicular exosome;focal adhesion;intracellular membrane-bounded organelle;in…	Spliceosome	14	14	45.4	142.79	P61978;Q5T6W2;S4R457;S4R359	Heterogeneous nuclear ribonucleoprotein K	HNRNPK	116;118;216;284;379	+		+
anatomical structure development;apoptosis;biological regulation;biosynthetic process;cell cycle;cell cycle process;cell death;cell migration;cell motility;cell surface receptor linked signaling pathway;cellular biosynthetic process;cellular chemical homeostasis;cellular component movement;cellular component organization;cellular component organization at cellular level;cellular component organiz…	amine binding;amino acid binding;antigen binding;binding;carboxylic acid binding;channel regulator activity;enzyme binding;histone deacetylase binding;ion channel binding;MHC class II protein complex binding;MHC protein complex binding;phosphoprotein binding;phosphoserine binding;potassium channel regulator activity;protein binding;protein dimerization activity;protein heterodimerization activity…	adherens junction;anchoring junction;axon;cell junction;cell part;cell projection;cell-substrate adherens junction;cell-substrate junction;cytoplasmic membrane-bounded vesicle;cytoplasmic part;cytoplasmic vesicle;cytoplasmic vesicle membrane;cytoplasmic vesicle part;cytoskeletal part;cytosol;extracellular membrane-bounded organelle;extracellular organelle;extracellular region part;extracellular v…	Cell cycle;Neurotrophin signaling pathway;Oocyte meiosis	12	10	52.9	323.31	P62258;B4DJF2;I3L3T1;K7EM20;K7EIT4;I3L0W5	14-3-3 protein epsilon	YWHAE	210;213	+	+	+
actin cytoskeleton organization;actin filament organization;actin filament-based process;biological regulation;blood coagulation;cell activation;cellular component organization;cellular component organization at cellular level;cellular component organization or biogenesis;cellular component organization or biogenesis at cellular level;cellular process;coagulation;cytoskeleton organization;establi…		cell part;cytoplasmic membrane-bounded vesicle lumen;cytoplasmic part;cytoplasmic vesicle part;cytoskeleton;cytosol;extracellular region;intracellular membrane-bounded organelle;intracellular non-membrane-bounded organelle;intracellular organelle;intracellular organelle part;intracellular part;membrane-bounded organelle;membrane-enclosed lumen;non-membrane-bounded organelle;nucleus;organelle;orga…	Regulation of actin cytoskeleton	1	1	25	4.5646	P62328	Thymosin beta-4;Hematopoietic system regulatory peptide	TMSB4X	2	+	+
biological regulation;cellular macromolecule metabolic process;cellular metabolic process;cellular nitrogen compound metabolic process;cellular process;macromolecule metabolic process;metabolic process;mRNA metabolic process;mRNA processing;nitrogen compound metabolic process;nuclear mRNA splicing, via spliceosome;nucleic acid metabolic process;nucleobase-containing compound metabolic process;pos…	binding;mRNA binding;nucleic acid binding;nucleotide binding;RNA binding	cell part;intracellular membrane-bounded organelle;intracellular organelle;intracellular part;membrane-bounded organelle;nucleus;organelle	Spliceosome	8	5	17	26.509	P62995;H7BXF3;H7C2L4	Transformer-2 protein homolog beta	TRA2B	2;4;14;201;264;266	+	+	+
amine transport;apoptosis;biological regulation;biosynthetic process;blood coagulation;cell activation;cell death;cellular biosynthetic process;cellular component assembly;cellular component assembly at cellular level;cellular component organization;cellular component organization at cellular level;cellular component organization or biogenesis;cellular component organization or biogenesis at cell…	binding;catalytic activity;enzyme binding;identical protein binding;kinase activity;kinase binding;protein binding;protein kinase binding;transcription factor binding;transferase activity;transferase activity, transferring phosphorus-containing groups;ubiquitin protein ligase binding	adherens junction;anchoring junction;blood microparticle;cell junction;cell leading edge;cell part;cell-substrate adherens junction;cell-substrate junction;cytoplasm;cytoplasmic membrane-bounded vesicle;cytoplasmic part;cytoplasmic vesicle;cytoplasmic vesicle membrane;cytoplasmic vesicle part;cytoskeletal part;cytosol;extracellular membrane-bounded organelle;extracellular organelle;extracellular …	Cell cycle;Neurotrophin signaling pathway;Oocyte meiosis	8	6	40	228.07	P63104;E7EX29;B0AZS6;B7Z2E6;H0YB80;E7ESK7;E5RGE1;E5RIR4;E9PD24;E7EVZ2	14-3-3 protein zeta/delta	YWHAZ	207	+	+	+
3'-UTR-mediated mRNA stabilization;anatomical structure development;biological regulation;biosynthetic process;cell development;cellular biosynthetic process;cellular developmental process;cellular hyperosmotic response;cellular macromolecule biosynthetic process;cellular macromolecule metabolic process;cellular metabolic process;cellular nitrogen compound metabolic process;cellular process;cellu…	binding;chromatin binding;core promoter proximal region DNA binding;core promoter proximal region sequence-specific DNA binding;DNA binding;double-stranded DNA binding;enzyme binding;GTPase binding;lipid binding;mRNA 3'-UTR binding;mRNA binding;nucleic acid binding;nucleic acid binding transcription factor activity;protein binding;protein binding transcription factor activity;Ras GTPase binding;r…	cell junction;cell part;cell-cell junction;CRD-mediated mRNA stability complex;cytoplasm;cytoplasmic part;extracellular membrane-bounded organelle;extracellular organelle;extracellular region part;extracellular vesicular exosome;histone pre-mRNA 3'end processing complex;intracellular membrane-bounded organelle;intracellular non-membrane-bounded organelle;intracellular organelle;intracellular orga…	Tight junction	9	9	40.4	182.24	P67809;H0Y449;A0A087X1S2;C9J5V9;Q9Y2T7;P16989;A0A0D9SEI8	Nuclease-sensitive element-binding protein 1	YBX1	162;165;174;176;313;314	+	+	+
anatomical structure development;biological regulation;brain development;catabolic process;developmental process;gamete generation;lipid catabolic process;lipid metabolic process;male gamete generation;metabolic process;multicellular organismal process;multicellular organismal reproductive process;organ development;positive regulation of autophagy;positive regulation of biological process;positiv…	1-alkyl-2-acetylglycerophosphocholine esterase activity;acetyltransferase activity;carboxylic ester hydrolase activity;catalytic activity;hydrolase activity;hydrolase activity, acting on ester bonds;platelet-activating factor acetyltransferase activity;transferase activity;transferase activity, transferring acyl groups;transferase activity, transferring acyl groups other than amino-acyl groups	cell part;cytoplasm;cytoplasmic part;cytosol;extracellular membrane-bounded organelle;extracellular organelle;extracellular region part;extracellular vesicular exosome;intracellular non-membrane-bounded organelle;intracellular organelle;intracellular organelle part;intracellular part;membrane;membrane-bounded organelle;membrane-bounded vesicle;non-membrane-bounded organelle;nuclear part;nucleolus…	Ether lipid metabolism	1	1	9.6	21.672	P68402	Platelet-activating factor acetylhydrolase IB subunit beta	PAFAH1B2	2;6	+	+	+
anatomical structure development;anatomical structure morphogenesis;biological regulation;cell differentiation;cellular developmental process;cellular process;developmental process;muscle organ development;muscle structure development;negative regulation of biological process;negative regulation of biosynthetic process;negative regulation of cell growth;negative regulation of cellular biosyntheti…	binding;DNA binding;nucleic acid binding;nucleic acid binding transcription factor activity;regulatory region DNA binding;regulatory region nucleic acid binding;RNA polymerase II regulatory region DNA binding;RNA polymerase II regulatory region sequence-specific DNA binding;sequence-specific DNA binding;sequence-specific DNA binding RNA polymerase II transcription factor activity;sequence-specifi…	cell part;intracellular membrane-bounded organelle;intracellular non-membrane-bounded organelle;intracellular organelle;intracellular organelle part;intracellular part;membrane-bounded organelle;non-membrane-bounded organelle;nuclear part;nucleolus;nucleoplasm;nucleus;organelle;organelle part		2	2	4.6	6.4977	P85037;U3KQ26	Forkhead box protein K1	FOXK1	213;223;416;420;428	+	+	+	+
actin filament capping;adult behavior;anatomical structure morphogenesis;antigen processing and presentation;antigen processing and presentation of exogenous antigen;antigen processing and presentation of exogenous peptide antigen;antigen processing and presentation of exogenous peptide antigen via MHC class II;antigen processing and presentation of peptide antigen;antigen processing and presenta…	actin binding;ankyrin binding;binding;cytoskeletal protein binding;enzyme binding;GTPase binding;lipid binding;phospholipid binding;protein binding;structural constituent of cytoskeleton;structural molecule activity	apical plasma membrane;axolemma;axon part;cell body;cell cortex part;cell junction;cell part;cell projection membrane;cell projection part;contractile fiber part;cuticular plate;cytoplasm;cytoplasmic part;cytoskeletal part;cytoskeleton;cytosol;extracellular membrane-bounded organelle;extracellular organelle;extracellular region part;extracellular space;extracellular vesicular exosome;intracellula…		11	11	6.2	119.91	A0A087WUZ3;Q01082;O15020;F8W6C1;A4QPE4	Spectrin beta chain, non-erythrocytic 1	SPTBN1	2337;2339;2343	+		+
biosynthetic process;cellular biosynthetic process;cellular macromolecule biosynthetic process;cellular macromolecule metabolic process;cellular metabolic process;cellular nitrogen compound metabolic process;cellular process;establishment of localization;establishment of localization in cell;establishment of RNA localization;gene expression;intracellular transport;macromolecule biosynthetic proce…	binding;nucleic acid binding;nucleotide binding;protein binding transcription factor activity;transcription cofactor activity;transcription corepressor activity;transcription factor binding transcription factor activity	cell part;cytoplasm;extracellular membrane-bounded organelle;extracellular organelle;extracellular region part;extracellular vesicular exosome;intracellular membrane-bounded organelle;intracellular organelle;intracellular organelle part;intracellular part;macromolecular complex;membrane-bounded organelle;membrane-bounded vesicle;nuclear body;nuclear part;nuclear speck;nucleoplasm;nucleoplasm part…	Spliceosome	2	2	14.9	51.307	Q01130;J3QL05;J3KP15	Serine/arginine-rich splicing factor 2	SRSF2	206;208;212	+	+	+
biological regulation;biosynthetic process;cellular biosynthetic process;cellular component assembly;cellular component organization;cellular component organization or biogenesis;cellular macromolecule biosynthetic process;cellular macromolecule metabolic process;cellular metabolic process;cellular nitrogen compound metabolic process;cellular process;cellular response to chemical stimulus;cellula…	binding;core promoter proximal region DNA binding;core promoter proximal region sequence-specific DNA binding;DNA binding;E-box binding;enzyme binding;histone deacetylase binding;identical protein binding;nucleic acid binding;nucleic acid binding transcription factor activity;protein binding;protein dimerization activity;protein homodimerization activity;regulatory region DNA binding;regulatory r…	cell part;intracellular membrane-bounded organelle;intracellular organelle;intracellular organelle part;intracellular part;macromolecular complex;membrane-bounded organelle;nuclear part;nucleoplasm part;nucleus;organelle;organelle part;protein complex;transcriptional repressor complex		2	2	6.2	1.6383	Q01664;I3L4L6;I3L254;I3L301	Transcription factor AP-4	TFAP4	124	+	+	+
actin cytoskeleton organization;actin filament-based process;activation of immune response;activation of innate immune response;actomyosin structure organization;anatomical structure development;anatomical structure formation involved in morphogenesis;anatomical structure morphogenesis;apoptosis;biological regulation;biosynthetic process;BMK cascade;cardiac conduction;cardiac myofibril assembly;c…	activating transcription factor binding;binding;chromatin binding;core promoter proximal region DNA binding;core promoter proximal region sequence-specific DNA binding;DNA binding;enzyme binding;histone acetyltransferase binding;histone deacetylase binding;nucleic acid binding;nucleic acid binding transcription factor activity;protein binding;protein binding transcription factor activity;protein …	cell part;chromatin;chromosomal part;cytoplasm;intracellular membrane-bounded organelle;intracellular organelle;intracellular organelle part;intracellular part;macromolecular complex;membrane-bounded organelle;nuclear chromatin;nuclear chromosome part;nuclear part;nucleoplasm;nucleoplasm part;nucleus;organelle;organelle part;protein complex;transcription factor complex		1	1	3.9	19.393	Q02078	Myocyte-specific enhancer factor 2A	MEF2A	98;108	+	+	+	+
anatomical structure development;anatomical structure morphogenesis;axonogenesis;cell cycle process;cell migration;cell motility;cell part morphogenesis;cell projection morphogenesis;cell projection organization;cellular component morphogenesis;cellular component movement;cellular component organization;cellular component organization at cellular level;cellular component organization or biogenesi…	adenyl nucleotide binding;adenyl ribonucleotide binding;ATP binding;ATPase activity;ATPase activity, coupled;binding;catalytic activity;cation binding;chromatin binding;DNA bending activity;DNA binding;DNA topoisomerase (ATP-hydrolyzing) activity;DNA topoisomerase activity;DNA-dependent ATPase activity;enzyme binding;histone deacetylase binding;hydrolase activity;hydrolase activity, acting on aci…	cell part;cytoplasm;cytoplasmic part;cytosol;DNA topoisomerase complex (ATP-hydrolyzing);intracellular membrane-bounded organelle;intracellular organelle;intracellular organelle part;intracellular part;macromolecular complex;membrane-bounded organelle;nuclear part;nucleoplasm;nucleus;organelle;organelle part;protein complex		3	1	2.5	2.4017	Q02880	DNA topoisomerase 2-beta	TOP2B	1550;1552	+			+
alcohol biosynthetic process;alcohol metabolic process;amine metabolic process;amino sugar biosynthetic process;amino sugar metabolic process;biological regulation;biosynthetic process;carbohydrate biosynthetic process;carbohydrate metabolic process;carboxylic acid metabolic process;cellular amine metabolic process;cellular amino acid metabolic process;cellular biosynthetic process;cellular carbo…	amine binding;amino acid binding;binding;carbohydrate binding;carboxylic acid binding;catalytic activity;glutamine-fructose-6-phosphate transaminase (isomerizing) activity;transaminase activity;transferase activity;transferase activity, transferring nitrogenous groups	cell part;cytoplasmic part;cytosol;extracellular membrane-bounded organelle;extracellular organelle;extracellular region part;extracellular vesicular exosome;intracellular part;membrane-bounded organelle;membrane-bounded vesicle;organelle;vesicle	Alanine, aspartate and glutamate metabolism;Amino sugar and nucleotide sugar metabolism	3	3	6	34.318	Q06210	Glutamine--fructose-6-phosphate aminotransferase [isomerizing] 1	GFPT1	261	+	+		+
biological regulation;cellular component assembly;cellular component organization;cellular component organization or biogenesis;macromolecular complex assembly;macromolecular complex subunit organization;protein complex assembly;protein complex subunit organization;protein oligomerization;regulation of biological process;regulation of cellular metabolic process;regulation of cellular process;regu…		actin cytoskeleton;adherens junction;anchoring junction;cell junction;cell part;cell-cell contact zone;cell-cell junction;cell-substrate adherens junction;cell-substrate junction;contractile fiber part;costamere;cytoplasm;cytoplasmic part;cytoskeleton;cytosol;extracellular membrane-bounded organelle;extracellular organelle;extracellular region part;extracellular vesicular exosome;focal adhesion;i…		17	17	8.5	67.584	Q09666	Neuroblast differentiation-associated protein AHNAK	AHNAK	2397;3412;5731;5739	+	+	+
biological regulation;biosynthetic process;cellular biosynthetic process;cellular component organization;cellular component organization at cellular level;cellular component organization or biogenesis;cellular component organization or biogenesis at cellular level;cellular macromolecule biosynthetic process;cellular macromolecule metabolic process;cellular metabolic process;cellular nitrogen comp…	adenyl nucleotide binding;adenyl ribonucleotide binding;ATP binding;ATPase activity;ATPase activity, coupled;ATP-dependent DNA helicase activity;ATP-dependent helicase activity;binding;catalytic activity;cation binding;DNA binding;DNA helicase activity;DNA-dependent ATPase activity;helicase activity;hydrolase activity;hydrolase activity, acting on acid anhydrides;hydrolase activity, acting on aci…	cell part;centrosome;chromatin remodeling complex;cytoplasm;cytoplasmic part;cytoskeletal part;cytoskeleton;histone deacetylase complex;intermediate filament cytoskeleton;intracellular membrane-bounded organelle;intracellular non-membrane-bounded organelle;intracellular organelle;intracellular organelle part;intracellular part;macromolecular complex;membrane-bounded organelle;microtubule organizi…		2	1	1.6	4.4457	Q12873	Chromodomain-helicase-DNA-binding protein 3	CHD3	713	+		+
acetyl-CoA metabolic process;acyl-CoA biosynthetic process;acyl-CoA metabolic process;acylglycerol biosynthetic process;acylglycerol metabolic process;amine transport;amino acid transmembrane transport;amino acid transport;anatomical structure homeostasis;betaine transport;biological regulation;biosynthetic process;biotin metabolic process;carboxylic acid biosynthetic process;carboxylic acid meta…	acetyl-CoA carboxylase activity;adenyl nucleotide binding;adenyl ribonucleotide binding;ATP binding;binding;biotin carboxylase activity;catalytic activity;cation binding;CoA carboxylase activity;ion binding;ligase activity;ligase activity, forming carbon-carbon bonds;ligase activity, forming carbon-nitrogen bonds;metal ion binding;nucleotide binding;purine nucleotide binding;purine ribonucleoside…	actin cytoskeleton;cell part;cytoplasm;cytoplasmic part;cytoskeleton;cytosol;extracellular membrane-bounded organelle;extracellular organelle;extracellular region part;extracellular vesicular exosome;intracellular membrane-bounded organelle;intracellular non-membrane-bounded organelle;intracellular organelle;intracellular organelle part;intracellular part;membrane-bounded organelle;membrane-bound…	Fatty acid biosynthesis;Insulin signaling pathway;Propanoate metabolism;Pyruvate metabolism	1	1	23.8	28.094	A0A087X2F8;A0A087X126;A0A087WYK6;A0A0C4DGT1;Q13085	Acetyl-CoA carboxylase 1;Biotin carboxylase	ACACA	25;29	+	+
cellular macromolecule metabolic process;cellular metabolic process;cellular nitrogen compound metabolic process;cellular process;cellular protein metabolic process;macromolecule metabolic process;macromolecule modification;metabolic process;mRNA metabolic process;mRNA processing;nitrogen compound metabolic process;nuclear mRNA splicing, via spliceosome;nucleic acid metabolic process;nucleobase-c…	adenyl nucleotide binding;adenyl ribonucleotide binding;ATP binding;binding;catalytic activity;kinase activity;nucleotide binding;phosphotransferase activity, alcohol group as acceptor;protein kinase activity;protein serine/threonine kinase activity;purine nucleotide binding;purine ribonucleoside triphosphate binding;purine ribonucleotide binding;ribonucleotide binding;transferase activity;transf…	catalytic step 2 spliceosome;cell part;chromosome;intracellular non-membrane-bounded organelle;intracellular organelle;intracellular organelle part;intracellular part;macromolecular complex;non-membrane-bounded organelle;nuclear part;nucleoplasm;organelle;organelle part;ribonucleoprotein complex;spliceosomal complex		5	5	5.3	13.108	Q13523;H0YDJ3	Serine/threonine-protein kinase PRP4 homolog	PRPF4B	366;368;849	+	+	+
cellular macromolecule metabolic process;cellular metabolic process;cellular nitrogen compound metabolic process;cellular process;macromolecule metabolic process;metabolic process;mRNA metabolic process;mRNA processing;nitrogen compound metabolic process;nuclear mRNA splicing, via spliceosome;nucleic acid metabolic process;nucleobase-containing compound metabolic process;primary metabolic process…	binding;nucleotide binding	cell part;intracellular membrane-bounded organelle;intracellular non-membrane-bounded organelle;intracellular organelle;intracellular organelle part;intracellular part;membrane-bounded organelle;non-membrane-bounded organelle;nuclear part;nucleolus;nucleus;organelle;organelle part	Spliceosome	6	3	12.8	10.79	Q13595;F8WEH2	Transformer-2 protein homolog alpha	TRA2A	2;14;202;204;260;262	+	+
alternative nuclear mRNA splicing, via spliceosome;anatomical structure development;biological regulation;cellular macromolecule metabolic process;cellular metabolic process;cellular nitrogen compound metabolic process;cellular process;cellular protein metabolic process;developmental process;hemopoiesis;hemopoietic or lymphoid organ development;macromolecule metabolic process;macromolecule modifi…	adenyl nucleotide binding;adenyl ribonucleotide binding;ATP binding;binding;catalytic activity;cyclin binding;cyclin-dependent protein kinase activity;kinase activity;nucleotide binding;phosphotransferase activity, alcohol group as acceptor;protein binding;protein kinase activity;protein serine/threonine kinase activity;purine nucleotide binding;purine ribonucleoside triphosphate binding;purine r…	cell part;cyclin-dependent protein kinase holoenzyme complex;cytoplasm;cytoplasmic part;extracellular region part;extracellular space;Golgi apparatus;intracellular membrane-bounded organelle;intracellular organelle;intracellular organelle part;intracellular part;macromolecular complex;membrane-bounded organelle;nuclear body;nuclear cyclin-dependent protein kinase holoenzyme complex;nuclear part;n…		5	5	3.6	14.726	Q14004;Q9BVE2;A0A087X209	Cyclin-dependent kinase 13	CDK13	437;439;662;664	+		+
actin crosslink formation;actin cytoskeleton organization;actin filament bundle assembly;actin filament organization;actin filament-based process;anatomical structure development;axon guidance;biological regulation;cellular component assembly;cellular component assembly at cellular level;cellular component organization;cellular component organization at cellular level;cellular component organizat…	binding;carbohydrate binding;catalytic activity;chondroitin sulfate binding;glycosaminoglycan binding;hydrolase activity;hydrolase activity, acting on carbon-nitrogen (but not peptide) bonds;pattern binding;polysaccharide binding;protein binding;protein domain specific binding;SH3 domain binding	cell body;cell part;cell projection;cell projection part;cytoplasm;cytoplasmic membrane-bounded vesicle;cytoplasmic part;cytoplasmic vesicle;cytoskeletal part;cytosol;dendrite;exocytic vesicle;extracellular region part;extracellular space;filamentous actin;growth cone;intracellular membrane-bounded organelle;intracellular non-membrane-bounded organelle;intracellular organelle;intracellular organe…		5	4	13.5	8.6392	Q14195;H0YBT4;E9PD68;Q14194	Dihydropyrimidinase-related protein 3	DPYSL3	509;522	+		+
biological regulation;biosynthetic process;cellular biosynthetic process;cellular macromolecule biosynthetic process;cellular macromolecule metabolic process;cellular metabolic process;cellular nitrogen compound metabolic process;cellular process;macromolecule biosynthetic process;macromolecule metabolic process;metabolic process;mRNA metabolic process;mRNA processing;nitrogen compound metabolic …	binding;nucleic acid binding;nucleotide binding;RNA binding	cell part;cytoplasmic part;cytoskeletal part;cytoskeleton;intracellular membrane-bounded organelle;intracellular non-membrane-bounded organelle;intracellular organelle;intracellular organelle part;intracellular part;membrane-bounded organelle;microtubule cytoskeleton;microtubule organizing center;non-membrane-bounded organelle;nuclear body;nuclear part;nuclear speck;nucleoplasm;nucleoplasm part;n…		7	7	17.5	43.139	Q14498;G3XAC6;Q5QP22;Q5QP23;H0Y4X3;A0A0U1RQH7;A0A0U1RQW2;F8WF24;F2Z3E6;F2Z2Z5;F8WF73;A8MYG5	RNA-binding protein 39	RBM39	97;136	+	+	+
biological regulation;cellular macromolecule metabolic process;cellular metabolic process;cellular nitrogen compound metabolic process;cellular process;cellular protein metabolic process;cellular response to stimulus;cellular response to stress;developmental process;DNA metabolic process;DNA repair;embryo development;macromolecule metabolic process;macromolecule modification;metabolic process;neg…	acid-amino acid ligase activity;binding;catalytic activity;hormone receptor binding;ligase activity;ligase activity, forming carbon-nitrogen bonds;nuclear hormone receptor binding;protein binding;receptor binding;small conjugating protein ligase activity;thyroid hormone receptor binding;transcription factor binding;ubiquitin-protein ligase activity	cell part;cytoplasm;intracellular membrane-bounded organelle;intracellular organelle;intracellular organelle part;intracellular part;membrane-bounded organelle;nuclear part;nucleoplasm;nucleus;organelle;organelle part	Ubiquitin mediated proteolysis	2	2	1.4	2.0394	Q14669;H7C1L9;G5E9G6	E3 ubiquitin-protein ligase TRIP12	TRIP12	312	+	+	+
adult heart development;anatomical structure development;apoptosis;biological regulation;biosynthetic process;cell death;cell differentiation;cellular biosynthetic process;cellular developmental process;cellular macromolecule biosynthetic process;cellular macromolecule metabolic process;cellular metabolic process;cellular nitrogen compound metabolic process;cellular process;chondrocyte differenti…	activating transcription factor binding;binding;DNA binding;enzyme binding;histone deacetylase binding;nucleic acid binding;nucleic acid binding transcription factor activity;protein binding;regulatory region DNA binding;regulatory region nucleic acid binding;RNA polymerase II regulatory region DNA binding;RNA polymerase II regulatory region sequence-specific DNA binding;sequence-specific DNA bin…	cell part;intracellular membrane-bounded organelle;intracellular organelle;intracellular organelle part;intracellular part;membrane-bounded organelle;nuclear part;nucleoplasm;nucleus;organelle;organelle part		1	1	2.1	1.5863	Q14814	Myocyte-specific enhancer factor 2D	MEF2D	180	+	+	+
cell cycle;cell cycle phase;cell cycle process;cellular component organization;cellular component organization at cellular level;cellular component organization or biogenesis;cellular component organization or biogenesis at cellular level;cellular macromolecule metabolic process;cellular metabolic process;cellular nitrogen compound metabolic process;cellular process;macromolecule metabolic proces…	adenyl nucleotide binding;adenyl ribonucleotide binding;ATP binding;binding;GTP binding;guanyl nucleotide binding;guanyl ribonucleotide binding;nucleotide binding;purine nucleotide binding;purine ribonucleoside triphosphate binding;purine ribonucleotide binding;ribonucleotide binding	Cajal body;cell part;cytoplasm;intracellular non-membrane-bounded organelle;intracellular organelle;intracellular organelle part;intracellular part;non-membrane-bounded organelle;nuclear body;nuclear part;nucleolus;nucleoplasm;nucleoplasm part;organelle;organelle part		3	3	2.8	5.0616	A0A0A0MRM9;Q14978	Nucleolar and coiled-body phosphoprotein 1	NOLC1	616;619	+	+	+
apoptosis;cell death;cell junction assembly;cell junction organization;cell-substrate junction assembly;cellular component assembly;cellular component assembly at cellular level;cellular component disassembly;cellular component disassembly at cellular level;cellular component disassembly involved in apoptosis;cellular component organization;cellular component organization at cellular level;cellul…	ankyrin binding;binding;cytoskeletal protein binding;protein binding;structural constituent of muscle;structural molecule activity	adherens junction;anchoring junction;cell junction;cell part;cell-substrate adherens junction;cell-substrate junction;contractile fiber part;costamere;cytoplasm;cytoplasmic part;cytoskeleton;cytosol;extracellular membrane-bounded organelle;extracellular organelle;extracellular region part;extracellular vesicular exosome;focal adhesion;hemidesmosome;intermediate filament cytoskeleton;intracellular…		38	37	9.5	256.3	Q15149;E9PMV1	Plectin	PLEC	4382;4384;4385;4386;4389;4390;4391;4392;4396	+	+		+
cellular macromolecule metabolic process;cellular metabolic process;cellular nitrogen compound metabolic process;cellular process;gene expression;macromolecule metabolic process;metabolic process;mRNA metabolic process;mRNA processing;nitrogen compound metabolic process;nuclear mRNA splicing, via spliceosome;nucleic acid metabolic process;nucleobase-containing compound metabolic process;primary m…	binding;DNA binding;nucleic acid binding;RNA binding;single-stranded DNA binding;structure-specific DNA binding	cell part;cytoplasm;extracellular membrane-bounded organelle;extracellular organelle;extracellular region part;extracellular vesicular exosome;intracellular membrane-bounded organelle;intracellular organelle;intracellular organelle part;intracellular part;macromolecular complex;membrane;membrane-bounded organelle;membrane-bounded vesicle;nuclear part;nucleoplasm;organelle;organelle part;ribonucle…	Spliceosome	6	3	30.9	11.071	Q15365	Poly(rC)-binding protein 1	PCBP1	189;190	+	+	+
biological regulation;catabolic process;cellular catabolic process;cellular macromolecule catabolic process;cellular macromolecule metabolic process;cellular metabolic process;cellular nitrogen compound metabolic process;cellular process;defense response;defense response to virus;gene expression;immune effector process;immune response;immune system process;innate immune response;macromolecule cat…	binding;DNA binding;enzyme binding;nucleic acid binding;protein binding;RNA binding;ubiquitin protein ligase binding	adherens junction;anchoring junction;cell junction;cell part;cell-substrate adherens junction;cell-substrate junction;cytoplasm;cytoplasmic part;cytosol;extracellular membrane-bounded organelle;extracellular organelle;extracellular region part;extracellular vesicular exosome;focal adhesion;intracellular membrane-bounded organelle;intracellular organelle;intracellular organelle part;intracellular …		6	3	21.4	82.691	Q15366;F8W0G4;F8VXH9;H3BRU6;F8VZX2;F8W1G6;H3BND9;H3BSS4;J3QT27;E9PFP8;P57721;F8VTZ0	Poly(rC)-binding protein 2	PCBP2	188;189	+	+	+
biological regulation;biosynthetic process;cellular biosynthetic process;cellular component organization;cellular component organization at cellular level;cellular component organization or biogenesis;cellular component organization or biogenesis at cellular level;cellular macromolecule biosynthetic process;cellular macromolecule metabolic process;cellular metabolic process;cellular nitrogen comp…	binding;chromatin binding;core promoter binding;DNA binding;double-stranded DNA binding;nucleic acid binding;nucleotide binding;regulatory region DNA binding;regulatory region nucleic acid binding;structure-specific DNA binding;transcription regulatory region DNA binding	cell part;intracellular membrane-bounded organelle;intracellular organelle;intracellular organelle part;intracellular part;membrane-bounded organelle;nuclear part;nucleoplasm;nucleus;organelle;organelle part		4	4	5.7	2.5082	Q15424;K7ES42	Scaffold attachment factor B1	SAFB	604	+	+	+
metabolic process	adenyl nucleotide binding;adenyl ribonucleotide binding;ATP binding;ATPase activity;ATPase activity, coupled;ATP-dependent helicase activity;ATP-dependent RNA helicase activity;binding;catalytic activity;helicase activity;hydrolase activity;hydrolase activity, acting on acid anhydrides;hydrolase activity, acting on acid anhydrides, in phosphorus-containing anhydrides;nucleic acid binding;nucleosi…	cell part;cytoplasmic part;intracellular membrane-bounded organelle;intracellular organelle;intracellular organelle part;intracellular part;macromolecular complex;membrane-bounded organelle;nuclear part;nucleoplasm;nucleus;organelle;organelle part;protein complex;Ski complex	RNA degradation	2	2	1.9	6.7166	Q15477	Helicase SKI2W	SKIV2L	256	+	+
biological regulation;biosynthetic process;cell differentiation;cellular biosynthetic process;cellular component assembly;cellular component assembly at cellular level;cellular component organization;cellular component organization at cellular level;cellular component organization or biogenesis;cellular component organization or biogenesis at cellular level;cellular developmental process;cellular…	binding;cation binding;ion binding;metal ion binding;nucleic acid binding;protein binding transcription factor activity;RNA binding;transcription cofactor activity;transcription corepressor activity;transcription factor binding transcription factor activity;transition metal ion binding;zinc ion binding	cell part;cytoplasmic part;intracellular membrane-bounded organelle;intracellular non-membrane-bounded organelle;intracellular organelle;intracellular organelle part;intracellular part;macromolecular complex;membrane-bounded organelle;non-membrane-bounded organelle;nuclear part;nucleoplasm;nucleus;organelle;organelle part;ribonucleoprotein complex;ribosome;spliceosomal complex		2	2	4.1	12.782	Q15637	Splicing factor 1	SF1	80;82;89	+	+	+
	structural constituent of cytoskeleton;structural molecule activity	cell part;cytoplasm;cytoskeleton;intracellular non-membrane-bounded organelle;intracellular organelle;intracellular part;non-membrane-bounded organelle;organelle	Pathways in cancer;Thyroid cancer	2	2	5.5	3.0204	Q16204	Coiled-coil domain-containing protein 6	CCDC6	244	+	+	+
anatomical structure development;axon guidance;biological regulation;cellular component organization;cellular component organization at cellular level;cellular component organization or biogenesis;cellular component organization or biogenesis at cellular level;cellular membrane organization;cellular metabolic process;cellular nitrogen compound metabolic process;cellular process;cellular response …	catalytic activity;dihydropyrimidinase activity;hydrolase activity;hydrolase activity, acting on carbon-nitrogen (but not peptide) bonds;hydrolase activity, acting on carbon-nitrogen (but not peptide) bonds, in cyclic amides	axon part;cell body;cell part;cell projection;cell projection part;cytoplasmic part;cytoskeleton;cytosol;dendrite;extracellular membrane-bounded organelle;extracellular organelle;extracellular region part;extracellular vesicular exosome;growth cone;intracellular membrane-bounded organelle;intracellular non-membrane-bounded organelle;intracellular organelle;intracellular part;macromolecular comple…	Axon guidance	6	5	15.7	61.258	Q16555	Dihydropyrimidinase-related protein 2	DPYSL2	509	+	+		+
autophagy;biological regulation;catabolic process;cellular catabolic process;cellular metabolic process;cellular process;metabolic process;positive regulation of catalytic activity;positive regulation of GTPase activity;positive regulation of hydrolase activity;positive regulation of molecular function;regulation of biological process;regulation of catabolic process;regulation of catalytic activi…	enzyme activator activity;enzyme regulator activity;GTPase activator activity;GTPase regulator activity;nucleoside-triphosphatase regulator activity	autophagic vacuole;cell part;cytoplasmic part;cytoplasmic vesicle;intracellular membrane-bounded organelle;intracellular organelle;intracellular part;membrane-bounded organelle;organelle;vacuole;vesicle		1	1	1.6	14.438	Q3MII6	TBC1 domain family member 25	TBC1D25	506	+	+	+
anterograde axon cargo transport;apoptosis;axon cargo transport;cell communication;cell death;cell-cell signaling;cellular component movement;cellular process;cytoskeleton-dependent intracellular transport;death;establishment of localization;establishment of localization in cell;establishment of mitochondrion localization;establishment of mitochondrion localization, microtubule-mediated;establish…	adenyl nucleotide binding;adenyl ribonucleotide binding;ATP binding;ATPase activity;binding;catalytic activity;cytoskeletal protein binding;hydrolase activity;hydrolase activity, acting on acid anhydrides;hydrolase activity, acting on acid anhydrides, in phosphorus-containing anhydrides;kinesin binding;microtubule motor activity;motor activity;nucleoside-triphosphatase activity;nucleotide binding…	cell part;cell projection;cytoplasmic part;cytoplasmic vesicle;cytoplasmic vesicle membrane;cytoplasmic vesicle part;cytoskeletal part;intracellular membrane-bounded organelle;intracellular organelle;intracellular organelle part;intracellular part;kinesin complex;macromolecular complex;membrane;membrane-bounded organelle;microtubule;microtubule associated complex;mitochondrion;neuron projection;o…		2	2	1.3	6.273	A0A087WWA3;Q4R9M9;O60333;A0A0U1RQL3	Kinesin-like protein;Kinesin-like protein KIF1B	KIF1B;KIF1Bbeta	1031;1461	+		+	+
cell cycle cytokinesis;cell cycle phase;cell cycle process;cellular component organization;cellular component organization at cellular level;cellular component organization or biogenesis;cellular component organization or biogenesis at cellular level;cellular process;cytokinesis;cytokinesis after mitosis;cytokinetic cell separation;cytokinetic process;establishment of localization;establishment o…		cell division site part;cell part;centriole;centrosome;cleavage furrow;cytoplasmic part;cytoskeletal part;extracellular region part;intercellular bridge;intracellular non-membrane-bounded organelle;intracellular organelle;intracellular organelle part;intracellular part;membrane;microtubule organizing center;microtubule organizing center part;midbody;non-membrane-bounded organelle;organelle;organe…		2	2	6.2	19.406	Q53EZ4;H0Y432	Centrosomal protein of 55 kDa	CEP55	428	+	+	+
biological regulation;cellular macromolecule metabolic process;cellular metabolic process;cellular process;cellular protein metabolic process;macromolecule metabolic process;macromolecule modification;metabolic process;positive regulation of biological process;positive regulation of biosynthetic process;positive regulation of cellular biosynthetic process;positive regulation of cellular metabolic…	ligand-dependent nuclear receptor transcription coactivator activity;protein binding transcription factor activity;transcription coactivator activity;transcription cofactor activity;transcription factor binding transcription factor activity	adherens junction;anchoring junction;cell junction;cell part;cell-substrate adherens junction;cell-substrate junction;CUL4 RING ubiquitin ligase complex;cullin-RING ubiquitin ligase complex;cytoplasm;focal adhesion;intracellular membrane-bounded organelle;intracellular organelle;intracellular organelle part;intracellular part;macromolecular complex;membrane-bounded organelle;nuclear part;nucleopl…		2	2	4.7	4.0364	Q58WW2	DDB1- and CUL4-associated factor 6	DCAF6	654;657;847;850	+			+
	catalytic activity;ligase activity			2	2	12	15.131	A0A087WVF1;Q5BIX2;Q96B23;K7EQH1	Uncharacterized protein C18orf25	C18orf25;ARKL1	66;69;145	+	+	+
actin crosslink formation;actin cytoskeleton organization;actin cytoskeleton reorganization;actin filament organization;actin filament-based process;anatomical structure formation involved in morphogenesis;anatomical structure morphogenesis;biological adhesion;biological regulation;biosynthetic process;blood coagulation;cAMP-mediated signaling;cell activation;cell adhesion;cell cycle process;cell…	actin binding;actin filament binding;binding;cytoskeletal protein binding;enzyme binding;Fc-gamma receptor I complex binding;glycoprotein binding;GTPase binding;identical protein binding;immunoglobulin receptor binding;molecular transducer activity;protein binding;protein dimerization activity;protein homodimerization activity;Rac GTPase binding;Ral GTPase binding;Ras GTPase binding;receptor bind…	actin cytoskeleton;actin filament;adherens junction;anchoring junction;cell body;cell cortex part;cell junction;cell part;cell projection part;cell-substrate adherens junction;cell-substrate junction;chromosomal part;cortical cytoskeleton;cytoplasm;cytoplasmic part;cytoskeletal part;cytoskeleton;cytosol;dendritic shaft;extracellular membrane-bounded organelle;extracellular organelle;extracellular…	Focal adhesion;MAPK signaling pathway	31	28	17.1	213.2	Q5HY54;Q60FE5;P21333;A0A087WWY3;F8WE98;H0Y5C6;H7C2E7;H0Y5F3	Filamin-A	FLNA	1459;2112;2140	+	+	+	+
assembly of spliceosomal tri-snRNP;biological regulation;cellular component assembly;cellular component assembly at cellular level;cellular component organization;cellular component organization at cellular level;cellular component organization or biogenesis;cellular component organization or biogenesis at cellular level;cellular macromolecular complex assembly;cellular macromolecular complex sub…	binding;nucleic acid binding;nucleotide binding;protein binding;protein domain specific binding;RNA binding;RS domain binding;unfolded protein binding	cell part;cytoplasm;intracellular membrane-bounded organelle;intracellular organelle;intracellular organelle part;intracellular part;membrane-bounded organelle;nuclear body;nuclear part;nuclear speck;nucleoplasm;nucleoplasm part;nucleus;organelle;organelle part	Spliceosome	3	3	11.6	5.6961	Q5JRI1;O75494;Q8WXF0	Serine/arginine-rich splicing factor 10	SRSF10	131;133	+	+		+
ameboidal cell migration;anatomical structure development;anatomical structure morphogenesis;biological regulation;cell migration;cell motility;cell surface receptor linked signaling pathway;cellular component movement;cellular process;cellular response to stimulus;chordate embryonic development;developmental process;embryo development;embryo development ending in birth or egg hatching;enzyme lin…	binding;cation binding;DNA binding;ion binding;metal ion binding;nucleic acid binding;transition metal ion binding;zinc ion binding	cell part;cytoplasm;intracellular part		1	1	10.4	51.778	Q5QPB1;O76080	AN1-type zinc finger protein 5	ZFAND5	100	+	+	+
apoptosis;biological regulation;cell cycle phase;cell cycle process;cell death;cell division;cell proliferation;cellular component organization;cellular component organization at cellular level;cellular component organization or biogenesis;cellular component organization or biogenesis at cellular level;cellular macromolecule metabolic process;cellular metabolic process;cellular process;cellular p…	adenyl nucleotide binding;adenyl ribonucleotide binding;ATP binding;binding;catalytic activity;cyclin-dependent protein kinase activity;kinase activity;nucleotide binding;phosphotransferase activity, alcohol group as acceptor;protein kinase activity;protein serine/threonine kinase activity;purine nucleotide binding;purine ribonucleoside triphosphate binding;purine ribonucleotide binding;ribonucle…	cell part;cytoplasm;intracellular membrane-bounded organelle;intracellular organelle;intracellular organelle part;intracellular part;membrane-bounded organelle;nuclear part;nucleoplasm;nucleus;organelle;organelle part		3	3	6.2	43.555	Q5QPR4;J3QR29;A0A0D9SEI3;Q5QPR3;B7ZVY7;A0A0D9SER5;A0A0D9SEN2;J3QR44;Q9UQ88;P21127;J3KS35;E7ESP2;E9PFJ2;A0A087WYI9;A0A087X1I0	Cyclin-dependent kinase 11A;Cyclin-dependent kinase 11B	CDK11A;CDK11B;CDC2L1	13;228;234;702;703	+	+	+
				1	1	1.3	1.6809	Q5SYE7	NHS-like protein 1	NHSL1	1386;1388	+		+
	binding;cation binding;ion binding;metal ion binding			5	5	2.5	7.0839	Q5T200;A0A087WX14;Q5T9K0	Zinc finger CCCH domain-containing protein 13	ZC3H13	198;207;209;877;879	+	+
biological regulation;biosynthetic process;catabolic process;cell cycle;cell proliferation;cellular biosynthetic process;cellular catabolic process;cellular component disassembly;cellular component disassembly at cellular level;cellular component organization;cellular component organization at cellular level;cellular component organization or biogenesis;cellular component organization or biogenes…	binding;cation binding;DNA binding;ion binding;metal ion binding;nucleic acid binding;structural constituent of ribosome;structural molecule activity;transition metal ion binding;zinc ion binding	cell part;cytoplasmic part;cytosol;cytosolic small ribosomal subunit;intracellular membrane-bounded organelle;intracellular non-membrane-bounded organelle;intracellular organelle;intracellular organelle part;intracellular part;macromolecular complex;membrane-bounded organelle;non-membrane-bounded organelle;nucleus;organelle;organelle part;ribonucleoprotein complex;ribosome;small ribosomal subunit	Ribosome	1	1	16.7	2.9024	Q5T4L4;P42677	40S ribosomal protein S27	RPS27	11	+		+
biosynthetic process;cellular biosynthetic process;cellular macromolecule biosynthetic process;cellular macromolecule metabolic process;cellular metabolic process;cellular nitrogen compound metabolic process;cellular process;establishment of localization;establishment of localization in cell;establishment of RNA localization;gene expression;intracellular transport;macromolecule biosynthetic proce…	binding;nucleic acid binding;nucleotide binding	cell part;intracellular membrane-bounded organelle;intracellular organelle;intracellular organelle part;intracellular part;membrane-bounded organelle;nuclear part;nucleoplasm;nucleus;organelle;organelle part		4	4	10.6	82.245	Q5T757;Q05519;Q5T760	Serine/arginine-rich splicing factor 11	SRSF11	147;374	+		+	+
		cell part;DNA-directed RNA polymerase II, holoenzyme;intracellular organelle part;intracellular part;macromolecular complex;nuclear part;nucleoplasm part;organelle part;protein complex		4	4	4	123.76	Q5VT52	Regulation of nuclear pre-mRNA domain-containing protein 2	RPRD2	374;593;665;667	+	+	+
anatomical structure development;anatomical structure morphogenesis;appendage morphogenesis;biological regulation;brain development;cell cycle;cell cycle process;cell differentiation;cellular component organization;cellular component organization at cellular level;cellular component organization or biogenesis;cellular component organization or biogenesis at cellular level;cellular developmental p…	binding;chromatin binding;chromo shadow domain binding;enzyme binding;histone deacetylase binding;protein binding;protein C-terminus binding;protein domain specific binding;protein N-terminus binding	cell part;chromatin;chromosomal part;extracellular membrane-bounded organelle;extracellular organelle;extracellular region part;extracellular vesicular exosome;intracellular membrane-bounded organelle;intracellular organelle;intracellular organelle part;intracellular part;macromolecular complex;membrane-bounded organelle;membrane-bounded vesicle;nuclear part;nucleoplasm;nucleus;organelle;organell…	Cell cycle - yeast	3	3	1.7	74.437	Q6KC79	Nipped-B-like protein	NIPBL	306;2658;2672	+	+	+
biological regulation;biosynthetic process;cell cycle;cell cycle process;cellular biosynthetic process;cellular macromolecule biosynthetic process;cellular macromolecule metabolic process;cellular metabolic process;cellular nitrogen compound metabolic process;cellular process;G2/M transition of mitotic cell cycle;macromolecule biosynthetic process;macromolecule metabolic process;metabolic process…	binding;DNA binding;nucleic acid binding	cell part;intracellular organelle part;intracellular part;nuclear part;nucleoplasm;organelle part		1	1	1.5	1.9347	Q6MZP7	Protein lin-54 homolog	LIN54	310;314	+	+
biological regulation;cell differentiation;cellular developmental process;cellular macromolecule metabolic process;cellular metabolic process;cellular process;cellular process involved in reproduction;cellular protein metabolic process;developmental process;developmental process involved in reproduction;macromolecule metabolic process;macromolecule modification;metabolic process;phosphate-contain…	adenyl nucleotide binding;adenyl ribonucleotide binding;ATP binding;binding;catalytic activity;cation binding;enzyme binding;ion binding;kinase activity;magnesium ion binding;metal ion binding;nucleotide binding;phosphatase binding;phosphotransferase activity, alcohol group as acceptor;protein binding;protein kinase activity;protein serine/threonine kinase activity;purine nucleotide binding;purin…	cell part;cytoplasm;cytoskeleton;intracellular non-membrane-bounded organelle;intracellular organelle;intracellular part;membrane;microtubule cytoskeleton;non-membrane-bounded organelle;organelle;plasma membrane		1	1	0.9	5.3965	Q6P0Q8	Microtubule-associated serine/threonine-protein kinase 2	MAST2	148	+		+
actin cytoskeleton organization;actin cytoskeleton reorganization;actin filament-based process;biological regulation;cell surface receptor linked signaling pathway;cellular component organization;cellular component organization at cellular level;cellular component organization or biogenesis;cellular component organization or biogenesis at cellular level;cellular macromolecule metabolic process;ce…	binding;enzyme binding;kinase binding;protein binding;protein kinase binding;ribonucleoprotein binding;ribosome binding	cell part;cytoplasmic part;cytosol;intracellular part;macromolecular complex;protein complex;TORC2 complex	mTOR signaling pathway	5	5	4.9	10.452	Q6R327	Rapamycin-insensitive companion of mTOR	RICTOR	21;1174;1177;1386;1388	+	+
developmental process;multicellular organismal development;multicellular organismal process	receptor activity	cell part;extracellular membrane-bounded organelle;extracellular organelle;extracellular region part;extracellular vesicular exosome;integral to membrane;intrinsic to membrane;membrane part;membrane-bounded organelle;membrane-bounded vesicle;organelle;vesicle		3	3	5.3	5.5561	Q6UX71	Plexin domain-containing protein 2	PLXDC2	506	+	+
				1	1	16	8.4	Q6V3B1;G3V563;G3V2R5		MAX	2;11	+	+	+
biological regulation;biosynthetic process;carbohydrate metabolic process;carbohydrate transport;cell cycle;cell cycle process;cell surface receptor linked signaling pathway;cellular biosynthetic process;cellular component disassembly;cellular component disassembly at cellular level;cellular component organization;cellular component organization at cellular level;cellular component organization o…	binding;catalytic activity;cation binding;cis-trans isomerase activity;enzyme binding;GTPase binding;ion binding;isomerase activity;ligase activity;metal ion binding;nucleic acid binding;peptidyl-prolyl cis-trans isomerase activity;protein binding;Ran GTPase binding;Ras GTPase binding;RNA binding;small GTPase binding;transition metal ion binding;zinc ion binding	cell part;cytoplasm;cytoplasmic part;cytosol;inclusion body;intracellular membrane-bounded organelle;intracellular organelle;intracellular organelle part;intracellular part;macromolecular complex;membrane;membrane part;membrane-bounded organelle;mitochondrion;nuclear inclusion body;nuclear membrane;nuclear part;nuclear pore;organelle;organelle membrane;organelle part;pore complex;protein complex	RNA transport	6	6	4.6	50.603	Q7Z3J3;P49792;J3KNE0;A6NKT7;F8VYC4;P0DJD0;P0DJD1;J3KQ37;Q99666;O14715	RanBP2-like and GRIP domain-containing protein 4;E3 SUMO-protein ligase RanBP2;RanBP2-like and GRIP domain-containing protein 3;RANBP2-like and GRIP domain-containing protein 1;RANBP2-like and GRIP domain-containing protein 2	RGPD4;RANBP2;RGPD3;RGPD1;RGPD2	800;1271;1275;1276;1301;1305;1318	+	+	+
	binding;nucleic acid binding;RNA binding	cell part;cytoplasm;cytoplasmic part;intracellular membrane-bounded organelle;intracellular non-membrane-bounded organelle;intracellular organelle;intracellular part;macromolecular complex;membrane;membrane-bounded organelle;non-membrane-bounded organelle;nucleus;organelle;polysomal ribosome;ribonucleoprotein complex;ribosome		2	2	3.9	15.807	Q7Z417	Nuclear fragile X mental retardation-interacting protein 2	NUFIP2	212;214;216;218;652	+	+	+
axon guidance;biological regulation;cell cycle;cell cycle process;cell division;cellular component organization;cellular component organization at cellular level;cellular component organization or biogenesis;cellular component organization or biogenesis at cellular level;cellular process;cellular response to stimulus;chemotaxis;cytoskeleton organization;establishment of localization;establishment…	binding;cytoskeletal protein binding;kinetochore binding;microtubule binding;microtubule plus-end binding;protein binding;tubulin binding	cell cortex;cell cortex part;cell part;centrosomal corona;centrosome;chromosomal part;condensed chromosome kinetochore;cortical cytoskeleton;cortical microtubule cytoskeleton;cytoplasmic microtubule;cytoplasmic part;cytoskeletal part;cytoskeleton;cytosol;extracellular membrane-bounded organelle;extracellular organelle;extracellular region part;extracellular vesicular exosome;Golgi apparatus;intra…		5	5	3.8	31.188	Q7Z460;H0Y5T1;F8WA11	CLIP-associating protein 1	CLASP1	598;600;796;797;798;1088;1091;1196	+	+	+	+
biological regulation;biosynthetic process;cellular biosynthetic process;cellular macromolecule biosynthetic process;cellular macromolecule metabolic process;cellular metabolic process;cellular nitrogen compound metabolic process;cellular process;macromolecule biosynthetic process;macromolecule metabolic process;metabolic process;nitrogen compound metabolic process;nucleic acid metabolic process;…	binding;cation binding;ion binding;metal ion binding	cell part;cytoplasm;intracellular membrane-bounded organelle;intracellular organelle;intracellular organelle part;intracellular part;membrane-bounded organelle;nuclear part;nucleoplasm;nucleus;organelle;organelle part		3	3	5.1	5.6254	Q7Z5L9	Interferon regulatory factor 2-binding protein 2	IRF2BP2	360	+	+	+
base-excision repair;cell differentiation;cellular component organization;cellular component organization at cellular level;cellular component organization or biogenesis;cellular component organization or biogenesis at cellular level;cellular developmental process;cellular macromolecule metabolic process;cellular metabolic process;cellular nitrogen compound metabolic process;cellular process;cell…	acid-amino acid ligase activity;binding;catalytic activity;DNA binding;ligase activity;ligase activity, forming carbon-nitrogen bonds;nucleic acid binding;small conjugating protein ligase activity;ubiquitin-protein ligase activity	cell part;cytoplasm;extracellular membrane-bounded organelle;extracellular organelle;extracellular region part;extracellular vesicular exosome;intracellular membrane-bounded organelle;intracellular organelle;intracellular organelle part;intracellular part;membrane;membrane-bounded organelle;membrane-bounded vesicle;nuclear part;nucleoplasm;nucleus;organelle;organelle part;vesicle	Ubiquitin mediated proteolysis	13	13	4.9	134.75	Q7Z6Z7;Q5H963;H0Y659	E3 ubiquitin-protein ligase HUWE1	HUWE1	648;649;1395;1907;2362	+	+	+
biological adhesion;cell adhesion;cellular process		adherens junction;anchoring junction;cell junction;cell part;cell-substrate adherens junction;cell-substrate junction;focal adhesion;membrane;plasma membrane		4	4	5.3	72.969	Q86W92;A0A0A0MTP2;F5GZP6;F5H6Q7;F5H0E0;F5H495;H0YFE4	Liprin-beta-1	PPFIBP1	601;999	+	+
biological regulation;cell surface receptor linked signaling pathway;cellular component organization;cellular component organization at cellular level;cellular component organization or biogenesis;cellular component organization or biogenesis at cellular level;cellular localization;cellular macromolecule localization;cellular membrane fusion;cellular membrane organization;cellular process;cellula…	binding;calcium ion binding;calcium-dependent phospholipid binding;cation binding;ion binding;lipid binding;metal ion binding;phospholipid binding	cell cortex;cell part;cell projection membrane;cell projection part;cytoplasm;cytoplasmic part;cytoplasmic vesicle membrane;cytoplasmic vesicle part;cytoskeletal part;intracellular organelle part;intracellular part;leading edge membrane;membrane;membrane part;microtubule organizing center;organelle membrane;organelle part;plasma membrane;plasma membrane part;ruffle membrane;vesicle membrane		3	3	4.4	21.703	Q86YS7;H0YFE9	C2 domain-containing protein 5	C2CD5	260;295;659;661;662	+		+
biological regulation;cell cycle phase;cell cycle process;cell division;cellular component organization;cellular component organization at cellular level;cellular component organization or biogenesis;cellular component organization or biogenesis at cellular level;cellular process;chromosome segregation;mitosis;nuclear division;organelle fission;organelle organization;regulation of biological proc…		cell part;chromosomal part;condensed chromosome outer kinetochore;cytoplasm;cytoskeletal part;intracellular organelle part;intracellular part;macromolecular complex;microtubule;organelle part;protein complex;spindle microtubule		1	1	2.7	2.6226	Q8IX90	Spindle and kinetochore-associated protein 3	SKA3	155	+	+	+
biological regulation;biosynthetic process;cellular biosynthetic process;cellular macromolecule biosynthetic process;cellular macromolecule metabolic process;cellular metabolic process;cellular nitrogen compound metabolic process;cellular process;cellular response to stimulus;macromolecule biosynthetic process;macromolecule metabolic process;metabolic process;nitrogen compound metabolic process;n…	binding;chromatin binding;DNA binding;molecular transducer activity;nucleic acid binding;signal transducer activity	cell part;cytoplasm;intracellular organelle part;intracellular part;macromolecular complex;nuclear part;nucleoplasm;nucleoplasm part;organelle part;protein complex;transcriptional repressor complex		1	1	3.5	8.2124	Q8N108	Mesoderm induction early response protein 1	MIER1	377	+	+	+
actin cytoskeleton organization;actin cytoskeleton reorganization;actin filament-based process;activation of protein kinase activity;anatomical structure morphogenesis;biological regulation;cell communication;cell part morphogenesis;cell projection morphogenesis;cell projection organization;cell-cell signaling;cellular component morphogenesis;cellular component organization;cellular component org…	adenyl nucleotide binding;adenyl ribonucleotide binding;ATP binding;binding;catalytic activity;kinase activity;nucleotide binding;phosphotransferase activity, alcohol group as acceptor;protein kinase activity;protein serine/threonine kinase activity;purine nucleotide binding;purine ribonucleoside triphosphate binding;purine ribonucleotide binding;ribonucleotide binding;transferase activity;transf…	axon;cell junction;cell part;cell projection;cytoplasm;cytoplasmic part;cytoskeletal part;cytosol;dendrite;extracellular membrane-bounded organelle;extracellular organelle;extracellular region part;extracellular vesicular exosome;Golgi apparatus;intracellular membrane-bounded organelle;intracellular organelle;intracellular organelle part;intracellular part;membrane;membrane-bounded organelle;memb…		1	1	1.5	1.4225	Q8N4C8	Misshapen-like kinase 1	MINK1	763	+	+
alcohol metabolic process;biological regulation;carbohydrate metabolic process;cellular carbohydrate metabolic process;cellular chemical homeostasis;cellular component organization;cellular component organization or biogenesis;cellular homeostasis;cellular macromolecule metabolic process;cellular metabolic process;cellular process;cellular protein metabolic process;cellular response to chemical s…	enzyme inhibitor activity;enzyme regulator activity	cell part;cytoplasmic part;cytosol;intracellular membrane-bounded organelle;intracellular organelle;intracellular part;membrane-bounded organelle;nucleus;organelle		1	1	1.8	3.1052	Q8N5D0	WD and tetratricopeptide repeats protein 1	WDTC1	511	+		+
biological regulation;biosynthetic process;cell activation;cell differentiation;cell proliferation;cell surface receptor linked signaling pathway;cellular biosynthetic process;cellular developmental process;cellular macromolecule biosynthetic process;cellular macromolecule metabolic process;cellular metabolic process;cellular nitrogen compound metabolic process;cellular process;cellular response …	binding;chromatin binding;chromatin DNA binding;DNA binding;nucleic acid binding;structure-specific DNA binding	cell part;cytoplasm;intracellular organelle part;intracellular part;nuclear part;nucleoplasm;organelle part		1	1	3.6	1.3392	Q8N5F7	NF-kappa-B-activating protein	NKAP	149	+		+
biosynthetic process;cellular biosynthetic process;cellular component organization;cellular component organization at cellular level;cellular component organization or biogenesis;cellular component organization or biogenesis at cellular level;cellular macromolecule biosynthetic process;cellular macromolecule metabolic process;cellular metabolic process;cellular nitrogen compound metabolic process…	binding;DNA binding;histone binding;methylated histone residue binding;nucleic acid binding;nucleic acid binding transcription factor activity;protein binding;sequence-specific DNA binding transcription factor activity	cell part;histone acetyltransferase complex;intracellular membrane-bounded organelle;intracellular organelle;intracellular organelle part;intracellular part;macromolecular complex;membrane-bounded organelle;MSL complex;nuclear part;nucleoplasm;nucleoplasm part;nucleus;organelle;organelle part;protein complex		1	1	2.1	1.5423	Q8N5Y2	Male-specific lethal 3 homolog	MSL3	400	+	+	+
biological regulation;biosynthetic process;cellular biosynthetic process;cellular macromolecule biosynthetic process;cellular macromolecule metabolic process;cellular metabolic process;cellular nitrogen compound metabolic process;cellular process;macromolecule biosynthetic process;macromolecule metabolic process;metabolic process;mRNA metabolic process;mRNA processing;nitrogen compound metabolic …	binding;nucleic acid binding;nucleotide binding;RNA binding	cell part;intracellular organelle part;intracellular part;nuclear part;nucleoplasm;organelle part		3	3	3.6	5.6152	Q8NDT2	Putative RNA-binding protein 15B	RBM15B	267;532;562	+		+
biological regulation;cell differentiation;cellular developmental process;cellular process;developmental process;neuron differentiation;positive regulation of catalytic activity;positive regulation of GTPase activity;positive regulation of hydrolase activity;positive regulation of molecular function;regulation of biological process;regulation of catabolic process;regulation of catalytic activity;…	ARF guanyl-nucleotide exchange factor activity;binding;enzyme regulator activity;GTPase regulator activity;guanyl-nucleotide exchange factor activity;lipid binding;nucleoside-triphosphatase regulator activity;phospholipid binding;small GTPase regulator activity	cell junction;cell part;membrane;plasma membrane	Endocytosis	1	1	1.6	1.5242	Q8NDX1	PH and SEC7 domain-containing protein 4	PSD4	1019	+	+	+
				2	2	4.1	3.5629	A0A088AWN2;Q8TBZ3	WD repeat-containing protein 20	WDR20	463;465;523	+		+
anatomical structure development;developmental process;retina development in camera-type eye		cell part;intracellular membrane-bounded organelle;intracellular organelle;intracellular part;membrane-bounded organelle;nucleus;organelle		1	1	2.8	3.2607	Q8TC05	Nuclear protein MDM1	MDM1	543	+	+	+
ATP-dependent chromatin remodeling;biosynthetic process;cellular biosynthetic process;cellular component organization;cellular component organization at cellular level;cellular component organization or biogenesis;cellular component organization or biogenesis at cellular level;cellular macromolecule biosynthetic process;cellular macromolecule metabolic process;cellular metabolic process;cellular …	binding;cation binding;DNA binding;ion binding;metal ion binding;nucleic acid binding;nucleic acid binding transcription factor activity;sequence-specific DNA binding;sequence-specific DNA binding transcription factor activity;transition metal ion binding;zinc ion binding	cell part;chromatin;chromosomal part;intracellular organelle part;intracellular part;macromolecular complex;nuclear body;nuclear chromatin;nuclear chromosome part;nuclear part;nuclear speck;nucleoplasm;nucleoplasm part;organelle part;protein complex		3	3	7.1	25.197	A0A0U1RRM1;Q8WXI9;A0A0U1RRK3;A0A0U1RR34;A0A0U1RR30	Transcriptional repressor p66-beta	GATAD2B	120;122;129;134;135;470	+	+	+
biological regulation;cell cycle;cellular component assembly;cellular component assembly at cellular level;cellular component organization;cellular component organization at cellular level;cellular component organization or biogenesis;cellular component organization or biogenesis at cellular level;cellular macromolecular complex assembly;cellular macromolecular complex subunit organization;cellul…	binding;DNA binding;nucleic acid binding;nucleic acid binding transcription factor activity;sequence-specific DNA binding transcription factor activity	cell part;chromosomal part;condensed chromosome kinetochore;cytoplasmic part;cytosol;extracellular membrane-bounded organelle;extracellular organelle;extracellular region part;extracellular vesicular exosome;intracellular membrane-bounded organelle;intracellular non-membrane-bounded organelle;intracellular organelle;intracellular organelle part;intracellular part;kinetochore;macromolecular comple…		2	2	1.7	12.976	Q8WYP5	Protein ELYS	AHCTF1	1541	+		+
biological regulation;cell activation;cell activation involved in immune response;cell chemotaxis;cell migration;cell motility;cellular component disassembly;cellular component disassembly at cellular level;cellular component movement;cellular component organization;cellular component organization at cellular level;cellular component organization or biogenesis;cellular component organization or b…	ARF guanyl-nucleotide exchange factor activity;binding;enzyme regulator activity;GTPase regulator activity;guanyl-nucleotide exchange factor activity;lipid binding;nucleoside-triphosphatase regulator activity;phosphatidylinositol binding;phosphatidylinositol-3,4,5-trisphosphate binding;phosphatidylinositol-3,5-bisphosphate binding;phospholipid binding;small GTPase regulator activity	cell leading edge;cell part;cis-Golgi network;cytoplasmic part;endoplasmic reticulum lumen;endoplasmic reticulum part;endoplasmic reticulum-Golgi intermediate compartment;Golgi apparatus;Golgi apparatus part;Golgi membrane;Golgi stack;intracellular membrane-bounded organelle;intracellular organelle;intracellular organelle lumen;intracellular organelle part;intracellular part;lipid particle;membra…		3	3	2.3	7.5563	Q92538	Golgi-specific brefeldin A-resistance guanine nucleotide exchange factor 1	GBF1	1298;1318	+	+		+
acylglycerol biosynthetic process;acylglycerol metabolic process;alcohol metabolic process;amine biosynthetic process;amine metabolic process;biological regulation;biosynthetic process;carboxylic acid catabolic process;carboxylic acid metabolic process;catabolic process;cellular amine metabolic process;cellular biogenic amine biosynthetic process;cellular biogenic amine metabolic process;cellular…	catalytic activity;hydrolase activity;hydrolase activity, acting on ester bonds;phosphatase activity;phosphatidate phosphatase activity;phosphoric ester hydrolase activity;protein binding transcription factor activity;transcription coactivator activity;transcription cofactor activity;transcription factor binding transcription factor activity	cell part;cytoplasmic part;cytosol;endoplasmic reticulum membrane;endoplasmic reticulum part;intracellular membrane-bounded organelle;intracellular organelle;intracellular organelle part;intracellular part;membrane;membrane part;membrane-bounded organelle;nucleus;organelle;organelle membrane;organelle part		2	2	3.7	22.653	Q92539;J3KTK1	Phosphatidate phosphatase LPIN2	LPIN2	106;243;245	+		+	+
biological regulation;cellular component organization;cellular component organization or biogenesis;cellular macromolecule metabolic process;cellular membrane organization;cellular metabolic process;cellular process;cellular protein metabolic process;cellular response to heat;cellular response to stimulus;cellular response to stress;chaperone mediated protein folding requiring cofactor;chaperone-…	adenyl nucleotide binding;adenyl ribonucleotide binding;ATP binding;binding;nucleotide binding;purine nucleotide binding;purine ribonucleoside triphosphate binding;purine ribonucleotide binding;ribonucleotide binding	cell part;cytoplasm;cytoplasmic membrane-bounded vesicle lumen;cytoplasmic part;cytoplasmic vesicle part;cytoskeletal part;cytosol;endocytic vesicle lumen;extracellular membrane-bounded organelle;extracellular organelle;extracellular region;extracellular region part;extracellular vesicular exosome;intracellular organelle part;intracellular part;macromolecular complex;membrane-bounded organelle;me…	Protein processing in endoplasmic reticulum	6	6	9.7	99.298	Q92598;A0A0A0MSM0;Q5TBM3	Heat shock protein 105 kDa	HSPH1	809	+		+
anatomical structure development;anatomical structure morphogenesis;ATP-dependent chromatin remodeling;biological regulation;biosynthetic process;cell surface receptor linked signaling pathway;cellular biosynthetic process;cellular component disassembly;cellular component disassembly at cellular level;cellular component organization;cellular component organization at cellular level;cellular compo…	binding;chromatin binding;DNA binding;nucleic acid binding;protein binding;protein binding transcription factor activity;protein N-terminus binding;transcription coactivator activity;transcription cofactor activity;transcription factor binding transcription factor activity	cell part;chromatin;chromatin remodeling complex;chromosomal part;chromosome;intracellular non-membrane-bounded organelle;intracellular organelle;intracellular organelle part;intracellular part;macromolecular complex;nBAF complex;non-membrane-bounded organelle;npBAF complex;nuclear chromatin;nuclear chromosome part;nuclear part;nucleoplasm;organelle;organelle part;protein complex;sex chromosome;S…		2	1	2.4	9.6037	Q92922	SWI/SNF complex subunit SMARCC1	SMARCC1	328;330;335	+	+	+
biological regulation;cell surface receptor linked signaling pathway;cellular component organization;cellular component organization or biogenesis;cellular process;cellular response to chemical stimulus;cellular response to fibroblast growth factor stimulus;cellular response to growth factor stimulus;cellular response to heat;cellular response to organic substance;cellular response to stimulus;ce…		cell part;cytoplasm;cytoplasmic part;cytosol;intracellular organelle part;intracellular part;macromolecular complex;nuclear part;nucleoplasm;organelle part;protein complex		1	1	6.2	37.196	Q96B36	Proline-rich AKT1 substrate 1	AKT1S1	202;203;211;212	+	+
anatomical structure development;cellular macromolecule metabolic process;cellular metabolic process;cellular nitrogen compound metabolic process;cellular process;developmental process;macromolecule metabolic process;metabolic process;mRNA metabolic process;mRNA processing;nervous system development;nitrogen compound metabolic process;nuclear mRNA splicing, via spliceosome;nucleic acid metabolic …		catalytic step 2 spliceosome;cell part;intracellular membrane-bounded organelle;intracellular organelle;intracellular organelle part;intracellular part;macromolecular complex;membrane-bounded organelle;nuclear part;nucleus;organelle;organelle part;ribonucleoprotein complex;spliceosomal complex		2	2	6.7	23.966	Q96DF8	Protein DGCR14	DGCR14	450;453	+	+	+
				4	4	12.2	9.2788	Q96E09	Protein FAM122A	FAM122A	76;143;147;189	+			+
cellular component biogenesis;cellular component biogenesis at cellular level;cellular component organization or biogenesis;cellular component organization or biogenesis at cellular level;cellular macromolecule metabolic process;cellular metabolic process;cellular nitrogen compound metabolic process;cellular process;macromolecule metabolic process;macromolecule modification;metabolic process;ncRN…	binding;nucleic acid binding;RNA binding	cell part;cytoplasm;intracellular membrane-bounded organelle;intracellular organelle;intracellular part;macromolecular complex;membrane-bounded organelle;nucleus;organelle;ribonucleoprotein complex;small nucleolar ribonucleoprotein complex		1	1	3.8	7.2564	Q96HR8	H/ACA ribonucleoprotein complex non-core subunit NAF1	NAF1	315	+	+
developmental process;multicellular organismal development;multicellular organismal process	binding;cation binding;DNA binding;ion binding;metal ion binding;nucleic acid binding;transition metal ion binding;zinc ion binding	cell part;chromosome;cytoplasm;intracellular non-membrane-bounded organelle;intracellular organelle;intracellular organelle part;intracellular part;non-membrane-bounded organelle;nuclear part;nucleoplasm;organelle;organelle part		3	3	1.4	6.067	Q96KR1	Zinc finger RNA-binding protein	ZFR	1054	+	+	+	+
anatomical structure morphogenesis;axonogenesis;biological regulation;cell differentiation;cell part morphogenesis;cell projection morphogenesis;cell projection organization;cellular component morphogenesis;cellular component organization;cellular component organization at cellular level;cellular component organization or biogenesis;cellular component organization or biogenesis at cellular level;…	binding;enzyme binding;enzyme regulator activity;GTPase binding;GTPase regulator activity;guanyl-nucleotide exchange factor activity;nucleoside-triphosphatase regulator activity;protein binding;Rac GTPase binding;Ras GTPase binding;Rho GTPase binding;small GTPase binding	adherens junction;anchoring junction;axon;basal part of cell;cell junction;cell part;cell projection;cell projection part;cell-substrate adherens junction;cell-substrate junction;focal adhesion;growth cone;neuron projection;site of polarized growth		7	7	3.7	124.5	Q96N67;A0A0U1RRC1;A0A0U1RQJ5;A0A0C4DGY6;A0A0U1RQT6	Dedicator of cytokinesis protein 7	DOCK7	452;896;898;900;1430;1432;1438	+		+	+
biological regulation;biosynthetic process;catabolic process;cation homeostasis;cation transport;cell surface receptor linked signaling pathway;cellular biosynthetic process;cellular catabolic process;cellular cation homeostasis;cellular chemical homeostasis;cellular homeostasis;cellular ion homeostasis;cellular macromolecule biosynthetic process;cellular macromolecule catabolic process;cellular …	acid-amino acid ligase activity;binding;catalytic activity;channel inhibitor activity;channel regulator activity;ion channel binding;ion channel inhibitor activity;ligase activity;ligase activity, forming carbon-nitrogen bonds;potassium channel inhibitor activity;potassium channel regulator activity;protein binding;small conjugating protein ligase activity;sodium channel inhibitor activity;sodium…	cell part;cytoplasm;cytoplasmic part;cytosol;extracellular membrane-bounded organelle;extracellular organelle;extracellular region part;extracellular vesicular exosome;intracellular;intracellular membrane-bounded organelle;intracellular organelle;intracellular organelle part;intracellular part;membrane-bounded organelle;membrane-bounded vesicle;nuclear part;nucleoplasm;nucleus;organelle;organelle…	Aldosterone-regulated sodium reabsorption;Endocytosis;Ubiquitin mediated proteolysis	6	6	7.3	62.774	Q96PU5;H0Y8H4;K7ERN1	E3 ubiquitin-protein ligase NEDD4-like	NEDD4L	448;449;473;475;479;483;485;487	+	+	+	+
activation of MAPK activity;anatomical structure formation involved in morphogenesis;biological regulation;cell cycle phase;cell cycle process;cell division;cell projection assembly;cell projection organization;cellular component assembly;cellular component assembly at cellular level;cellular component assembly involved in morphogenesis;cellular component organization;cellular component organizat…	adenyl nucleotide binding;adenyl ribonucleotide binding;ATP binding;binding;catalytic activity;cation binding;ion binding;kinase activity;MAP kinase kinase activity;metal ion binding;nucleotide binding;phosphotransferase activity, alcohol group as acceptor;protein kinase activity;protein serine/threonine kinase activity;protein serine/threonine/tyrosine kinase activity;protein tyrosine kinase act…	cell part;centrosome;cytoplasm;cytoplasmic part;cytoskeletal part;intracellular membrane-bounded organelle;intracellular non-membrane-bounded organelle;intracellular organelle;intracellular organelle part;intracellular part;membrane-bounded organelle;microtubule organizing center;microtubule organizing center part;non-membrane-bounded organelle;nucleus;organelle;organelle part;pericentriolar mate…		1	1	0.7	1.4189	Q96PY6	Serine/threonine-protein kinase Nek1	NEK1	1052	+	+
anatomical structure morphogenesis;behavior;behavioral defense response;behavioral fear response;biological regulation;cell communication;cell part morphogenesis;cell projection morphogenesis;cell projection organization;cell-cell signaling;cellular component morphogenesis;cellular component organization;cellular component organization at cellular level;cellular component organization or biogenes…	binding;enzyme activator activity;enzyme binding;enzyme regulator activity;GTPase binding;GTPase regulator activity;guanyl-nucleotide exchange factor activity;identical protein binding;kinase activator activity;kinase regulator activity;nucleoside-triphosphatase regulator activity;protein binding;protein dimerization activity;protein homodimerization activity;protein kinase activator activity;pro…	cell part;cell projection;cell projection part;centrosome;cytoplasmic part;cytoskeletal part;cytosol;dendrite;dendritic spine;early endosome;endosome;growth cone;intracellular membrane-bounded organelle;intracellular non-membrane-bounded organelle;intracellular organelle;intracellular organelle part;intracellular part;lamellipodium;macromolecular complex;membrane-bounded organelle;microtubule org…	Amyotrophic lateral sclerosis (ALS)	2	2	1.3	10.146	Q96Q42	Alsin	ALS2	483;492;1417	+			+
establishment of localization;establishment of localization in cell;establishment of protein localization;intracellular protein transport;intracellular transport;nuclear export;nuclear transport;nucleocytoplasmic transport;protein export from nucleus;protein targeting;protein transport;transport	protein transporter activity;substrate-specific transporter activity;transporter activity	cell part;cytoplasm;intracellular membrane-bounded organelle;intracellular non-membrane-bounded organelle;intracellular organelle;intracellular organelle part;intracellular part;membrane;membrane-bounded organelle;non-membrane-bounded organelle;nuclear part;nucleolus;nucleoplasm;nucleus;organelle;organelle part;plasma membrane		1	1	2.8	6.3117	Q96QU8	Exportin-6	XPO6	204;208;210;211	+	+	+
establishment of localization;lipid transport;organic substance transport;transport	binding;lipid binding	cell part;cytoplasm;cytoplasmic part;endosomal part;endosome membrane;Golgi apparatus;intracellular membrane-bounded organelle;intracellular organelle;intracellular organelle part;intracellular part;late endosome membrane;membrane;membrane-bounded organelle;organelle;organelle membrane;organelle part		1	1	2.9	28.774	Q96SU4	Oxysterol-binding protein-related protein 9	OSBPL9	326	+		+	+
ATP-dependent chromatin remodeling;biological regulation;biosynthetic process;cellular biosynthetic process;cellular component assembly;cellular component assembly at cellular level;cellular component organization;cellular component organization at cellular level;cellular component organization or biogenesis;cellular component organization or biogenesis at cellular level;cellular macromolecular c…	binding;cation binding;histone binding;ion binding;metal ion binding;protein binding;transition metal ion binding;zinc ion binding	cell part;chromatin remodeling complex;intracellular membrane-bounded organelle;intracellular organelle;intracellular organelle part;intracellular part;macromolecular complex;membrane-bounded organelle;nuclear part;nucleoplasm;nucleus;organelle;organelle part;protein complex;RSF complex		2	2	2.5	24.755	Q96T23	Remodeling and spacing factor 1	RSF1	1345;1359;1375	+	+	+
anatomical structure development;anatomical structure morphogenesis;biological regulation;blood vessel development;branching morphogenesis of a tube;cardiac septum morphogenesis;developmental process;hemopoietic or lymphoid organ development;morphogenesis of a branching epithelium;morphogenesis of a branching structure;morphogenesis of an epithelium;multicellular organismal process;negative regul…	binding;nucleic acid binding;nucleotide binding	cell part;intracellular organelle part;intracellular part;membrane;nuclear membrane;nuclear part;nucleoplasm;organelle membrane;organelle part		5	5	7.2	11.146	A0A087WWP4;Q96T37	Putative RNA-binding protein 15	RBM15	524;612	+	+
alpha-beta T cell activation;alpha-beta T cell proliferation;biological regulation;biosynthetic process;cell activation;cell differentiation;cell proliferation;cellular biosynthetic process;cellular developmental process;cellular macromolecule biosynthetic process;cellular macromolecule metabolic process;cellular metabolic process;cellular nitrogen compound metabolic process;cellular process;deve…	binding;core promoter proximal region DNA binding;core promoter proximal region sequence-specific DNA binding;DNA binding;nucleic acid binding;nucleic acid binding transcription factor activity;regulatory region DNA binding;regulatory region nucleic acid binding;RNA polymerase II core promoter proximal region sequence-specific DNA binding;RNA polymerase II core promoter proximal region sequence-s…	cell part;intracellular membrane-bounded organelle;intracellular organelle;intracellular organelle part;intracellular part;membrane-bounded organelle;nuclear body;nuclear part;nucleoplasm;nucleoplasm part;nucleus;organelle;organelle part;PML body		1	1	2	1.934	A0A087WU18;Q99607	ETS-related transcription factor Elf-4	ELF4	186;187;188	+	+	+
anatomical structure homeostasis;biological regulation;biosynthetic process;catabolic process;cellular biosynthetic process;cellular catabolic process;cellular component organization;cellular component organization at cellular level;cellular component organization or biogenesis;cellular component organization or biogenesis at cellular level;cellular macromolecule biosynthetic process;cellular mac…	ankyrin binding;binding;cytoskeletal protein binding;enzyme binding;protein binding	CCR4-NOT complex;cell part;chromatin;chromosomal part;cytoplasm;cytoplasmic part;cytoskeleton;cytosol;heterochromatin;intracellular membrane-bounded organelle;intracellular non-membrane-bounded organelle;intracellular organelle;intracellular organelle part;intracellular part;macromolecular complex;membrane;membrane-bounded organelle;non-membrane-bounded organelle;nuclear chromatin;nuclear chromos…		1	1	0.9	27.697	Q9C0C2	182 kDa tankyrase-1-binding protein	TNKS1BP1	1620;1621	+		+
biological regulation;biosynthetic process;catabolic process;cell growth;cellular biosynthetic process;cellular catabolic process;cellular macromolecule catabolic process;cellular macromolecule metabolic process;cellular metabolic process;cellular nitrogen compound metabolic process;cellular process;DNA catabolic process;DNA catabolic process, exonucleolytic;DNA metabolic process;gamete generatio…	5'-3' exonuclease activity;5'-3' exoribonuclease activity;binding;catalytic activity;cation binding;DNA binding;exonuclease activity;exonuclease activity, active with either ribo- or deoxyribonucleic acids and producing 5'-phosphomonoesters;exoribonuclease activity;exoribonuclease activity, producing 5'-phosphomonoesters;hydrolase activity;hydrolase activity, acting on ester bonds;ion binding;met…	aggresome;cell part;inclusion body;intracellular membrane-bounded organelle;intracellular non-membrane-bounded organelle;intracellular organelle;intracellular organelle part;intracellular part;membrane;membrane-bounded organelle;non-membrane-bounded organelle;nuclear part;nucleolus;nucleus;organelle;organelle part	Ribosome biogenesis in eukaryotes;RNA degradation	3	3	3.6	41.941	Q9H0D6	5-3 exoribonuclease 2	XRN2	499;501	+		+
biological regulation;cellular macromolecule metabolic process;cellular metabolic process;cellular nitrogen compound metabolic process;cellular process;developmental process;establishment of localization;establishment of localization in cell;intracellular transport;macromolecule metabolic process;metabolic process;mRNA metabolic process;mRNA processing;nitrogen compound metabolic process;nuclear …	binding;mRNA binding;nucleic acid binding;RNA binding	cell part;intracellular membrane-bounded organelle;intracellular organelle;intracellular organelle part;intracellular part;macromolecular complex;membrane-bounded organelle;nuclear body;nuclear part;nuclear speck;nucleoplasm part;nucleus;organelle;organelle part;ribonucleoprotein complex		1	1	3.9	79.126	Q9H0G5	Nuclear speckle splicing regulatory protein 1	NSRP1	33	+	+
biological regulation;development of secondary female sexual characteristics;development of secondary sexual characteristics;developmental process;developmental process involved in reproduction;negative regulation of biological process;negative regulation of biosynthetic process;negative regulation of cellular biosynthetic process;negative regulation of cellular macromolecule biosynthetic process…	binding;cation binding;ion binding;metal ion binding	cell part;extracellular region part;extracellular space;intracellular membrane-bounded organelle;intracellular organelle;intracellular organelle part;intracellular part;membrane-bounded organelle;nuclear part;nucleoplasm;nucleus;organelle;organelle part		2	2	2	17.199	Q9H1B7	Interferon regulatory factor 2-binding protein-like	IRF2BPL	657;658;659;662	+	+	+
biological adhesion;biological regulation;biosynthetic process;cell adhesion;cellular biosynthetic process;cellular macromolecule biosynthetic process;cellular macromolecule metabolic process;cellular metabolic process;cellular nitrogen compound metabolic process;cellular process;macromolecule biosynthetic process;macromolecule metabolic process;metabolic process;mRNA metabolic process;mRNA proce…	binding;DNA binding;nucleic acid binding;structural molecule activity	anchoring junction;catalytic step 2 spliceosome;cell junction;cell part;cell-cell junction;cytoplasm;cytoskeletal part;desmosome;intermediate filament;intracellular organelle part;intracellular part;macromolecular complex;membrane;nuclear body;nuclear part;nuclear speck;nucleoplasm;nucleoplasm part;organelle part;plasma membrane;protein complex;ribonucleoprotein complex;spliceosomal complex	mRNA surveillance pathway;RNA transport	8	8	10.5	12.535	Q9H307;G3V5F0;G3V579	Pinin	PNN	66;100	+	+	+
cell differentiation;cellular developmental process;cellular process;developmental process;gamete generation;male gamete generation;multicellular organismal development;multicellular organismal process;multicellular organismal reproductive process;reproductive process;spermatogenesis		cell part;cytoplasmic membrane-bounded vesicle;cytoplasmic part;cytoplasmic vesicle;intracellular membrane-bounded organelle;intracellular organelle;intracellular part;membrane-bounded organelle;membrane-bounded vesicle;nucleus;organelle;vesicle		1	1	1.9	1.6944	Q9H3C7	Gametogenetin-binding protein 2	GGNBP2	360	+	+	+
actin cytoskeleton organization;actin filament-based process;cell communication;cell-cell signaling;cellular component organization;cellular component organization at cellular level;cellular component organization or biogenesis;cellular component organization or biogenesis at cellular level;cellular process;cortical actin cytoskeleton organization;cortical cytoskeleton organization;cytoskeleton o…	structural molecule activity	cell part;cytoplasm;cytoplasmic part;cytoskeleton;cytosol;extrinsic to membrane;intracellular non-membrane-bounded organelle;intracellular organelle;intracellular part;membrane;membrane part;non-membrane-bounded organelle;organelle;plasma membrane	Tight junction	10	10	10.7	48.962	A0A0C4DH22;Q9H4G0;H7C2K6;X6RC15;H0Y482;Q4VXN6;Q4VXN5;Q4VXN1;Q4VXN0	Band 4.1-like protein 1	EPB41L1	430;544;546;550;648	+		+
biological regulation;negative regulation of catalytic activity;negative regulation of hydrolase activity;negative regulation of molecular function;negative regulation of phosphatase activity;regulation of biological process;regulation of catalytic activity;regulation of cellular metabolic process;regulation of cellular process;regulation of dephosphorylation;regulation of hydrolase activity;regu…		cell part;cytoskeleton;extracellular region part;intercellular bridge;intracellular non-membrane-bounded organelle;intracellular organelle;intracellular organelle part;intracellular part;microtubule cytoskeleton;non-membrane-bounded organelle;nuclear part;nucleoplasm;organelle;organelle part		2	2	5	6.8075	Q9H4Z3	Phosphorylated CTD-interacting factor 1	PCIF1	14;17;19;30;116	+		+
biosynthetic process;cellular biosynthetic process;cellular macromolecule biosynthetic process;cellular macromolecule metabolic process;cellular metabolic process;cellular nitrogen compound metabolic process;cellular process;macromolecule biosynthetic process;macromolecule metabolic process;metabolic process;mRNA metabolic process;mRNA processing;nitrogen compound metabolic process;nucleic acid m…	binding;nucleic acid binding;RNA binding	cell part;intracellular membrane-bounded organelle;intracellular organelle;intracellular part;membrane-bounded organelle;nucleus;organelle		2	2	0.9	1.88	Q9H7N4	Splicing factor, arginine/serine-rich 19	SCAF1	874	+	+
anatomical structure development;anatomical structure formation involved in morphogenesis;anatomical structure morphogenesis;aortic smooth muscle cell differentiation;appendage morphogenesis;ATP-dependent chromatin remodeling;biological regulation;blastocyst growth;blastocyst hatching;cell development;cell differentiation;cell fate determination;cell morphogenesis;cellular component disassembly;c…	adenyl nucleotide binding;adenyl ribonucleotide binding;androgen receptor binding;ATP binding;ATPase activity;ATPase activity, coupled;binding;catalytic activity;chromatin binding;DNA binding;DNA polymerase binding;DNA-dependent ATPase activity;enzyme binding;helicase activity;histone acetyl-lysine binding;histone binding;hormone receptor binding;hydrolase activity;hydrolase activity, acting on a…	cell part;chromatin;chromatin remodeling complex;chromosomal part;euchromatin;extracellular region part;extracellular space;heterochromatin;intracellular membrane-bounded organelle;intracellular non-membrane-bounded organelle;intracellular organelle;intracellular organelle part;intracellular part;macromolecular complex;membrane;membrane-bounded organelle;nBAF complex;non-membrane-bounded organell…		1	1	1	1.6192	Q9HBD4;A0A0A0MT49;P51532	Transcription activator BRG1	SMARCA4	1484	+		+
anatomical structure development;apoptosis;biological regulation;cell cycle phase;cell cycle process;cell death;cell division;cellular component organization;cellular component organization at cellular level;cellular component organization or biogenesis;cellular component organization or biogenesis at cellular level;cellular macromolecule metabolic process;cellular metabolic process;cellular proc…	acid-amino acid ligase activity;catalytic activity;cysteine-type endopeptidase inhibitor activity;endopeptidase inhibitor activity;endopeptidase regulator activity;enzyme inhibitor activity;enzyme regulator activity;ligase activity;ligase activity, forming carbon-nitrogen bonds;peptidase inhibitor activity;peptidase regulator activity;small conjugating protein ligase activity;ubiquitin-protein li…	cell part;cytoplasmic part;cytoskeletal part;endosome;Golgi apparatus part;intracellular membrane-bounded organelle;intracellular organelle;intracellular organelle part;intracellular part;membrane;membrane-bounded organelle;microtubule organizing center;midbody;organelle;organelle part;spindle pole;trans-Golgi network	Ubiquitin mediated proteolysis	1	1	0.4	49.737	Q9NR09	Baculoviral IAP repeat-containing protein 6	BIRC6	480	+	+	+
amine transport;amino acid transport;biological regulation;biosynthetic process;carboxylic acid transport;cellular biosynthetic process;cellular lipid metabolic process;cellular metabolic process;cellular process;establishment of localization;glycerolipid metabolic process;glycerophospholipid metabolic process;L-amino acid transport;lipid biosynthetic process;lipid metabolic process;L-serine tran…	active transmembrane transporter activity;amine transmembrane transporter activity;amino acid transmembrane transporter activity;carboxylic acid transmembrane transporter activity;L-amino acid transmembrane transporter activity;L-serine transmembrane transporter activity;neutral amino acid transmembrane transporter activity;organic acid transmembrane transporter activity;serine transmembrane tran…	cell part;cytoplasmic part;endoplasmic reticulum membrane;endoplasmic reticulum part;extracellular membrane-bounded organelle;extracellular organelle;extracellular region part;extracellular vesicular exosome;integral to membrane;intracellular organelle part;intracellular part;intrinsic to membrane;membrane;membrane part;membrane-bounded organelle;membrane-bounded vesicle;organelle;organelle membr…		1	1	2.9	8.3184	Q9NRX5	Serine incorporator 1	SERINC1	361;364	+	+	+
anatomical structure development;anatomical structure formation involved in morphogenesis;axon guidance;biological regulation;biosynthetic process;camera-type eye development;cellular biosynthetic process;cellular macromolecule biosynthetic process;cellular macromolecule metabolic process;cellular metabolic process;cellular nitrogen compound metabolic process;cellular process;cellular response to…	binding;DNA binding;enzyme activator activity;enzyme regulator activity;GTP binding;GTPase activator activity;GTPase regulator activity;guanyl nucleotide binding;guanyl ribonucleotide binding;nucleic acid binding;nucleoside-triphosphatase regulator activity;nucleotide binding;protein binding transcription factor activity;purine nucleotide binding;purine ribonucleoside triphosphate binding;purine …	actin cytoskeleton;cell part;cytoplasmic part;cytoskeleton;cytosol;intracellular membrane-bounded organelle;intracellular non-membrane-bounded organelle;intracellular organelle;intracellular part;membrane-bounded organelle;non-membrane-bounded organelle;nucleus;organelle	Focal adhesion;Leukocyte transendothelial migration;Regulation of actin cytoskeleton	3	3	2.8	51.441	Q9NRY4;A2RRE5	Rho GTPase-activating protein 35	ARHGAP35	589;1105;1106;1179	+	+	+
biological regulation;cell cycle;cell cycle process;cell division;cell proliferation;cellular component organization;cellular component organization at cellular level;cellular component organization or biogenesis;cellular component organization or biogenesis at cellular level;cellular process;chromosome organization;mitotic cell cycle;mitotic sister chromatid cohesion;negative regulation of biolo…	adenyl nucleotide binding;adenyl ribonucleotide binding;ATP binding;binding;DNA binding;nucleic acid binding;nucleotide binding;purine nucleotide binding;purine ribonucleoside triphosphate binding;purine ribonucleotide binding;ribonucleotide binding	cell part;chromatin;chromosomal part;chromosome;chromosome, centromeric region;cytoplasmic part;cytosol;intracellular membrane-bounded organelle;intracellular non-membrane-bounded organelle;intracellular organelle;intracellular organelle part;intracellular part;membrane-bounded organelle;non-membrane-bounded organelle;nuclear part;nucleoplasm;nucleus;organelle;organelle part		4	4	5	149.36	Q9NTI5;A9IYQ1	Sister chromatid cohesion protein PDS5 homolog B	PDS5B	1160;1161;1162;1166;1358;1370	+	+	+	+
biological regulation;biosynthetic process;cellular biosynthetic process;cellular component organization;cellular component organization at cellular level;cellular component organization or biogenesis;cellular component organization or biogenesis at cellular level;cellular macromolecule biosynthetic process;cellular macromolecule metabolic process;cellular metabolic process;cellular nitrogen comp…		cell part;H4/H2A histone acetyltransferase complex;histone acetyltransferase complex;intracellular membrane-bounded organelle;intracellular organelle;intracellular organelle part;intracellular part;macromolecular complex;membrane-bounded organelle;nuclear part;nucleoplasm;nucleoplasm part;nucleus;organelle;organelle part;protein complex		1	1	7.4	1.7814	Q9NV56	MRG/MORF4L-binding protein	MRGBP	191;194;195	+		+
actin cytoskeleton organization;actin cytoskeleton reorganization;actin filament-based process;actin-mediated cell contraction;anatomical structure formation involved in morphogenesis;anatomical structure morphogenesis;angiogenesis;biological adhesion;biological regulation;cardiac septum morphogenesis;cell adhesion;cell chemotaxis;cell junction assembly;cell junction organization;cell migration;c…		actin cytoskeleton;adherens junction;anchoring junction;cell junction;cell part;cell projection;cell-substrate adherens junction;cell-substrate junction;contractile fiber part;cytoplasm;cytoplasmic part;cytoskeleton;cytosol;focal adhesion;intracellular membrane-bounded organelle;intracellular non-membrane-bounded organelle;intracellular organelle;intracellular part;lamellipodium;membrane;membrane…	Focal adhesion	6	6	17.7	40.844	Q9NVD7;J3KNQ4;E9PS97	Alpha-parvin	PARVA	3;4;8;10;14	+	+	+
apoptosis;biological regulation;biosynthetic process;cell death;cellular biosynthetic process;cellular macromolecule biosynthetic process;cellular macromolecule metabolic process;cellular metabolic process;cellular nitrogen compound metabolic process;cellular process;cellular response to stimulus;cellular response to stress;death;macromolecule biosynthetic process;macromolecule metabolic process;…	binding;DNA binding;nucleic acid binding	cell part;cytoplasm;intracellular membrane-bounded organelle;intracellular non-membrane-bounded organelle;intracellular organelle;intracellular organelle part;intracellular part;membrane-bounded organelle;non-membrane-bounded organelle;nuclear part;nucleolus;nucleoplasm;nucleus;organelle;organelle part		11	10	13.5	185.53	Q9NYF8;E9PK09;E9PQN2;E9PKI6;E9PK91;E9PJA7;H0YF00;H0YF14	Bcl-2-associated transcription factor 1	BCLAF1	177;285;287;297;397;512	+	+	+
		cell part;cytoplasm;intracellular organelle part;intracellular part;nuclear part;nucleoplasm;organelle part		1	1	5.5	1.3033	Q9NZ63	Uncharacterized protein C9orf78	C9orf78	261	+	+	+	+
activation of immune response;activation of innate immune response;activation of MAPK activity;activation of MAPKK activity;activation of NF-kappaB-inducing kinase activity;activation of protein kinase activity;anatomical structure formation involved in morphogenesis;angiogenesis;antigen receptor-mediated signaling pathway;apoptosis;biological regulation;biosynthetic process;cell death;cell surfa…	adenyl nucleotide binding;adenyl ribonucleotide binding;ATP binding;binding;catalytic activity;cation binding;ion binding;kinase activity;magnesium ion binding;MAP kinase kinase activity;MAP kinase kinase kinase activity;metal ion binding;molecular transducer activity;nucleotide binding;phosphotransferase activity, alcohol group as acceptor;protein binding;protein kinase activity;protein serine/t…	Ada2/Gcn5/Ada3 transcription activator complex;cell part;cytoplasm;cytoplasmic part;cytosol;endosomal part;endosome membrane;histone acetyltransferase complex;intracellular membrane-bounded organelle;intracellular organelle;intracellular organelle part;intracellular part;macromolecular complex;membrane;membrane-bounded organelle;nuclear part;nucleoplasm;nucleoplasm part;nucleus;organelle;organell…	Adherens junction;Leishmaniasis;MAPK signaling pathway;Measles;NOD-like receptor signaling pathway;Osteoclast differentiation;RIG-I-like receptor signaling pathway;T cell receptor signaling pathway;Toll-like receptor signaling pathway;Toxoplasmosis;Wnt signaling pathway	1	1	6.9	68.538	Q9UG54;O43318	Mitogen-activated protein kinase kinase kinase 7	DKFZp586F0420;MAP3K7	93	+	+	+	+
anatomical structure development;biosynthetic process;cell development;cellular biosynthetic process;cellular developmental process;cellular macromolecule biosynthetic process;cellular macromolecule metabolic process;cellular metabolic process;cellular nitrogen compound metabolic process;cellular process;cellular process involved in reproduction;developmental process;developmental process involve…	nucleic acid binding transcription factor activity;sequence-specific DNA binding transcription factor activity	cell part;chromatin;chromosomal part;cytoplasmic part;intracellular membrane-bounded organelle;intracellular non-membrane-bounded organelle;intracellular organelle;intracellular organelle part;intracellular part;macromolecular complex;membrane-bounded organelle;mitochondrion;non-membrane-bounded organelle;nuclear part;nucleolus;nucleoplasm;nucleoplasm part;nucleus;organelle;organelle part;protein…		2	2	2.5	4.9007	Q9UHB7	AF4/FMR2 family member 4	AFF4	222;703;706	+	+	+
anatomical structure development;biological regulation;biosynthetic process;cell differentiation;cell surface receptor linked signaling pathway;cellular biosynthetic process;cellular developmental process;cellular macromolecule biosynthetic process;cellular macromolecule metabolic process;cellular metabolic process;cellular nitrogen compound metabolic process;cellular process;cellular response to…	binding;cation binding;DNA binding;ion binding;metal ion binding;nucleic acid binding;nucleic acid binding transcription factor activity;sequence-specific DNA binding;sequence-specific DNA binding transcription factor activity;transition metal ion binding;zinc ion binding	cell part;intracellular membrane-bounded organelle;intracellular organelle;intracellular organelle part;intracellular part;membrane-bounded organelle;nuclear part;nucleoplasm;nucleus;organelle;organelle part		4	4	4.4	25.116	Q9UHF7;E5RFF3;H0YAV4;H0YC29;E5RJ97;E7EVN4;F8W8T0	Zinc finger transcription factor Trps1	TRPS1	90;830;1041;1080;1081;1085	+	+	+
anaphase-promoting complex-dependent proteasomal ubiquitin-dependent protein catabolic process;biological regulation;catabolic process;cell cycle;cell cycle checkpoint;cell cycle phase;cell cycle process;cell division;cellular catabolic process;cellular component organization;cellular component organization at cellular level;cellular component organization or biogenesis;cellular component organiz…	acid-amino acid ligase activity;catalytic activity;ligase activity;ligase activity, forming carbon-nitrogen bonds;small conjugating protein ligase activity;ubiquitin-protein ligase activity	anaphase-promoting complex;cell part;cullin-RING ubiquitin ligase complex;cytoplasmic part;cytosol;intracellular;intracellular organelle part;intracellular part;macromolecular complex;nuclear part;nuclear ubiquitin ligase complex;nucleoplasm;organelle part;protein complex;ubiquitin ligase complex	Cell cycle;Cell cycle - yeast;Meiosis - yeast;Oocyte meiosis;Progesterone-mediated oocyte maturation;Ubiquitin mediated proteolysis	3	3	4.9	5.6097	Q9UJX2	Cell division cycle protein 23 homolog	CDC23	588;596	+	+	+	+
biological regulation;biosynthetic process;cellular biosynthetic process;cellular macromolecule biosynthetic process;cellular macromolecule metabolic process;cellular metabolic process;cellular nitrogen compound metabolic process;cellular process;macromolecule biosynthetic process;macromolecule metabolic process;metabolic process;nitrogen compound metabolic process;nucleic acid metabolic process;…		cell part;intracellular membrane-bounded organelle;intracellular organelle;intracellular organelle part;intracellular part;membrane-bounded organelle;nuclear body;nuclear part;nuclear speck;nucleoplasm part;nucleus;organelle;organelle part		3	3	7.2	27.242	Q9UK58;H7C4G1	Cyclin-L1	CCNL1	329;330;335;338;341;342;352	+			+
	binding;cation binding;ion binding;metal ion binding			2	2	1.6	4.8299	Q9UKJ3	G patch domain-containing protein 8	GPATCH8	738;740	+	+	+
	binding;DNA binding;nucleic acid binding			2	2	2.7	20.275	Q9ULL5	Proline-rich protein 12	PRR12	94;96;560;561	+	+	+
autophagic vacuole assembly;biological regulation;catabolic process;cellular catabolic process;cellular component assembly;cellular component assembly at cellular level;cellular component organization;cellular component organization at cellular level;cellular component organization or biogenesis;cellular component organization or biogenesis at cellular level;cellular macromolecule catabolic proce…	binding;enzyme regulator activity;lipid binding;phosphatase regulator activity;protein binding;protein phosphatase regulator activity;protein phosphatase type 1 regulator activity;small conjugating protein binding;ubiquitin binding	cell part;chromosome;cytoplasm;cytoplasmic part;cytoskeleton;cytosol;Golgi apparatus part;Golgi stack;intermediate filament cytoskeleton;intracellular non-membrane-bounded organelle;intracellular organelle;intracellular organelle part;intracellular part;membrane;non-membrane-bounded organelle;nuclear part;nucleoplasm;organelle;organelle part;plasma membrane	Protein processing in endoplasmic reticulum	5	5	10	47.774	Q9UNZ2;F2Z2K0;G3V4V8;R4GMY2;R4GNE6	NSFL1 cofactor p47	NSFL1C	114	+	+	+
actin cytoskeleton organization;actin filament-based process;actomyosin structure organization;cellular component organization;cellular component organization at cellular level;cellular component organization or biogenesis;cellular component organization or biogenesis at cellular level;cellular process;cytoskeleton organization;organelle organization	binding;cation binding;ion binding;metal ion binding;transition metal ion binding;zinc ion binding			2	2	4.1	28.617	Q9UPQ0;E7EPK0;E9PDJ9;H0Y8P3;D6RD46;G5EA03	LIM and calponin homology domains-containing protein 1	LIMCH1	718	+	+	+
biological regulation;catabolic process;cellular catabolic process;cellular macromolecule catabolic process;cellular macromolecule metabolic process;cellular metabolic process;cellular process;cellular protein metabolic process;macromolecule catabolic process;macromolecule metabolic process;macromolecule modification;metabolic process;modification-dependent macromolecule catabolic process;modific…	catalytic activity;cysteine-type endopeptidase activity;cysteine-type peptidase activity;endopeptidase activity;hydrolase activity;peptidase activity;peptidase activity, acting on L-amino acid peptides;small conjugating protein-specific protease activity;ubiquitin-specific protease activity			4	4	2.9	181.67	Q9UPU5;A0A0U1RQI9	Ubiquitin carboxyl-terminal hydrolase 24	USP24	2047;2077;2561;2565	+		+
	enzyme activator activity;enzyme regulator activity;GTPase activator activity;GTPase regulator activity;nucleoside-triphosphatase regulator activity			1	1	1.8	1.6755	Q9UPU7	TBC1 domain family member 2B	TBC1D2B	957	+		+
cellular macromolecule metabolic process;cellular metabolic process;cellular nitrogen compound metabolic process;cellular process;macromolecule metabolic process;metabolic process;mRNA metabolic process;mRNA processing;nitrogen compound metabolic process;nuclear mRNA splicing, via spliceosome;nucleic acid metabolic process;nucleobase-containing compound metabolic process;primary metabolic process…	binding;C2H2 zinc finger domain binding;protein binding;protein domain specific binding;protein N-terminus binding	Cajal body;catalytic step 2 spliceosome;cell part;intracellular organelle part;intracellular part;macromolecular complex;nuclear body;nuclear part;nuclear speck;nucleoplasm;nucleoplasm part;organelle part;ribonucleoprotein complex;spliceosomal complex		18	18	6.5	28.046	Q9UQ35;I3L182;I3L4D8;I3L3Q8;I3L4U6	Serine/arginine repetitive matrix protein 2	SRRM2	534;543;778;780;783;1876;1878;1880;2030;2032;2034;2044;2046;2118;2121;2123;2382;2409;2449;2692;2694	+	+	+	+
biological regulation;biosynthetic process;cell cycle arrest;cell cycle process;cell proliferation;cellular biosynthetic process;cellular macromolecule biosynthetic process;cellular macromolecule metabolic process;cellular metabolic process;cellular nitrogen compound metabolic process;cellular process;macromolecule biosynthetic process;macromolecule metabolic process;metabolic process;ncRNA metab…	binding;catalytic activity;DNA binding;enzyme binding;hydrolase activity;nucleic acid binding;nucleic acid binding transcription factor activity;protein binding;sequence-specific DNA binding transcription factor activity;ubiquitin protein ligase binding	cell part;cytoplasm;extracellular membrane-bounded organelle;extracellular organelle;extracellular region part;extracellular vesicular exosome;intracellular membrane-bounded organelle;intracellular non-membrane-bounded organelle;intracellular organelle;intracellular organelle part;intracellular part;macromolecular complex;membrane;membrane-bounded organelle;membrane-bounded vesicle;non-membrane-b…		8	8	29.7	129.83	Q9UQ80;F8VR77;H0YIN7;F8W0A3;F8VZ69	Proliferation-associated protein 2G4	PA2G4	2;11	+	+	+
adipose tissue development;anatomical structure development;anatomical structure formation involved in morphogenesis;biological regulation;cell cycle;cellular macromolecule metabolic process;cellular metabolic process;cellular process;cellular protein metabolic process;circadian rhythm;developmental process;macromolecule metabolic process;macromolecule modification;metabolic process;mitotic cell …	adenyl nucleotide binding;adenyl ribonucleotide binding;ATP binding;binding;catalytic activity;cytoskeletal protein binding;kinase activity;non-membrane spanning protein tyrosine kinase activity;nucleotide binding;phosphotransferase activity, alcohol group as acceptor;protein binding;protein binding transcription factor activity;protein kinase activity;protein self-association;protein serine/thre…	cell part;intracellular membrane-bounded organelle;intracellular organelle;intracellular organelle part;intracellular part;macromolecular complex;membrane-bounded organelle;nuclear body;nuclear part;nuclear speck;nucleoplasm;nucleoplasm part;nucleus;organelle;organelle part;ribonucleoprotein complex		2	2	2.5	3.2992	Q9Y463;M0R2X3;M0R131;Q13627	Dual specificity tyrosine-phosphorylation-regulated kinase 1B;Dual specificity tyrosine-phosphorylation-regulated kinase 1A	DYRK1B;DYRK1A	273	+	+	+
cell differentiation;cellular developmental process;cellular process;developmental process;epithelial cell differentiation		extracellular membrane-bounded organelle;extracellular organelle;extracellular region part;extracellular vesicular exosome;membrane-bounded organelle;membrane-bounded vesicle;organelle;vesicle		3	3	20.9	45.886	X6RJP6;P37802	Transgelin-2	TAGLN2	163	+		+	+
adherens junction organization;biological adhesion;biological regulation;cell adhesion;cell communication;cell junction assembly;cell junction organization;cell-cell junction organization;cell-cell signaling;cellular component assembly;cellular component assembly at cellular level;cellular component organization;cellular component organization at cellular level;cellular component organization or …	binding;enzyme binding;GTPase binding;protein binding;protein C-terminus binding;Ras GTPase binding;small GTPase binding	adherens junction;anchoring junction;apical part of cell;cell junction;cell part;cell-cell adherens junction;cell-cell junction;cytoplasm;cytoplasmic part;cytosol;intracellular organelle part;intracellular part;membrane;nuclear part;nucleoplasm;organelle part;plasma membrane	Adherens junction;Leukocyte transendothelial migration;Tight junction	4	4	2.9	15.076	A8MQ02;Q5TIG5;J3KN01;P55196;F8W9I4;E9PFY5	Afadin	MLLT4	1141
biological regulation;biosynthetic process;cellular biosynthetic process;cellular macromolecule biosynthetic process;cellular macromolecule metabolic process;cellular metabolic process;cellular nitrogen compound metabolic process;cellular process;macromolecule biosynthetic process;macromolecule metabolic process;metabolic process;nitrogen compound metabolic process;nucleic acid metabolic process;…	binding;chromatin binding;DNA binding;nucleic acid binding	cell part;intracellular membrane-bounded organelle;intracellular organelle;intracellular part;membrane-bounded organelle;nucleus;organelle		1	1	7.6	1.238	A8MQD4;Q7Z3K6	Mesoderm induction early response protein 3	MIER3	25
establishment of localization;establishment of protein localization;protein transport;transport	binding;lipid binding;phosphatidylinositol binding;phospholipid binding	cell part;cytoplasmic part;cytoplasmic vesicle membrane;cytoplasmic vesicle part;intracellular organelle part;intracellular part;membrane;organelle membrane;organelle part;vesicle membrane		1	1	8.4	98.741	A8MXB7;Q9Y343	Sorting nexin-24	SNX24	149
biological regulation;posttranscriptional regulation of gene expression;regulation of biological process;regulation of gene expression;regulation of macromolecule metabolic process;regulation of metabolic process	binding;cation binding;ion binding;metal ion binding;nucleic acid binding;nucleotide binding;structural molecule activity;transition metal ion binding;zinc ion binding	cell part;intracellular membrane-bounded organelle;intracellular organelle;intracellular organelle part;intracellular part;membrane;membrane-bounded organelle;nuclear inner membrane;nuclear matrix;nuclear membrane;nuclear part;nucleoplasm;nucleus;organelle;organelle inner membrane;organelle membrane;organelle part		6	6	7.3	71.606	A0A0R4J2E8;A8MXP9;P43243;D6REM6;B3KM87;D6R991;Q68E03;H0Y8T4	Matrin-3	MATR3	597;598;604
				2	2	8.3	5.553	B0QY16;Q6ICG6	Uncharacterized protein KIAA0930	KIAA0930	189;209
anatomical structure formation involved in morphogenesis;biological regulation;cardiac cell differentiation;cardiac muscle cell differentiation;cell differentiation;cell projection assembly;cell projection organization;cellular component assembly;cellular component assembly at cellular level;cellular component assembly involved in morphogenesis;cellular component organization;cellular component o…	beta-catenin binding;binding;identical protein binding;protein binding	cell part;cytoplasmic part;cytosol;Golgi apparatus part;intracellular membrane-bounded organelle;intracellular organelle;intracellular organelle part;intracellular part;membrane-bounded organelle;nuclear body;nuclear part;nuclear speck;nucleoplasm;nucleoplasm part;nucleus;organelle;organelle part;trans-Golgi network		1	1	19.7	1.6452	B0QY53;B0QY54;A0A087WUW0;Q9Y3M2	Protein chibby homolog 1	CBY1	18
cellular macromolecule metabolic process;cellular metabolic process;cellular process;cellular protein metabolic process;developmental process;gamete generation;macromolecule metabolic process;macromolecule modification;male gamete generation;metabolic process;multicellular organismal development;multicellular organismal process;multicellular organismal reproductive process;post-translational prot…	binding;cation binding;DNA binding;identical protein binding;ion binding;metal ion binding;nucleic acid binding;protein binding;transition metal ion binding;zinc ion binding	cell part;chromatin;chromosomal part;heterochromatin;intracellular membrane-bounded organelle;intracellular organelle;intracellular organelle part;intracellular part;macromolecular complex;membrane-bounded organelle;nuclear part;nucleoplasm;nucleus;organelle;organelle part;PcG protein complex;PRC1 complex;protein complex		1	1	5	3.2194	B3KPJ4;A0A0A0MSI2;Q8IXK0	Polyhomeotic-like protein 2	PHC2	222;223;224;225;227
anatomical structure formation involved in morphogenesis;angiogenesis;cation transport;cellular hypotonic response;cellular hypotonic salinity response;cellular potassium ion transport;cellular process;cellular response to abiotic stimulus;cellular response to osmotic stress;cellular response to salt stress;cellular response to stimulus;cellular response to stress;developmental process;establishm…	active transmembrane transporter activity;anion transmembrane transporter activity;anion:cation symporter activity;binding;cation transmembrane transporter activity;cation:chloride symporter activity;chloride transmembrane transporter activity;enzyme binding;inorganic anion transmembrane transporter activity;inorganic cation transmembrane transporter activity;ion transmembrane transporter activit…	basolateral plasma membrane;cell part;integral to membrane;integral to plasma membrane;intrinsic to membrane;intrinsic to plasma membrane;membrane;membrane part;plasma membrane;plasma membrane part		2	2	3.8	38.733	B3KXX3;Q9UHW9;H0YNJ5;H0YMQ9;H0YKQ8	Solute carrier family 12 member 6	SLC12A6	844
activation of protein kinase activity;apoptosis;biological regulation;cell death;cellular component disassembly;cellular component disassembly at cellular level;cellular component disassembly involved in apoptosis;cellular component organization;cellular component organization at cellular level;cellular component organization or biogenesis;cellular component organization or biogenesis at cellular…	adenyl nucleotide binding;adenyl ribonucleotide binding;ATP binding;binding;catalytic activity;cation binding;ion binding;kinase activity;metal ion binding;nucleotide binding;phosphotransferase activity, alcohol group as acceptor;protein kinase activity;protein serine/threonine kinase activity;purine nucleotide binding;purine ribonucleoside triphosphate binding;purine ribonucleotide binding;ribon…	cell part;cytoplasm;cytoplasmic part;cytosol;extracellular membrane-bounded organelle;extracellular organelle;extracellular region part;extracellular vesicular exosome;intracellular membrane-bounded organelle;intracellular non-membrane-bounded organelle;intracellular organelle;intracellular organelle part;intracellular part;membrane;membrane-bounded organelle;membrane-bounded vesicle;non-membrane…		2	2	7	8.8311	B4DR80;H0Y630;Q9Y6E0	Serine/threonine-protein kinase 24;Serine/threonine-protein kinase 24 36 kDa subunit;Serine/threonine-protein kinase 24 12 kDa subunit	STK24	4
anatomical structure development;anatomical structure formation involved in morphogenesis;anatomical structure morphogenesis;angiogenesis;apoptosis;axon guidance;axonogenesis;biological regulation;blood coagulation;cell activation;cell death;cell differentiation;cell migration;cell motility;cell part morphogenesis;cell projection morphogenesis;cell projection organization;cell surface receptor li…	actin binding;adenyl nucleotide binding;adenyl ribonucleotide binding;ATP binding;binding;catalytic activity;cytoskeletal protein binding;enzyme binding;JUN kinase binding;kinase activity;kinase binding;molecular transducer activity;non-membrane spanning protein tyrosine kinase activity;nucleotide binding;phosphotransferase activity, alcohol group as acceptor;protein binding;protein domain specif…	actin filament bundle;actomyosin;adherens junction;anchoring junction;apical plasma membrane;cell cortex;cell junction;cell part;cell projection;cell-substrate adherens junction;cell-substrate junction;cytoplasm;cytoplasmic part;cytoskeletal part;cytoskeleton;cytosol;extrinsic to internal side of plasma membrane;extrinsic to membrane;extrinsic to plasma membrane;focal adhesion;intracellular membr…	Amoebiasis;Axon guidance;Bacterial invasion of epithelial cells;Chemokine signaling pathway;ErbB signaling pathway;Focal adhesion;Leukocyte transendothelial migration;Pathways in cancer;Regulation of actin cytoskeleton;Small cell lung cancer;VEGF signaling pathway	1	1	4.4	1.3693	B4DWJ1;E9PEI4;H0YB16;H0YBZ1;H0YBP1;E7ESA6;Q05397	Focal adhesion kinase 1	PTK2	220
anatomical structure development;biological regulation;developmental process;immune response;immune system process;muscle organ development;muscle structure development;organ development;positive regulation of biological process;positive regulation of biosynthetic process;positive regulation of cell differentiation;positive regulation of cellular biosynthetic process;positive regulation of cellul…	bHLH transcription factor binding;binding;core promoter proximal region DNA binding;core promoter proximal region sequence-specific DNA binding;DNA binding;E-box binding;enhancer binding;identical protein binding;nucleic acid binding;nucleic acid binding transcription factor activity;protein binding;protein dimerization activity;protein heterodimerization activity;protein homodimerization activit…	cell part;chromatin;chromosomal part;cytoplasm;intracellular membrane-bounded organelle;intracellular organelle;intracellular organelle part;intracellular part;membrane-bounded organelle;nuclear chromatin;nuclear chromosome part;nuclear part;nucleus;organelle;organelle part		1	1	4.7	11.022	B4DZP2;F5GY10;B4DGI9;Q99081	Transcription factor 12	TCF12	192;193;194
biological regulation;cellular process;chromosome segregation;positive regulation of biological process;positive regulation of cellular metabolic process;positive regulation of cellular process;positive regulation of cellular protein metabolic process;positive regulation of dephosphorylation;positive regulation of macromolecule metabolic process;positive regulation of metabolic process;positive r…	enzyme regulator activity;phosphatase regulator activity;protein phosphatase regulator activity;protein phosphatase type 1 regulator activity	cell part;chromosome;cytoplasm;extracellular membrane-bounded organelle;extracellular organelle;extracellular region part;extracellular vesicular exosome;intracellular membrane-bounded organelle;intracellular non-membrane-bounded organelle;intracellular organelle;intracellular part;membrane-bounded organelle;membrane-bounded vesicle;non-membrane-bounded organelle;nucleus;organelle;vesicle		2	2	12	32.351	B5MBZ8;Q15435;C9JRC4;C9JD73;C9J177;H7C003	Protein phosphatase 1 regulatory subunit 7	PPP1R7	12
anatomical structure formation involved in morphogenesis;biological regulation;cell cycle;cell cycle phase;cell cycle process;cell division;cell projection assembly;cell projection organization;cell surface receptor linked signaling pathway;cellular component assembly;cellular component assembly at cellular level;cellular component assembly involved in morphogenesis;cellular component organizatio…	binding;enzyme regulator activity;GTP binding;guanyl nucleotide binding;guanyl ribonucleotide binding;nucleotide binding;purine nucleotide binding;purine ribonucleoside triphosphate binding;purine ribonucleotide binding;ribonucleotide binding	actin cytoskeleton;cell cortex part;cell division site part;cell part;cell projection membrane;cell projection part;chromosomal part;ciliary transition zone;cilium membrane;cilium part;cleavage furrow;condensed chromosome kinetochore;cytoplasm;cytoplasmic part;cytoskeletal part;cytoskeleton;exocyst;extracellular membrane-bounded organelle;extracellular organelle;extracellular region part;extracel…		4	4	15	46.059	B5MCX3;Q15019;C9IY94;C9IZU3;C9JQJ4;C9J938;C9JB25;C9J2Q4;H7C2Y0;C9JFT1;F8WB65;B5MD47;C9JZI2;H7C310	Septin-2	2002-09-01	178
biological regulation;cellular macromolecule metabolic process;cellular metabolic process;cellular nitrogen compound metabolic process;cellular process;macromolecule metabolic process;metabolic process;mRNA metabolic process;mRNA processing;nitrogen compound metabolic process;nucleic acid metabolic process;nucleobase-containing compound metabolic process;positive regulation of biological process;…	binding;mRNA binding;nucleic acid binding;nucleotide binding;RNA binding	cell part;intracellular membrane-bounded organelle;intracellular organelle;intracellular part;macromolecular complex;membrane;membrane-bounded organelle;nucleus;organelle;ribonucleoprotein complex;viral nucleocapsid;virion part		3	3	8.5	15.166	B7WPG3;C9IYN3;D6W592;Q8WVV9;C9JJZ7;H7BXH8	Heterogeneous nuclear ribonucleoprotein L-like	HNRNPLL;HNRPLL	61;68
activation of protein kinase activity;activation of protein kinase B activity;anatomical structure development;anatomical structure formation involved in morphogenesis;biological adhesion;biological regulation;biomineral tissue development;biosynthetic process;blood vessel endothelial cell proliferation involved in sprouting angiogenesis;cell adhesion;cell differentiation;cell migration;cell moti…	binding;enzyme regulator activity;GDP-dissociation inhibitor activity;GTPase regulator activity;integrin binding;nucleoside-triphosphatase regulator activity;protein binding;protein complex binding;protein transporter activity;receptor binding;small GTPase regulator activity;substrate-specific transporter activity;transporter activity	cell part;cell periphery;cell projection;cytoplasm;cytoplasmic part;cytoskeleton;cytosol;extracellular membrane-bounded organelle;extracellular organelle;extracellular region part;extracellular vesicular exosome;intracellular membrane-bounded organelle;intracellular non-membrane-bounded organelle;intracellular organelle;intracellular part;lamellipodium;membrane;membrane-bounded organelle;membrane…		1	1	20	2.0147	C9IZZ8;C9J6Y2;C9J0J6;C9JZ07;G3V1A3;C9J5T5;C9JBU8;A8MPU2;O14713	Integrin beta-1-binding protein 1	ITGB1BP1	41
biological regulation;catabolic process;cellular catabolic process;cellular macromolecule catabolic process;cellular macromolecule metabolic process;cellular metabolic process;cellular process;cellular protein metabolic process;ER-associated protein catabolic process;macromolecule catabolic process;macromolecule metabolic process;metabolic process;modification-dependent macromolecule catabolic pr…	binding;chaperone binding;heat shock protein binding;Hsp70 protein binding;polyubiquitin binding;proteasome binding;protein binding;protein complex binding;small conjugating protein binding;ubiquitin binding;unfolded protein binding	cell part;cytoplasmic part;cytosol;inclusion body;intracellular membrane-bounded organelle;intracellular organelle;intracellular part;membrane-bounded organelle;nucleus;organelle	Protein processing in endoplasmic reticulum	1	1	15.6	1.4917	C9J1G2;E7ETU0;C9JX00;C9JRD2;C9JXB9;P25686	DnaJ homolog subfamily B member 2	DNAJB2	4;5;15
acrosome assembly;anatomical structure formation involved in morphogenesis;cellular component assembly;cellular component assembly at cellular level;cellular component assembly involved in morphogenesis;cellular component organization;cellular component organization at cellular level;cellular component organization or biogenesis;cellular component organization or biogenesis at cellular level;cell…	binding;cation binding;DNA binding;ion binding;metal ion binding;nucleic acid binding;RNA binding;transition metal ion binding;zinc ion binding	cell body;cell part;cell projection;cytoplasmic membrane-bounded vesicle;cytoplasmic part;cytoplasmic vesicle;intracellular membrane-bounded organelle;intracellular organelle;intracellular organelle part;intracellular part;macromolecular complex;membrane part;membrane-bounded organelle;membrane-bounded vesicle;neuronal cell body;nuclear part;nuclear pore;organelle;organelle part;pore complex;prot…		1	1	4.6	1.5749	C9J2I0;B8ZZY2;P52594	Arf-GAP domain and FG repeat-containing protein 1	AGFG1	99;103
	binding;enzyme binding;protein binding;small conjugating protein binding;transcription factor binding;ubiquitin binding;ubiquitin protein ligase binding	Cdc48p-Npl4p-Ufd1p AAA ATPase complex;cell part;cytoplasmic part;endoplasmic reticulum part;intracellular organelle part;intracellular part;macromolecular complex;membrane part;nuclear part;nucleoplasm;organelle part;protein complex		1	1	5.5	4.9137	C9JAT7;O94888	UBX domain-containing protein 7	UBXN7	126
anatomical structure development;biological regulation;brain development;cellular macromolecule metabolic process;cellular metabolic process;cellular process;cellular protein metabolic process;cellular response to abiotic stimulus;cellular response to external stimulus;cellular response to heat;cellular response to mechanical stimulus;cellular response to stimulus;cellular response to stress;deve…		cell part;cell projection;contractile fiber part;cytoplasm;cytoplasmic part;cytosol;intracellular part;membrane;neuron projection;organelle part;plasma membrane;Z disc		1	1	7.1	30.246	C9JFK9;O95817	BAG family molecular chaperone regulator 3	BAG3	113;115
amine metabolic process;amine transport;amino acid transport;carboxylic acid metabolic process;carboxylic acid transport;cellular amine metabolic process;cellular amino acid metabolic process;cellular ketone metabolic process;cellular metabolic process;cellular nitrogen compound metabolic process;cellular process;establishment of localization;ion transport;metabolic process;nitrogen compound meta…	active transmembrane transporter activity;amine binding;amine transmembrane transporter activity;binding;cation transmembrane transporter activity;inorganic cation transmembrane transporter activity;ion transmembrane transporter activity;metal ion transmembrane transporter activity;monovalent inorganic cation transmembrane transporter activity;neurotransmitter transporter activity;neurotransmitte…	cell part;integral to membrane;integral to plasma membrane;intrinsic to membrane;intrinsic to plasma membrane;membrane;membrane part;plasma membrane;plasma membrane part		1	1	15.6	1.4883	C9JPV1;A0A087WYN0;A0A087WY96;P31641	Transporter;Sodium- and chloride-dependent taurine transporter	SLC6A6	28
cellular macromolecule metabolic process;cellular metabolic process;cellular process;cellular protein metabolic process;macromolecule metabolic process;macromolecule modification;metabolic process;primary metabolic process;protein metabolic process;protein modification by small protein conjugation;protein modification by small protein conjugation or removal;protein modification process;protein ub…	binding;catalytic activity;cation binding;ion binding;ligase activity;metal ion binding;transition metal ion binding;zinc ion binding	cell part;cytoplasm;intracellular part		1	1	1.5	2.7608	C9JS59;C9J266;Q5XPI4	E3 ubiquitin-protein ligase RNF123	RNF123	675
biological regulation;cell surface receptor linked signaling pathway;cellular process;cellular response to stimulus;regulation of biological process;regulation of cellular process;response to stimulus;signal transduction;Wnt receptor signaling pathway	binding;LRR domain binding;protein binding;protein domain specific binding			3	3	15.6	68.444	C9JSU1;Q9Y608	Leucine-rich repeat flightless-interacting protein 2	LRRFIP2	88;92;96;99
biological regulation;cell cycle process;cell division;cell surface receptor linked signaling pathway;cellular process;cellular response to stimulus;G2/M transition of mitotic cell cycle;regulation of biological process;regulation of canonical Wnt receptor signaling pathway;regulation of cell cycle;regulation of cellular process;regulation of response to stimulus;regulation of signal transduction…	adenyl nucleotide binding;adenyl ribonucleotide binding;ATP binding;binding;catalytic activity;cyclin binding;cyclin-dependent protein kinase activity;kinase activity;nucleotide binding;phosphotransferase activity, alcohol group as acceptor;protein binding;protein kinase activity;protein serine/threonine kinase activity;purine nucleotide binding;purine ribonucleoside triphosphate binding;purine r…	cell part;cyclin-dependent protein kinase holoenzyme complex;cytoplasm;cytoplasmic cyclin-dependent protein kinase holoenzyme complex;cytoplasmic part;cytosol;intracellular membrane-bounded organelle;intracellular organelle;intracellular part;macromolecular complex;membrane;membrane-bounded organelle;nucleus;organelle;plasma membrane;protein complex		1	1	13	1.8547	C9JWL6;F8WF96;C9IYJ9;O94921	Cyclin-dependent kinase 14	CDK14	49
biological regulation;cell surface receptor linked signaling pathway;cellular component organization;cellular component organization at cellular level;cellular component organization or biogenesis;cellular component organization or biogenesis at cellular level;cellular localization;cellular macromolecule localization;cellular process;cellular protein localization;cellular response to chemical sti…	binding;catalytic activity;cation binding;cytoskeletal protein binding;enzyme binding;identical protein binding;ion binding;ligase activity;metal ion binding;microtubule binding;phosphoprotein binding;protein binding;protein dimerization activity;protein heterodimerization activity;protein homodimerization activity;transition metal ion binding;tubulin binding;ubiquitin protein ligase binding;zinc…	cell part;cytoplasmic part;cytoskeletal part;cytosol;intracellular;intracellular non-membrane-bounded organelle;intracellular organelle;intracellular organelle part;intracellular part;macromolecular complex;microtubule;microtubule associated complex;non-membrane-bounded organelle;organelle;organelle part;protein complex;spindle	Ubiquitin mediated proteolysis	1	1	6.6	1.5208	C9JZJ7;A0A087X0X0;C9J453;A0A087X255;O15344	E3 ubiquitin-protein ligase Midline-1	MID1	92;96
biological regulation;cellular process;cellular response to chemical stimulus;cellular response to endogenous stimulus;cellular response to hormone stimulus;cellular response to organic substance;cellular response to steroid hormone stimulus;cellular response to stimulus;hormone-mediated signaling pathway;regulation of biological process;regulation of cellular process;response to chemical stimulu…	binding;cation binding;heme binding;ion binding;iron ion binding;ligand-dependent nuclear receptor activity;lipid binding;metal ion binding;molecular transducer activity;receptor activity;signal transducer activity;signaling receptor activity;steroid binding;steroid hormone receptor activity;tetrapyrrole binding;transition metal ion binding	cell part;endomembrane system;integral to membrane;intrinsic to membrane;membrane;membrane part		1	1	40.9	5.4677	D3DNX8;U3KQM0;O15173	Membrane-associated progesterone receptor component 2	PGRMC2	31;32
biological regulation;calcium ion homeostasis;calcium ion transport;calcium-mediated signaling;cation homeostasis;cation transport;cell communication;cell cycle process;cell growth;cell growth involved in cardiac muscle cell development;cell surface receptor linked signaling pathway;cell-cell signaling;cellular calcium ion homeostasis;cellular cation homeostasis;cellular chemical homeostasis;cell…	adenyl nucleotide binding;adenyl ribonucleotide binding;ATP binding;binding;calmodulin binding;calmodulin-dependent protein kinase activity;catalytic activity;channel inhibitor activity;channel regulator activity;cytoskeletal protein binding;identical protein binding;ion channel binding;ion channel inhibitor activity;kinase activity;nucleotide binding;phosphotransferase activity, alcohol group as…	axon part;calcium channel complex;cation channel complex;cell body;cell junction;cell part;cell projection part;cell-cell contact zone;cell-cell junction;cytoplasm;cytoplasmic part;cytoplasmic vesicle membrane;cytoplasmic vesicle part;cytosol;endocytic vesicle membrane;endoplasmic reticulum membrane;endoplasmic reticulum part;initial segment;intercalated disc;intracellular membrane-bounded organe…	Calcium signaling pathway;ErbB signaling pathway;Gastric acid secretion;Glioma;GnRH signaling pathway;ko05152;Long-term potentiation;Melanogenesis;Neurotrophin signaling pathway;Olfactory transduction;Oocyte meiosis;Phototransduction - fly;Wnt signaling pathway	2	2	5.8	64.171	D6R938;E9PBG7;E9PF82;Q13557;H0Y9J2	Calcium/calmodulin-dependent protein kinase type II subunit delta	CAMK2D	335;336
actin cytoskeleton organization;actin filament organization;actin filament-based process;biological regulation;cell communication;cell communication by chemical coupling;cell communication by electrical coupling;cell proliferation;cellular component organization;cellular component organization at cellular level;cellular component organization or biogenesis;cellular component organization or bioge…	actin binding;binding;cytoskeletal protein binding;profilin binding;protein binding	actin cytoskeleton;actomyosin;cell cortex;cell junction;cell part;cell projection;cell-cell junction;cytoplasm;cytoplasmic part;cytoskeletal part;cytoskeleton;dendrite;gap junction;intracellular;intracellular non-membrane-bounded organelle;intracellular organelle;intracellular organelle part;intracellular part;membrane;neuron projection;non-membrane-bounded organelle;organelle;organelle part;plas…		2	2	9.1	1.8959	D6R9W4;Q16643;D6RCR4;D6R9Q9	Drebrin	DBN1	141
biological regulation;cell surface receptor linked signaling pathway;cellular process;cellular response to stimulus;establishment of localization;establishment of protein localization;negative regulation of biological process;negative regulation of canonical Wnt receptor signaling pathway;negative regulation of cell communication;negative regulation of cell migration;negative regulation of cell m…	receptor activity	cell part;cell projection;cytoplasm;intracellular membrane-bounded organelle;intracellular organelle;intracellular organelle part;intracellular part;lamellipodium;membrane;membrane-bounded organelle;nuclear part;nucleoplasm;nucleus;organelle;organelle part;plasma membrane		1	1	2	1.4296	A0A096LNU0;D6REY2;P23508	Colorectal mutant cancer protein	MCC	294
cellular process;early endosome to late endosome transport;endosome to lysosome transport;endosome transport;establishment of localization;establishment of localization in cell;establishment of protein localization;establishment of protein localization to organelle;establishment of protein localization to vacuole;intracellular protein transport;intracellular transport;lysosomal transport;protein …	binding;identical protein binding;lipid binding;phosphatidylinositol binding;phospholipid binding;protein binding	cell part;cytoplasmic part;early endosome;early endosome membrane;endosomal part;endosome;endosome membrane;extrinsic to endosome membrane;extrinsic to membrane;extrinsic to organelle membrane;intracellular membrane-bounded organelle;intracellular organelle;intracellular organelle part;intracellular part;late endosome;late endosome membrane;lysosome;lytic vacuole;membrane;membrane part;membrane-b…		1	1	20.5	1.4666	E5RG30;E5RJ65;E5RHF1;E5RGS8;E5RH07;E5RGQ6;A0A0C4DGW2;P57768	Sorting nexin-16	SNX16	29
biosynthetic process;catabolic process;cellular biosynthetic process;cellular catabolic process;cellular component disassembly;cellular component disassembly at cellular level;cellular component organization;cellular component organization at cellular level;cellular component organization or biogenesis;cellular component organization or biogenesis at cellular level;cellular macromolecular complex…	binding;nucleic acid binding;RNA binding;structural constituent of ribosome;structural molecule activity	adherens junction;anchoring junction;cell junction;cell part;cell-substrate adherens junction;cell-substrate junction;cytoplasm;cytoplasmic part;cytosol;cytosolic large ribosomal subunit;extracellular membrane-bounded organelle;extracellular organelle;extracellular region part;extracellular vesicular exosome;focal adhesion;intracellular membrane-bounded organelle;intracellular non-membrane-bounde…	Ribosome	3	3	31.6	5.5247	E5RI99;P62888;A0A0C4DH44;A0A0B4J213;E5RJH3	60S ribosomal protein L30	RPL30	10
activation of immune response;activation of innate immune response;activation of MAPK activity;activation of MAPKK activity;activation of protein kinase activity;aging;anaphase-promoting complex-dependent proteasomal ubiquitin-dependent protein catabolic process;anatomical structure development;anatomical structure morphogenesis;apoptosis;axon guidance;biological regulation;biosynthetic process;b…	adenyl nucleotide binding;adenyl ribonucleotide binding;ATP binding;binding;catalytic activity;cation binding;cyclin binding;cyclin-dependent protein kinase activity;histone kinase activity;ion binding;kinase activity;metal ion binding;nucleotide binding;phosphotransferase activity, alcohol group as acceptor;protein binding;protein kinase activity;protein serine/threonine kinase activity;purine n…	Cajal body;cell part;centrosome;chromosomal part;chromosome;chromosome, telomeric region;condensed chromosome;cyclin-dependent protein kinase holoenzyme complex;cytoplasm;cytoplasmic part;cytoskeletal part;cytosol;endosome;extracellular membrane-bounded organelle;extracellular organelle;extracellular region part;extracellular vesicular exosome;intracellular membrane-bounded organelle;intracellula…	Cell cycle;Gap junction;Measles;Oocyte meiosis;p53 signaling pathway;Pathways in cancer;Progesterone-mediated oocyte maturation;Prostate cancer;Small cell lung cancer	3	2	21.7	8.0364	E5RIU6;A0A087WZZ9;A0A024QZP7;P06493;G3V317;K7ELV5;E7ESI2;G3V5T9;P24941	Cyclin-dependent kinase 1	CDK1;CDC2	15
biological adhesion;biological regulation;blood coagulation;cell activation;cell adhesion;cellular process;coagulation;establishment of localization;establishment of localization in cell;exocytosis;hemostasis;multicellular organismal process;platelet activation;platelet degranulation;regulation of biological quality;regulation of body fluid levels;secretion;secretion by cell;transport;vesicle-med…		cell part;cytoplasmic membrane-bounded vesicle lumen;cytoplasmic part;cytoplasmic vesicle part;extracellular region;intracellular organelle part;intracellular part;membrane-enclosed lumen;organelle lumen;organelle part;platelet alpha granule lumen;secretory granule lumen;vesicle lumen		1	1	1.1	2.5291	E7EPG1;Q13201	Multimerin-1;Platelet glycoprotein Ia*;155 kDa platelet multimerin	MMRN1	579
biological regulation;blood coagulation;calcium ion homeostasis;calcium ion transmembrane transport;calcium ion transport;cation homeostasis;cation transport;cellular calcium ion homeostasis;cellular cation homeostasis;cellular chemical homeostasis;cellular divalent inorganic cation homeostasis;cellular homeostasis;cellular ion homeostasis;cellular metal ion homeostasis;cellular process;cellular …	active transmembrane transporter activity;adenyl nucleotide binding;adenyl ribonucleotide binding;ATP binding;ATPase activity;ATPase activity, coupled;ATPase activity, coupled to movement of substances;ATPase activity, coupled to transmembrane movement of ions;ATPase activity, coupled to transmembrane movement of ions, phosphorylative mechanism;ATPase activity, coupled to transmembrane movement o…	caveola;cell part;contractile fiber part;cytoplasmic part;extracellular membrane-bounded organelle;extracellular organelle;extracellular region part;extracellular vesicular exosome;Golgi apparatus;integral to membrane;integral to plasma membrane;intracellular membrane-bounded organelle;intracellular organelle;intracellular part;intrinsic to membrane;intrinsic to plasma membrane;macromolecular com…	Calcium signaling pathway;Pancreatic secretion;Salivary secretion	3	3	6.2	30.362	E7ERY9;P20020;H0YHH6;A0A0U1RQU3;Q16720;P23634	Calcium-transporting ATPase;Plasma membrane calcium-transporting ATPase 1	ATP2B1	898
cellular macromolecule metabolic process;cellular metabolic process;cellular nitrogen compound metabolic process;cellular process;macromolecule metabolic process;metabolic process;nitrogen compound metabolic process;nucleic acid metabolic process;nucleobase-containing compound metabolic process;primary metabolic process;RNA metabolic process;RNA processing	binding;nucleic acid binding;nucleotide binding;RNA binding	cell part;intracellular membrane-bounded organelle;intracellular organelle;intracellular organelle part;intracellular part;membrane-bounded organelle;nuclear part;nucleoplasm;nucleus;organelle;organelle part	Spliceosome	2	2	3	12.495	E7ET15;O15042;U3KPT1;C9JDJ7;C9J5L1;H7C4V2;E7EW00;H0Y8D9	U2 snRNP-associated SURP motif-containing protein	U2SURP	63
	actin binding;actin filament binding;binding;cytoskeletal protein binding;protein binding	cell part;cytoplasm;intracellular membrane-bounded organelle;intracellular organelle;intracellular organelle part;intracellular part;membrane;membrane-bounded organelle;nuclear part;nucleoplasm;nucleus;organelle;organelle part;plasma membrane		1	1	1.7	8.1584	E7EUL7;E9PHV5;P28290	Sperm-specific antigen 2	SSFA2	246;248;255
3'-UTR-mediated mRNA stabilization;activation of immune response;activation of innate immune response;activation of MAPK activity;aging;alcohol metabolic process;anatomical structure development;anatomical structure formation involved in morphogenesis;anatomical structure morphogenesis;angiogenesis;apoptosis;biological adhesion;biological regulation;biosynthetic process;blood coagulation;carbohyd…	adenyl nucleotide binding;adenyl ribonucleotide binding;ATP binding;binding;catalytic activity;kinase activity;MAP kinase activity;MAP kinase kinase activity;molecular transducer activity;NFAT protein binding;nucleotide binding;phosphotransferase activity, alcohol group as acceptor;protein binding;protein kinase activity;protein serine/threonine kinase activity;protein serine/threonine/tyrosine k…	cell part;cytoplasm;cytoplasmic part;cytoskeletal part;cytosol;extracellular membrane-bounded organelle;extracellular organelle;extracellular region part;extracellular vesicular exosome;intracellular membrane-bounded organelle;intracellular organelle;intracellular organelle part;intracellular part;membrane-bounded organelle;membrane-bounded vesicle;mitochondrion;nuclear part;nucleoplasm;nucleus;o…	Amyotrophic lateral sclerosis (ALS);Chagas disease (American trypanosomiasis);Epithelial cell signaling in Helicobacter pylori infection;Fc epsilon RI signaling pathway;GnRH signaling pathway;Hepatitis C;ko05152;Leishmaniasis;Leukocyte transendothelial migration;MAPK signaling pathway;MAPK signaling pathway - yeast;Neurotrophin signaling pathway;NOD-like receptor signaling pathway;Osteoclast diff…	1	1	9.8	29.849	E7EX54;B4E0K5;Q16539	Mitogen-activated protein kinase 14	MAPK14	103;105
biological regulation;biosynthetic process;catabolic process;cell surface receptor linked signaling pathway;cellular biosynthetic process;cellular catabolic process;cellular macromolecule biosynthetic process;cellular macromolecule catabolic process;cellular macromolecule metabolic process;cellular metabolic process;cellular nitrogen compound metabolic process;cellular process;cellular protein me…	binding;nucleic acid binding;RNA binding;translation factor activity, nucleic acid binding;translation initiation factor activity	cell part;cytoplasmic part;cytosol;eukaryotic translation initiation factor 4F complex;intracellular part;macromolecular complex;membrane;protein complex	RNA transport;Viral myocarditis	8	8	6.3	20.76	E7EX73;E9PGM1;E7EUU4;Q04637;A0A0A0MR52;C9J6B6;C9JF13;C9J2Z7;C9K073;H7C0V6	Eukaryotic translation initiation factor 4 gamma 1	EIF4G1	1024;1031
2-oxoglutarate metabolic process;acetyl-CoA catabolic process;acetyl-CoA metabolic process;alcohol catabolic process;alcohol metabolic process;amine catabolic process;amine metabolic process;anatomical structure development;aspartate family amino acid catabolic process;aspartate family amino acid metabolic process;carbohydrate catabolic process;carbohydrate metabolic process;carboxylic acid catab…	binding;catalytic activity;cation binding;coenzyme binding;cofactor binding;ion binding;metal ion binding;oxidoreductase activity;oxidoreductase activity, acting on the aldehyde or oxo group of donors;oxidoreductase activity, acting on the aldehyde or oxo group of donors, disulfide as acceptor;oxidoreductase activity, acting on the aldehyde or oxo group of donors, NAD or NADP as acceptor;oxogluta…	cell part;cytoplasmic part;intracellular membrane-bounded organelle;intracellular organelle;intracellular organelle lumen;intracellular organelle part;intracellular part;macromolecular complex;membrane;membrane-bounded organelle;membrane-enclosed lumen;mitochondrial matrix;mitochondrial membrane;mitochondrial part;mitochondrion;organelle;organelle lumen;organelle membrane;organelle part;oxoglutar…	Citrate cycle (TCA cycle);Lysine degradation;Tryptophan metabolism	3	3	4	4.8178	A0A0D9SFS3;E9PDF2;E9PCR7;Q02218;C9J4G7;E9PFG7;Q9ULD0	2-oxoglutarate dehydrogenase, mitochondrial;2-oxoglutarate dehydrogenase-like, mitochondrial	OGDH;OGDHL	15;19
anatomical structure formation involved in morphogenesis;biological regulation;biosynthetic process;cellular biosynthetic process;cellular component assembly;cellular component assembly at cellular level;cellular component assembly involved in morphogenesis;cellular component organization;cellular component organization at cellular level;cellular component organization or biogenesis;cellular comp…	1-phosphatidylinositol-3-phosphate 5-kinase activity;1-phosphatidylinositol-4-phosphate 5-kinase activity;adenyl nucleotide binding;adenyl ribonucleotide binding;ATP binding;binding;catalytic activity;cation binding;hydrolase activity;hydrolase activity, acting on ester bonds;inositol or phosphatidylinositol kinase activity;inositol or phosphatidylinositol phosphatase activity;ion binding;kinase …	cell junction;cell part;cell-cell junction;cytoplasmic part;cytoplasmic vesicle;cytosol;early endosome membrane;endosomal part;endosome membrane;Golgi apparatus part;Golgi membrane;intracellular organelle;intracellular organelle part;intracellular part;late endosome membrane;membrane;membrane part;membrane raft;organelle;organelle membrane;organelle part;perinuclear region of cytoplasm;vesicle	Inositol phosphate metabolism;Phagosome;Phosphatidylinositol signaling system;Regulation of actin cytoskeleton	2	2	2.2	80.003	E9PDH4;Q9Y2I7	1-phosphatidylinositol 3-phosphate 5-kinase	PIKFYVE	307;475
cellular component movement;cellular process;microtubule-based movement;microtubule-based process		cell part;cytoplasmic dynein complex;cytoplasmic part;cytoskeletal part;dynein complex;intracellular organelle part;intracellular part;macromolecular complex;microtubule associated complex;organelle part;protein complex		1	1	24.5	3.4685	E9PGG1;E7ETL8;E7EQU2;E7EV09;E7EQL5		DYNC1I2	81;83;84
biological regulation;cell cycle phase;cell cycle process;cell division;cellular component movement;cellular component organization;cellular component organization at cellular level;cellular component organization or biogenesis;cellular component organization or biogenesis at cellular level;cellular process;establishment of localization;microtubule-based movement;microtubule-based process;mitosis…	adenyl nucleotide binding;adenyl ribonucleotide binding;ATP binding;binding;catalytic activity;hydrolase activity;hydrolase activity, acting on acid anhydrides;hydrolase activity, acting on acid anhydrides, in phosphorus-containing anhydrides;microtubule motor activity;motor activity;nucleoside-triphosphatase activity;nucleotide binding;purine nucleotide binding;purine ribonucleoside triphosphate…	cell part;centrosome;chromosomal part;condensed chromosome kinetochore;cytoplasm;cytoplasmic dynein complex;cytoplasmic part;cytoskeletal part;dynein complex;intracellular non-membrane-bounded organelle;intracellular organelle;intracellular organelle part;intracellular part;kinetochore;macromolecular complex;membrane;microtubule;microtubule associated complex;microtubule organizing center;non-mem…	Phagosome;Vasopressin-regulated water reabsorption	2	2	8.6	2.4352	E9PHI6;Q9Y6G9;C9JGM7	Cytoplasmic dynein 1 light intermediate chain 1	DYNC1LI1	305
				2	2	38.2	2.5148	E9PI52;Q7L4I2	Arginine/serine-rich coiled-coil protein 2	RSRC2	17
biological regulation;regulation of biological process;regulation of cell growth;regulation of cellular component organization;regulation of cellular process;regulation of growth	apoptotic protease activator activity;enzyme activator activity;enzyme regulator activity;peptidase activator activity;peptidase regulator activity	adherens junction;anchoring junction;cell junction;cell part;cell-substrate adherens junction;cell-substrate junction;cytoplasmic membrane-bounded vesicle;cytoplasmic part;cytoplasmic vesicle;focal adhesion;Golgi apparatus;Golgi apparatus part;Golgi membrane;integral to membrane;intracellular membrane-bounded organelle;intracellular organelle;intracellular organelle part;intracellular part;intrin…		1	1	25.6	50.371	E9PJ38;E9PND3;E9PN10;O00559	Receptor-binding cancer antigen expressed on SiSo cells	EBAG9	36
				2	2	24.8	226.45	E9PM92;O00193;E9PQA1;E9PRZ9	Small acidic protein	C11orf58;SMAP	15;17
				2	2	12.5	3.2934	E9PPF9;E9PLD2;Q9H019;E9PNJ0;E9PPQ0;E9PRW1;E9PSD6;C9JF50;E9PLU1;E9PRK5	Mitochondrial fission regulator 1-like	MTFR1L	141
cellular macromolecule metabolic process;cellular metabolic process;cellular nitrogen compound metabolic process;cellular process;gene expression;macromolecule metabolic process;metabolic process;mRNA metabolic process;mRNA processing;nitrogen compound metabolic process;nuclear mRNA splicing, via spliceosome;nucleic acid metabolic process;nucleobase-containing compound metabolic process;primary m…		catalytic step 2 spliceosome;cell part;intracellular membrane-bounded organelle;intracellular organelle;intracellular organelle part;intracellular part;macromolecular complex;membrane-bounded organelle;nuclear part;nucleoplasm;nucleus;organelle;organelle part;ribonucleoprotein complex;spliceosomal complex;U12-type spliceosomal complex	Spliceosome	2	2	4.7	7.2394	A0A087WZZ5;E9PPJ0;Q13435;H0YEX5	Splicing factor 3B subunit 2	SF3B2	407;411;412
biological regulation;biosynthetic process;cellular biosynthetic process;cellular component organization;cellular component organization at cellular level;cellular component organization or biogenesis;cellular component organization or biogenesis at cellular level;cellular macromolecule biosynthetic process;cellular macromolecule metabolic process;cellular metabolic process;cellular nitrogen comp…	binding;chromatin binding;DNA binding;heat shock protein binding;histone binding;Hsp70 protein binding;nucleic acid binding;protein binding;small conjugating protein binding;ubiquitin binding	cell part;cytoplasm;cytoplasmic part;cytosol;intracellular membrane-bounded organelle;intracellular organelle;intracellular organelle part;intracellular part;membrane;membrane-bounded organelle;nuclear membrane;nuclear part;nucleoplasm;nucleus;organelle;organelle membrane;organelle part		2	2	11	31.702	F2Z3H0;F2Z3N9;H7C3L7;Q99543	DnaJ homolog subfamily C member 2;DnaJ homolog subfamily C member 2, N-terminally processed	DNAJC2	47;49
amine catabolic process;amine metabolic process;branched chain family amino acid catabolic process;branched chain family amino acid metabolic process;carboxylic acid catabolic process;carboxylic acid metabolic process;catabolic process;cellular amine metabolic process;cellular amino acid catabolic process;cellular amino acid metabolic process;cellular catabolic process;cellular ketone metabolic p…	3-methyl-2-oxobutanoate dehydrogenase (2-methylpropanoyl-transferring) activity;alpha-ketoacid dehydrogenase activity;binding;carbon-carbon lyase activity;carboxy-lyase activity;catalytic activity;cation binding;ion binding;lyase activity;metal ion binding;oxidoreductase activity;oxidoreductase activity, acting on the aldehyde or oxo group of donors;oxidoreductase activity, acting on the aldehyde…	cell part;cytoplasmic part;dihydrolipoyl dehydrogenase complex;intracellular membrane-bounded organelle;intracellular organelle;intracellular organelle lumen;intracellular organelle part;intracellular part;macromolecular complex;membrane-bounded organelle;membrane-enclosed lumen;mitochondrial alpha-ketoglutarate dehydrogenase complex;mitochondrial matrix;mitochondrial part;mitochondrial tricarbox…	Valine, leucine and isoleucine degradation	1	1	3	3.5928	F5GXU9;F5H5P2;P12694	2-oxoisovalerate dehydrogenase subunit alpha, mitochondrial	BCKDHA	318
biological regulation;cell cycle;cell cycle phase;cell cycle process;cellular component organization;cellular component organization at cellular level;cellular component organization or biogenesis;cellular component organization or biogenesis at cellular level;cellular process;cellular response to stimulus;cytoskeleton organization;intracellular signal transduction;microtubule bundle formation;mi…	binding;cation binding;cytoskeletal protein binding;identical protein binding;ion binding;metal ion binding;microtubule binding;microtubule plus-end binding;nucleic acid binding;protein binding;protein dimerization activity;protein homodimerization activity;transition metal ion binding;tubulin binding;zinc ion binding	cell part;cell projection;centrosome;chromosomal part;cytoplasm;cytoplasmic microtubule;cytoplasmic part;cytoplasmic vesicle membrane;cytoplasmic vesicle part;cytoskeletal part;cytoskeleton;cytosol;endosome;intermediate filament;intracellular membrane-bounded organelle;intracellular non-membrane-bounded organelle;intracellular organelle;intracellular organelle part;intracellular part;kinetochore;…		1	1	1.3	5.0904	F5H0N7;J3KP58;Q9UDT6;P30622	CAP-Gly domain-containing linker protein 2;CAP-Gly domain-containing linker protein 1	CLIP1;CLIP2	49
apoptosis;biological regulation;biosynthetic process;cell cycle;cell cycle process;cell death;cell proliferation;cell surface receptor linked signaling pathway;cellular biosynthetic process;cellular macromolecule biosynthetic process;cellular macromolecule metabolic process;cellular metabolic process;cellular nitrogen compound metabolic process;cellular process;cellular response to stimulus;death…	binding;DNA binding;nucleic acid binding;nucleic acid binding transcription factor activity;protein binding;protein binding transcription factor activity;protein domain specific binding;sequence-specific DNA binding RNA polymerase II transcription factor activity;sequence-specific DNA binding transcription factor activity;transcription coactivator activity;transcription cofactor activity;transcri…	cell part;intracellular organelle part;intracellular part;macromolecular complex;nuclear part;nucleoplasm;nucleoplasm part;organelle part;protein complex;transcription factor complex	Cell cycle;TGF-beta signaling pathway	1	1	9.2	1.7118	F5H452;Q5JSB6;Q5JSB5;Q14186	Transcription factor Dp-1	TFDP1	23
cell division;cellular component assembly;cellular component assembly at cellular level;cellular component organization;cellular component organization at cellular level;cellular component organization or biogenesis;cellular component organization or biogenesis at cellular level;cellular macromolecular complex assembly;cellular macromolecular complex subunit organization;cellular macromolecule me…	binding;catalytic activity;GTP binding;GTPase activity;guanyl nucleotide binding;guanyl ribonucleotide binding;hydrolase activity;hydrolase activity, acting on acid anhydrides;hydrolase activity, acting on acid anhydrides, in phosphorus-containing anhydrides;nucleoside-triphosphatase activity;nucleotide binding;purine nucleotide binding;purine ribonucleoside triphosphate binding;purine ribonucleo…	cell part;cytoplasm;cytoplasmic microtubule;cytoplasmic part;cytoskeletal part;intracellular membrane-bounded organelle;intracellular organelle;intracellular organelle part;intracellular part;macromolecular complex;membrane-bounded organelle;microtubule;nucleus;organelle;organelle part;protein complex;vesicle	Gap junction;Pathogenic Escherichia coli infection;Phagosome	9	1	25.8	3.3211	F5H5D3;Q9BQE3;F8VVB9;F8VRZ4;F8VS66;F8VX09;F8VWV9;F8VRK0;F8VXZ7;C9K0S6;F8W0F6;Q9H853	Tubulin alpha-1C chain	TUBA1C;TUBA1B	118
biological regulation;cellular process;cellular response to stimulus;regulation of biological process;regulation of cellular process;response to stimulus;signal transduction	adenyl nucleotide binding;adenyl ribonucleotide binding;ATP binding;binding;catalytic activity;kinase activity;lipid binding;nucleotide binding;phosphatidylinositol binding;phospholipid binding;phosphotransferase activity, alcohol group as acceptor;protein kinase activity;protein serine/threonine kinase activity;purine nucleotide binding;purine ribonucleoside triphosphate binding;purine ribonucle…	cell part;cytoplasm;cytoplasmic part;early endosome;endosome;intracellular membrane-bounded organelle;intracellular organelle;intracellular part;membrane;membrane-bounded organelle;organelle		1	1	2	9.5029	F5H7T0;F6RJM5;Q96S38	Ribosomal protein S6 kinase delta-1	RPS6KC1	101
cellular component organization;cellular component organization or biogenesis;cellular membrane organization;cellular process;endocytosis;establishment of localization;membrane invagination;membrane organization;transport;vesicle-mediated transport		cell part;clathrin coat;clathrin coat of endocytic vesicle;clathrin vesicle coat;cytoplasmic part;cytoplasmic vesicle part;Golgi apparatus;intracellular membrane-bounded organelle;intracellular organelle;intracellular organelle part;intracellular part;macromolecular complex;membrane coat;membrane part;membrane-bounded organelle;nuclear part;nucleoplasm;organelle;organelle part;protein complex;ves…		1	1	3.7	1.7162	F6PQP6;I3L2B2		EPN2	192;195
apoptosis;axon guidance;biological regulation;cell death;cell differentiation;cell junction assembly;cell junction organization;cell projection assembly;cell projection organization;cell surface receptor linked signaling pathway;cell-substrate junction assembly;cellular component assembly;cellular component assembly at cellular level;cellular component organization;cellular component organization…	binding;enzyme activator activity;enzyme binding;enzyme regulator activity;GTPase activator activity;GTPase regulator activity;guanyl-nucleotide exchange factor activity;kinase binding;nucleoside-triphosphatase regulator activity;protein binding;protein kinase binding;Ras guanyl-nucleotide exchange factor activity;Rho guanyl-nucleotide exchange factor activity;small GTPase regulator activity	adherens junction;anchoring junction;cell body;cell cortex;cell junction;cell part;cell projection;cell-cell junction;cell-substrate adherens junction;cell-substrate junction;cytoplasmic part;cytosol;focal adhesion;intracellular;intracellular part;lamellipodium;macromolecular complex;neuron projection;neuronal cell body;protein complex;ruffle	Pancreatic cancer;Regulation of actin cytoskeleton	1	1	6.9	1.3172	F6SJA5;E7EUY6;E9PDQ5;B1ALK7;Q15052;Q14155	Rho guanine nucleotide exchange factor 6;Rho guanine nucleotide exchange factor 7	ARHGEF7;ARHGEF6	34
biological regulation;biosynthetic process;catabolic process;cell differentiation;cellular biosynthetic process;cellular catabolic process;cellular developmental process;cellular macromolecule biosynthetic process;cellular macromolecule catabolic process;cellular macromolecule metabolic process;cellular metabolic process;cellular nitrogen compound metabolic process;cellular process;developmental …	protein binding transcription factor activity;RNA polymerase II transcription cofactor activity;RNA polymerase II transcription factor binding transcription factor activity;transcription cofactor activity;transcription factor binding transcription factor activity	CCR4-NOT complex;cell part;cytoplasm;cytoplasmic part;cytosol;intracellular membrane-bounded organelle;intracellular organelle;intracellular organelle part;intracellular part;macromolecular complex;membrane;membrane-bounded organelle;nuclear part;nucleoplasm part;nucleus;organelle;organelle part;protein complex;transcription factor complex	RNA degradation	2	2	18.3	4.4846	F8VQD8;A0A087X050;F8VVY1;F8VUB4;F8VX63;F8VP97;F8VV52;Q9NZN8	CCR4-NOT transcription complex subunit 2	CNOT2	80
anatomical structure development;biological regulation;cellular homeostasis;cellular process;cellular response to stimulus;collagen metabolic process;developmental process;growth;homeostatic process;intracellular signal transduction;kidney development;macromolecule metabolic process;metabolic process;multicellular organism growth;multicellular organismal homeostasis;multicellular organismal macro…	binding;catalytic activity;cation binding;enzyme binding;hydrolase activity;hydrolase activity, acting on ester bonds;ion binding;kinase binding;metal ion binding;phosphatase activity;phosphoprotein phosphatase activity;phosphoric ester hydrolase activity;protein binding	adherens junction;anchoring junction;cell junction;cell part;cell-substrate adherens junction;cell-substrate junction;focal adhesion;membrane;plasma membrane		2	2	1.7	2.6599	F8VV64;Q63HR2;R4GMX1	Tensin-2	TNS2	481
				1	1	22.1	2.1616	F8VW95		SMARCD1	5;13
anatomical structure development;anatomical structure morphogenesis;biological regulation;biosynthetic process;cardiac chamber development;cardiac ventricle development;cellular biosynthetic process;cellular macromolecule biosynthetic process;cellular macromolecule metabolic process;cellular metabolic process;cellular nitrogen compound metabolic process;cellular process;cellular protein metabolic…	binding;DNA binding;nucleic acid binding;protein binding;protein binding transcription factor activity;TBP-class protein binding;transcription coactivator activity;transcription cofactor activity;transcription factor binding;transcription factor binding transcription factor activity	cell part;cytoplasm;cytoplasmic part;extracellular membrane-bounded organelle;extracellular organelle;extracellular region part;extracellular vesicular exosome;intracellular membrane-bounded organelle;intracellular organelle;intracellular part;macromolecular complex;membrane-bounded organelle;membrane-bounded vesicle;nascent polypeptide-associated complex;nucleus;organelle;protein complex;vesicle		5	5	67.6	98.334	F8VZJ2;H0YHX9;Q13765;E9PAV3;F8W0W4;F8W1N5;F8VNW4	Nascent polypeptide-associated complex subunit alpha;Nascent polypeptide-associated complex subunit alpha, muscle-specific form	NACA	82;87
alternative nuclear mRNA splicing, via spliceosome;cellular macromolecule metabolic process;cellular metabolic process;cellular nitrogen compound metabolic process;cellular process;establishment of localization;establishment of localization in cell;establishment of RNA localization;gene expression;intracellular transport;macromolecule metabolic process;metabolic process;mRNA metabolic process;mRN…	binding;DNA binding;nucleic acid binding;nucleotide binding;RNA binding;single-stranded DNA binding;single-stranded RNA binding;structure-specific DNA binding	catalytic step 2 spliceosome;cell part;cytoplasm;cytoskeleton;extracellular membrane-bounded organelle;extracellular organelle;extracellular region part;extracellular vesicular exosome;intermediate filament cytoskeleton;intracellular non-membrane-bounded organelle;intracellular organelle;intracellular organelle part;intracellular part;macromolecular complex;membrane;membrane-bounded organelle;mem…	Spliceosome	9	8	29	33.791	F8W6I7;P09651;F8VTQ5;F8W646;F8VZ49;Q32P51;F8VYN5;H0YH80	Heterogeneous nuclear ribonucleoprotein A1;Heterogeneous nuclear ribonucleoprotein A1, N-terminally processed;Heterogeneous nuclear ribonucleoprotein A1-like 2	HNRNPA1;HNRNPA1L2	2;4;6
cellular process;establishment of localization;establishment of localization in cell;establishment of protein localization;Golgi to plasma membrane transport;Golgi vesicle transport;intracellular transport;post-Golgi vesicle-mediated transport;protein transport;transport;vesicle-mediated transport		cell part;cytoplasmic part;early endosome;endosome;intracellular membrane-bounded organelle;intracellular organelle;intracellular part;membrane-bounded organelle;organelle		1	1	1.9	2.5759	F8W9X7;Q567U6	Coiled-coil domain-containing protein 93	CCDC93	304
apoptotic mitochondrial changes;biological regulation;cell cycle;cellular component organization;cellular component organization at cellular level;cellular component organization or biogenesis;cellular component organization or biogenesis at cellular level;cellular macromolecule metabolic process;cellular metabolic process;cellular nitrogen compound metabolic process;cellular process;cellular res…	basal RNA polymerase II transcription machinery binding;basal transcription machinery binding;binding;enzyme binding;enzyme inhibitor activity;enzyme regulator activity;protein binding;RNA polymerase binding;RNA polymerase core enzyme binding;RNA polymerase II core binding	cell part;chromatin;chromosomal part;cytoplasm;cytoplasmic part;intracellular membrane-bounded organelle;intracellular organelle;intracellular organelle lumen;intracellular organelle part;intracellular part;membrane-bounded organelle;membrane-enclosed lumen;mitochondrial matrix;mitochondrial part;nuclear chromatin;nuclear chromosome part;nuclear part;nucleoplasm;nucleus;organelle;organelle lumen;…		2	2	11	32.573	A0A087X2B6;G3V119;H0YB24;Q8N163	Cell cycle and apoptosis regulator protein 2	CCAR2	138;141
anatomical structure morphogenesis;biological regulation;cell cycle phase;cell cycle process;cell part morphogenesis;cell projection morphogenesis;cell projection organization;cellular component assembly;cellular component morphogenesis;cellular component organization;cellular component organization at cellular level;cellular component organization or biogenesis;cellular component organization or…	binding;GTP binding;guanyl nucleotide binding;guanyl ribonucleotide binding;identical protein binding;nucleotide binding;protein binding;purine nucleotide binding;purine ribonucleoside triphosphate binding;purine ribonucleotide binding;ribonucleotide binding;structural molecule activity	actin cytoskeleton;actin filament bundle;actomyosin;axon part;axon terminus;axoneme;cell cortex part;cell division site part;cell part;cell projection part;chromosomal part;cleavage furrow;condensed chromosome kinetochore;cytoplasm;cytoplasmic part;cytoskeletal part;cytoskeleton;extracellular membrane-bounded organelle;extracellular organelle;extracellular region part;extracellular vesicular exos…		2	2	6	14.914	G3V1Q4;E7ES33;E7EPK1;Q16181;A0A0U1RRM2	Septin-7	2007-09-01	298
		cell part;cytoplasm;intracellular part		1	1	1.5	1.2719	G3V1Q7;Q8TBY8	Polyamine-modulated factor 1-binding protein 1	PMFBP1	932
biological regulation;negative regulation of biological process;negative regulation of biosynthetic process;negative regulation of cell communication;negative regulation of cellular biosynthetic process;negative regulation of cellular macromolecule biosynthetic process;negative regulation of cellular metabolic process;negative regulation of cellular process;negative regulation of estrogen recepto…	armadillo repeat domain binding;binding;calmodulin binding;enzyme binding;nucleic acid binding transcription factor activity;phosphatase binding;protein binding;protein complex binding;protein domain specific binding;protein phosphatase 2A binding;protein phosphatase binding;sequence-specific DNA binding transcription factor activity	cell body;cell part;cell projection;cytoplasm;cytoplasmic part;dendrite;Golgi apparatus;intracellular membrane-bounded organelle;intracellular organelle;intracellular organelle part;intracellular part;macromolecular complex;membrane;membrane-bounded organelle;neuron projection;neuronal cell body;nuclear part;nucleoplasm;nucleus;organelle;organelle part;plasma membrane;protein complex		1	1	11.6	5.2506	G3V3G7;G3V340;Q13033	Striatin-3	STRN3	110
3'-UTR-mediated mRNA stabilization;ATP-dependent chromatin remodeling;biological regulation;cell differentiation;cellular component organization;cellular component organization at cellular level;cellular component organization or biogenesis;cellular component organization or biogenesis at cellular level;cellular developmental process;cellular macromolecule metabolic process;cellular metabolic pro…	binding;chromatin binding;chromatin DNA binding;core promoter proximal region DNA binding;core promoter proximal region sequence-specific DNA binding;DNA binding;enhancer binding;enhancer sequence-specific DNA binding;identical protein binding;mRNA 3'-UTR binding;mRNA binding;nucleic acid binding;nucleosomal DNA binding;nucleosome binding;nucleotide binding;poly(U) RNA binding;poly-pyrimidine tra…	catalytic step 2 spliceosome;cell part;chromatin;chromosomal part;cytoplasmic part;cytosol;extracellular membrane-bounded organelle;extracellular organelle;extracellular region part;extracellular vesicular exosome;intracellular membrane-bounded organelle;intracellular organelle;intracellular organelle part;intracellular part;macromolecular complex;membrane;membrane-bounded organelle;membrane-boun…	Spliceosome	6	6	24.3	28.038	G3V4C1;G3V2Q1;P07910;G3V5X6;G3V3K6;G3V251;B4DSU6;G3V555;G3V575;G3V576;G3V4W0;B4DY08;B2R5W2;G3V4M8;G3V2H6;A0A0G2JPF8;A0A0G2JNQ3;P0DMR1;O60812;B7ZW38;B2RXH8;G3V2D6	Heterogeneous nuclear ribonucleoproteins C1/C2;Heterogeneous nuclear ribonucleoprotein C-like 4;Heterogeneous nuclear ribonucleoprotein C-like 1;Heterogeneous nuclear ribonucleoprotein C-like 3;Heterogeneous nuclear ribonucleoprotein C-like 2	HNRNPC;HNRNPCL4;HNRNPCL1;HNRNPCL3;HNRNPCL2	285
biological regulation;cellular macromolecule metabolic process;cellular metabolic process;cellular nitrogen compound metabolic process;cellular process;macromolecule metabolic process;metabolic process;mRNA metabolic process;nitrogen compound metabolic process;nucleic acid metabolic process;nucleobase-containing compound metabolic process;posttranscriptional regulation of gene expression;primary …	binding;cation binding;ion binding;metal ion binding;mRNA binding;nucleic acid binding;poly(A) RNA binding;poly-purine tract binding;RNA binding;single-stranded RNA binding	cell part;cytoplasm;intracellular membrane-bounded organelle;intracellular non-membrane-bounded organelle;intracellular organelle;intracellular organelle part;intracellular part;membrane-bounded organelle;non-membrane-bounded organelle;nuclear body;nuclear part;nuclear speck;nucleolus;nucleoplasm;nucleoplasm part;nucleus;organelle;organelle part		1	1	5.8	2.2275	G3V4R5;G3V411;H0YJA2;Q6PJT7	Zinc finger CCCH domain-containing protein 14	ZC3H14	192
anatomical structure formation involved in morphogenesis;apoptosis;biological regulation;blastocyst formation;carbohydrate homeostasis;cell death;cell junction assembly;cell junction organization;cell-cell junction assembly;cell-cell junction organization;cellular chemical homeostasis;cellular component assembly;cellular component assembly at cellular level;cellular component disassembly;cellular…		adherens junction;anchoring junction;apical junction complex;apical part of cell;apical plasma membrane;apicolateral plasma membrane;basolateral plasma membrane;cell junction;cell part;cell-cell adherens junction;cell-cell contact zone;cell-cell junction;cytoplasm;cytoplasmic part;cytosol;gap junction;intercalated disc;intercellular canaliculus;intracellular membrane-bounded organelle;intracellul…	Adherens junction;Epithelial cell signaling in Helicobacter pylori infection;Gap junction;Tight junction;Vibrio cholerae infection	4	4	2.7	18.702	A0A087X0K9;G5E9E7;G3V1L9;Q07157;H0YKB1	Tight junction protein ZO-1	TJP1	263;265;268;272;605
anatomical structure morphogenesis;biological regulation;cellular macromolecule metabolic process;cellular metabolic process;cellular nitrogen compound metabolic process;cellular process;cellular protein metabolic process;cellular response to chemical stimulus;cellular response to dsRNA;cellular response to organic substance;cellular response to oxidative stress;cellular response to stimulus;cell…	binding;catalytic activity;double-stranded RNA binding;enzyme activator activity;enzyme binding;enzyme regulator activity;identical protein binding;kinase activity;nucleic acid binding;protein binding;protein dimerization activity;protein homodimerization activity;RNA binding;transferase activity;transferase activity, transferring phosphorus-containing groups	cell part;cytoplasm;cytoplasmic part;cytosol;intracellular organelle part;intracellular part;membrane;nuclear part;nucleoplasm;organelle part;perinuclear region of cytoplasm		1	1	9.5	1.2889	G5E9Q4;O75569	Interferon-inducible double-stranded RNA-dependent protein kinase activator A	PRKRA	18
anatomical structure morphogenesis;apoptosis;apoptotic mitochondrial changes;biological regulation;cell death;cell part morphogenesis;cellular component assembly;cellular component assembly at cellular level;cellular component disassembly;cellular component disassembly at cellular level;cellular component disassembly involved in apoptosis;cellular component morphogenesis;cellular component organi…	binding;catalytic activity;enzyme binding;GTP binding;GTPase activity;guanyl nucleotide binding;guanyl ribonucleotide binding;hydrolase activity;hydrolase activity, acting on acid anhydrides;hydrolase activity, acting on acid anhydrides, in phosphorus-containing anhydrides;identical protein binding;lipid binding;nucleoside-triphosphatase activity;nucleotide binding;protein binding;protein dimeriz…	cell junction;cell part;clathrin coated vesicle membrane;coated pit;coated vesicle membrane;cytoplasm;cytoplasmic part;cytoplasmic vesicle membrane;cytoplasmic vesicle part;cytoskeletal part;cytosol;Golgi apparatus;intracellular membrane-bounded organelle;intracellular organelle;intracellular organelle part;intracellular part;macromolecular complex;membrane;membrane part;membrane-bounded organell…	Bacterial invasion of epithelial cells;Endocrine and other factor-regulated calcium reabsorption;Endocytosis;Fc gamma R-mediated phagocytosis	9	9	15.9	49.056	G8JLD5;O00429;H0YI79;F8W1W3;F8VUJ9;B4DDQ3;F8VZ52	Dynamin-1-like protein	DNM1L	592
acute inflammatory response;acute-phase response;anatomical structure development;astrocyte differentiation;behavior;biological regulation;biosynthetic process;carbohydrate homeostasis;cell differentiation;cell proliferation;cell surface receptor linked signaling pathway;cellular biosynthetic process;cellular component movement;cellular developmental process;cellular macromolecule biosynthetic pr…	binding;core promoter proximal region DNA binding;core promoter proximal region sequence-specific DNA binding;DNA binding;enzyme binding;kinase binding;ligand-dependent nuclear receptor activity;molecular transducer activity;nucleic acid binding;nucleic acid binding transcription factor activity;phosphatase binding;protein binding;protein dimerization activity;protein kinase binding;protein phosp…	cell part;chromatin;chromosomal part;cytoplasm;cytoplasmic part;cytosol;intracellular membrane-bounded organelle;intracellular organelle;intracellular organelle part;intracellular part;membrane;membrane-bounded organelle;mitochondrial inner membrane;mitochondrial membrane;mitochondrial part;nuclear chromatin;nuclear chromosome part;nuclear part;nucleoplasm;nucleus;organelle;organelle inner membra…	Acute myeloid leukemia;Adipocytokine signaling pathway;Chemokine signaling pathway;Hepatitis C;Jak-STAT signaling pathway;ko05152;Measles;Pancreatic cancer;Pathways in cancer;Toxoplasmosis	2	2	4.9	33.21	G8JLH9;P40763	Signal transducer and activator of transcription;Signal transducer and activator of transcription 3	STAT3	629
		cell part;centriole;centrosome;cytoplasm;cytoplasmic part;cytoskeletal part;intracellular non-membrane-bounded organelle;intracellular organelle;intracellular organelle part;intracellular part;macromolecular complex;membrane;microtubule;microtubule organizing center;microtubule organizing center part;non-membrane-bounded organelle;nuclear membrane;nuclear part;organelle;organelle membrane;organel…		3	3	3.3	5.6124	H0Y2V6;Q5SW79	Centrosomal protein of 170 kDa	CEP170	1076;1201
biological regulation;cellular process;establishment of localization;establishment of localization in cell;establishment of protein localization;exocytosis;positive regulation of biological process;positive regulation of cellular process;positive regulation of exocytosis;positive regulation of secretion;positive regulation of transport;protein transport;regulation of biological process;regulation…	binding;protein binding;SNARE binding;syntaxin binding;syntaxin-1 binding	cell junction;cell part;clathrin-coated vesicle;coated vesicle;cytoplasm;cytoplasmic membrane-bounded vesicle;cytoplasmic part;cytoplasmic vesicle;cytoplasmic vesicle membrane;cytoplasmic vesicle part;intracellular membrane-bounded organelle;intracellular organelle;intracellular organelle part;intracellular part;ion channel complex;macromolecular complex;membrane;membrane part;membrane-bounded or…		2	2	15.5	1.8206	H0Y332;Q5JRH0;Q5T5C0	Syntaxin-binding protein 5	STXBP5	85
activation of JUN kinase activity;activation of MAPK activity;activation of MAPKKK activity;activation of protein kinase activity;activation of signaling protein activity involved in unfolded protein response;anatomical structure formation involved in morphogenesis;anatomical structure morphogenesis;angiogenesis;apoptosis;apoptosis in response to endoplasmic reticulum stress;biological regulation…	14-3-3 protein binding;binding;binding, bridging;cytokine receptor binding;death receptor binding;enzyme activator activity;enzyme binding;enzyme regulator activity;growth factor receptor binding;GTPase activator activity;GTPase regulator activity;identical protein binding;kinase binding;lipid binding;mitogen-activated protein kinase kinase binding;mitogen-activated protein kinase kinase kinase b…	axon;cell body;cell body membrane;cell part;cell projection;cerebellar mossy fiber;climbing fiber;cytoplasm;cytoplasmic membrane-bounded vesicle;cytoplasmic part;cytoplasmic vesicle;dendrite;endocytic vesicle;extracellular membrane-bounded organelle;extracellular organelle;extracellular region part;extracellular vesicular exosome;intracellular;intracellular membrane-bounded organelle;intracellula…		2	2	2	3.2306	H0Y3A3;Q5VWQ8	Disabled homolog 2-interacting protein	DAB2IP	611
biological regulation;cell cycle arrest;cell cycle process;cell death;cell surface receptor linked signaling pathway;cellular process;cellular response to chemical stimulus;cellular response to cytokine stimulus;cellular response to organic substance;cellular response to stimulus;cytokine-mediated signaling pathway;death;negative regulation of biological process;negative regulation of cell cycle;…	binding;nucleic acid binding;RNA binding;translation factor activity, nucleic acid binding;translation initiation factor activity	cell part;cytoplasm;cytoplasmic part;cytosol;eukaryotic translation initiation factor 4F complex;intracellular part;macromolecular complex;membrane;protein complex	RNA transport;Viral myocarditis	3	3	4.1	4.0526	H0Y3P2;D3DQV9;P78344;H0YCH5;E9PKF8;H0YD77	Eukaryotic translation initiation factor 4 gamma 2	EIF4G2	470
biological regulation;biosynthetic process;cellular biosynthetic process;cellular macromolecule biosynthetic process;cellular macromolecule metabolic process;cellular metabolic process;cellular nitrogen compound metabolic process;cellular process;developmental process;gene expression;macromolecule biosynthetic process;macromolecule metabolic process;metabolic process;multicellular organismal deve…	binding;chromatin binding	cell part;cytoplasm;intracellular organelle part;intracellular part;macromolecular complex;NELF complex;nuclear part;nucleoplasm;nucleoplasm part;organelle part;protein complex;transcription elongation factor complex		1	1	3.9	1.3977	H0Y3X6;A0A0C4DFX9;Q9H3P2	Negative elongation factor A	NELFA	367
biological regulation;cellular macromolecule metabolic process;cellular metabolic process;cellular process;cellular protein metabolic process;macromolecule metabolic process;macromolecule modification;metabolic process;primary metabolic process;protein desumoylation;protein metabolic process;protein modification by small protein conjugation;protein modification by small protein conjugation or rem…	catalytic activity;cysteine-type peptidase activity;hydrolase activity;peptidase activity;peptidase activity, acting on L-amino acid peptides;small conjugating protein-specific protease activity;SUMO-specific protease activity	cell part;cytoplasm;intracellular organelle part;intracellular part;nuclear part;nucleoplasm;organelle part		1	1	3.6	3.7418	H0Y4F4;F8W6D9;Q9GZR1	Sentrin-specific protease 6	SENP6	240;242
activation of protein kinase activity;activation of protein kinase B activity;biological regulation;biosynthetic process;cell migration;cell motility;cell projection assembly;cell projection organization;cellular biosynthetic process;cellular component assembly;cellular component assembly at cellular level;cellular component movement;cellular component organization;cellular component organization…	actin binding;binding;cytoskeletal protein binding;enzyme binding;identical protein binding;kinase binding;lipid binding;microtubule binding;phosphatidylinositol binding;phospholipid binding;protein binding;protein dimerization activity;protein homodimerization activity;protein kinase B binding;protein kinase binding;tubulin binding	cell part;cell projection;cytoplasmic membrane-bounded vesicle;cytoplasmic part;cytoplasmic vesicle;cytosol;endoplasmic reticulum;Golgi apparatus;intracellular membrane-bounded organelle;intracellular organelle;intracellular part;lamellipodium;membrane;membrane-bounded organelle;membrane-bounded vesicle;organelle;plasma membrane;vesicle		2	2	6.1	14.349	H0Y7K3;H0Y470;H7C2C6;Q3V6T2;H0Y7U8	Girdin	CCDC88A	203;204;205
		cell part;extracellular membrane-bounded organelle;extracellular organelle;extracellular region part;extracellular vesicular exosome;membrane;membrane-bounded organelle;membrane-bounded vesicle;organelle;vesicle		2	2	3.8	2.0986	H0Y7Q2;Q96JG6	Coiled-coil domain-containing protein 132	CCDC132	346
actin cytoskeleton organization;actin filament-based process;actomyosin structure organization;anatomical structure development;axon guidance;B cell activation;B cell differentiation;biological regulation;biosynthetic process;cardiac cell differentiation;cardiac muscle cell differentiation;cell activation;cell differentiation;cellular biosynthetic process;cellular component organization;cellular …	androgen receptor binding;binding;cation binding;chromatin binding;core promoter proximal region DNA binding;core promoter proximal region sequence-specific DNA binding;DNA binding;hormone receptor binding;ion binding;metal ion binding;nuclear hormone receptor binding;nucleic acid binding;nucleic acid binding transcription factor activity;protein binding;receptor binding;regulatory region DNA bin…	cell part;intracellular membrane-bounded organelle;intracellular organelle;intracellular organelle part;intracellular part;membrane-bounded organelle;nuclear part;nucleoplasm;nucleus;organelle;organelle part		1	1	3.7	1.7356	H0Y882;A0A0B4J2F3;C9J0F0;E9PFD3;A0A087X299;Q9H334	Forkhead box protein P1	FOXP1	509;517
		cell part;cytoplasm;intracellular organelle part;intracellular part;nuclear part;nucleoplasm;organelle part		1	1	5.3	10.409	H0Y917;Q9H7D7	WD repeat-containing protein 26	WDR26	113
				1	1	17.2	1.2251	H0YA23		MDGA1	69;71;72
alcohol metabolic process;carbohydrate metabolic process;cellular carbohydrate metabolic process;cellular metabolic process;cellular process;hexose metabolic process;mannose metabolic process;metabolic process;monosaccharide metabolic process;primary metabolic process;small molecule metabolic process	alpha-mannosidase activity;binding;carbohydrate binding;catalytic activity;cation binding;hydrolase activity;hydrolase activity, acting on glycosyl bonds;hydrolase activity, hydrolyzing O-glycosyl compounds;ion binding;mannosidase activity;metal ion binding;transition metal ion binding;zinc ion binding	extracellular membrane-bounded organelle;extracellular organelle;extracellular region part;extracellular vesicular exosome;membrane-bounded organelle;membrane-bounded vesicle;organelle;vesicle	Other glycan degradation	1	1	1.5	1.9581	H0YA68;E9PCD7;Q9Y2E5	Alpha-mannosidase;Epididymis-specific alpha-mannosidase	MAN2B2	676
cellular macromolecule metabolic process;cellular metabolic process;cellular nitrogen compound metabolic process;cellular process;macromolecule metabolic process;metabolic process;ncRNA metabolic process;ncRNA processing;nitrogen compound metabolic process;nucleic acid metabolic process;nucleobase-containing compound metabolic process;primary metabolic process;RNA metabolic process;RNA processing…		cell part;integrator complex;intracellular organelle part;intracellular part;macromolecular complex;nuclear part;nucleoplasm part;organelle part;protein complex		2	2	9.8	4.0179	H0YBW3;Q9NVR2	Integrator complex subunit 10	INTS10	28
anatomical structure development;anatomical structure formation involved in morphogenesis;anatomical structure morphogenesis;apoptosis;apoptosis involved in morphogenesis;astrocyte cell migration;asymmetric protein localization;auditory receptor cell stereocilium organization;biological adhesion;biological regulation;cell adhesion;cell death;cell migration;cell motility;cell projection organizati…		adherens junction;anchoring junction;basolateral plasma membrane;cell junction;cell part;cell projection;cell-cell adherens junction;cell-cell junction;cytoplasmic part;extracellular membrane-bounded organelle;extracellular organelle;extracellular region part;extracellular vesicular exosome;intracellular organelle part;intracellular part;lamellipodium;macromolecular complex;membrane;membrane part…		1	1	1.7	2.0854	H0YCG0;A0A0G2JMS7;A0A0G2JNZ2;A0A0G2JPP5;Q14160	Protein scribble homolog	SCRIB	216;222
biological regulation;cellular component organization;cellular component organization at cellular level;cellular component organization or biogenesis;cellular component organization or biogenesis at cellular level;cellular localization;cellular process;centrosome localization;centrosome-templated microtubule nucleation;cytoskeleton organization;localization;maintenance of location;maintenance of …	binding;calcium ion binding;cation binding;GTP binding;guanyl nucleotide binding;guanyl ribonucleotide binding;ion binding;metal ion binding;nucleotide binding;purine nucleotide binding;purine ribonucleoside triphosphate binding;purine ribonucleotide binding;ribonucleotide binding	cell part;centriole;centrosome;cytoplasmic part;cytoskeletal part;intracellular non-membrane-bounded organelle;intracellular organelle;intracellular organelle part;intracellular part;macromolecular complex;microtubule;microtubule organizing center;microtubule organizing center part;non-membrane-bounded organelle;nuclear part;nucleolus;organelle;organelle part;protein complex;spindle pole		1	1	0.9	1.3451	H0YDJ4;H9KV85;E9PN67;C9J066;Q8N4C6	Ninein	NIN	792;794;797
antigen processing and presentation;antigen processing and presentation of exogenous antigen;antigen processing and presentation of exogenous peptide antigen;antigen processing and presentation of exogenous peptide antigen via MHC class II;antigen processing and presentation of peptide antigen;antigen processing and presentation of peptide antigen via MHC class II;antigen processing and presentat…	catalytic activity;hydrolase activity;hydrolase activity, acting on acid anhydrides;hydrolase activity, acting on acid anhydrides, in phosphorus-containing anhydrides;microtubule motor activity;motor activity;nucleoside-triphosphatase activity;pyrophosphatase activity	axon;cell body;cell part;cell projection;cell projection part;ciliary rootlet;cilium part;cytoplasmic membrane-bounded vesicle;cytoplasmic part;cytoplasmic vesicle;cytoskeletal part;cytosol;growth cone;intracellular membrane-bounded organelle;intracellular organelle;intracellular organelle part;intracellular part;kinesin complex;macromolecular complex;membrane;membrane-bounded organelle;membrane-…		2	2	18.3	3.8176	H0YJU9;H0YJL0;H0YJT3;H0YG16;G5E9S8;G3V2E7;F8W6L3;G3V3H3;G3V5R9;E7EVH7;Q07866;H0YGB8	Kinesin light chain 1	KLC1	101;104
	catalytic activity;hydrolase activity;hydrolase activity, acting on ester bonds;phosphatase activity;phosphoprotein phosphatase activity;phosphoric ester hydrolase activity			1	1	19.6	2.2063	H0YNU2;H0YNW9;H0YMH7;Q05D32	CTD small phosphatase-like protein 2	CTDSPL2	28
anatomical structure formation involved in morphogenesis;biological regulation;cell cycle arrest;cell cycle process;cell surface receptor linked signaling pathway;cellular process;cellular response to stimulus;developmental process;establishment of localization;establishment of localization in cell;establishment of protein localization;establishment of protein localization in endoplasmic reticulu…	actin binding;actin filament binding;ATPase activity;binding;calcium ion binding;catalytic activity;cation binding;cytoskeletal protein binding;hydrolase activity;hydrolase activity, acting on acid anhydrides;hydrolase activity, acting on acid anhydrides, in phosphorus-containing anhydrides;ion binding;metal ion binding;nucleoside-triphosphatase activity;protein binding;pyrophosphatase activity	actin cytoskeleton;cell part;cell projection membrane;cell projection part;cytoplasm;cytoplasmic part;cytoskeletal part;cytoskeleton;Golgi apparatus;intracellular membrane-bounded organelle;intracellular non-membrane-bounded organelle;intracellular organelle;intracellular organelle part;intracellular part;leading edge membrane;macromolecular complex;membrane;membrane part;membrane-bounded organel…		7	6	1.2	9.5857	H3BPE1;H3BQK9;Q9UPN3;H0Y390;E9PNZ4	Microtubule-actin cross-linking factor 1, isoforms 1/2/3/5	MACF1	3666;3670;4516
biological regulation;cell cycle;cell cycle phase;cell cycle process;cell division;cell surface receptor linked signaling pathway;cellular component organization;cellular component organization at cellular level;cellular component organization or biogenesis;cellular component organization or biogenesis at cellular level;cellular process;cellular response to stimulus;dopamine receptor signaling pa…	binding;channel regulator activity;enzyme binding;enzyme inhibitor activity;enzyme regulator activity;phosphatase binding;phosphatase inhibitor activity;phosphatase regulator activity;potassium channel regulator activity;protein binding;protein phosphatase 2A binding;protein phosphatase binding;protein phosphatase inhibitor activity;protein phosphatase regulator activity;protein phosphatase type …	cell part;cytoplasm;intracellular organelle part;intracellular part;nuclear part;nucleoplasm;organelle part		2	1	35.2	2.9147	H3BQ52;H3BMD8;P56211	cAMP-regulated phosphoprotein 19	ARPP19	21
catabolic process;cellular catabolic process;cellular macromolecule catabolic process;cellular macromolecule metabolic process;cellular metabolic process;cellular nitrogen compound metabolic process;cellular process;exonucleolytic nuclear-transcribed mRNA catabolic process involved in deadenylation-dependent decay;gene expression;macromolecule catabolic process;macromolecule metabolic process;met…	binding;identical protein binding;nucleic acid binding;protein binding;RNA binding	cell part;cytoplasmic mRNA processing body;cytoplasmic part;cytosol;intracellular non-membrane-bounded organelle;intracellular organelle;intracellular part;macromolecular complex;membrane;non-membrane-bounded organelle;organelle;ribonucleoprotein complex;RNA granule	RNA degradation	1	1	22.1	27.101	H3BTD6;H3BQ37;H3BPW9;Q96F86	Enhancer of mRNA-decapping protein 3	EDC3	18
biological regulation;cellular component assembly;cellular component assembly at cellular level;cellular component organization;cellular component organization at cellular level;cellular component organization or biogenesis;cellular component organization or biogenesis at cellular level;cellular macromolecular complex assembly;cellular macromolecular complex subunit organization;cellular process;…		cell part;cytoplasm;cytoplasmic part;intracellular non-membrane-bounded organelle;intracellular organelle;intracellular organelle part;intracellular part;macromolecular complex;membrane;non-membrane-bounded organelle;nuclear body;nuclear part;nuclear speck;nucleoplasm part;organelle;organelle part;ribonucleoprotein complex;RNA granule;stress granule		3	3	3.5	30.244	H3BUF6;Q8WWM7;H3BSK9;H3BSQ5;H3BUE3;H3BRB0;A0A0C4DGL7	Ataxin-2-like protein	ATXN2L	111
apoptosis;biological regulation;biosynthetic process;cell death;cellular biosynthetic process;cellular macromolecule biosynthetic process;cellular macromolecule metabolic process;cellular metabolic process;cellular nitrogen compound metabolic process;cellular process;death;macromolecule biosynthetic process;macromolecule metabolic process;metabolic process;nitrogen compound metabolic process;nucl…	binding;nucleic acid binding;nucleotide binding	cell part;intracellular organelle part;intracellular part;nuclear part;nucleoplasm;organelle part		2	2	5.3	4.7386	H7BXE3;Q9NWH9;H0YL55;H7C3F4	SAFB-like transcription modulator	SLTM	271
cellular component organization;cellular component organization or biogenesis;cellular membrane organization;cellular process;endocytosis;establishment of localization;lipid transport;membrane invagination;membrane organization;organic substance transport;transport;vesicle-mediated transport	alcohol binding;amine binding;binding;calcium ion binding;calcium-dependent phospholipid binding;cation binding;identical protein binding;ion binding;lipid binding;metal ion binding;phosphatidylcholine binding;phosphatidylethanolamine binding;phosphatidylinositol binding;phospholipid binding;protein binding;quaternary ammonium group binding	cell part;cytoplasmic part;endoplasmic reticulum part;extrinsic to internal side of plasma membrane;extrinsic to membrane;extrinsic to plasma membrane;integral to membrane;integral to plasma membrane;intracellular organelle part;intracellular part;intrinsic to endoplasmic reticulum membrane;intrinsic to membrane;intrinsic to organelle membrane;intrinsic to plasma membrane;membrane;membrane part;o…		1	1	2.3	2.4648	H7BXI1;A0A087WXU3;A0FGR8	Extended synaptotagmin-2	ESYT2	718
biological regulation;biosynthetic process;cellular biosynthetic process;cellular macromolecule biosynthetic process;cellular macromolecule metabolic process;cellular metabolic process;cellular nitrogen compound metabolic process;cellular process;cellular response to stimulus;cellular response to stress;DNA metabolic process;DNA recombination;DNA repair;double-strand break repair;double-strand br…	activating transcription factor binding;binding;damaged DNA binding;DNA binding;histone binding;methylated histone residue binding;nucleic acid binding;p53 binding;protein binding;protein binding transcription factor activity;RNA polymerase II activating transcription factor binding;RNA polymerase II transcription cofactor activity;RNA polymerase II transcription factor binding;RNA polymerase II …	cell part;chromosomal part;condensed chromosome kinetochore;cytoplasm;intracellular membrane-bounded organelle;intracellular non-membrane-bounded organelle;intracellular organelle;intracellular organelle part;intracellular part;kinetochore;macromolecular complex;membrane-bounded organelle;non-membrane-bounded organelle;nuclear part;nucleoplasm;nucleus;organelle;organelle part;protein complex;repl…		2	2	8	3.8628	H7BZY0;A6NNK5;Q12888	Tumor suppressor p53-binding protein 1	TP53BP1	146
	binding;nucleic acid binding	cell part;intracellular membrane-bounded organelle;intracellular organelle;intracellular part;membrane-bounded organelle;nucleus;organelle		2	2	3.6	14.646	H7C0E9;A0A0U1RRA6;B5MCU0;B5MCG9;Q9Y2K5;H0YIX9	R3H domain-containing protein 2	R3HDM2	114;620
adult behavior;adult locomotory behavior;anatomical structure morphogenesis;axon guidance;axon regeneration;axonogenesis;behavior;biological adhesion;biological regulation;cell adhesion;cell migration;cell motility;cell part morphogenesis;cell projection morphogenesis;cell projection organization;cellular component morphogenesis;cellular component movement;cellular component organization;cellular…		apical part of cell;cell part;cell projection;dendrite;extracellular matrix;extracellular membrane-bounded organelle;extracellular organelle;extracellular region part;extracellular vesicular exosome;integral to membrane;intrinsic to membrane;membrane;membrane part;membrane-bounded organelle;membrane-bounded vesicle;neuron projection;organelle;plasma membrane;proteinaceous extracellular matrix;ves…		1	1	4.5	7.9748	H7C0J0;A0A087X0M8;O00533	Neural cell adhesion molecule L1-like protein;Processed neural cell adhesion molecule L1-like protein	CHL1	287
activation of adenylate cyclase activity;activation of immune response;activation of innate immune response;activation of MAPKK activity;activation of protein kinase activity;anatomical structure development;apoptosis;axon guidance;biological regulation;blood coagulation;cell activation;cell communication;cell death;cell proliferation;cell surface receptor linked signaling pathway;cell-cell signa…	adenyl nucleotide binding;adenyl ribonucleotide binding;ATP binding;binding;catalytic activity;cation binding;identical protein binding;ion binding;kinase activity;MAP kinase kinase kinase activity;metal ion binding;molecular transducer activity;nucleotide binding;phosphotransferase activity, alcohol group as acceptor;protein binding;protein kinase activity;protein serine/threonine kinase activit…	cell part;cell projection;cytoplasm;cytoplasmic part;cytosol;Golgi apparatus;intracellular membrane-bounded organelle;intracellular organelle;intracellular organelle part;intracellular part;membrane;membrane-bounded organelle;mitochondrial membrane;mitochondrial outer membrane;mitochondrial part;nucleus;organelle;organelle membrane;organelle outer membrane;organelle part;outer membrane;plasma mem…	Acute myeloid leukemia;B cell receptor signaling pathway;Bladder cancer;Chemokine signaling pathway;Chronic myeloid leukemia;Colorectal cancer;Endometrial cancer;ErbB signaling pathway;Fc epsilon RI signaling pathway;Fc gamma R-mediated phagocytosis;Focal adhesion;Gap junction;Glioma;GnRH signaling pathway;Hepatitis C;Insulin signaling pathway;ko05152;Long-term depression;Long-term potentiation;M…	3	3	12	43.469	H7C155;P04049	RAF proto-oncogene serine/threonine-protein kinase	RAF1	136;137;138;175;521
biological regulation;biosynthetic process;cellular biosynthetic process;cellular macromolecule biosynthetic process;cellular macromolecule metabolic process;cellular metabolic process;cellular nitrogen compound metabolic process;cellular process;macromolecule biosynthetic process;macromolecule metabolic process;metabolic process;nitrogen compound metabolic process;nucleic acid metabolic process;…	binding;chromatin binding;DNA binding;nucleic acid binding	cell part;intracellular membrane-bounded organelle;intracellular organelle;intracellular organelle part;intracellular part;membrane-bounded organelle;nuclear part;nucleoplasm;nucleus;organelle;organelle part		1	1	3.1	3.016	H7C1L3;A0A0A0MSU2;Q6PJG2	ELM2 and SANT domain-containing protein 1	ELMSAN1	283
anatomical structure development;anatomical structure formation involved in morphogenesis;anatomical structure morphogenesis;anterior/posterior pattern specification;antigen processing and presentation;antigen processing and presentation of exogenous antigen;antigen processing and presentation of exogenous peptide antigen;antigen processing and presentation of exogenous peptide antigen via MHC cl…	adenyl nucleotide binding;adenyl ribonucleotide binding;ATP binding;ATPase activity;binding;catalytic activity;cytoskeletal protein binding;hydrolase activity;hydrolase activity, acting on acid anhydrides;hydrolase activity, acting on acid anhydrides, in phosphorus-containing anhydrides;microtubule motor activity;motor activity;nucleoside-triphosphatase activity;nucleotide binding;plus-end-direct…	axoneme;axoneme part;cell part;cell projection;cell projection part;centrosome;cilium;clathrin-coated vesicle;coated vesicle;cytoplasmic membrane-bounded vesicle;cytoplasmic part;cytoplasmic vesicle;cytoskeletal part;cytoskeleton;cytosol;extracellular membrane-bounded organelle;extracellular organelle;extracellular region part;extracellular vesicular exosome;intracellular membrane-bounded organel…		3	3	19.5	3.1561	H7C2F6;J3KPF9;A0A087X011;E9PES4;Q9Y496	Kinesin-like protein;Kinesin-like protein KIF3A	KIF3A	173
biological regulation;catabolic process;cellular catabolic process;cellular macromolecule catabolic process;cellular macromolecule metabolic process;cellular metabolic process;cellular process;cellular protein metabolic process;cellular response to stimulus;chordate embryonic development;cullin deneddylation;developmental process;embryo development;embryo development ending in birth or egg hatchi…		cell part;cytoplasm;intracellular membrane-bounded organelle;intracellular organelle;intracellular organelle part;intracellular part;macromolecular complex;membrane-bounded organelle;nuclear part;nucleoplasm;nucleus;organelle;organelle part;protein complex;signalosome		1	1	4.9	18.657	H7C3P9;Q9UNS2	COP9 signalosome complex subunit 3	COPS3	345
anatomical structure formation involved in morphogenesis;angiogenesis;biological regulation;cell differentiation;cellular component assembly;cellular component assembly at cellular level;cellular component organization;cellular component organization at cellular level;cellular component organization or biogenesis;cellular component organization or biogenesis at cellular level;cellular development…	14-3-3 protein binding;adenyl nucleotide binding;adenyl ribonucleotide binding;ATP binding;binding;catalytic activity;cation binding;ion binding;kinase activity;magnesium ion binding;metal ion binding;nucleotide binding;phosphotransferase activity, alcohol group as acceptor;protein binding;protein kinase activity;protein serine/threonine kinase activity;purine nucleotide binding;purine ribonucleo…	cell part;cytoplasm;intracellular membrane-bounded organelle;intracellular non-membrane-bounded organelle;intracellular organelle;intracellular organelle part;intracellular part;membrane-bounded organelle;non-membrane-bounded organelle;nuclear part;nucleolus;nucleoplasm;nucleus;organelle;organelle part		1	1	4.1	5.6873	H7C5L6;P78362	SRSF protein kinase 2;SRSF protein kinase 2 N-terminal;SRSF protein kinase 2 C-terminal	SRPK2	101;104
activation of immune response;activation of innate immune response;antigen receptor-mediated signaling pathway;biological regulation;cell differentiation;cell surface receptor linked signaling pathway;cellular developmental process;cellular macromolecule metabolic process;cellular metabolic process;cellular nitrogen compound metabolic process;cellular process;cellular protein metabolic process;ce…	acid-amino acid ligase activity;binding;catalytic activity;enzyme binding;ligase activity;ligase activity, forming carbon-nitrogen bonds;protein binding;small conjugating protein ligase activity;ubiquitin protein ligase binding	cell part;cytoplasm;cytoplasmic part;cytosol;extracellular membrane-bounded organelle;extracellular organelle;extracellular region part;extracellular vesicular exosome;intracellular membrane-bounded organelle;intracellular organelle;intracellular part;macromolecular complex;membrane-bounded organelle;membrane-bounded vesicle;nucleus;organelle;protein complex;UBC13-UEV1A complex;ubiquitin conjugat…		2	1	5.9	4.573	I3L0A0;Q13404;E5RIF1;D6RG00;A0A0A0MSL3;G3V2F7;H0YBX6	Ubiquitin-conjugating enzyme E2 variant 1	TMEM189-UBE2V1;UBE2V1;UBE2V2	369
biological regulation;cellular macromolecule metabolic process;cellular metabolic process;cellular nitrogen compound metabolic process;cellular process;cellular protein metabolic process;cellular response to stimulus;cellular response to stress;DNA metabolic process;DNA repair;immune system process;macromolecule metabolic process;macromolecule modification;metabolic process;negative regulation of…	binding;catalytic activity;cysteine-type peptidase activity;enzyme binding;hydrolase activity;NEDD8-specific protease activity;peptidase activity;peptidase activity, acting on L-amino acid peptides;protein binding;small conjugating protein binding;small conjugating protein-specific protease activity;ubiquitin binding;ubiquitin protein ligase binding;ubiquitin-specific protease activity	cell part;cytoplasm;extracellular membrane-bounded organelle;extracellular organelle;extracellular region part;extracellular vesicular exosome;intracellular part;membrane-bounded organelle;membrane-bounded vesicle;organelle;vesicle		3	3	19.5	30.593	J3KR44;F5H6Q1;F5GYJ8;Q96FW1;F5GYN4;F5H3F0	Ubiquitin thioesterase OTUB1	OTUB1	16;18
chordate embryonic development;developmental process;embryo development;embryo development ending in birth or egg hatching;in utero embryonic development				1	1	1.1	1.4172	J3KRP9;Q9HCD6	Protein TANC2	TANC2	566;567;572;573
cellular component organization;cellular component organization at cellular level;cellular component organization or biogenesis;cellular component organization or biogenesis at cellular level;cellular macromolecule metabolic process;cellular metabolic process;cellular process;cellular protein metabolic process;chromatin modification;chromatin organization;chromosome organization;covalent chromati…		cell part;histone acetyltransferase complex;intracellular organelle part;intracellular part;macromolecular complex;MSL complex;nuclear part;nucleoplasm;nucleoplasm part;organelle part;protein complex		1	1	12.3	2.2248	J3KTC2;J3QQY0;J3KSZ8;Q68DK7	Male-specific lethal 1 homolog	MSL1	36
	protein binding transcription factor activity;transcription coactivator activity;transcription cofactor activity;transcription factor binding transcription factor activity	cell part;intracellular membrane-bounded organelle;intracellular organelle;intracellular part;membrane-bounded organelle;nucleus;organelle		2	2	30	7.1835	J3KTD8		CBFB	46
biological regulation;biosynthetic process;cell differentiation;cellular biosynthetic process;cellular developmental process;cellular macromolecule biosynthetic process;cellular macromolecule metabolic process;cellular metabolic process;cellular nitrogen compound metabolic process;cellular process;developmental process;macromolecule biosynthetic process;macromolecule metabolic process;metabolic p…	binding;cation binding;DNA binding;ion binding;metal ion binding;nucleic acid binding;protein binding;protein domain specific binding	cell part;intracellular membrane-bounded organelle;intracellular organelle;intracellular part;membrane-bounded organelle;nucleus;organelle		1	1	1.4	1.8426	J3KTI4;H7BYU6;Q96K83	Zinc finger protein 521	ZNF521	53
axon guidance;biological regulation;cell surface receptor linked signaling pathway;cellular process;cellular response to stimulus;chemotaxis;enzyme linked receptor protein signaling pathway;ephrin receptor signaling pathway;locomotion;regulation of biological process;regulation of cell division;regulation of cellular process;regulation of cytokinesis;regulation of G-protein coupled receptor prote…	binding;cation binding;enzyme activator activity;enzyme regulator activity;GTPase activator activity;GTPase regulator activity;ion binding;metal ion binding;nucleoside-triphosphatase regulator activity;transition metal ion binding;zinc ion binding	adherens junction;aggresome;anchoring junction;cell junction;cell part;cell-substrate adherens junction;cell-substrate junction;cytoplasm;cytoplasmic part;cytosol;focal adhesion;inclusion body;intracellular part;membrane	Endocytosis;Epithelial cell signaling in Helicobacter pylori infection;Regulation of actin cytoskeleton	1	1	9.2	3.3883	J3QLH1;J3QRU8;A0A0C4DGN6;Q9Y2X7	ARF GTPase-activating protein GIT1	GIT1	155
biological regulation;cellular process;cellular response to stimulus;chemotaxis;establishment of localization;intracellular signal transduction;locomotion;metabolic process;positive regulation of catalytic activity;positive regulation of GTPase activity;positive regulation of hydrolase activity;positive regulation of molecular function;regulation of biological process;regulation of catabolic proc…	ATPase activity;ATPase activity, coupled;ATPase activity, coupled to movement of substances;binding;catalytic activity;enzyme activator activity;enzyme binding;enzyme regulator activity;GTPase activator activity;GTPase binding;GTPase regulator activity;hydrolase activity;hydrolase activity, acting on acid anhydrides;hydrolase activity, acting on acid anhydrides, in phosphorus-containing anhydride…	cell part;cytoplasmic part;cytosol;intracellular part;membrane	Pancreatic cancer;Pathways in cancer	2	2	14	6.2914	J3QLT3;E7ENF8;Q15311	RalA-binding protein 1	RALBP1	9;10;11;29
biological regulation;biosynthetic process;cell surface receptor linked signaling pathway;cellular biosynthetic process;cellular lipid metabolic process;cellular macromolecule metabolic process;cellular metabolic process;cellular process;cellular protein metabolic process;cellular response to stimulus;dephosphorylation;enzyme linked receptor protein signaling pathway;glycerolipid biosynthetic pro…	binding;catalytic activity;cation binding;hydrolase activity;hydrolase activity, acting on ester bonds;ion binding;metal ion binding;phosphatase activity;phosphoprotein phosphatase activity;phosphoric ester hydrolase activity;protein serine/threonine phosphatase activity;protein tyrosine phosphatase activity	cell part;cytoplasmic part;cytosol;early endosome membrane;endosomal part;endosome membrane;extracellular region part;extracellular space;intracellular organelle part;intracellular part;membrane;organelle membrane;organelle part		2	2	2.8	14.895	J3QR65;Q9NYA4	Myotubularin-related protein 4	MTMR4	553;570
axon guidance;biological adhesion;biological regulation;cell adhesion;cell surface receptor linked signaling pathway;cell-cell adhesion;cellular process;cellular response to stimulus;chemotaxis;enzyme linked receptor protein signaling pathway;ephrin receptor signaling pathway;establishment of localization;establishment of localization in cell;establishment of protein localization;establishment of…	binding;calcium ion binding;cation binding;ion binding;metal ion binding;structural constituent of muscle;structural molecule activity	actin filament bundle;actomyosin;apical part of cell;cell part;contractile fiber part;cytoplasmic part;cytoskeletal part;cytosol;extracellular membrane-bounded organelle;extracellular organelle;extracellular region part;extracellular vesicular exosome;intracellular organelle part;intracellular part;macromolecular complex;membrane-bounded organelle;membrane-bounded vesicle;muscle myosin complex;my…	Focal adhesion;Leukocyte transendothelial migration;Regulation of actin cytoskeleton;Tight junction;Vascular smooth muscle contraction	2	2	16.4	215.33	J3QRS3;P19105;O14950;J3KTJ1;P24844	Myosin regulatory light chain 12A;Myosin regulatory light chain 12B;Myosin regulatory light polypeptide 9	MYL12A;MYL12B;MYL9	25
biosynthetic process;catabolic process;cellular biosynthetic process;cellular catabolic process;cellular component disassembly;cellular component disassembly at cellular level;cellular component organization;cellular component organization at cellular level;cellular component organization or biogenesis;cellular component organization or biogenesis at cellular level;cellular macromolecular complex…	binding;nucleic acid binding;RNA binding;structural constituent of ribosome;structural molecule activity	cell part;cytoplasm;cytoplasmic part;cytosol;cytosolic large ribosomal subunit;cytosolic part;cytosolic ribosome;intracellular membrane-bounded organelle;intracellular non-membrane-bounded organelle;intracellular organelle;intracellular organelle part;intracellular part;large ribosomal subunit;macromolecular complex;membrane;membrane-bounded organelle;non-membrane-bounded organelle;nuclear part;n…	Ribosome	3	3	16.7	18.09	J3QSB4;P26373	60S ribosomal protein L13	RPL13	106
		cell part;cytoplasm;intracellular part		1	1	1.6	1.6348	K7EL81;Q9BZL4	Protein phosphatase 1 regulatory subunit 12C	PPP1R12C	383
				1	1	5.9	8.7321	K7EMM4;K7ENH8;A0A0A0MRB7		TCF3	99
activation of immune response;activation of protein kinase activity;anatomical structure development;anatomical structure homeostasis;anatomical structure morphogenesis;anoikis;antigen receptor-mediated signaling pathway;apoptosis;autophagy;axonogenesis;biological regulation;canonical Wnt receptor signaling pathway;carbohydrate homeostasis;catabolic process;cell cycle arrest;cell cycle process;ce…	adenyl nucleotide binding;adenyl ribonucleotide binding;ATP binding;binding;catalytic activity;cation binding;enzyme activator activity;enzyme regulator activity;ion binding;kinase activator activity;kinase activity;kinase regulator activity;magnesium ion binding;metal ion binding;nucleotide binding;p53 binding;phosphotransferase activity, alcohol group as acceptor;protein binding;protein kinase …	cell part;cytoplasm;cytoplasmic part;cytosol;extracellular membrane-bounded organelle;extracellular organelle;extracellular region part;extracellular vesicular exosome;intracellular membrane-bounded organelle;intracellular organelle;intracellular part;membrane;membrane-bounded organelle;membrane-bounded vesicle;mitochondrion;nucleus;organelle;vesicle	Adipocytokine signaling pathway;mTOR signaling pathway	1	1	10.9	29.436	K7EMR0;K7EQN8;K7EP59;Q15831	Serine/threonine-protein kinase STK11	STK11	31
				1	1	20.5	1.4241	K7ENB3;M0QX52;K7ERD8		MAPRE2	11;14
biological regulation;catabolic process;cellular catabolic process;cellular macromolecule catabolic process;cellular macromolecule metabolic process;cellular metabolic process;cellular nitrogen compound metabolic process;cellular process;macromolecule catabolic process;macromolecule metabolic process;metabolic process;mRNA catabolic process;mRNA metabolic process;nitrogen compound metabolic proce…	binding;nucleic acid binding;RNA binding	cell part;cytoplasm;cytoplasmic part;intracellular part;perinuclear region of cytoplasm		1	1	8.7	2.3876	K7EQS5;K7EQS9;K7EPK6;K7EK08;O43310	CBP80/20-dependent translation initiation factor	CTIF	18
biological regulation;cell redox homeostasis;cellular homeostasis;cellular macromolecule metabolic process;cellular metabolic process;cellular process;cellular protein metabolic process;cellular response to chemical stimulus;cellular response to oxidative stress;cellular response to stimulus;cellular response to stress;glycerol ether metabolic process;homeostatic process;macromolecule metabolic p…	catalytic activity;disulfide oxidoreductase activity;oxidoreductase activity;oxidoreductase activity, acting on a sulfur group of donors;oxidoreductase activity, acting on a sulfur group of donors, disulfide as acceptor;protein disulfide oxidoreductase activity	cell part;cytoplasm;extracellular membrane-bounded organelle;extracellular organelle;extracellular region part;extracellular vesicular exosome;intracellular membrane-bounded organelle;intracellular organelle;intracellular part;macromolecular complex;membrane-bounded organelle;membrane-bounded vesicle;nucleus;organelle;proteasome complex;protein complex;vesicle		3	3	19.6	5.8688	K7ER96;O43396;K7EML9	Thioredoxin-like protein 1	TXNL1	109
biological regulation;biosynthetic process;cellular biosynthetic process;cellular component assembly;cellular component assembly at cellular level;cellular component organization;cellular component organization at cellular level;cellular component organization or biogenesis;cellular component organization or biogenesis at cellular level;cellular macromolecular complex assembly;cellular macromolec…	binding;nucleic acid binding;ribonucleoprotein binding;ribosome binding;RNA binding;translation factor activity, nucleic acid binding;translation initiation factor activity	cell part;cytoplasm;cytoplasmic part;cytosol;eukaryotic 43S preinitiation complex;eukaryotic 48S preinitiation complex;eukaryotic translation initiation factor 3 complex;extracellular membrane-bounded organelle;extracellular organelle;extracellular region part;extracellular vesicular exosome;intracellular membrane-bounded organelle;intracellular organelle;intracellular part;macromolecular complex…		2	2	14.6	28.481	K7ERF1;Q9UBQ5;K7EK53;K7ES31;A0A087WVB9	Eukaryotic translation initiation factor 3 subunit K	EIF3K	191
activation of immune response;anatomical structure formation involved in morphogenesis;anatomical structure morphogenesis;angiogenesis;antigen receptor-mediated signaling pathway;biological adhesion;biological regulation;cell adhesion;cell death;cell surface receptor linked signaling pathway;cellular macromolecule metabolic process;cellular metabolic process;cellular process;cellular protein meta…	adenyl nucleotide binding;adenyl ribonucleotide binding;ATP binding;binding;catalytic activity;cation binding;ion binding;kinase activity;metal ion binding;nucleotide binding;phosphotransferase activity, alcohol group as acceptor;protein kinase activity;protein kinase C activity;protein serine/threonine kinase activity;purine nucleotide binding;purine ribonucleoside triphosphate binding;purine ri…	cell part;cytoplasm;cytoplasmic part;Golgi apparatus;intracellular membrane-bounded organelle;intracellular organelle;intracellular organelle part;intracellular part;membrane;membrane-bounded organelle;nuclear part;nucleoplasm;nucleus;organelle;organelle part;plasma membrane		1	1	20.9	1.6355	M0QZ82;B4DTS2;Q9BZL6	Serine/threonine-protein kinase;Serine/threonine-protein kinase D2	PRKD2	40;41;42;43
catabolic process;cellular catabolic process;cellular macromolecule catabolic process;cellular macromolecule metabolic process;cellular metabolic process;cellular nitrogen compound metabolic process;cellular process;gene expression;macromolecule catabolic process;macromolecule metabolic process;metabolic process;mRNA catabolic process;mRNA metabolic process;nitrogen compound metabolic process;nuc…	binding;identical protein binding;protein binding	cell part;cytoplasmic part;cytosol;intracellular;intracellular part		1	1	13	2.5042	M0QZH1;M0QX70;M0QYR7;M0R2N0;M0QZC7;Q9H0W8	Protein SMG9	SMG9	4
anatomical structure development;anatomical structure morphogenesis;apoptotic cell clearance;biological adhesion;biological regulation;blood vessel remodeling;cell activation;cell adhesion;cell communication;cell differentiation;cell maturation;cell migration;cell morphogenesis;cell morphogenesis involved in differentiation;cell motility;cell surface receptor linked signaling pathway;cell-substra…	adenyl nucleotide binding;adenyl ribonucleotide binding;ATP binding;binding;catalytic activity;kinase activity;lipid binding;molecular transducer activity;nucleotide binding;phosphatidylserine binding;phospholipid binding;phosphotransferase activity, alcohol group as acceptor;protein kinase activity;protein tyrosine kinase activity;purine nucleotide binding;purine ribonucleoside triphosphate bind…	cell part;cell surface;extracellular membrane-bounded organelle;extracellular organelle;extracellular region part;extracellular space;extracellular vesicular exosome;host cell part;host cell surface;integral to membrane;integral to plasma membrane;intrinsic to membrane;intrinsic to plasma membrane;membrane;membrane part;membrane-bounded organelle;membrane-bounded vesicle;organelle;other organism …		3	3	5.4	3.7568	M0R0W6;P30530	Receptor protein-tyrosine kinase;Tyrosine-protein kinase receptor UFO	AXL	417
biological regulation;biosynthetic process;cellular biosynthetic process;cellular macromolecule biosynthetic process;cellular macromolecule metabolic process;cellular metabolic process;cellular nitrogen compound metabolic process;cellular process;macromolecule biosynthetic process;macromolecule metabolic process;metabolic process;nitrogen compound metabolic process;nucleic acid metabolic process;…		cell part;cytoplasm;intracellular membrane-bounded organelle;intracellular organelle;intracellular part;membrane-bounded organelle;nucleus;organelle		1	1	9.8	8.3917	M0R0X3;A0A087WZT0;A0A087WUK6;M0QZ22;Q5PRF9	Protein Smaug homolog 2	SAMD4B	271
actin filament-based movement;actin filament-based process;anatomical structure morphogenesis;biological regulation;cell chemotaxis;cell migration;cell motility;cell part morphogenesis;cell projection morphogenesis;cell projection organization;cellular component morphogenesis;cellular component movement;cellular component organization;cellular component organization at cellular level;cellular com…	actin binding;actin-dependent ATPase activity;adenyl nucleotide binding;adenyl ribonucleotide binding;ADP binding;ATP binding;ATPase activity;ATPase activity, coupled;binding;calmodulin binding;catalytic activity;cation binding;cytoskeletal protein binding;enzyme activator activity;enzyme regulator activity;GTPase activator activity;GTPase regulator activity;hydrolase activity;hydrolase activity,…	actin cytoskeleton;cell cortex;cell part;cell projection;cell projection part;cytoplasm;cytoplasmic part;cytoskeletal part;cytoskeleton;cytosol;filamentous actin;filopodium tip;intracellular;intracellular non-membrane-bounded organelle;intracellular organelle;intracellular organelle part;intracellular part;lamellipodium;macromolecular complex;membrane;myosin complex;non-membrane-bounded organelle…		3	3	2.3	112.74	M0R300;M0R0P8;Q13459;M0R240;M0QXP0	Unconventional myosin-IXb	MYO9B	1976
biological regulation;biosynthetic process;cellular biosynthetic process;cellular macromolecule biosynthetic process;cellular macromolecule metabolic process;cellular metabolic process;cellular nitrogen compound metabolic process;cellular process;gene expression;macromolecule biosynthetic process;macromolecule metabolic process;metabolic process;mRNA metabolic process;mRNA processing;multi-organi…	binding;enzyme binding;nucleic acid binding;protein binding;RNA binding	cell part;intracellular membrane-bounded organelle;intracellular organelle;intracellular organelle part;intracellular part;macromolecular complex;membrane-bounded organelle;nuclear part;nucleoplasm;nucleus;organelle;organelle part;ribonucleoprotein complex;viral nucleocapsid;virion part		2	2	6.1	9.1968	M0R3F1;A0A0A0MRA5;B7Z4B8;Q9BUJ2;M0QYM5;M0QYI8;M0QYZ0	Heterogeneous nuclear ribonucleoprotein U-like protein 1	HNRNPUL1	565;567
biological regulation;cellular process;cellular response to stimulus;immune response;immune system process;metabolic process;positive regulation of biological process;positive regulation of catabolic process;positive regulation of cellular catabolic process;positive regulation of cellular metabolic process;positive regulation of cellular process;positive regulation of macromolecule metabolic proc…	binding;catalytic activity;GTP binding;GTPase activity;guanyl nucleotide binding;guanyl ribonucleotide binding;hydrolase activity;hydrolase activity, acting on acid anhydrides;hydrolase activity, acting on acid anhydrides, in phosphorus-containing anhydrides;nucleoside-triphosphatase activity;nucleotide binding;purine nucleotide binding;purine ribonucleoside triphosphate binding;purine ribonucleo…	cell part;cytoplasmic exosome (RNase complex);cytoplasmic part;cytosol;exosome (RNase complex);intracellular part;macromolecular complex;membrane;protein complex		2	2	5.7	1.5679	O00178;F8WAZ4;F5H716	GTP-binding protein 1	GTPBP1	44;47
biological regulation;biosynthetic process;cell cycle;cellular biosynthetic process;cellular component organization;cellular component organization at cellular level;cellular component organization or biogenesis;cellular component organization or biogenesis at cellular level;cellular macromolecule biosynthetic process;cellular macromolecule metabolic process;cellular metabolic process;cellular ni…	binding;chromatin binding;enzyme binding;protein binding;protein dimerization activity;protein heterodimerization activity	cell part;DSIF complex;intracellular membrane-bounded organelle;intracellular organelle;intracellular organelle part;intracellular part;macromolecular complex;membrane-bounded organelle;nuclear part;nucleoplasm;nucleoplasm part;nucleus;organelle;organelle part;protein complex;transcription elongation factor complex		4	4	6.3	14.914	O00267;M0QYL9	Transcription elongation factor SPT5	SUPT5H	1034
[truncated: 181 more rows]
