# Supplementary material for: Phosphoproteomic Analysis Reveals the Importance of Kinase Regulation During Orbivirus Infection
Source: Mol Cell Proteomics. 2017 Aug 29;16(11):1990–2005. doi: 10.1074/mcp.M117.067355 (PMC5672004; doi:10.1074/mcp.M117.067355)
Supplement: Supplemental Data [file 10.1074_M117.067355_mcp.M117.067355-4.xlsx]

## Sheet: All phosphopeptides
Modifications	Raw file	Phospho (STY)	m/z	Charge	Mass Error [Da]	Score	Delta score	Sequence	Modified sequence	Proteins	Gene names	Protein names
Phospho (STY)	R1_FeNTA_Phos	1	989.389	2	0.00096322	163.15	117.33	AADPPAENSSAPEAEQGGAE	_AADPPAENSS(ph)APEAEQGGAE_	P67809;H0Y449;A0A087X1S2	YBX1	Nuclease-sensitive element-binding protein 1
Phospho (STY)	R1_TiO2_Phos	1	989.389	2	0.0025367	157.38	119.96	AADPPAENSSAPEAEQGGAE	_AADPPAENS(ph)SAPEAEQGGAE_	P67809;H0Y449;A0A087X1S2	YBX1	Nuclease-sensitive element-binding protein 1
Phospho (STY)	R2_TiO2_Phos	1	989.389	2	0.0019588	127.37	89.52	AADPPAENSSAPEAEQGGAE	_AADPPAENSS(ph)APEAEQGGAE_	P67809;H0Y449;A0A087X1S2	YBX1	Nuclease-sensitive element-binding protein 1
Phospho (STY)	R3_FeNTA_Phos_rpt	1	989.389	2	0.0023301	136.33	94.136	AADPPAENSSAPEAEQGGAE	_AADPPAENSS(ph)APEAEQGGAE_	P67809;H0Y449;A0A087X1S2	YBX1	Nuclease-sensitive element-binding protein 1
Phospho (STY)	R3_TiO2_Phos	1	989.389	2	0.0017949	118.02	75.547	AADPPAENSSAPEAEQGGAE	_AADPPAENSS(ph)APEAEQGGAE_	P67809;H0Y449;A0A087X1S2	YBX1	Nuclease-sensitive element-binding protein 1
Phospho (STY)	R1_FeNTA_Phos	1	1084.47	2	0.00046974	333.59	270.89	AAFDDAIAELDTLSEESYK	_AAFDDAIAELDTLS(ph)EESYK_	P62258;K7EM20	YWHAE	14-3-3 protein epsilon
Phospho (STY)	R1_TiO2_Phos	1	1084.47	2	-1.7228e-05	373.9	335.32	AAFDDAIAELDTLSEESYK	_AAFDDAIAELDTLS(ph)EESYK_	P62258;K7EM20	YWHAE	14-3-3 protein epsilon
Phospho (STY)	R1_TiO2_Phos	1	723.315	3	-0.00040275	194.32	157.87	AAFDDAIAELDTLSEESYK	_AAFDDAIAELDTLS(ph)EESYK_	P62258;K7EM20	YWHAE	14-3-3 protein epsilon
Phospho (STY)	R2_TiO2_Phos	1	1084.47	2	0.0001299	326.85	326.85	AAFDDAIAELDTLSEESYK	_AAFDDAIAELDTLS(ph)EESYK_	P62258;K7EM20	YWHAE	14-3-3 protein epsilon
Phospho (STY)	R2_TiO2_Phos	1	723.315	3	-0.00019233	138.98	138.98	AAFDDAIAELDTLSEESYK	_AAFDDAIAELDTLSEES(ph)YK_	P62258;K7EM20	YWHAE	14-3-3 protein epsilon
Phospho (STY)	R3_FeNTA_Phos_rpt	1	1084.47	2	-0.0005495	332.37	332.37	AAFDDAIAELDTLSEESYK	_AAFDDAIAELDTLS(ph)EESYK_	P62258;K7EM20	YWHAE	14-3-3 protein epsilon
Phospho (STY)	R3_TiO2_Phos	1	1084.47	2	0.00010518	335.14	305.63	AAFDDAIAELDTLSEESYK	_AAFDDAIAELDTLS(ph)EESYK_	P62258;K7EM20	YWHAE	14-3-3 protein epsilon
Phospho (STY)	R2_TiO2_Phos	1	1109.49	3	-0.00037135	132.8	118.28	AAFTTPDHAPLSPQSSVASSGSEQTEEQGSSR	_AAFTTPDHAPLS(ph)PQSSVASSGSEQTEEQGSSR_	M0R0X3;A0A087WZT0;A0A087WUK6;M0QZ22;Q5PRF9	SAMD4B	Protein Smaug homolog 2
Phospho (STY)	R3_TiO2_Phos	1	1109.49	3	-0.00059801	114.24	95.334	AAFTTPDHAPLSPQSSVASSGSEQTEEQGSSR	_AAFTTPDHAPLS(ph)PQSSVASSGSEQTEEQGSSR_	M0R0X3;A0A087WZT0;A0A087WUK6;M0QZ22;Q5PRF9	SAMD4B	Protein Smaug homolog 2
Phospho (STY)	R1_FeNTA_Phos	1	646.619	3	-0.00070892	70.784	46.942	AAHTEDINACTLTTSPR	_AAHTEDINACTLTTS(ph)PR_	H7C155;P04049	RAF1	RAF proto-oncogene serine/threonine-protein kinase
Phospho (STY)	R1_FeNTA_Phos	1	969.425	2	-0.00064223	277.34	223.83	AAHTEDINACTLTTSPR	_AAHTEDINACTLTTS(ph)PR_	H7C155;P04049	RAF1	RAF proto-oncogene serine/threonine-protein kinase
Phospho (STY)	R1_TiO2_Phos	1	969.425	2	0.00043163	230.45	178.92	AAHTEDINACTLTTSPR	_AAHTEDINACTLTTS(ph)PR_	H7C155;P04049	RAF1	RAF proto-oncogene serine/threonine-protein kinase
Phospho (STY)	R2_TiO2_Phos	1	969.425	2	-0.0016047	197.51	123.92	AAHTEDINACTLTTSPR	_AAHTEDINACTLTTS(ph)PR_	H7C155;P04049	RAF1	RAF proto-oncogene serine/threonine-protein kinase
Phospho (STY)	R3_TiO2_Phos	1	969.425	2	-0.0011125	216.26	141.5	AAHTEDINACTLTTSPR	_AAHTEDINACTLTTS(ph)PR_	H7C155;P04049	RAF1	RAF proto-oncogene serine/threonine-protein kinase
Oxidation (M),Phospho (STY)	R1_TiO2_Phos	1	1041.44	3	0.0024681	192.16	164.58	AALGLQDSDDEDAAVDIDEQIESMFNSK	_AALGLQDS(ph)DDEDAAVDIDEQIESM(ox)FNSK_	A0A0C4DG89;Q7L014	DDX46	Probable ATP-dependent RNA helicase DDX46
Oxidation (M),Phospho (STY)	R2_TiO2_Phos	1	1041.44	3	0.0004113	203.59	159.21	AALGLQDSDDEDAAVDIDEQIESMFNSK	_AALGLQDS(ph)DDEDAAVDIDEQIESM(ox)FNSK_	A0A0C4DG89;Q7L014	DDX46	Probable ATP-dependent RNA helicase DDX46
Oxidation (M),Phospho (STY)	R2_TiO2_Phos	1	1561.66	2	0.00026625	108.05	88.516	AALGLQDSDDEDAAVDIDEQIESMFNSK	_AALGLQDS(ph)DDEDAAVDIDEQIESM(ox)FNSK_	A0A0C4DG89;Q7L014	DDX46	Probable ATP-dependent RNA helicase DDX46
Oxidation (M),Phospho (STY)	R2_TiO2_Phos	1	1041.44	3	-0.00014363	173.32	136.96	AALGLQDSDDEDAAVDIDEQIESMFNSK	_AALGLQDS(ph)DDEDAAVDIDEQIESM(ox)FNSK_	A0A0C4DG89;Q7L014	DDX46	Probable ATP-dependent RNA helicase DDX46
Oxidation (M),Phospho (STY)	R2_TiO2_Phos	1	1561.66	2	0.00048081	142.3	121.05	AALGLQDSDDEDAAVDIDEQIESMFNSK	_AALGLQDS(ph)DDEDAAVDIDEQIESM(ox)FNSK_	A0A0C4DG89;Q7L014	DDX46	Probable ATP-dependent RNA helicase DDX46
Oxidation (M),Phospho (STY)	R3_TiO2_Phos	1	1041.44	3	-0.00047193	208.88	160.9	AALGLQDSDDEDAAVDIDEQIESMFNSK	_AALGLQDS(ph)DDEDAAVDIDEQIESM(ox)FNSK_	A0A0C4DG89;Q7L014	DDX46	Probable ATP-dependent RNA helicase DDX46
Oxidation (M),Phospho (STY)	R3_TiO2_Phos	1	1561.66	2	-0.0026901	115.58	98.897	AALGLQDSDDEDAAVDIDEQIESMFNSK	_AALGLQDS(ph)DDEDAAVDIDEQIESM(ox)FNSK_	A0A0C4DG89;Q7L014	DDX46	Probable ATP-dependent RNA helicase DDX46
Oxidation (M),Phospho (STY)	R3_TiO2_Phos	1	1041.44	3	-0.00033002	218.87	183.08	AALGLQDSDDEDAAVDIDEQIESMFNSK	_AALGLQDS(ph)DDEDAAVDIDEQIESM(ox)FNSK_	A0A0C4DG89;Q7L014	DDX46	Probable ATP-dependent RNA helicase DDX46
Oxidation (M),Phospho (STY)	R3_TiO2_Phos	1	1561.66	2	-0.0027039	93.546	66.521	AALGLQDSDDEDAAVDIDEQIESMFNSK	_AALGLQDS(ph)DDEDAAVDIDEQIESM(ox)FNSK_	A0A0C4DG89;Q7L014	DDX46	Probable ATP-dependent RNA helicase DDX46
2 Phospho (STY)	R1_TiO2_Phos	2	893.94	2	0.0028544	122.63	31.569	AALNATNAVKRLQTR	_AALNAT(ph)NAVKRLQT(ph)R_	H7C5N4;Q8N0Z3	SPICE1	Spindle and centriole-associated protein 1
2 Phospho (STY)	R2_TiO2_Phos	2	893.94	2	0.0017455	101.3	11.393	AALNATNAVKRLQTR	_AALNAT(ph)NAVKRLQT(ph)R_	H7C5N4;Q8N0Z3	SPICE1	Spindle and centriole-associated protein 1
Phospho (STY)	R1_TiO2_Phos	1	595.297	3	-0.00049353	78.69	65.516	AAPPPPPPPPPLESSPR	_AAPPPPPPPPPLES(ph)SPR_	Q5T4S7	UBR4	E3 ubiquitin-protein ligase UBR4
Phospho (STY)	R2_TiO2_Phos	1	595.297	3	-0.00020944	55.782	55.782	AAPPPPPPPPPLESSPR	_AAPPPPPPPPPLES(ph)SPR_	Q5T4S7	UBR4	E3 ubiquitin-protein ligase UBR4
Phospho (STY)	R3_TiO2_Phos	1	595.297	3	-0.00011343	93.237	75.835	AAPPPPPPPPPLESSPR	_AAPPPPPPPPPLES(ph)SPR_	Q5T4S7	UBR4	E3 ubiquitin-protein ligase UBR4
Phospho (STY)	R1_FeNTA_Phos	1	447.744	2	-0.00019295	120.27	36.625	AASALLLR	_AAS(ph)ALLLR_	F5H672;F5H5N2;B4DNC9;B3KQ30;Q9H1K1	ISCU	Iron-sulfur cluster assembly enzyme ISCU, mitochondrial
Phospho (STY)	R1_TiO2_Phos	1	447.744	2	-5.707e-05	116.52	52.55	AASALLLR	_AAS(ph)ALLLR_	F5H672;F5H5N2;B4DNC9;B3KQ30;Q9H1K1	ISCU	Iron-sulfur cluster assembly enzyme ISCU, mitochondrial
Phospho (STY)	R2_TiO2_Phos	1	447.744	2	-0.00047387	112.3	54.049	AASALLLR	_AAS(ph)ALLLR_	F5H672;F5H5N2;B4DNC9;B3KQ30;Q9H1K1	ISCU	Iron-sulfur cluster assembly enzyme ISCU, mitochondrial
Phospho (STY)	R3_FeNTA_Phos_rpt	1	447.744	2	-0.00013166	91.658	35.645	AASALLLR	_AAS(ph)ALLLR_	F5H672;F5H5N2;B4DNC9;B3KQ30;Q9H1K1	ISCU	Iron-sulfur cluster assembly enzyme ISCU, mitochondrial
Phospho (STY)	R3_TiO2_Phos	1	447.744	2	-0.00024109	107.79	35.623	AASALLLR	_AAS(ph)ALLLR_	F5H672;F5H5N2;B4DNC9;B3KQ30;Q9H1K1	ISCU	Iron-sulfur cluster assembly enzyme ISCU, mitochondrial
Phospho (STY)	R1_FeNTA_Phos	1	994.405	2	0.0013028	264.01	189.55	AASDGQYENQSPEATSPR	_AASDGQYENQS(ph)PEATSPR_	H0Y4U1;A0A087WWW7;E9PGF5;E9PF55;Q9HBL0	TNS1	Tensin-1
Phospho (STY)	R1_TiO2_Phos	1	994.405	2	0.0018617	284.46	244.28	AASDGQYENQSPEATSPR	_AASDGQYENQS(ph)PEATSPR_	H0Y4U1;A0A087WWW7;E9PGF5;E9PF55;Q9HBL0	TNS1	Tensin-1
Phospho (STY)	R2_TiO2_Phos	1	994.405	2	0.0026147	278.07	224.09	AASDGQYENQSPEATSPR	_AASDGQYENQS(ph)PEATSPR_	H0Y4U1;A0A087WWW7;E9PGF5;E9PF55;Q9HBL0	TNS1	Tensin-1
Phospho (STY)	R2_TiO2_Phos	1	994.405	2	0.0016241	295.16	255.38	AASDGQYENQSPEATSPR	_AAS(ph)DGQYENQSPEATSPR_	H0Y4U1;A0A087WWW7;E9PGF5;E9PF55;Q9HBL0	TNS1	Tensin-1
Phospho (STY)	R3_FeNTA_Phos_rpt	1	994.405	2	0.00081942	300.5	228.21	AASDGQYENQSPEATSPR	_AASDGQYENQS(ph)PEATSPR_	H0Y4U1;A0A087WWW7;E9PGF5;E9PF55;Q9HBL0	TNS1	Tensin-1
Phospho (STY)	R3_TiO2_Phos	1	994.405	2	0.001848	233.38	192.62	AASDGQYENQSPEATSPR	_AASDGQYENQS(ph)PEATSPR_	H0Y4U1;A0A087WWW7;E9PGF5;E9PF55;Q9HBL0	TNS1	Tensin-1
Phospho (STY)	R3_TiO2_Phos	1	994.405	2	0.0026304	293.08	250.38	AASDGQYENQSPEATSPR	_AAS(ph)DGQYENQSPEATSPR_	H0Y4U1;A0A087WWW7;E9PGF5;E9PF55;Q9HBL0	TNS1	Tensin-1
2 Phospho (STY)	R2_TiO2_Phos	2	1034.39	2	0.0014921	282.18	234.13	AASDGQYENQSPEATSPR	_AAS(ph)DGQYENQS(ph)PEATSPR_	H0Y4U1;A0A087WWW7;E9PGF5;E9PF55;Q9HBL0	TNS1	Tensin-1
Phospho (STY)	R1_FeNTA_Phos	1	804.898	2	-9.9086e-05	143.43	110.39	AASDPLLSSVSPAVSK	_AASDPLLSSVS(ph)PAVSK_	P19532	TFE3	Transcription factor E3
Phospho (STY)	R1_TiO2_Phos	1	804.898	2	0.00080292	188.58	156.51	AASDPLLSSVSPAVSK	_AASDPLLSSVS(ph)PAVSK_	P19532	TFE3	Transcription factor E3
Phospho (STY)	R2_TiO2_Phos	1	804.898	2	0.00026097	163.34	110.77	AASDPLLSSVSPAVSK	_AASDPLLSSVS(ph)PAVSK_	P19532	TFE3	Transcription factor E3
Phospho (STY)	R3_FeNTA_Phos_rpt	1	804.898	2	0.00033426	169.64	155.26	AASDPLLSSVSPAVSK	_AASDPLLSSVS(ph)PAVSK_	P19532	TFE3	Transcription factor E3
Phospho (STY)	R3_TiO2_Phos	1	804.898	2	0.00061559	120.9	78.904	AASDPLLSSVSPAVSK	_AASDPLLSSVS(ph)PAVSK_	P19532	TFE3	Transcription factor E3
Acetyl (Protein N-term),Phospho (STY)	R1_TiO2_Phos	1	713.318	3	-1.6649e-05	60.542	19.34	AASDTERDGLAPEKTSPDR	_(ac)AASDTERDGLAPEKT(ph)SPDR_	E9PI52;Q7L4I2	RSRC2	Arginine/serine-rich coiled-coil protein 2
Acetyl (Protein N-term),Phospho (STY)	R3_TiO2_Phos	1	713.318	3	0.00027198	93.342	93.342	AASDTERDGLAPEKTSPDR	_(ac)AASDTERDGLAPEKTS(ph)PDR_	E9PI52;Q7L4I2	RSRC2	Arginine/serine-rich coiled-coil protein 2
Phospho (STY)	R1_FeNTA_Phos	1	910.925	2	0.00028257	197.1	140.3	AASPPASASDLIEQQQK	_AAS(ph)PPASASDLIEQQQK_	Q5VSL9	STRIP1	Striatin-interacting protein 1
Phospho (STY)	R1_TiO2_Phos	1	910.925	2	0.00074236	272.32	231.77	AASPPASASDLIEQQQK	_AAS(ph)PPASASDLIEQQQK_	Q5VSL9	STRIP1	Striatin-interacting protein 1
Phospho (STY)	R1_TiO2_Phos	1	607.619	3	-5.7001e-05	126.8	86.247	AASPPASASDLIEQQQK	_AAS(ph)PPASASDLIEQQQK_	Q5VSL9	STRIP1	Striatin-interacting protein 1
Phospho (STY)	R2_TiO2_Phos	1	910.925	2	0.002325	241.68	222.09	AASPPASASDLIEQQQK	_AAS(ph)PPASASDLIEQQQK_	Q5VSL9	STRIP1	Striatin-interacting protein 1
Phospho (STY)	R3_FeNTA_Phos_rpt	1	910.925	2	0.0019456	214.54	214.54	AASPPASASDLIEQQQK	_AAS(ph)PPASASDLIEQQQK_	Q5VSL9	STRIP1	Striatin-interacting protein 1
Phospho (STY)	R3_TiO2_Phos	1	910.925	2	0.00062704	236.75	194.76	AASPPASASDLIEQQQK	_AAS(ph)PPASASDLIEQQQK_	Q5VSL9	STRIP1	Striatin-interacting protein 1
2 Phospho (STY)	R1_TiO2_Phos	2	580.231	2	-0.00066563	82.705	44.429	AASPSPQSVR	_AAS(ph)PS(ph)PQSVR_	A9Z1X7;E9PCT1;Q8IYB3	SRRM1	Serine/arginine repetitive matrix protein 1
2 Phospho (STY)	R3_FeNTA_Phos_rpt	2	580.231	2	0.00022689	140.01	65.841	AASPSPQSVR	_AAS(ph)PS(ph)PQSVR_	A9Z1X7;E9PCT1;Q8IYB3	SRRM1	Serine/arginine repetitive matrix protein 1
2 Phospho (STY)	R3_TiO2_Phos	2	580.231	2	-0.0001293	108.32	47.776	AASPSPQSVR	_AAS(ph)PS(ph)PQSVR_	A9Z1X7;E9PCT1;Q8IYB3	SRRM1	Serine/arginine repetitive matrix protein 1
Phospho (STY)	R3_FeNTA_Phos_rpt	1	540.248	2	0.00077524	83.617	34.669	AASPSPQSVR	_AAS(ph)PSPQSVR_	A9Z1X7;E9PCT1;Q8IYB3	SRRM1	Serine/arginine repetitive matrix protein 1
Phospho (STY)	R1_FeNTA_Phos	1	946.733	3	0.00045077	106.63	86.025	ADAPDAGAQSDSELPSYHQNDVSLDR	_ADAPDAGAQS(ph)DSELPSYHQNDVSLDR_	Q92538	GBF1	Golgi-specific brefeldin A-resistance guanine nucleotide exchange factor 1
Phospho (STY)	R1_TiO2_Phos	1	946.733	3	-0.00022247	118.21	100.97	ADAPDAGAQSDSELPSYHQNDVSLDR	_ADAPDAGAQS(ph)DSELPSYHQNDVSLDR_	Q92538	GBF1	Golgi-specific brefeldin A-resistance guanine nucleotide exchange factor 1
Phospho (STY)	R2_TiO2_Phos	1	946.733	3	0.00095029	76.796	76.796	ADAPDAGAQSDSELPSYHQNDVSLDR	_ADAPDAGAQS(ph)DSELPSYHQNDVSLDR_	Q92538	GBF1	Golgi-specific brefeldin A-resistance guanine nucleotide exchange factor 1
Phospho (STY)	R3_FeNTA_Phos_rpt	1	946.733	3	0.0014166	50.536	33.562	ADAPDAGAQSDSELPSYHQNDVSLDR	_ADAPDAGAQS(ph)DSELPSYHQNDVSLDR_	Q92538	GBF1	Golgi-specific brefeldin A-resistance guanine nucleotide exchange factor 1
Phospho (STY)	R3_TiO2_Phos	1	946.733	3	0.0003278	138	112.69	ADAPDAGAQSDSELPSYHQNDVSLDR	_ADAPDAGAQS(ph)DSELPSYHQNDVSLDR_	Q92538	GBF1	Golgi-specific brefeldin A-resistance guanine nucleotide exchange factor 1
Acetyl (Protein N-term),Phospho (STY)	R1_TiO2_Phos	1	764.309	2	-0.00013015	146.27	96.94	ADLEEQLSDEEK	_(ac)ADLEEQLS(ph)DEEK_	P47755;F8W9N7;F8WED3;C9JUG7	CAPZA2	F-actin-capping protein subunit alpha-2
Acetyl (Protein N-term),Phospho (STY)	R2_TiO2_Phos	1	764.309	2	0.0003316	196.67	128.16	ADLEEQLSDEEK	_(ac)ADLEEQLS(ph)DEEK_	P47755;F8W9N7;F8WED3;C9JUG7	CAPZA2	F-actin-capping protein subunit alpha-2
Acetyl (Protein N-term),Phospho (STY)	R3_TiO2_Phos	1	764.309	2	0.00071274	168.1	130.58	ADLEEQLSDEEK	_(ac)ADLEEQLS(ph)DEEK_	P47755;F8W9N7;F8WED3;C9JUG7	CAPZA2	F-actin-capping protein subunit alpha-2
Phospho (STY)	R1_FeNTA_Phos	1	824.87	2	-0.00012925	211.45	148.1	ADLNQGIGEPQSPSR	_ADLNQGIGEPQS(ph)PSR_	Q96C19	EFHD2	EF-hand domain-containing protein D2
Phospho (STY)	R1_TiO2_Phos	1	824.87	2	-0.00036387	257.72	192.5	ADLNQGIGEPQSPSR	_ADLNQGIGEPQS(ph)PSR_	Q96C19	EFHD2	EF-hand domain-containing protein D2
Phospho (STY)	R2_TiO2_Phos	1	824.87	2	0.00032923	262.82	168.03	ADLNQGIGEPQSPSR	_ADLNQGIGEPQS(ph)PSR_	Q96C19	EFHD2	EF-hand domain-containing protein D2
Phospho (STY)	R3_FeNTA_Phos_rpt	1	824.87	2	0.00017341	213.02	151.8	ADLNQGIGEPQSPSR	_ADLNQGIGEPQS(ph)PSR_	Q96C19	EFHD2	EF-hand domain-containing protein D2
Phospho (STY)	R3_TiO2_Phos	1	824.87	2	-0.00086534	237.34	157.54	ADLNQGIGEPQSPSR	_ADLNQGIGEPQS(ph)PSR_	Q96C19	EFHD2	EF-hand domain-containing protein D2
Phospho (STY)	R2_TiO2_Phos	1	602.283	3	0.00018674	90.872	67.341	ADLNQGIGEPQSPSRR	_ADLNQGIGEPQS(ph)PSRR_	Q96C19	EFHD2	EF-hand domain-containing protein D2
Phospho (STY)	R2_TiO2_Phos	1	902.921	2	0.0017783	99.915	41.091	ADLNQGIGEPQSPSRR	_ADLNQGIGEPQS(ph)PSRR_	Q96C19	EFHD2	EF-hand domain-containing protein D2
2 Phospho (STY)	R1_FeNTA_Phos	2	924.814	2	NaN	246.66	166.77	AEDSDSEPEPEDNVR	_AEDS(ph)DS(ph)EPEPEDNVR_	Q9H0D6	XRN2	5-3 exoribonuclease 2
2 Phospho (STY)	R1_FeNTA_Phos	2	924.814	2	NaN	216	136.98	AEDSDSEPEPEDNVR	_AEDS(ph)DS(ph)EPEPEDNVR_	Q9H0D6	XRN2	5-3 exoribonuclease 2
2 Phospho (STY)	R1_FeNTA_Phos	2	924.814	2	NaN	217.32	175.01	AEDSDSEPEPEDNVR	_AEDS(ph)DS(ph)EPEPEDNVR_	Q9H0D6	XRN2	5-3 exoribonuclease 2
2 Phospho (STY)	R1_FeNTA_Phos	2	924.814	2	NaN	241.39	178.1	AEDSDSEPEPEDNVR	_AEDS(ph)DS(ph)EPEPEDNVR_	Q9H0D6	XRN2	5-3 exoribonuclease 2
2 Phospho (STY)	R1_TiO2_Phos	2	924.814	2	NaN	248.81	182.02	AEDSDSEPEPEDNVR	_AEDS(ph)DS(ph)EPEPEDNVR_	Q9H0D6	XRN2	5-3 exoribonuclease 2
2 Phospho (STY)	R1_TiO2_Phos	2	924.814	2	NaN	223.15	174.44	AEDSDSEPEPEDNVR	_AEDS(ph)DS(ph)EPEPEDNVR_	Q9H0D6	XRN2	5-3 exoribonuclease 2
2 Phospho (STY)	R1_TiO2_Phos	2	924.814	2	NaN	154.51	97.021	AEDSDSEPEPEDNVR	_AEDS(ph)DS(ph)EPEPEDNVR_	Q9H0D6	XRN2	5-3 exoribonuclease 2
2 Phospho (STY)	R1_TiO2_Phos	2	924.814	2	NaN	197.15	133.26	AEDSDSEPEPEDNVR	_AEDS(ph)DS(ph)EPEPEDNVR_	Q9H0D6	XRN2	5-3 exoribonuclease 2
2 Phospho (STY)	R2_TiO2_Phos	2	924.814	2	0.002088	226.06	183.81	AEDSDSEPEPEDNVR	_AEDS(ph)DS(ph)EPEPEDNVR_	Q9H0D6	XRN2	5-3 exoribonuclease 2
2 Phospho (STY)	R2_TiO2_Phos	2	924.814	2	NaN	201.4	131.14	AEDSDSEPEPEDNVR	_AEDS(ph)DS(ph)EPEPEDNVR_	Q9H0D6	XRN2	5-3 exoribonuclease 2
2 Phospho (STY)	R2_TiO2_Phos	2	924.814	2	NaN	180.56	121.32	AEDSDSEPEPEDNVR	_AEDS(ph)DS(ph)EPEPEDNVR_	Q9H0D6	XRN2	5-3 exoribonuclease 2
2 Phospho (STY)	R3_FeNTA_Phos_rpt	2	924.814	2	0.00013211	239.58	191.02	AEDSDSEPEPEDNVR	_AEDS(ph)DS(ph)EPEPEDNVR_	Q9H0D6	XRN2	5-3 exoribonuclease 2
2 Phospho (STY)	R3_FeNTA_Phos_rpt	2	924.814	2	NaN	163.02	100.64	AEDSDSEPEPEDNVR	_AEDS(ph)DS(ph)EPEPEDNVR_	Q9H0D6	XRN2	5-3 exoribonuclease 2
2 Phospho (STY)	R3_FeNTA_Phos_rpt	2	924.814	2	NaN	187	134	AEDSDSEPEPEDNVR	_AEDS(ph)DS(ph)EPEPEDNVR_	Q9H0D6	XRN2	5-3 exoribonuclease 2
2 Phospho (STY)	R3_TiO2_Phos	2	924.814	2	0.00060157	209.33	155.88	AEDSDSEPEPEDNVR	_AEDS(ph)DS(ph)EPEPEDNVR_	Q9H0D6	XRN2	5-3 exoribonuclease 2
2 Phospho (STY)	R3_TiO2_Phos	2	924.814	2	NaN	180.64	120.96	AEDSDSEPEPEDNVR	_AEDS(ph)DS(ph)EPEPEDNVR_	Q9H0D6	XRN2	5-3 exoribonuclease 2
2 Phospho (STY)	R3_TiO2_Phos	2	924.814	2	NaN	128.45	56.034	AEDSDSEPEPEDNVR	_AEDS(ph)DS(ph)EPEPEDNVR_	Q9H0D6	XRN2	5-3 exoribonuclease 2
2 Phospho (STY)	R3_TiO2_Phos	2	924.814	2	NaN	226.67	167.85	AEDSDSEPEPEDNVR	_AEDS(ph)DS(ph)EPEPEDNVR_	Q9H0D6	XRN2	5-3 exoribonuclease 2
Phospho (STY)	R1_FeNTA_Phos	1	465.569	3	-5.7918e-06	78.902	55.434	AEEKSPISINVK	_AEEKS(ph)PISINVK_	Q9UK58	CCNL1	Cyclin-L1
Phospho (STY)	R1_TiO2_Phos	1	697.85	2	0.00090807	164.66	162.64	AEEKSPISINVK	_AEEKS(ph)PISINVK_	Q9UK58	CCNL1	Cyclin-L1
Phospho (STY)	R1_TiO2_Phos	1	465.569	3	-3.8114e-05	67.879	67.879	AEEKSPISINVK	_AEEKS(ph)PISINVK_	Q9UK58	CCNL1	Cyclin-L1
Phospho (STY)	R2_TiO2_Phos	1	697.85	2	-0.0005797	134.37	134.37	AEEKSPISINVK	_AEEKS(ph)PISINVK_	Q9UK58	CCNL1	Cyclin-L1
Phospho (STY)	R2_TiO2_Phos	1	465.569	3	-0.00030628	59.513	15.057	AEEKSPISINVK	_AEEKS(ph)PISINVK_	Q9UK58	CCNL1	Cyclin-L1
Phospho (STY)	R2_TiO2_Phos	1	465.569	3	-0.00032528	70.134	32.166	AEEKSPISINVK	_AEEKS(ph)PISINVK_	Q9UK58	CCNL1	Cyclin-L1
Phospho (STY)	R3_FeNTA_Phos_rpt	1	465.569	3	0.00013398	72.34	68.173	AEEKSPISINVK	_AEEKS(ph)PISINVK_	Q9UK58	CCNL1	Cyclin-L1
Phospho (STY)	R3_FeNTA_Phos_rpt	1	697.85	2	0.00057774	140.03	140.03	AEEKSPISINVK	_AEEKS(ph)PISINVK_	Q9UK58	CCNL1	Cyclin-L1
Phospho (STY)	R3_TiO2_Phos	1	465.569	3	-0.00014831	95.755	81.124	AEEKSPISINVK	_AEEKS(ph)PISINVK_	Q9UK58	CCNL1	Cyclin-L1
Phospho (STY)	R3_TiO2_Phos	1	697.85	2	0.00034077	125.36	79.591	AEEKSPISINVK	_AEEKS(ph)PISINVK_	Q9UK58	CCNL1	Cyclin-L1
Phospho (STY)	R3_TiO2_Phos	1	697.85	2	0.00045051	130.95	90.365	AEEKSPISINVK	_AEEKS(ph)PISINVK_	Q9UK58	CCNL1	Cyclin-L1
Phospho (STY)	R2_TiO2_Phos	1	1110.43	3	NaN	62.67	28.195	AEEPPSQLDQDTQVQDMDEGSDDEEEGQK	_AEEPPSQLDQDTQVQDMDEGS(ph)DDEEEGQK_	Q15459;H7C1L2	SF3A1	Splicing factor 3A subunit 1
Phospho (STY)	R1_FeNTA_Phos	1	697.298	2	0.00050156	113.54	65.548	AEGEPQEESPLK	_AEGEPQEES(ph)PLK_	Q9NYF8;E9PK09;E9PQN2;E9PKI6;E9PK91;E9PJA7	BCLAF1	Bcl-2-associated transcription factor 1
Phospho (STY)	R3_TiO2_Phos	1	697.298	2	-6.8063e-05	126.56	76.356	AEGEPQEESPLK	_AEGEPQEES(ph)PLK_	Q9NYF8;E9PK09;E9PQN2;E9PKI6;E9PK91;E9PJA7	BCLAF1	Bcl-2-associated transcription factor 1
Phospho (STY)	R1_FeNTA_Phos	1	979.846	2	NaN	284.15	228.81	AESCGSFDETESEESSK	_AESCGS(ph)FDETESEESSK_	A8MXB7;Q9Y343	SNX24	Sorting nexin-24
Phospho (STY)	R2_TiO2_Phos	1	979.846	2	0.0016215	268.17	228.54	AESCGSFDETESEESSK	_AESCGS(ph)FDETESEESSK_	A8MXB7;Q9Y343	SNX24	Sorting nexin-24
Phospho (STY)	R2_TiO2_Phos	1	979.846	2	NaN	364.38	304.63	AESCGSFDETESEESSK	_AESCGS(ph)FDETESEESSK_	A8MXB7;Q9Y343	SNX24	Sorting nexin-24
Phospho (STY)	R2_TiO2_Phos	1	979.846	2	NaN	289.59	246.63	AESCGSFDETESEESSK	_AESCGS(ph)FDETESEESSK_	A8MXB7;Q9Y343	SNX24	Sorting nexin-24
Phospho (STY)	R3_TiO2_Phos	1	979.846	2	0.00054782	222.09	191.2	AESCGSFDETESEESSK	_AESCGS(ph)FDETESEESSK_	A8MXB7;Q9Y343	SNX24	Sorting nexin-24
Phospho (STY)	R3_TiO2_Phos	1	979.846	2	NaN	297.73	242.47	AESCGSFDETESEESSK	_AESCGS(ph)FDETESEESSK_	A8MXB7;Q9Y343	SNX24	Sorting nexin-24
Phospho (STY)	R3_TiO2_Phos	1	979.846	2	NaN	273.44	214.81	AESCGSFDETESEESSK	_AESCGS(ph)FDETESEESSK_	A8MXB7;Q9Y343	SNX24	Sorting nexin-24
Phospho (STY)	R1_TiO2_Phos	1	614.239	2	0.00015371	112.94	50.205	AESPEEVACR	_AES(ph)PEEVACR_	Q7Z6Z7	HUWE1	E3 ubiquitin-protein ligase HUWE1
Phospho (STY)	R2_TiO2_Phos	1	614.239	2	0.00013331	124.6	83.983	AESPEEVACR	_AES(ph)PEEVACR_	Q7Z6Z7	HUWE1	E3 ubiquitin-protein ligase HUWE1
Phospho (STY)	R3_TiO2_Phos	1	614.239	2	0.00051617	121.68	75.006	AESPEEVACR	_AES(ph)PEEVACR_	Q7Z6Z7	HUWE1	E3 ubiquitin-protein ligase HUWE1
2 Phospho (STY)	R1_FeNTA_Phos	2	1018.91	2	-0.0002898	171.3	118.99	AESPESSAIESTQSTPQK	_AES(ph)PESSAIESTQST(ph)PQK_	Q9NTI5	PDS5B	Sister chromatid cohesion protein PDS5 homolog B
2 Phospho (STY)	R1_TiO2_Phos	2	1018.91	2	0.0014154	216.9	156.21	AESPESSAIESTQSTPQK	_AES(ph)PESSAIESTQST(ph)PQK_	Q9NTI5	PDS5B	Sister chromatid cohesion protein PDS5 homolog B
2 Phospho (STY)	R2_TiO2_Phos	2	1018.91	2	0.00176	203.17	141.76	AESPESSAIESTQSTPQK	_AES(ph)PESSAIESTQST(ph)PQK_	Q9NTI5	PDS5B	Sister chromatid cohesion protein PDS5 homolog B
2 Phospho (STY)	R2_TiO2_Phos	2	679.608	3	0.00055581	99.813	79.105	AESPESSAIESTQSTPQK	_AES(ph)PESSAIESTQST(ph)PQK_	Q9NTI5	PDS5B	Sister chromatid cohesion protein PDS5 homolog B
2 Phospho (STY)	R3_FeNTA_Phos_rpt	2	1018.91	2	0.00078676	168.62	119.82	AESPESSAIESTQSTPQK	_AES(ph)PESSAIESTQS(ph)TPQK_	Q9NTI5	PDS5B	Sister chromatid cohesion protein PDS5 homolog B
2 Phospho (STY)	R3_TiO2_Phos	2	1018.91	2	0.00093624	191.97	136.16	AESPESSAIESTQSTPQK	_AES(ph)PESSAIESTQST(ph)PQK_	Q9NTI5	PDS5B	Sister chromatid cohesion protein PDS5 homolog B
Phospho (STY)	R1_FeNTA_Phos	1	978.925	2	0.00081704	187.56	127.88	AESPESSAIESTQSTPQK	_AES(ph)PESSAIESTQSTPQK_	Q9NTI5	PDS5B	Sister chromatid cohesion protein PDS5 homolog B
Phospho (STY)	R1_FeNTA_Phos	1	978.925	2	NaN	130.95	70.289	AESPESSAIESTQSTPQK	_AES(ph)PESSAIESTQSTPQK_	Q9NTI5	PDS5B	Sister chromatid cohesion protein PDS5 homolog B
Phospho (STY)	R1_FeNTA_Phos	1	978.925	2	NaN	116.04	45.01	AESPESSAIESTQSTPQK	_AES(ph)PESSAIESTQSTPQK_	Q9NTI5	PDS5B	Sister chromatid cohesion protein PDS5 homolog B
Phospho (STY)	R1_TiO2_Phos	1	978.925	2	0.0010466	190.18	150.17	AESPESSAIESTQSTPQK	_AES(ph)PESSAIESTQSTPQK_	Q9NTI5	PDS5B	Sister chromatid cohesion protein PDS5 homolog B
Phospho (STY)	R1_TiO2_Phos	1	652.953	3	0.0001313	109.1	82.293	AESPESSAIESTQSTPQK	_AES(ph)PESSAIESTQSTPQK_	Q9NTI5	PDS5B	Sister chromatid cohesion protein PDS5 homolog B
Phospho (STY)	R2_TiO2_Phos	1	652.953	3	-0.00026068	119.66	95.791	AESPESSAIESTQSTPQK	_AES(ph)PESSAIESTQSTPQK_	Q9NTI5	PDS5B	Sister chromatid cohesion protein PDS5 homolog B
Phospho (STY)	R2_TiO2_Phos	1	978.925	2	0.00046664	163.34	103.46	AESPESSAIESTQSTPQK	_AES(ph)PESSAIESTQSTPQK_	Q9NTI5	PDS5B	Sister chromatid cohesion protein PDS5 homolog B
Phospho (STY)	R2_TiO2_Phos	1	978.925	2	-5.3579e-05	183.73	107.97	AESPESSAIESTQSTPQK	_AES(ph)PESSAIESTQSTPQK_	Q9NTI5	PDS5B	Sister chromatid cohesion protein PDS5 homolog B
Phospho (STY)	R2_TiO2_Phos	1	978.925	2	NaN	175.7	113.62	AESPESSAIESTQSTPQK	_AES(ph)PESSAIESTQSTPQK_	Q9NTI5	PDS5B	Sister chromatid cohesion protein PDS5 homolog B
Phospho (STY)	R3_FeNTA_Phos_rpt	1	978.925	2	0.0016298	135.57	86.628	AESPESSAIESTQSTPQK	_AES(ph)PESSAIESTQSTPQK_	Q9NTI5	PDS5B	Sister chromatid cohesion protein PDS5 homolog B
Phospho (STY)	R3_TiO2_Phos	1	652.953	3	-0.00052239	118.55	98.562	AESPESSAIESTQSTPQK	_AES(ph)PESSAIESTQSTPQK_	Q9NTI5	PDS5B	Sister chromatid cohesion protein PDS5 homolog B
Phospho (STY)	R3_TiO2_Phos	1	978.925	2	-0.0007599	184.21	129.04	AESPESSAIESTQSTPQK	_AES(ph)PESSAIESTQSTPQK_	Q9NTI5	PDS5B	Sister chromatid cohesion protein PDS5 homolog B
Phospho (STY)	R3_TiO2_Phos	1	978.925	2	NaN	156.06	82.89	AESPESSAIESTQSTPQK	_AES(ph)PESSAIESTQSTPQK_	Q9NTI5	PDS5B	Sister chromatid cohesion protein PDS5 homolog B
2 Phospho (STY)	R1_TiO2_Phos	2	885.711	3	0.0038403	53.674	17.443	AETLSGLGDSGAAGAAALSSASSETGTR	_AETLS(ph)GLGDSGAAGAAALSSASS(ph)ETGTR_	Q15424;K7ES42	SAFB	Scaffold attachment factor B1
Phospho (STY)	R1_FeNTA_Phos	1	527.931	3	0.00018425	85.536	57.33	AEVLGHKTPEPAPR	_AEVLGHKT(ph)PEPAPR_	Q9UHD8;K7ER34;K7EJ51;K7ENL0	2009-09-01	Septin-9
Phospho (STY)	R1_TiO2_Phos	1	527.931	3	0.00022519	107.34	69.788	AEVLGHKTPEPAPR	_AEVLGHKT(ph)PEPAPR_	Q9UHD8;K7ER34;K7EJ51;K7ENL0	2009-09-01	Septin-9
Phospho (STY)	R2_TiO2_Phos	1	527.931	3	0.00049934	88.992	54.611	AEVLGHKTPEPAPR	_AEVLGHKT(ph)PEPAPR_	Q9UHD8;K7ER34;K7EJ51;K7ENL0	2009-09-01	Septin-9
Phospho (STY)	R3_TiO2_Phos	1	527.931	3	3.2806e-05	75.483	53.428	AEVLGHKTPEPAPR	_AEVLGHKT(ph)PEPAPR_	Q9UHD8;K7ER34;K7EJ51;K7ENL0	2009-09-01	Septin-9
Phospho (STY)	R3_FeNTA_Phos_rpt	1	713.834	2	0.00031385	136.52	102.77	AFLAELEQNSPK	_AFLAELEQNS(ph)PK_	H3BPE1;H3BQK9;Q9UPN3;H0Y390	MACF1	Microtubule-actin cross-linking factor 1, isoforms 1/2/3/5
Phospho (STY)	R3_TiO2_Phos	1	713.834	2	8.915e-06	191.4	157.19	AFLAELEQNSPK	_AFLAELEQNS(ph)PK_	H3BPE1;H3BQK9;Q9UPN3;H0Y390	MACF1	Microtubule-actin cross-linking factor 1, isoforms 1/2/3/5
Phospho (STY)	R1_FeNTA_Phos	1	660.281	2	-7.5618e-05	88.101	60.437	AFSDPFVEAEK	_AFS(ph)DPFVEAEK_	A0A087WYC1;P34932;A0A087WTS8	HSPA4	Heat shock 70 kDa protein 4
Phospho (STY)	R3_FeNTA_Phos_rpt	1	660.281	2	0.00030222	132.14	101.29	AFSDPFVEAEK	_AFS(ph)DPFVEAEK_	A0A087WYC1;P34932;A0A087WTS8	HSPA4	Heat shock 70 kDa protein 4
Phospho (STY)	R3_TiO2_Phos	1	660.281	2	-0.00044941	126.83	100.17	AFSDPFVEAEK	_AFS(ph)DPFVEAEK_	A0A087WYC1;P34932;A0A087WTS8	HSPA4	Heat shock 70 kDa protein 4
Oxidation (M),3 Phospho (STY)	R1_TiO2_Phos	3	939.852	2	-0.0031472	57.434	23.132	AFTMLWSFTVYTR	_AFT(ph)M(ox)LWS(ph)FTVY(ph)TR_	A4D174	C7orf71	Putative uncharacterized protein C7orf71
Oxidation (M),3 Phospho (STY)	R2_TiO2_Phos	3	939.852	2	-0.0023076	75.102	36.069	AFTMLWSFTVYTR	_AFT(ph)M(ox)LWS(ph)FTVY(ph)TR_	A4D174	C7orf71	Putative uncharacterized protein C7orf71
Phospho (STY)	R1_FeNTA_Phos	1	590.24	2	-5.9897e-05	139.19	91.232	AGFNYESPSK	_AGFNYES(ph)PSK_	Q9UHF7;H0YC29;E5RJ97;E7EVN4;F8W8T0	TRPS1	Zinc finger transcription factor Trps1
Phospho (STY)	R1_TiO2_Phos	1	590.24	2	-0.00040221	82.774	52.224	AGFNYESPSK	_AGFNYES(ph)PSK_	Q9UHF7;H0YC29;E5RJ97;E7EVN4;F8W8T0	TRPS1	Zinc finger transcription factor Trps1
Phospho (STY)	R3_FeNTA_Phos_rpt	1	590.24	2	-0.00026508	117.03	65.743	AGFNYESPSK	_AGFNYES(ph)PSK_	Q9UHF7;H0YC29;E5RJ97;E7EVN4;F8W8T0	TRPS1	Zinc finger transcription factor Trps1
2 Phospho (STY)	R1_TiO2_Phos	2	796.301	2	-7.6051e-05	128.74	85.433	AGGSPASYHGSTSPR	_AGGS(ph)PAS(ph)YHGSTSPR_	F6PQP6;I3L2B2	EPN2
2 Phospho (STY)	R3_FeNTA_Phos_rpt	2	796.301	2	0.0007817	82.942	55.004	AGGSPASYHGSTSPR	_AGGS(ph)PAS(ph)YHGSTSPR_	F6PQP6;I3L2B2	EPN2
2 Phospho (STY)	R3_TiO2_Phos	2	796.301	2	0.00058502	130.47	84.01	AGGSPASYHGSTSPR	_AGGS(ph)PAS(ph)YHGSTSPR_	F6PQP6;I3L2B2	EPN2
Phospho (STY)	R3_TiO2_Phos	1	766.853	2	-0.00014837	249.33	209.75	AGSISTLDSLDFAR	_AGS(ph)ISTLDSLDFAR_	A0A075B785;Q9P260	KIAA1468	LisH domain and HEAT repeat-containing protein KIAA1468
3 Phospho (STY)	R1_TiO2_Phos	3	803.316	3	-0.0013161	68.944	7.2121	AGSPTLLNCLMYKMSYYR	_AGS(ph)PT(ph)LLNCLMY(ph)KMSYYR_	Q8TCJ2	STT3B	Dolichyl-diphosphooligosaccharide--protein glycosyltransferase subunit STT3B
3 Phospho (STY)	R2_TiO2_Phos	3	803.316	3	-0.00052881	61.703	16.896	AGSPTLLNCLMYKMSYYR	_AGS(ph)PT(ph)LLNCLMY(ph)KMSYYR_	Q8TCJ2	STT3B	Dolichyl-diphosphooligosaccharide--protein glycosyltransferase subunit STT3B
Acetyl (Protein N-term),Oxidation (M),Phospho (STY)	R1_FeNTA_Phos	1	901.419	2	NaN	145.46	92.01	AHSPVQSGLPGMQNLK	_(ac)AHS(ph)PVQSGLPGM(ox)QNLK_	B4DR80	STK24
Acetyl (Protein N-term),Oxidation (M),Phospho (STY)	R2_TiO2_Phos	1	901.419	2	0.00037658	203.53	157.12	AHSPVQSGLPGMQNLK	_(ac)AHS(ph)PVQSGLPGM(ox)QNLK_	B4DR80	STK24
Acetyl (Protein N-term),Oxidation (M),Phospho (STY)	R2_TiO2_Phos	1	901.419	2	-0.00052746	125.39	67.603	AHSPVQSGLPGMQNLK	_(ac)AHS(ph)PVQSGLPGM(ox)QNLK_	B4DR80	STK24
Acetyl (Protein N-term),Oxidation (M),Phospho (STY)	R3_FeNTA_Phos_rpt	1	901.419	2	-7.8529e-05	142.74	106.45	AHSPVQSGLPGMQNLK	_(ac)AHS(ph)PVQSGLPGM(ox)QNLK_	B4DR80	STK24
Acetyl (Protein N-term),Oxidation (M),Phospho (STY)	R3_TiO2_Phos	1	901.419	2	0.00042479	129.29	129.29	AHSPVQSGLPGMQNLK	_(ac)AHS(ph)PVQSGLPGM(ox)QNLK_	B4DR80	STK24
Acetyl (Protein N-term),Phospho (STY)	R1_TiO2_Phos	1	893.421	2	6.5779e-05	61.821	31.713	AHSPVQSGLPGMQNLK	_(ac)AHS(ph)PVQSGLPGMQNLK_	B4DR80	STK24
Oxidation (M),Phospho (STY)	R1_FeNTA_Phos	1	466.207	3	1.7861e-05	93.561	73.807	AHTPTPGIYMGR	_AHTPT(ph)PGIYM(ox)GR_	Q13595	TRA2A	Transformer-2 protein homolog alpha
Oxidation (M),Phospho (STY)	R1_FeNTA_Phos	1	698.808	2	0.00027094	110.8	46.362	AHTPTPGIYMGR	_AHT(ph)PTPGIYM(ox)GR_	Q13595	TRA2A	Transformer-2 protein homolog alpha
Oxidation (M),Phospho (STY)	R1_FeNTA_Phos	1	698.808	2	0.00084213	150.09	92.938	AHTPTPGIYMGR	_AHT(ph)PTPGIYM(ox)GR_	Q13595	TRA2A	Transformer-2 protein homolog alpha
Oxidation (M),Phospho (STY)	R1_TiO2_Phos	1	466.207	3	-0.00053347	80.737	48.408	AHTPTPGIYMGR	_AHT(ph)PTPGIYM(ox)GR_	Q13595	TRA2A	Transformer-2 protein homolog alpha
Oxidation (M),Phospho (STY)	R1_TiO2_Phos	1	698.808	2	0.00073897	163.46	98.186	AHTPTPGIYMGR	_AHT(ph)PTPGIYM(ox)GR_	Q13595	TRA2A	Transformer-2 protein homolog alpha
Oxidation (M),Phospho (STY)	R1_TiO2_Phos	1	466.207	3	-0.00029476	80.834	34.038	AHTPTPGIYMGR	_AHTPT(ph)PGIYM(ox)GR_	Q13595	TRA2A	Transformer-2 protein homolog alpha
Oxidation (M),Phospho (STY)	R2_TiO2_Phos	1	466.207	3	0.00079669	75.566	49.913	AHTPTPGIYMGR	_AHT(ph)PTPGIYM(ox)GR_	Q13595	TRA2A	Transformer-2 protein homolog alpha
Oxidation (M),Phospho (STY)	R2_TiO2_Phos	1	698.808	2	0.0011336	127.52	56.299	AHTPTPGIYMGR	_AHT(ph)PTPGIYM(ox)GR_	Q13595	TRA2A	Transformer-2 protein homolog alpha
Oxidation (M),Phospho (STY)	R3_FeNTA_Phos_rpt	1	466.207	3	0.00014148	86.189	58.186	AHTPTPGIYMGR	_AHTPT(ph)PGIYM(ox)GR_	Q13595	TRA2A	Transformer-2 protein homolog alpha
Oxidation (M),Phospho (STY)	R3_FeNTA_Phos_rpt	1	466.207	3	0.00013542	93.442	51.787	AHTPTPGIYMGR	_AHT(ph)PTPGIYM(ox)GR_	Q13595	TRA2A	Transformer-2 protein homolog alpha
Oxidation (M),Phospho (STY)	R3_TiO2_Phos	1	466.207	3	5.9673e-05	91.469	65.126	AHTPTPGIYMGR	_AHTPT(ph)PGIYM(ox)GR_	Q13595	TRA2A	Transformer-2 protein homolog alpha
Oxidation (M),Phospho (STY)	R3_TiO2_Phos	1	698.808	2	NaN	96.334	17.133	AHTPTPGIYMGR	_AHT(ph)PTPGIYM(ox)GR_	Q13595	TRA2A	Transformer-2 protein homolog alpha
Oxidation (M),Phospho (STY)	R3_TiO2_Phos	1	698.808	2	NaN	112.64	47.367	AHTPTPGIYMGR	_AHT(ph)PTPGIYM(ox)GR_	Q13595	TRA2A	Transformer-2 protein homolog alpha
Phospho (STY)	R1_FeNTA_Phos	1	460.876	3	0.00016054	143.89	110.3	AHTPTPGIYMGR	_AHT(ph)PTPGIYMGR_	Q13595	TRA2A	Transformer-2 protein homolog alpha
Phospho (STY)	R1_FeNTA_Phos	1	690.81	2	0.00026328	150.09	89.91	AHTPTPGIYMGR	_AHT(ph)PTPGIYMGR_	Q13595	TRA2A	Transformer-2 protein homolog alpha
Phospho (STY)	R1_TiO2_Phos	1	690.81	2	0.0012054	136.96	65.5	AHTPTPGIYMGR	_AHT(ph)PTPGIYMGR_	Q13595	TRA2A	Transformer-2 protein homolog alpha
Phospho (STY)	R1_TiO2_Phos	1	460.876	3	0.00050616	76.332	53.106	AHTPTPGIYMGR	_AHT(ph)PTPGIYMGR_	Q13595	TRA2A	Transformer-2 protein homolog alpha
Phospho (STY)	R2_TiO2_Phos	1	690.81	2	0.00081681	124.39	61.203	AHTPTPGIYMGR	_AHT(ph)PTPGIYMGR_	Q13595	TRA2A	Transformer-2 protein homolog alpha
Phospho (STY)	R2_TiO2_Phos	1	460.876	3	0.00029265	103.08	79.857	AHTPTPGIYMGR	_AHT(ph)PTPGIYMGR_	Q13595	TRA2A	Transformer-2 protein homolog alpha
Phospho (STY)	R3_FeNTA_Phos_rpt	1	460.876	3	0.00010318	118.28	87.064	AHTPTPGIYMGR	_AHT(ph)PTPGIYMGR_	Q13595	TRA2A	Transformer-2 protein homolog alpha
Phospho (STY)	R3_FeNTA_Phos_rpt	1	690.81	2	0.00057637	134.98	62.133	AHTPTPGIYMGR	_AHT(ph)PTPGIYMGR_	Q13595	TRA2A	Transformer-2 protein homolog alpha
Phospho (STY)	R3_TiO2_Phos	1	460.876	3	-0.00043344	84.687	54.88	AHTPTPGIYMGR	_AHT(ph)PTPGIYMGR_	Q13595	TRA2A	Transformer-2 protein homolog alpha
Phospho (STY)	R3_TiO2_Phos	1	690.81	2	-0.00031492	122.55	57.727	AHTPTPGIYMGR	_AHT(ph)PTPGIYMGR_	Q13595	TRA2A	Transformer-2 protein homolog alpha
Phospho (STY)	R1_FeNTA_Phos	1	762.714	3	2.0914e-05	94.45	80.752	AIGGIILTASHNPGGPNGDFGIK	_AIGGIILTAS(ph)HNPGGPNGDFGIK_	P36871	PGM1	Phosphoglucomutase-1
Phospho (STY)	R1_TiO2_Phos	1	762.714	3	-0.001108	114.88	95.304	AIGGIILTASHNPGGPNGDFGIK	_AIGGIILTAS(ph)HNPGGPNGDFGIK_	P36871	PGM1	Phosphoglucomutase-1
Phospho (STY)	R2_TiO2_Phos	1	762.714	3	-0.00055712	83.251	56.413	AIGGIILTASHNPGGPNGDFGIK	_AIGGIILT(ph)ASHNPGGPNGDFGIK_	P36871	PGM1	Phosphoglucomutase-1
Phospho (STY)	R3_FeNTA_Phos_rpt	1	762.714	3	0.0002175	87.228	87.228	AIGGIILTASHNPGGPNGDFGIK	_AIGGIILTAS(ph)HNPGGPNGDFGIK_	P36871	PGM1	Phosphoglucomutase-1
Phospho (STY)	R3_TiO2_Phos	1	762.714	3	-9.7484e-06	106.39	83.525	AIGGIILTASHNPGGPNGDFGIK	_AIGGIILTAS(ph)HNPGGPNGDFGIK_	P36871	PGM1	Phosphoglucomutase-1
Phospho (STY)	R3_TiO2_Phos	1	715.35	2	0.00020455	180.95	142.95	AISTGSLASSTLNK	_AIS(ph)TGSLASSTLNK_	Q12923	PTPN13	Tyrosine-protein phosphatase non-receptor type 13
Phospho (STY)	R1_FeNTA_Phos	1	590.802	2	-0.00020077	164.92	127.74	AITSLLGGGSPK	_AITSLLGGGS(ph)PK_	Q6KC79	NIPBL	Nipped-B-like protein
Phospho (STY)	R1_TiO2_Phos	1	590.802	2	-0.0001421	143.58	108.88	AITSLLGGGSPK	_AITSLLGGGS(ph)PK_	Q6KC79	NIPBL	Nipped-B-like protein
Phospho (STY)	R2_TiO2_Phos	1	590.802	2	7.3852e-05	169.17	121.92	AITSLLGGGSPK	_AITSLLGGGS(ph)PK_	Q6KC79	NIPBL	Nipped-B-like protein
Phospho (STY)	R3_FeNTA_Phos_rpt	1	590.802	2	2.3304e-05	166.86	133.67	AITSLLGGGSPK	_AITSLLGGGS(ph)PK_	Q6KC79	NIPBL	Nipped-B-like protein
Phospho (STY)	R3_TiO2_Phos	1	590.802	2	0.00025919	117.08	102.53	AITSLLGGGSPK	_AITSLLGGGS(ph)PK_	Q6KC79	NIPBL	Nipped-B-like protein
Phospho (STY)	R1_FeNTA_Phos	1	780.866	2	0.00012362	122.5	84.807	AKPAMPQDSVPSPR	_AKPAMPQDSVPS(ph)PR_	P53396	ACLY	ATP-citrate synthase
Phospho (STY)	R1_TiO2_Phos	1	780.866	2	0.00057604	130.64	86.215	AKPAMPQDSVPSPR	_AKPAMPQDSVPS(ph)PR_	P53396	ACLY	ATP-citrate synthase
Phospho (STY)	R1_TiO2_Phos	1	520.913	3	0.00057175	71.402	52.573	AKPAMPQDSVPSPR	_AKPAMPQDSVPS(ph)PR_	P53396	ACLY	ATP-citrate synthase
Phospho (STY)	R2_TiO2_Phos	1	780.866	2	0.00058799	113.14	81.298	AKPAMPQDSVPSPR	_AKPAMPQDSVPS(ph)PR_	P53396	ACLY	ATP-citrate synthase
Phospho (STY)	R3_TiO2_Phos	1	780.866	2	1.9458e-05	132.15	97.639	AKPAMPQDSVPSPR	_AKPAMPQDS(ph)VPSPR_	P53396	ACLY	ATP-citrate synthase
Oxidation (M),Phospho (STY)	R1_TiO2_Phos	1	526.244	3	4.8882e-05	71.263	49.705	AKPAMPQDSVPSPR	_AKPAM(ox)PQDSVPS(ph)PR_	P53396	ACLY	ATP-citrate synthase
Oxidation (M),Phospho (STY)	R1_TiO2_Phos	1	788.863	2	7.7021e-05	100.69	79.031	AKPAMPQDSVPSPR	_AKPAM(ox)PQDSVPS(ph)PR_	P53396	ACLY	ATP-citrate synthase
Oxidation (M),Phospho (STY)	R2_TiO2_Phos	1	788.863	2	0.00027761	99.044	99.044	AKPAMPQDSVPSPR	_AKPAM(ox)PQDSVPS(ph)PR_	P53396	ACLY	ATP-citrate synthase
Oxidation (M),Phospho (STY)	R2_TiO2_Phos	1	526.244	3	0.0007274	59.864	38.208	AKPAMPQDSVPSPR	_AKPAM(ox)PQDSVPS(ph)PR_	P53396	ACLY	ATP-citrate synthase
Oxidation (M),Phospho (STY)	R3_TiO2_Phos	1	788.863	2	-0.00024315	103.39	75.109	AKPAMPQDSVPSPR	_AKPAM(ox)PQDSVPS(ph)PR_	P53396	ACLY	ATP-citrate synthase
Oxidation (M),Phospho (STY)	R3_TiO2_Phos	1	526.244	3	1.5452e-05	48.467	29.89	AKPAMPQDSVPSPR	_AKPAM(ox)PQDSVPS(ph)PR_	P53396	ACLY	ATP-citrate synthase
Phospho (STY)	R1_FeNTA_Phos	1	979.419	4	0.00069215	69.054	52.054	AKSPQPPVEEEDEHFDDTVVCLDTYNCDLHFK	_AKS(ph)PQPPVEEEDEHFDDTVVCLDTYNCDLHFK_	Q00839;Q5RI18	HNRNPU	Heterogeneous nuclear ribonucleoprotein U
Phospho (STY)	R1_TiO2_Phos	1	979.419	4	0.00094561	83.944	66.73	AKSPQPPVEEEDEHFDDTVVCLDTYNCDLHFK	_AKS(ph)PQPPVEEEDEHFDDTVVCLDTYNCDLHFK_	Q00839;Q5RI18	HNRNPU	Heterogeneous nuclear ribonucleoprotein U
Phospho (STY)	R2_FeNTA_Phos	1	979.419	4	-0.0001481	50.224	26.327	AKSPQPPVEEEDEHFDDTVVCLDTYNCDLHFK	_AKS(ph)PQPPVEEEDEHFDDTVVCLDTYNCDLHFK_	Q00839;Q5RI18	HNRNPU	Heterogeneous nuclear ribonucleoprotein U
Phospho (STY)	R3_TiO2_Phos	1	979.419	4	-0.00022692	43.369	43.369	AKSPQPPVEEEDEHFDDTVVCLDTYNCDLHFK	_AKS(ph)PQPPVEEEDEHFDDTVVCLDTYNCDLHFK_	Q00839;Q5RI18	HNRNPU	Heterogeneous nuclear ribonucleoprotein U
Phospho (STY)	R1_TiO2_Phos	1	917.423	3	0.0011238	76.807	59.245	ALEAELDAQHLSETFDNIDNLSPK	_ALEAELDAQHLSETFDNIDNLS(ph)PK_	P25054;B7Z2B6;E9PFT7	APC	Adenomatous polyposis coli protein
Phospho (STY)	R1_FeNTA_Phos	1	764.32	2	0.00019448	244.56	217.58	ALEEGDGSVSGSSPR	_ALEEGDGSVSGSS(ph)PR_	Q8N3X1	FNBP4	Formin-binding protein 4
Phospho (STY)	R1_TiO2_Phos	1	764.32	2	-0.00014644	258.41	227.85	ALEEGDGSVSGSSPR	_ALEEGDGSVSGSS(ph)PR_	Q8N3X1	FNBP4	Formin-binding protein 4
Phospho (STY)	R2_TiO2_Phos	1	764.32	2	0.00072672	225.31	197.1	ALEEGDGSVSGSSPR	_ALEEGDGSVSGSS(ph)PR_	Q8N3X1	FNBP4	Formin-binding protein 4
Phospho (STY)	R3_FeNTA_Phos_rpt	1	764.32	2	0.00034278	190.18	149.46	ALEEGDGSVSGSSPR	_ALEEGDGSVSGSS(ph)PR_	Q8N3X1	FNBP4	Formin-binding protein 4
Phospho (STY)	R3_TiO2_Phos	1	764.32	2	0.00037689	215.93	196.18	ALEEGDGSVSGSSPR	_ALEEGDGSVSGSS(ph)PR_	Q8N3X1	FNBP4	Formin-binding protein 4
Phospho (STY)	R1_TiO2_Phos	1	616.992	3	-0.00037753	91.969	91.969	ALESPERPFLAILGGAK	_ALES(ph)PERPFLAILGGAK_	P00558	PGK1	Phosphoglycerate kinase 1
Phospho (STY)	R1_TiO2_Phos	1	924.985	2	5.5643e-05	136.49	106.55	ALESPERPFLAILGGAK	_ALES(ph)PERPFLAILGGAK_	P00558	PGK1	Phosphoglycerate kinase 1
Phospho (STY)	R3_TiO2_Phos	1	924.985	2	-0.00028047	130.11	89.095	ALESPERPFLAILGGAK	_ALES(ph)PERPFLAILGGAK_	P00558	PGK1	Phosphoglycerate kinase 1
Phospho (STY)	R3_TiO2_Phos	1	616.992	3	-0.00046408	123.76	104.46	ALESPERPFLAILGGAK	_ALES(ph)PERPFLAILGGAK_	P00558	PGK1	Phosphoglycerate kinase 1
Phospho (STY)	R1_TiO2_Phos	1	628.362	2	0.00013835	138.42	101.36	ALSPVIPLIPR	_ALS(ph)PVIPLIPR_	O14686	KMT2D	Histone-lysine N-methyltransferase 2D
Phospho (STY)	R2_TiO2_Phos	1	628.362	2	-0.00038986	107.09	59.431	ALSPVIPLIPR	_ALS(ph)PVIPLIPR_	O14686	KMT2D	Histone-lysine N-methyltransferase 2D
Phospho (STY)	R3_FeNTA_Phos_rpt	1	628.362	2	0.00043205	126.66	92.737	ALSPVIPLIPR	_ALS(ph)PVIPLIPR_	O14686	KMT2D	Histone-lysine N-methyltransferase 2D
2 Phospho (STY)	R1_TiO2_Phos	2	917.1	3	0.0014587	137.4	68.811	ALSYASLDKEDLLSPINQNTLQR	_ALSY(ph)AS(ph)LDKEDLLSPINQNTLQR_	Q6R327	RICTOR	Rapamycin-insensitive companion of mTOR
2 Phospho (STY)	R3_TiO2_Phos	2	917.1	3	0.0027732	111	47.026	ALSYASLDKEDLLSPINQNTLQR	_ALS(ph)YAS(ph)LDKEDLLSPINQNTLQR_	Q6R327	RICTOR	Rapamycin-insensitive companion of mTOR
Phospho (STY)	R2_TiO2_Phos	1	890.444	3	-9.2583e-05	107.09	76.913	ALSYASLDKEDLLSPINQNTLQR	_ALSYAS(ph)LDKEDLLSPINQNTLQR_	Q6R327	RICTOR	Rapamycin-insensitive companion of mTOR
Phospho (STY)	R3_TiO2_Phos	1	890.444	3	-0.00023016	120.9	84.213	ALSYASLDKEDLLSPINQNTLQR	_ALSYAS(ph)LDKEDLLSPINQNTLQR_	Q6R327	RICTOR	Rapamycin-insensitive companion of mTOR
Phospho (STY)	R1_TiO2_Phos	1	981.428	2	0.0009623	206.63	159.89	ALVVPEPEPDSDSNQER	_ALVVPEPEPDSDS(ph)NQER_	Q5VTR2;C9J0A5;C9JXC9	RNF20	E3 ubiquitin-protein ligase BRE1A
Phospho (STY)	R2_TiO2_Phos	1	981.428	2	0.00057077	163.56	112.36	ALVVPEPEPDSDSNQER	_ALVVPEPEPDSDS(ph)NQER_	Q5VTR2;C9J0A5;C9JXC9	RNF20	E3 ubiquitin-protein ligase BRE1A
Phospho (STY)	R3_FeNTA_Phos_rpt	1	981.428	2	0.0014555	122.5	122.5	ALVVPEPEPDSDSNQER	_ALVVPEPEPDSDS(ph)NQER_	Q5VTR2;C9J0A5;C9JXC9	RNF20	E3 ubiquitin-protein ligase BRE1A
Phospho (STY)	R3_TiO2_Phos	1	981.428	2	-0.00020796	189.44	142.4	ALVVPEPEPDSDSNQER	_ALVVPEPEPDSDS(ph)NQER_	Q5VTR2;C9J0A5;C9JXC9	RNF20	E3 ubiquitin-protein ligase BRE1A
Oxidation (M),3 Phospho (STY)	R1_FeNTA_Phos	3	670.951	3	-0.0004384	56.569	14.948	AMTMLTIEQLSYLLK	_AM(ox)T(ph)MLT(ph)IEQLSY(ph)LLK_	A0A087WV57;A0A087WYS3;H7C4X9;A0A087WVZ6;Q9ULU4;Q5TH12	ZMYND8	Protein kinase C-binding protein 1
Phospho (STY)	R1_FeNTA_Phos	1	1067.51	2	0.00066552	378.86	333.25	ANSFVGTAQYVSPELLTEK	_ANS(ph)FVGTAQYVSPELLTEK_	E9PER6;Q6A1A2;O15530	PDPK1;PDPK2P	Putative 3-phosphoinositide-dependent protein kinase 2;3-phosphoinositide-dependent protein kinase 1
Phospho (STY)	R1_TiO2_Phos	1	1067.51	2	0.0015196	347.57	303.98	ANSFVGTAQYVSPELLTEK	_ANS(ph)FVGTAQYVSPELLTEK_	E9PER6;Q6A1A2;O15530	PDPK1;PDPK2P	Putative 3-phosphoinositide-dependent protein kinase 2;3-phosphoinositide-dependent protein kinase 1
Phospho (STY)	R1_TiO2_Phos	1	712.008	3	-3.4633e-05	84.025	64.728	ANSFVGTAQYVSPELLTEK	_ANS(ph)FVGTAQYVSPELLTEK_	E9PER6;Q6A1A2;O15530	PDPK1;PDPK2P	Putative 3-phosphoinositide-dependent protein kinase 2;3-phosphoinositide-dependent protein kinase 1
Phospho (STY)	R2_TiO2_Phos	1	1067.51	2	0.0017676	256.33	241.98	ANSFVGTAQYVSPELLTEK	_ANS(ph)FVGTAQYVSPELLTEK_	E9PER6;Q6A1A2;O15530	PDPK1;PDPK2P	Putative 3-phosphoinositide-dependent protein kinase 2;3-phosphoinositide-dependent protein kinase 1
Phospho (STY)	R3_FeNTA_Phos_rpt	1	1067.51	2	0.00042836	334.98	292.1	ANSFVGTAQYVSPELLTEK	_ANS(ph)FVGTAQYVSPELLTEK_	E9PER6;Q6A1A2;O15530	PDPK1;PDPK2P	Putative 3-phosphoinositide-dependent protein kinase 2;3-phosphoinositide-dependent protein kinase 1
Phospho (STY)	R3_FeNTA_Phos_rpt	1	1067.51	2	NaN	225.39	165.29	ANSFVGTAQYVSPELLTEK	_ANS(ph)FVGTAQYVSPELLTEK_	E9PER6;Q6A1A2;O15530	PDPK1;PDPK2P	Putative 3-phosphoinositide-dependent protein kinase 2;3-phosphoinositide-dependent protein kinase 1
Phospho (STY)	R3_TiO2_Phos	1	1067.51	2	0.002356	296.78	254.11	ANSFVGTAQYVSPELLTEK	_ANS(ph)FVGTAQYVSPELLTEK_	E9PER6;Q6A1A2;O15530	PDPK1;PDPK2P	Putative 3-phosphoinositide-dependent protein kinase 2;3-phosphoinositide-dependent protein kinase 1
Phospho (STY)	R3_TiO2_Phos	1	712.008	3	-0.00018254	89.669	42.163	ANSFVGTAQYVSPELLTEK	_ANSFVGT(ph)AQYVSPELLTEK_	E9PER6;Q6A1A2;O15530	PDPK1;PDPK2P	Putative 3-phosphoinositide-dependent protein kinase 2;3-phosphoinositide-dependent protein kinase 1
Phospho (STY)	R3_TiO2_Phos	1	360.192	4	-0.00071723	40.616	15.274	ANVTVLDTQIRK	_ANVTVLDT(ph)QIRK_	H0YD14;Q9NZM1	MYOF	Myoferlin
Phospho (STY)	R1_FeNTA_Phos	1	852.919	4	0.00014636	46.608	43.612	APQQQPPPQQPPPPQPPPQQPPPPPSYSPAR	_APQQQPPPQQPPPPQPPPQQPPPPPS(ph)YSPAR_	M0R3F1;A0A0A0MRA5;B7Z4B8;Q9BUJ2	HNRNPUL1	Heterogeneous nuclear ribonucleoprotein U-like protein 1
Phospho (STY)	R1_FeNTA_Phos	1	1136.89	3	0.00016127	92.613	74.115	APQQQPPPQQPPPPQPPPQQPPPPPSYSPAR	_APQQQPPPQQPPPPQPPPQQPPPPPS(ph)YSPAR_	M0R3F1;A0A0A0MRA5;B7Z4B8;Q9BUJ2	HNRNPUL1	Heterogeneous nuclear ribonucleoprotein U-like protein 1
Phospho (STY)	R1_TiO2_Phos	1	852.919	4	-1.1649e-05	55.049	42.659	APQQQPPPQQPPPPQPPPQQPPPPPSYSPAR	_APQQQPPPQQPPPPQPPPQQPPPPPSYS(ph)PAR_	M0R3F1;A0A0A0MRA5;B7Z4B8;Q9BUJ2	HNRNPUL1	Heterogeneous nuclear ribonucleoprotein U-like protein 1
Phospho (STY)	R2_TiO2_Phos	1	1136.89	3	0.001968	116.08	91.168	APQQQPPPQQPPPPQPPPQQPPPPPSYSPAR	_APQQQPPPQQPPPPQPPPQQPPPPPSYS(ph)PAR_	M0R3F1;A0A0A0MRA5;B7Z4B8;Q9BUJ2	HNRNPUL1	Heterogeneous nuclear ribonucleoprotein U-like protein 1
Phospho (STY)	R2_TiO2_Phos	1	852.919	4	0.00064322	59.673	29.07	APQQQPPPQQPPPPQPPPQQPPPPPSYSPAR	_APQQQPPPQQPPPPQPPPQQPPPPPSYS(ph)PAR_	M0R3F1;A0A0A0MRA5;B7Z4B8;Q9BUJ2	HNRNPUL1	Heterogeneous nuclear ribonucleoprotein U-like protein 1
Phospho (STY)	R3_FeNTA_Phos_rpt	1	1136.89	3	-0.00023863	120.85	120.85	APQQQPPPQQPPPPQPPPQQPPPPPSYSPAR	_APQQQPPPQQPPPPQPPPQQPPPPPS(ph)YSPAR_	M0R3F1;A0A0A0MRA5;B7Z4B8;Q9BUJ2	HNRNPUL1	Heterogeneous nuclear ribonucleoprotein U-like protein 1
Phospho (STY)	R3_FeNTA_Phos_rpt	1	852.919	4	3.885e-05	43.622	27.346	APQQQPPPQQPPPPQPPPQQPPPPPSYSPAR	_APQQQPPPQQPPPPQPPPQQPPPPPS(ph)YSPAR_	M0R3F1;A0A0A0MRA5;B7Z4B8;Q9BUJ2	HNRNPUL1	Heterogeneous nuclear ribonucleoprotein U-like protein 1
Phospho (STY)	R3_TiO2_Phos	1	1136.89	3	-0.00038268	92.198	64.526	APQQQPPPQQPPPPQPPPQQPPPPPSYSPAR	_APQQQPPPQQPPPPQPPPQQPPPPPS(ph)YSPAR_	M0R3F1;A0A0A0MRA5;B7Z4B8;Q9BUJ2	HNRNPUL1	Heterogeneous nuclear ribonucleoprotein U-like protein 1
Phospho (STY)	R3_TiO2_Phos	1	852.919	4	0.00014786	44.301	22.984	APQQQPPPQQPPPPQPPPQQPPPPPSYSPAR	_APQQQPPPQQPPPPQPPPQQPPPPPS(ph)YSPAR_	M0R3F1;A0A0A0MRA5;B7Z4B8;Q9BUJ2	HNRNPUL1	Heterogeneous nuclear ribonucleoprotein U-like protein 1
Phospho (STY)	R1_TiO2_Phos	1	933.399	2	0.00011421	212.03	151.84	APSPPPTASNSSNSQSEK	_APS(ph)PPPTASNSSNSQSEK_	Q8N108	MIER1	Mesoderm induction early response protein 1
Phospho (STY)	R2_TiO2_Phos	1	933.399	2	0.0018243	182.47	109.05	APSPPPTASNSSNSQSEK	_APS(ph)PPPTASNSSNSQSEK_	Q8N108	MIER1	Mesoderm induction early response protein 1
Phospho (STY)	R3_TiO2_Phos	1	933.399	2	0.0010431	210.39	155.06	APSPPPTASNSSNSQSEK	_APS(ph)PPPTASNSSNSQSEK_	Q8N108	MIER1	Mesoderm induction early response protein 1
Phospho (STY)	R2_TiO2_Phos	1	513.251	3	0.0003043	111.11	58.069	APSRDEGSLLLGSR	_APS(ph)RDEGSLLLGSR_	A0A087X0S7;A0A0C4DH00;A0A087WTU1;A0A0B4J2G4;Q15345	LRRC41	Leucine-rich repeat-containing protein 41
Phospho (STY)	R2_TiO2_Phos	1	513.251	3	-3.4479e-05	83.964	29.093	APSRDEGSLLLGSR	_APS(ph)RDEGSLLLGSR_	A0A087X0S7;A0A0C4DH00;A0A087WTU1;A0A0B4J2G4;Q15345	LRRC41	Leucine-rich repeat-containing protein 41
Phospho (STY)	R1_FeNTA_Phos	1	867.898	2	-6.4224e-05	183.88	183.88	APSVANVGSHCDLSLK	_APS(ph)VANVGSHCDLSLK_	Q5HY54;Q60FE5;P21333	FLNA	Filamin-A
Phospho (STY)	R1_TiO2_Phos	1	867.898	2	6.1906e-05	210.2	171.32	APSVANVGSHCDLSLK	_APS(ph)VANVGSHCDLSLK_	Q5HY54;Q60FE5;P21333	FLNA	Filamin-A
Phospho (STY)	R1_TiO2_Phos	1	578.934	3	-0.00061009	109.07	87.873	APSVANVGSHCDLSLK	_APS(ph)VANVGSHCDLSLK_	Q5HY54;Q60FE5;P21333	FLNA	Filamin-A
Phospho (STY)	R2_TiO2_Phos	1	578.934	3	-0.00049265	86.8	65.287	APSVANVGSHCDLSLK	_APS(ph)VANVGSHCDLSLK_	Q5HY54;Q60FE5;P21333	FLNA	Filamin-A
Phospho (STY)	R2_TiO2_Phos	1	867.898	2	-0.0003394	180.03	141.79	APSVANVGSHCDLSLK	_APS(ph)VANVGSHCDLSLK_	Q5HY54;Q60FE5;P21333	FLNA	Filamin-A
Phospho (STY)	R3_FeNTA_Phos_rpt	1	578.934	3	-0.00030185	91.712	69.851	APSVANVGSHCDLSLK	_APS(ph)VANVGSHCDLSLK_	Q5HY54;Q60FE5;P21333	FLNA	Filamin-A
Phospho (STY)	R3_FeNTA_Phos_rpt	1	867.898	2	0.00085647	163.02	103.15	APSVANVGSHCDLSLK	_APS(ph)VANVGSHCDLSLK_	Q5HY54;Q60FE5;P21333	FLNA	Filamin-A
Phospho (STY)	R3_TiO2_Phos	1	578.934	3	-0.00048561	107.98	87.611	APSVANVGSHCDLSLK	_APS(ph)VANVGSHCDLSLK_	Q5HY54;Q60FE5;P21333	FLNA	Filamin-A
Phospho (STY)	R3_TiO2_Phos	1	867.898	2	9.9283e-05	255.72	255.72	APSVANVGSHCDLSLK	_APS(ph)VANVGSHCDLSLK_	Q5HY54;Q60FE5;P21333	FLNA	Filamin-A
Phospho (STY)	R1_FeNTA_Phos	1	533.258	2	-0.00015087	109.16	48.357	AQISSPNLR	_AQISS(ph)PNLR_	H0Y507;Q5TCZ1	SH3PXD2A	SH3 and PX domain-containing protein 2A
Phospho (STY)	R1_TiO2_Phos	1	533.258	2	0.00072838	123.96	65.374	AQISSPNLR	_AQISS(ph)PNLR_	H0Y507;Q5TCZ1	SH3PXD2A	SH3 and PX domain-containing protein 2A
Phospho (STY)	R2_TiO2_Phos	1	533.258	2	-0.00013455	115	75.424	AQISSPNLR	_AQISS(ph)PNLR_	H0Y507;Q5TCZ1	SH3PXD2A	SH3 and PX domain-containing protein 2A
Phospho (STY)	R3_FeNTA_Phos_rpt	1	533.258	2	-2.7555e-06	113.26	49.457	AQISSPNLR	_AQISS(ph)PNLR_	H0Y507;Q5TCZ1	SH3PXD2A	SH3 and PX domain-containing protein 2A
Phospho (STY)	R3_TiO2_Phos	1	533.258	2	-5.8335e-05	123.62	76.663	AQISSPNLR	_AQISS(ph)PNLR_	H0Y507;Q5TCZ1	SH3PXD2A	SH3 and PX domain-containing protein 2A
Phospho (STY)	R1_TiO2_Phos	1	595.794	2	0.0004408	84.169	29.909	AQLEPVASPAK	_AQLEPVAS(ph)PAK_	Q15149	PLEC	Plectin
Phospho (STY)	R1_FeNTA_Phos	1	725.342	2	0.00033614	141.06	83.08	AQSPTPSLPASWK	_AQS(ph)PTPSLPASWK_	H0Y9Y3;Q9UMS6	SYNPO2	Synaptopodin-2
Phospho (STY)	R1_TiO2_Phos	1	725.342	2	0.00070169	230.67	176.33	AQSPTPSLPASWK	_AQS(ph)PTPSLPASWK_	H0Y9Y3;Q9UMS6	SYNPO2	Synaptopodin-2
Phospho (STY)	R2_TiO2_Phos	1	725.342	2	0.00091111	152.11	113.35	AQSPTPSLPASWK	_AQS(ph)PTPSLPASWK_	H0Y9Y3;Q9UMS6	SYNPO2	Synaptopodin-2
Phospho (STY)	R3_FeNTA_Phos_rpt	1	725.342	2	0.00018443	143.58	79.612	AQSPTPSLPASWK	_AQS(ph)PTPSLPASWK_	H0Y9Y3;Q9UMS6	SYNPO2	Synaptopodin-2
Phospho (STY)	R3_TiO2_Phos	1	725.342	2	0.00044607	184	133.52	AQSPTPSLPASWK	_AQS(ph)PTPSLPASWK_	H0Y9Y3;Q9UMS6	SYNPO2	Synaptopodin-2
Phospho (STY)	R1_TiO2_Phos	1	991.988	2	0.0011011	227.36	183.78	AQTLPTSVVTITSESSPGK	_AQTLPTSVVTITSESS(ph)PGK_	A0A087WUZ3;Q01082	SPTBN1	Spectrin beta chain, non-erythrocytic 1
Phospho (STY)	R2_TiO2_Phos	1	991.988	2	0.00061601	218.22	188.88	AQTLPTSVVTITSESSPGK	_AQTLPTSVVTITSESS(ph)PGK_	A0A087WUZ3;Q01082	SPTBN1	Spectrin beta chain, non-erythrocytic 1
Phospho (STY)	R3_TiO2_Phos	1	991.988	2	0.0017407	255.69	215.72	AQTLPTSVVTITSESSPGK	_AQTLPTSVVTITSESS(ph)PGK_	A0A087WUZ3;Q01082	SPTBN1	Spectrin beta chain, non-erythrocytic 1
Phospho (STY)	R1_FeNTA_Phos	1	713.695	3	8.3059e-05	53.747	26.993	AQTLPTSVVTITSESSPGKR	_AQTLPTSVVTITSES(ph)SPGKR_	A0A087WUZ3;Q01082	SPTBN1	Spectrin beta chain, non-erythrocytic 1
Phospho (STY)	R1_FeNTA_Phos	1	1070.04	2	0.00026916	233.38	193.85	AQTLPTSVVTITSESSPGKR	_AQTLPTSVVTITSESS(ph)PGKR_	A0A087WUZ3;Q01082	SPTBN1	Spectrin beta chain, non-erythrocytic 1
Phospho (STY)	R1_TiO2_Phos	1	713.695	3	0.00010507	84.942	57.669	AQTLPTSVVTITSESSPGKR	_AQTLPTSVVTITSES(ph)SPGKR_	A0A087WUZ3;Q01082	SPTBN1	Spectrin beta chain, non-erythrocytic 1
Phospho (STY)	R1_TiO2_Phos	1	1070.04	2	0.0014497	296.01	250.12	AQTLPTSVVTITSESSPGKR	_AQTLPTSVVTITSESS(ph)PGKR_	A0A087WUZ3;Q01082	SPTBN1	Spectrin beta chain, non-erythrocytic 1
Phospho (STY)	R2_TiO2_Phos	1	713.695	3	0.00038489	73.981	50.344	AQTLPTSVVTITSESSPGKR	_AQTLPTSVVTIT(ph)SESSPGKR_	A0A087WUZ3;Q01082	SPTBN1	Spectrin beta chain, non-erythrocytic 1
Phospho (STY)	R2_TiO2_Phos	1	1070.04	2	0.0024475	298.42	242.66	AQTLPTSVVTITSESSPGKR	_AQTLPTSVVTITSESS(ph)PGKR_	A0A087WUZ3;Q01082	SPTBN1	Spectrin beta chain, non-erythrocytic 1
Phospho (STY)	R3_FeNTA_Phos_rpt	1	713.695	3	0.00031883	93.196	93.196	AQTLPTSVVTITSESSPGKR	_AQTLPTSVVT(ph)ITSESSPGKR_	A0A087WUZ3;Q01082	SPTBN1	Spectrin beta chain, non-erythrocytic 1
Phospho (STY)	R3_TiO2_Phos	1	713.695	3	-0.00013683	69.98	41.681	AQTLPTSVVTITSESSPGKR	_AQTLPTSVVTITS(ph)ESSPGKR_	A0A087WUZ3;Q01082	SPTBN1	Spectrin beta chain, non-erythrocytic 1
Phospho (STY)	R3_TiO2_Phos	1	1070.04	2	0.0014964	257.88	213.58	AQTLPTSVVTITSESSPGKR	_AQTLPTSVVTITSESS(ph)PGKR_	A0A087WUZ3;Q01082	SPTBN1	Spectrin beta chain, non-erythrocytic 1
2 Phospho (STY)	R1_FeNTA_Phos	2	549.741	2	8.145e-05	73.36	69.229	ARSVSPPPK	_ARS(ph)VS(ph)PPPK_	Q13247	SRSF6	Serine/arginine-rich splicing factor 6
2 Phospho (STY)	R2_FeNTA_Phos	2	549.741	2	-0.00020439	75.788	48.221	ARSVSPPPK	_ARS(ph)VS(ph)PPPK_	Q13247	SRSF6	Serine/arginine-rich splicing factor 6
Phospho (STY)	R1_FeNTA_Phos	1	645.784	2	6.3181e-06	101.38	75.806	ASDPGLPAEEPK	_AS(ph)DPGLPAEEPK_	F8VPD4;P27708	CAD	CAD protein;Glutamine-dependent carbamoyl-phosphate synthase;Aspartate carbamoyltransferase;Dihydroorotase
Phospho (STY)	R1_TiO2_Phos	1	645.784	2	-0.00015622	120.6	92.927	ASDPGLPAEEPK	_AS(ph)DPGLPAEEPK_	F8VPD4;P27708	CAD	CAD protein;Glutamine-dependent carbamoyl-phosphate synthase;Aspartate carbamoyltransferase;Dihydroorotase
Phospho (STY)	R2_TiO2_Phos	1	645.784	2	-0.00046484	117.27	81.824	ASDPGLPAEEPK	_AS(ph)DPGLPAEEPK_	F8VPD4;P27708	CAD	CAD protein;Glutamine-dependent carbamoyl-phosphate synthase;Aspartate carbamoyltransferase;Dihydroorotase
Phospho (STY)	R3_FeNTA_Phos_rpt	1	645.784	2	-0.00037499	102.33	73.414	ASDPGLPAEEPK	_AS(ph)DPGLPAEEPK_	F8VPD4;P27708	CAD	CAD protein;Glutamine-dependent carbamoyl-phosphate synthase;Aspartate carbamoyltransferase;Dihydroorotase
Phospho (STY)	R3_TiO2_Phos	1	645.784	2	-0.00032276	95.631	94.781	ASDPGLPAEEPK	_AS(ph)DPGLPAEEPK_	F8VPD4;P27708	CAD	CAD protein;Glutamine-dependent carbamoyl-phosphate synthase;Aspartate carbamoyltransferase;Dihydroorotase
Phospho (STY)	R1_FeNTA_Phos	1	638.768	2	-5.0693e-05	109.66	50.849	ASELTGCSPFK	_ASELTGCS(ph)PFK_	BTVNS1
Oxidation (M),Phospho (STY)	R1_FeNTA_Phos	1	868.39	2	0.00078102	159.04	117.5	ASGEMASAQYITAALR	_AS(ph)GEM(ox)ASAQYITAALR_	P54578;A6NJA2	USP14	Ubiquitin carboxyl-terminal hydrolase 14;Ubiquitin carboxyl-terminal hydrolase
Oxidation (M),Phospho (STY)	R1_TiO2_Phos	1	868.39	2	-0.00043006	212.35	161.55	ASGEMASAQYITAALR	_AS(ph)GEM(ox)ASAQYITAALR_	P54578;A6NJA2	USP14	Ubiquitin carboxyl-terminal hydrolase 14;Ubiquitin carboxyl-terminal hydrolase
Oxidation (M),Phospho (STY)	R2_TiO2_Phos	1	868.39	2	-0.00027815	195.89	124.34	ASGEMASAQYITAALR	_AS(ph)GEM(ox)ASAQYITAALR_	P54578;A6NJA2	USP14	Ubiquitin carboxyl-terminal hydrolase 14;Ubiquitin carboxyl-terminal hydrolase
Oxidation (M),Phospho (STY)	R3_FeNTA_Phos_rpt	1	868.39	2	-0.0004455	207.05	152.65	ASGEMASAQYITAALR	_AS(ph)GEM(ox)ASAQYITAALR_	P54578;A6NJA2	USP14	Ubiquitin carboxyl-terminal hydrolase 14;Ubiquitin carboxyl-terminal hydrolase
Oxidation (M),Phospho (STY)	R3_TiO2_Phos	1	868.39	2	-0.00027905	224.67	157.58	ASGEMASAQYITAALR	_AS(ph)GEM(ox)ASAQYITAALR_	P54578;A6NJA2	USP14	Ubiquitin carboxyl-terminal hydrolase 14;Ubiquitin carboxyl-terminal hydrolase
Phospho (STY)	R1_TiO2_Phos	1	860.392	2	0.00013213	175.19	126.49	ASGEMASAQYITAALR	_AS(ph)GEMASAQYITAALR_	P54578;A6NJA2	USP14	Ubiquitin carboxyl-terminal hydrolase 14;Ubiquitin carboxyl-terminal hydrolase
Phospho (STY)	R2_TiO2_Phos	1	860.392	2	-5.8358e-05	231.21	192.05	ASGEMASAQYITAALR	_AS(ph)GEMASAQYITAALR_	P54578;A6NJA2	USP14	Ubiquitin carboxyl-terminal hydrolase 14;Ubiquitin carboxyl-terminal hydrolase
Phospho (STY)	R3_TiO2_Phos	1	860.392	2	-7.8065e-05	172.56	129.87	ASGEMASAQYITAALR	_AS(ph)GEMASAQYITAALR_	P54578;A6NJA2	USP14	Ubiquitin carboxyl-terminal hydrolase 14;Ubiquitin carboxyl-terminal hydrolase
Phospho (STY)	R1_FeNTA_Phos	1	734.863	2	2.1148e-05	186.77	159.1	ASGQAFELILSPR	_ASGQAFELILS(ph)PR_	A2A2D0;P16949	STMN1	Stathmin
Phospho (STY)	R1_FeNTA_Phos	1	490.245	3	-0.00014528	85.909	63.581	ASGQAFELILSPR	_ASGQAFELILS(ph)PR_	A2A2D0;P16949	STMN1	Stathmin
Phospho (STY)	R1_TiO2_Phos	1	734.863	2	-9.9644e-06	211.49	211.49	ASGQAFELILSPR	_ASGQAFELILS(ph)PR_	A2A2D0;P16949	STMN1	Stathmin
Phospho (STY)	R1_TiO2_Phos	1	490.245	3	-8.7309e-05	72.681	72.681	ASGQAFELILSPR	_ASGQAFELILS(ph)PR_	A2A2D0;P16949	STMN1	Stathmin
Phospho (STY)	R2_TiO2_Phos	1	734.863	2	-0.00045518	220.72	220.72	ASGQAFELILSPR	_ASGQAFELILS(ph)PR_	A2A2D0;P16949	STMN1	Stathmin
Phospho (STY)	R3_FeNTA_Phos_rpt	1	734.863	2	3.1687e-05	153.48	118.82	ASGQAFELILSPR	_ASGQAFELILS(ph)PR_	A2A2D0;P16949	STMN1	Stathmin
Phospho (STY)	R3_TiO2_Phos	1	734.863	2	0.00016531	200	200	ASGQAFELILSPR	_ASGQAFELILS(ph)PR_	A2A2D0;P16949	STMN1	Stathmin
Phospho (STY)	R3_TiO2_Phos	1	734.863	2	0.0013833	151.22	124.68	ASGQAFELILSPR	_AS(ph)GQAFELILSPR_	A2A2D0;P16949	STMN1	Stathmin
2 Phospho (STY)	R1_TiO2_Phos	2	774.847	2	-0.00046804	142.97	114.43	ASGQAFELILSPR	_AS(ph)GQAFELILS(ph)PR_	A2A2D0;P16949	STMN1	Stathmin
2 Phospho (STY)	R2_TiO2_Phos	2	774.847	2	-0.00054933	171.85	132.81	ASGQAFELILSPR	_AS(ph)GQAFELILS(ph)PR_	A2A2D0;P16949	STMN1	Stathmin
2 Phospho (STY)	R3_TiO2_Phos	2	774.847	2	-0.00047213	139.39	110.77	ASGQAFELILSPR	_AS(ph)GQAFELILS(ph)PR_	A2A2D0;P16949	STMN1	Stathmin
Acetyl (Protein N-term),Phospho (STY)	R1_FeNTA_Phos	1	612.797	2	0.00018251	130.1	78.258	ASGVAVSDGVIK	_(ac)AS(ph)GVAVSDGVIK_	P23528;E9PP50;E9PS23	CFL1	Cofilin-1
Acetyl (Protein N-term),Phospho (STY)	R1_TiO2_Phos	1	612.797	2	-0.0007063	138.89	97.503	ASGVAVSDGVIK	_(ac)AS(ph)GVAVSDGVIK_	P23528;E9PP50;E9PS23	CFL1	Cofilin-1
Acetyl (Protein N-term),Phospho (STY)	R2_TiO2_Phos	1	612.797	2	-0.00091453	164.48	112.64	ASGVAVSDGVIK	_(ac)AS(ph)GVAVSDGVIK_	P23528;E9PP50;E9PS23	CFL1	Cofilin-1
Acetyl (Protein N-term),Phospho (STY)	R3_FeNTA_Phos_rpt	1	612.797	2	-0.00011806	139.19	92.003	ASGVAVSDGVIK	_(ac)AS(ph)GVAVSDGVIK_	P23528;E9PP50;E9PS23	CFL1	Cofilin-1
Acetyl (Protein N-term),Phospho (STY)	R3_TiO2_Phos	1	612.797	2	-0.00028764	172.33	127.26	ASGVAVSDGVIK	_(ac)AS(ph)GVAVSDGVIK_	P23528;E9PP50;E9PS23	CFL1	Cofilin-1
Acetyl (Protein N-term),Phospho (STY)	R3_TiO2_Phos	1	1224.59	1	-0.00097759	133.88	95.163	ASGVAVSDGVIK	_(ac)AS(ph)GVAVSDGVIK_	P23528;E9PP50;E9PS23	CFL1	Cofilin-1
Acetyl (Protein N-term),Phospho (STY)	R1_FeNTA_Phos	1	706.797	2	-9.0658e-05	153.94	107.48	ASGVQVADEVCR	_(ac)AS(ph)GVQVADEVCR_	F6RFD5;P60981	DSTN	Destrin
Acetyl (Protein N-term),Phospho (STY)	R1_TiO2_Phos	1	706.797	2	-5.0438e-05	149.59	116.39	ASGVQVADEVCR	_(ac)AS(ph)GVQVADEVCR_	F6RFD5;P60981	DSTN	Destrin
Acetyl (Protein N-term),Phospho (STY)	R2_TiO2_Phos	1	706.797	2	-0.00017265	173.36	121.51	ASGVQVADEVCR	_(ac)AS(ph)GVQVADEVCR_	F6RFD5;P60981	DSTN	Destrin
Acetyl (Protein N-term),Phospho (STY)	R3_FeNTA_Phos_rpt	1	706.797	2	0.00020315	140.96	106.19	ASGVQVADEVCR	_(ac)AS(ph)GVQVADEVCR_	F6RFD5;P60981	DSTN	Destrin
Acetyl (Protein N-term),Phospho (STY)	R3_TiO2_Phos	1	706.797	2	0.00055175	147.12	97.479	ASGVQVADEVCR	_(ac)AS(ph)GVQVADEVCR_	F6RFD5;P60981	DSTN	Destrin
Oxidation (M),Phospho (STY)	R1_TiO2_Phos	1	1083.93	2	0.00025047	349.61	289.06	ASMSEFLESEDGEVEQQR	_ASM(ox)SEFLES(ph)EDGEVEQQR_	J3QQW9;Q15022	SUZ12	Polycomb protein SUZ12
Oxidation (M),Phospho (STY)	R2_TiO2_Phos	1	1083.93	2	0.00076947	367.31	304.93	ASMSEFLESEDGEVEQQR	_ASM(ox)SEFLES(ph)EDGEVEQQR_	J3QQW9;Q15022	SUZ12	Polycomb protein SUZ12
Oxidation (M),Phospho (STY)	R3_FeNTA_Phos_rpt	1	1083.93	2	0.0012184	294.85	236.88	ASMSEFLESEDGEVEQQR	_ASM(ox)SEFLES(ph)EDGEVEQQR_	J3QQW9;Q15022	SUZ12	Polycomb protein SUZ12
Oxidation (M),Phospho (STY)	R3_TiO2_Phos	1	1083.93	2	0.00043355	338.97	279.29	ASMSEFLESEDGEVEQQR	_ASM(ox)SEFLES(ph)EDGEVEQQR_	J3QQW9;Q15022	SUZ12	Polycomb protein SUZ12
Phospho (STY)	R1_TiO2_Phos	1	1075.93	2	0.00019951	310.9	252.74	ASMSEFLESEDGEVEQQR	_ASMSEFLES(ph)EDGEVEQQR_	J3QQW9;Q15022	SUZ12	Polycomb protein SUZ12
Phospho (STY)	R2_TiO2_Phos	1	1075.93	2	0.0001867	335.98	272.43	ASMSEFLESEDGEVEQQR	_ASMSEFLES(ph)EDGEVEQQR_	J3QQW9;Q15022	SUZ12	Polycomb protein SUZ12
Phospho (STY)	R3_FeNTA_Phos_rpt	1	1075.93	2	0.00097827	338.97	290.25	ASMSEFLESEDGEVEQQR	_ASMSEFLES(ph)EDGEVEQQR_	J3QQW9;Q15022	SUZ12	Polycomb protein SUZ12
Phospho (STY)	R3_TiO2_Phos	1	1075.93	2	0.00039796	340.8	273.11	ASMSEFLESEDGEVEQQR	_ASMSEFLES(ph)EDGEVEQQR_	J3QQW9;Q15022	SUZ12	Polycomb protein SUZ12
Phospho (STY)	R2_TiO2_Phos	1	636.748	2	NaN	98.182	61.229	ASPFEEDQNR	_AS(ph)PFEEDQNR_	C9JW01;A0A0C4DG68;A0A0A0MR59;Q8TB72	PUM2	Pumilio homolog 2
Phospho (STY)	R3_FeNTA_Phos_rpt	1	636.748	2	0.0004828	87.641	60.887	ASPFEEDQNR	_AS(ph)PFEEDQNR_	C9JW01;A0A0C4DG68;A0A0A0MR59;Q8TB72	PUM2	Pumilio homolog 2
Oxidation (M),4 Phospho (STY)	R2_TiO2_Phos	4	902.377	3	-0.0011034	55.536	48.315	ASQSASPLVCSELPVTLLMPIR	_AS(ph)QS(ph)ASPLVCS(ph)ELPVT(ph)LLM(ox)PIR_	H7C036	DIS3L2
Oxidation (M),4 Phospho (STY)	R3_TiO2_Phos	4	902.377	3	-0.0012082	60.134	60.134	ASQSASPLVCSELPVTLLMPIR	_AS(ph)QS(ph)ASPLVCS(ph)ELPVT(ph)LLM(ox)PIR_	H7C036	DIS3L2
Phospho (STY)	R1_TiO2_Phos	1	675.795	2	-0.00034559	139.74	85.525	ASSFADMMGILK	_ASS(ph)FADMMGILK_	E9PPF9;E9PLD2;Q9H019	MTFR1L	Mitochondrial fission regulator 1-like
Phospho (STY)	R2_TiO2_Phos	1	675.795	2	0.00032088	154.23	96.348	ASSFADMMGILK	_ASS(ph)FADMMGILK_	E9PPF9;E9PLD2;Q9H019	MTFR1L	Mitochondrial fission regulator 1-like
Phospho (STY)	R3_FeNTA_Phos_rpt	1	675.795	2	-6.3855e-05	130.1	86.555	ASSFADMMGILK	_ASS(ph)FADMMGILK_	E9PPF9;E9PLD2;Q9H019	MTFR1L	Mitochondrial fission regulator 1-like
Phospho (STY)	R3_TiO2_Phos	1	675.795	2	0.00016824	135.94	78.052	ASSFADMMGILK	_ASS(ph)FADMMGILK_	E9PPF9;E9PLD2;Q9H019	MTFR1L	Mitochondrial fission regulator 1-like
2 Oxidation (M),Phospho (STY)	R1_TiO2_Phos	1	691.79	2	0.00010928	58.781	22.088	ASSFADMMGILK	_ASS(ph)FADM(ox)M(ox)GILK_	E9PPF9;E9PLD2;Q9H019	MTFR1L	Mitochondrial fission regulator 1-like
2 Oxidation (M),Phospho (STY)	R2_TiO2_Phos	1	691.79	2	0.00023302	118.61	74.171	ASSFADMMGILK	_ASS(ph)FADM(ox)M(ox)GILK_	E9PPF9;E9PLD2;Q9H019	MTFR1L	Mitochondrial fission regulator 1-like
2 Oxidation (M),Phospho (STY)	R3_TiO2_Phos	1	691.79	2	0.00026553	128.36	73.109	ASSFADMMGILK	_ASS(ph)FADM(ox)M(ox)GILK_	E9PPF9;E9PLD2;Q9H019	MTFR1L	Mitochondrial fission regulator 1-like
Phospho (STY)	R2_TiO2_Phos	1	659.824	2	-0.00051557	119.39	65.703	ASSFSGISILTR	_ASS(ph)FSGISILTR_	H7C0E9;A0A0U1RRA6;B5MCU0;B5MCG9;Q9Y2K5;H0YIX9	R3HDM2	R3H domain-containing protein 2
Phospho (STY)	R3_TiO2_Phos	1	659.824	2	-1.1347e-05	174.46	116.58	ASSFSGISILTR	_ASS(ph)FSGISILTR_	H7C0E9;A0A0U1RRA6;B5MCU0;B5MCG9;Q9Y2K5;H0YIX9	R3HDM2	R3H domain-containing protein 2
Phospho (STY)	R3_TiO2_Phos	1	659.824	2	0.00020639	122.46	58.039	ASSFSGISILTR	_ASS(ph)FSGISILTR_	H7C0E9;A0A0U1RRA6;B5MCU0;B5MCG9;Q9Y2K5;H0YIX9	R3HDM2	R3H domain-containing protein 2
Phospho (STY)	R1_FeNTA_Phos	1	577.789	2	-4.3692e-05	182.92	127.83	ASSLEDLVLK	_ASS(ph)LEDLVLK_	Q15477	SKIV2L	Helicase SKI2W
Phospho (STY)	R1_TiO2_Phos	1	577.789	2	-0.00044998	175.74	128.52	ASSLEDLVLK	_ASS(ph)LEDLVLK_	Q15477	SKIV2L	Helicase SKI2W
Phospho (STY)	R2_TiO2_Phos	1	577.789	2	-0.00037125	166.29	108.04	ASSLEDLVLK	_ASS(ph)LEDLVLK_	Q15477	SKIV2L	Helicase SKI2W
Phospho (STY)	R3_FeNTA_Phos_rpt	1	577.789	2	0.00040648	155.33	103.63	ASSLEDLVLK	_ASS(ph)LEDLVLK_	Q15477	SKIV2L	Helicase SKI2W
Phospho (STY)	R3_TiO2_Phos	1	577.789	2	-0.00052252	145.09	95.052	ASSLEDLVLK	_ASS(ph)LEDLVLK_	Q15477	SKIV2L	Helicase SKI2W
Phospho (STY)	R3_TiO2_Phos	1	1154.57	1	0.0029492	49.466	25.234	ASSLEDLVLK	_ASS(ph)LEDLVLK_	Q15477	SKIV2L	Helicase SKI2W
Phospho (STY)	R1_FeNTA_Phos	1	786.843	2	-0.00058083	107.69	78.144	ASSLGEIDESSELR	_ASS(ph)LGEIDESSELR_	Q16513	PKN2	Serine/threonine-protein kinase N2
Phospho (STY)	R1_TiO2_Phos	1	786.843	2	-0.00017243	149.32	110.76	ASSLGEIDESSELR	_ASS(ph)LGEIDESSELR_	Q16513	PKN2	Serine/threonine-protein kinase N2
Phospho (STY)	R2_TiO2_Phos	1	786.843	2	0.00018582	136.33	89.104	ASSLGEIDESSELR	_ASS(ph)LGEIDESSELR_	Q16513	PKN2	Serine/threonine-protein kinase N2
Phospho (STY)	R3_FeNTA_Phos_rpt	1	786.843	2	-0.00058471	158.31	113.48	ASSLGEIDESSELR	_ASS(ph)LGEIDESSELR_	Q16513	PKN2	Serine/threonine-protein kinase N2
Phospho (STY)	R3_TiO2_Phos	1	786.843	2	2.9794e-05	160.46	111.4	ASSLGEIDESSELR	_ASS(ph)LGEIDESSELR_	Q16513	PKN2	Serine/threonine-protein kinase N2
Phospho (STY)	R1_FeNTA_Phos	1	537.255	2	-0.00018984	134.38	78.021	ASSLNFLNK	_ASS(ph)LNFLNK_	A8MZ87;Q9H0B6	KLC2	Kinesin light chain 2
Phospho (STY)	R1_FeNTA_Phos	1	1073.5	1	0.00060155	47.228	19.054	ASSLNFLNK	_ASS(ph)LNFLNK_	A8MZ87;Q9H0B6	KLC2	Kinesin light chain 2
Phospho (STY)	R1_TiO2_Phos	1	537.255	2	-0.00017138	155.33	126.66	ASSLNFLNK	_ASS(ph)LNFLNK_	A8MZ87;Q9H0B6	KLC2	Kinesin light chain 2
Phospho (STY)	R1_TiO2_Phos	1	1073.5	1	0.00094273	61.56	28.37	ASSLNFLNK	_ASS(ph)LNFLNK_	A8MZ87;Q9H0B6	KLC2	Kinesin light chain 2
Phospho (STY)	R2_TiO2_Phos	1	537.255	2	0.00021397	136.81	113.04	ASSLNFLNK	_ASS(ph)LNFLNK_	A8MZ87;Q9H0B6	KLC2	Kinesin light chain 2
Phospho (STY)	R3_FeNTA_Phos_rpt	1	537.255	2	0.00025046	126.66	77.869	ASSLNFLNK	_ASS(ph)LNFLNK_	A8MZ87;Q9H0B6	KLC2	Kinesin light chain 2
Phospho (STY)	R3_TiO2_Phos	1	537.255	2	-0.00030498	147.58	97.543	ASSLNFLNK	_ASS(ph)LNFLNK_	A8MZ87;Q9H0B6	KLC2	Kinesin light chain 2
Phospho (STY)	R1_TiO2_Phos	1	812.376	2	0.00097931	124.2	84.278	ASSPAQCVTPVQTVV	_AS(ph)SPAQCVTPVQTVV_	Q13614	MTMR2	Myotubularin-related protein 2
Phospho (STY)	R2_TiO2_Phos	1	812.376	2	0.0010457	134.14	92.519	ASSPAQCVTPVQTVV	_AS(ph)SPAQCVTPVQTVV_	Q13614	MTMR2	Myotubularin-related protein 2
Phospho (STY)	R3_TiO2_Phos	1	812.376	2	0.0010389	165.58	122.29	ASSPAQCVTPVQTVV	_ASS(ph)PAQCVTPVQTVV_	Q13614	MTMR2	Myotubularin-related protein 2
2 Phospho (STY)	R1_TiO2_Phos	2	724.776	2	3.6966e-06	99.663	37.582	ASVSGPNSPSETR	_ASVS(ph)GPNS(ph)PSETR_	C9JZJ7;A0A087X0X0;C9J453;A0A087X255;O15344	MID1	E3 ubiquitin-protein ligase Midline-1
2 Phospho (STY)	R3_FeNTA_Phos_rpt	2	724.776	2	0.0013049	111.7	72.07	ASVSGPNSPSETR	_ASVS(ph)GPNS(ph)PSETR_	C9JZJ7;A0A087X0X0;C9J453;A0A087X255;O15344	MID1	E3 ubiquitin-protein ligase Midline-1
Phospho (STY)	R3_FeNTA_Phos_rpt	1	684.793	2	0.00027007	95.822	76.097	ASVSGPNSPSETR	_ASVSGPNS(ph)PSETR_	C9JZJ7;A0A087X0X0;C9J453;A0A087X255;O15344	MID1	E3 ubiquitin-protein ligase Midline-1
3 Phospho (STY)	R2_TiO2_Phos	3	1176.98	2	NaN	119.96	41.46	ASYYEILDVPRSASADDIK	_ASY(ph)Y(ph)EILDVPRSAS(ph)ADDIK_	C9J1G2;E7ETU0;C9JX00;C9JRD2;C9JXB9;P25686	DNAJB2	DnaJ homolog subfamily B member 2
3 Phospho (STY)	R2_TiO2_Phos	3	1176.98	2	NaN	91.14	30.983	ASYYEILDVPRSASADDIK	_ASY(ph)Y(ph)EILDVPRSAS(ph)ADDIK_	C9J1G2;E7ETU0;C9JX00;C9JRD2;C9JXB9;P25686	DNAJB2	DnaJ homolog subfamily B member 2
Phospho (STY)	R1_FeNTA_Phos	1	752.342	2	0.00083405	167.92	90.354	ATAPQTQHVSPMR	_ATAPQTQHVS(ph)PMR_	E9PQZ1;E9PRY8;P29692;E9PK01;E9PK06;E9PPR1;E9PL12;E9PL71;E9PQ49;E9PI39;A0A087X1X7	EEF1D	Elongation factor 1-delta
Phospho (STY)	R1_FeNTA_Phos	1	501.897	3	0.00048112	57.885	36.328	ATAPQTQHVSPMR	_ATAPQTQHVS(ph)PMR_	E9PQZ1;E9PRY8;P29692;E9PK01;E9PK06;E9PPR1;E9PL12;E9PL71;E9PQ49;E9PI39;A0A087X1X7	EEF1D	Elongation factor 1-delta
Phospho (STY)	R1_TiO2_Phos	1	752.342	2	0.0002202	173.19	111.71	ATAPQTQHVSPMR	_ATAPQTQHVS(ph)PMR_	E9PQZ1;E9PRY8;P29692;E9PK01;E9PK06;E9PPR1;E9PL12;E9PL71;E9PQ49;E9PI39;A0A087X1X7	EEF1D	Elongation factor 1-delta
Phospho (STY)	R2_TiO2_Phos	1	752.342	2	0.00048748	194.01	130.35	ATAPQTQHVSPMR	_ATAPQTQHVS(ph)PMR_	E9PQZ1;E9PRY8;P29692;E9PK01;E9PK06;E9PPR1;E9PL12;E9PL71;E9PQ49;E9PI39;A0A087X1X7	EEF1D	Elongation factor 1-delta
Phospho (STY)	R3_FeNTA_Phos_rpt	1	752.342	2	0.00064907	190.82	132.72	ATAPQTQHVSPMR	_ATAPQTQHVS(ph)PMR_	E9PQZ1;E9PRY8;P29692;E9PK01;E9PK06;E9PPR1;E9PL12;E9PL71;E9PQ49;E9PI39;A0A087X1X7	EEF1D	Elongation factor 1-delta
Phospho (STY)	R3_TiO2_Phos	1	752.342	2	0.0009469	175.27	125.85	ATAPQTQHVSPMR	_ATAPQTQHVS(ph)PMR_	E9PQZ1;E9PRY8;P29692;E9PK01;E9PK06;E9PPR1;E9PL12;E9PL71;E9PQ49;E9PI39;A0A087X1X7	EEF1D	Elongation factor 1-delta
Phospho (STY)	R3_TiO2_Phos	1	501.897	3	0.00072404	65.038	38.267	ATAPQTQHVSPMR	_ATAPQTQHVS(ph)PMR_	E9PQZ1;E9PRY8;P29692;E9PK01;E9PK06;E9PPR1;E9PL12;E9PL71;E9PQ49;E9PI39;A0A087X1X7	EEF1D	Elongation factor 1-delta
Oxidation (M),Phospho (STY)	R3_FeNTA_Phos_rpt	1	507.229	3	0.00036492	60.549	27.357	ATAPQTQHVSPMR	_ATAPQTQHVS(ph)PM(ox)R_	E9PQZ1;E9PRY8;P29692;E9PK01;E9PK06;E9PPR1;E9PL12;E9PL71;E9PQ49;E9PI39;A0A087X1X7	EEF1D	Elongation factor 1-delta
Oxidation (M),Phospho (STY)	R3_FeNTA_Phos_rpt	1	760.34	2	0.00060006	123.63	91.211	ATAPQTQHVSPMR	_ATAPQTQHVS(ph)PM(ox)R_	E9PQZ1;E9PRY8;P29692;E9PK01;E9PK06;E9PPR1;E9PL12;E9PL71;E9PQ49;E9PI39;A0A087X1X7	EEF1D	Elongation factor 1-delta
Oxidation (M),Phospho (STY)	R3_FeNTA_Phos_rpt	1	760.34	2	0.00074619	130.66	96.279	ATAPQTQHVSPMR	_ATAPQTQHVS(ph)PM(ox)R_	E9PQZ1;E9PRY8;P29692;E9PK01;E9PK06;E9PPR1;E9PL12;E9PL71;E9PQ49;E9PI39;A0A087X1X7	EEF1D	Elongation factor 1-delta
Oxidation (M),Phospho (STY)	R3_TiO2_Phos	1	507.229	3	8.4036e-05	62.924	22.199	ATAPQTQHVSPMR	_ATAPQTQHVS(ph)PM(ox)R_	E9PQZ1;E9PRY8;P29692;E9PK01;E9PK06;E9PPR1;E9PL12;E9PL71;E9PQ49;E9PI39;A0A087X1X7	EEF1D	Elongation factor 1-delta
Oxidation (M),Phospho (STY)	R2_TiO2_Phos	1	1317.53	2	0.00215	186.74	127.45	ATEDGEEDEEMIESIENLEDLK	_ATEDGEEDEEM(ox)IES(ph)IENLEDLK_	P49736;H0Y8E6	MCM2	DNA replication licensing factor MCM2
3 Phospho (STY)	R3_FeNTA_Phos_rpt	3	1073.43	2	NaN	51.727	11.548	ATEEHSTRQKSPEIHR	_AT(ph)EEHS(ph)T(ph)RQKSPEIHR_	Q9NYF8;E9PK09;E9PQN2;E9PKI6;E9PK91	BCLAF1	Bcl-2-associated transcription factor 1
Acetyl (Protein N-term),Phospho (STY)	R1_FeNTA_Phos	1	525.237	2	0.00017656	95.358	95.358	ATEIGSPPR	_(ac)ATEIGS(ph)PPR_	B9A053;Q9C0J8	WDR33	pre-mRNA 3 end processing protein WDR33
Acetyl (Protein N-term),Phospho (STY)	R2_TiO2_Phos	1	525.237	2	0.00011515	78.488	56.555	ATEIGSPPR	_(ac)ATEIGS(ph)PPR_	B9A053;Q9C0J8	WDR33	pre-mRNA 3 end processing protein WDR33
Acetyl (Protein N-term),Phospho (STY)	R3_FeNTA_Phos_rpt	1	525.237	2	0.00012118	109.16	88.322	ATEIGSPPR	_(ac)ATEIGS(ph)PPR_	B9A053;Q9C0J8	WDR33	pre-mRNA 3 end processing protein WDR33
Acetyl (Protein N-term),Phospho (STY)	R3_TiO2_Phos	1	525.237	2	-0.00029266	88.37	58.596	ATEIGSPPR	_(ac)ATEIGS(ph)PPR_	B9A053;Q9C0J8	WDR33	pre-mRNA 3 end processing protein WDR33
2 Phospho (STY)	R1_TiO2_Phos	2	838.334	2	-0.00021308	174.4	122.85	ATGDGSSPELPSLER	_ATGDGS(ph)S(ph)PELPSLER_	H3BS99;A0A0C4DGM5;Q9H2Y7	ZNF106	Zinc finger protein 106
2 Phospho (STY)	R2_TiO2_Phos	2	838.334	2	0.00068882	127.75	71.868	ATGDGSSPELPSLER	_ATGDGS(ph)S(ph)PELPSLER_	H3BS99;A0A0C4DGM5;Q9H2Y7	ZNF106	Zinc finger protein 106
2 Phospho (STY)	R3_TiO2_Phos	2	838.334	2	0.00017439	157.37	107.39	ATGDGSSPELPSLER	_ATGDGS(ph)S(ph)PELPSLER_	H3BS99;A0A0C4DGM5;Q9H2Y7	ZNF106	Zinc finger protein 106
Phospho (STY)	R1_FeNTA_Phos	1	621.766	2	-4.1014e-05	104.59	71.368	ATISDEEIER	_ATIS(ph)DEEIER_	C9J0A7;Q9UQN3	CHMP2B	Charged multivesicular body protein 2b
Phospho (STY)	R1_TiO2_Phos	1	621.766	2	4.7934e-05	148.13	101.42	ATISDEEIER	_ATIS(ph)DEEIER_	C9J0A7;Q9UQN3	CHMP2B	Charged multivesicular body protein 2b
Phospho (STY)	R2_TiO2_Phos	1	621.766	2	0.00036774	123.26	97.138	ATISDEEIER	_ATIS(ph)DEEIER_	C9J0A7;Q9UQN3	CHMP2B	Charged multivesicular body protein 2b
Phospho (STY)	R3_FeNTA_Phos_rpt	1	621.766	2	-0.0003285	84.169	63.544	ATISDEEIER	_ATIS(ph)DEEIER_	C9J0A7;Q9UQN3	CHMP2B	Charged multivesicular body protein 2b
Phospho (STY)	R3_TiO2_Phos	1	621.766	2	0.00094087	112.02	83.942	ATISDEEIER	_ATIS(ph)DEEIER_	C9J0A7;Q9UQN3	CHMP2B	Charged multivesicular body protein 2b
2 Phospho (STY)	R1_FeNTA_Phos	2	790.684	3	0.00019485	106.67	66.317	ATLLNVPDLSDSIHSANASER	_ATLLNVPDLS(ph)DSIHS(ph)ANASER_	A0A087X0K9;G5E9E7;G3V1L9;Q07157;H0YKB1	TJP1	Tight junction protein ZO-1
2 Phospho (STY)	R1_TiO2_Phos	2	790.684	3	-0.00058196	132.13	72.232	ATLLNVPDLSDSIHSANASER	_ATLLNVPDLSDS(ph)IHS(ph)ANASER_	A0A087X0K9;G5E9E7;G3V1L9;Q07157;H0YKB1	TJP1	Tight junction protein ZO-1
2 Phospho (STY)	R1_TiO2_Phos	2	790.684	3	-0.0005224	83.666	42.319	ATLLNVPDLSDSIHSANASER	_ATLLNVPDLSDS(ph)IHS(ph)ANASER_	A0A087X0K9;G5E9E7;G3V1L9;Q07157;H0YKB1	TJP1	Tight junction protein ZO-1
2 Phospho (STY)	R2_TiO2_Phos	2	790.684	3	-0.00081443	117.84	104.16	ATLLNVPDLSDSIHSANASER	_ATLLNVPDLSDS(ph)IHS(ph)ANASER_	A0A087X0K9;G5E9E7;G3V1L9;Q07157;H0YKB1	TJP1	Tight junction protein ZO-1
2 Phospho (STY)	R2_TiO2_Phos	2	1185.52	2	-0.00033255	134.42	85.85	ATLLNVPDLSDSIHSANASER	_ATLLNVPDLSDS(ph)IHS(ph)ANASER_	A0A087X0K9;G5E9E7;G3V1L9;Q07157;H0YKB1	TJP1	Tight junction protein ZO-1
2 Phospho (STY)	R3_FeNTA_Phos_rpt	2	790.684	3	0.00033253	105.89	86.066	ATLLNVPDLSDSIHSANASER	_ATLLNVPDLSDSIHS(ph)ANAS(ph)ER_	A0A087X0K9;G5E9E7;G3V1L9;Q07157;H0YKB1	TJP1	Tight junction protein ZO-1
2 Phospho (STY)	R3_FeNTA_Phos_rpt	2	1185.52	2	0.0013462	161.46	161.46	ATLLNVPDLSDSIHSANASER	_ATLLNVPDLSDS(ph)IHS(ph)ANASER_	A0A087X0K9;G5E9E7;G3V1L9;Q07157;H0YKB1	TJP1	Tight junction protein ZO-1
2 Phospho (STY)	R3_TiO2_Phos	2	790.684	3	-0.00057717	136.35	111.42	ATLLNVPDLSDSIHSANASER	_ATLLNVPDLSDSIHS(ph)ANAS(ph)ER_	A0A087X0K9;G5E9E7;G3V1L9;Q07157;H0YKB1	TJP1	Tight junction protein ZO-1
2 Phospho (STY)	R3_TiO2_Phos	2	1185.52	2	0.00082413	216.15	216.15	ATLLNVPDLSDSIHSANASER	_ATLLNVPDLSDS(ph)IHS(ph)ANASER_	A0A087X0K9;G5E9E7;G3V1L9;Q07157;H0YKB1	TJP1	Tight junction protein ZO-1
2 Phospho (STY)	R1_FeNTA_Phos	2	542.23	2	-0.0016284	94.662	58.329	ATSFATVVK	_AT(ph)SFAT(ph)VVK_	H3BPE1;H3BQK9;Q9UPN3;H0Y390;E9PNZ4	MACF1	Microtubule-actin cross-linking factor 1, isoforms 1/2/3/5
2 Phospho (STY)	R3_FeNTA_Phos_rpt	2	542.23	2	-0.0010267	79.469	6.4297	ATSFATVVK	_AT(ph)SFAT(ph)VVK_	H3BPE1;H3BQK9;Q9UPN3;H0Y390;E9PNZ4	MACF1	Microtubule-actin cross-linking factor 1, isoforms 1/2/3/5
Phospho (STY)	R3_FeNTA_Phos_rpt	1	669.824	2	-6.3282e-05	92.151	64.896	ATSGSSLPVGINR	_ATS(ph)GSSLPVGINR_	Q13905	RAPGEF1	Rap guanine nucleotide exchange factor 1
Phospho (STY)	R3_TiO2_Phos	1	669.824	2	-0.00017748	87.568	54.51	ATSGSSLPVGINR	_ATS(ph)GSSLPVGINR_	Q13905	RAPGEF1	Rap guanine nucleotide exchange factor 1
Oxidation (M),Phospho (STY)	R3_TiO2_Phos	1	1093.98	2	0.00010653	308.24	271.59	ATSNVFAMFDQSQIQEFK	_ATS(ph)NVFAM(ox)FDQSQIQEFK_	J3QRS3;P19105;O14950;J3KTJ1;P24844	MYL12A;MYL12B;MYL9	Myosin regulatory light chain 12A;Myosin regulatory light chain 12B;Myosin regulatory light polypeptide 9
Acetyl (Protein N-term),Phospho (STY)	R1_FeNTA_Phos	1	674.829	2	0.00029623	89.44	43.779	ATSPQKSPSVPK	_(ac)ATSPQKSPS(ph)VPK_	Q9NVD7	PARVA	Alpha-parvin
Acetyl (Protein N-term),Phospho (STY)	R1_TiO2_Phos	1	674.829	2	0.00026095	131.08	74.353	ATSPQKSPSVPK	_(ac)ATSPQKS(ph)PSVPK_	Q9NVD7	PARVA	Alpha-parvin
Acetyl (Protein N-term),Phospho (STY)	R2_TiO2_Phos	1	674.829	2	0.001106	75.669	37.314	ATSPQKSPSVPK	_(ac)ATSPQKS(ph)PSVPK_	Q9NVD7	PARVA	Alpha-parvin
Acetyl (Protein N-term),Phospho (STY)	R3_FeNTA_Phos_rpt	1	674.829	2	0.0004492	85.973	37.785	ATSPQKSPSVPK	_(ac)ATSPQKSPS(ph)VPK_	Q9NVD7	PARVA	Alpha-parvin
Acetyl (Protein N-term),Phospho (STY)	R3_TiO2_Phos	1	674.829	2	0.0010648	111.31	66.77	ATSPQKSPSVPK	_(ac)ATSPQKSPS(ph)VPK_	Q9NVD7	PARVA	Alpha-parvin
Acetyl (Protein N-term),2 Phospho (STY)	R1_FeNTA_Phos	2	714.812	2	-0.00017051	82.483	28.787	ATSPQKSPSVPK	_(ac)ATS(ph)PQKS(ph)PSVPK_	Q9NVD7	PARVA	Alpha-parvin
Acetyl (Protein N-term),2 Phospho (STY)	R1_TiO2_Phos	2	714.812	2	0.00078446	98.676	44.431	ATSPQKSPSVPK	_(ac)ATS(ph)PQKS(ph)PSVPK_	Q9NVD7	PARVA	Alpha-parvin
Acetyl (Protein N-term),2 Phospho (STY)	R2_TiO2_Phos	2	714.812	2	-0.00024356	96.135	38.031	ATSPQKSPSVPK	_(ac)ATS(ph)PQKS(ph)PSVPK_	Q9NVD7	PARVA	Alpha-parvin
Acetyl (Protein N-term),2 Phospho (STY)	R3_FeNTA_Phos_rpt	2	714.812	2	0.00019011	84.297	28.897	ATSPQKSPSVPK	_(ac)ATS(ph)PQKS(ph)PSVPK_	Q9NVD7	PARVA	Alpha-parvin
Acetyl (Protein N-term),2 Phospho (STY)	R3_TiO2_Phos	2	714.812	2	-0.00027826	98.654	52.738	ATSPQKSPSVPK	_(ac)ATS(ph)PQKS(ph)PSVPK_	Q9NVD7	PARVA	Alpha-parvin
Acetyl (Protein N-term),2 Phospho (STY)	R1_FeNTA_Phos	2	646.971	3	0.00052797	57.981	39.358	ATSPQKSPSVPKSPTPK	_(ac)ATSPQKS(ph)PSVPKS(ph)PTPK_	Q9NVD7	PARVA	Alpha-parvin
Acetyl (Protein N-term),2 Phospho (STY)	R1_FeNTA_Phos	2	969.952	2	0.0011374	188.54	149.93	ATSPQKSPSVPKSPTPK	_(ac)ATSPQKS(ph)PSVPKS(ph)PTPK_	Q9NVD7	PARVA	Alpha-parvin
Acetyl (Protein N-term),2 Phospho (STY)	R1_TiO2_Phos	2	646.971	3	0.00032073	104.49	82.621	ATSPQKSPSVPKSPTPK	_(ac)ATSPQKS(ph)PSVPKS(ph)PTPK_	Q9NVD7	PARVA	Alpha-parvin
Acetyl (Protein N-term),2 Phospho (STY)	R1_TiO2_Phos	2	969.952	2	0.0027314	185.96	88.512	ATSPQKSPSVPKSPTPK	_(ac)ATSPQKS(ph)PSVPKS(ph)PTPK_	Q9NVD7	PARVA	Alpha-parvin
Acetyl (Protein N-term),2 Phospho (STY)	R2_TiO2_Phos	2	646.971	3	-0.00010004	106.69	77.875	ATSPQKSPSVPKSPTPK	_(ac)AT(ph)SPQKSPSVPKS(ph)PTPK_	Q9NVD7	PARVA	Alpha-parvin
Acetyl (Protein N-term),2 Phospho (STY)	R3_FeNTA_Phos_rpt	2	646.971	3	0.0010699	96.341	68.732	ATSPQKSPSVPKSPTPK	_(ac)ATS(ph)PQKSPSVPKS(ph)PTPK_	Q9NVD7	PARVA	Alpha-parvin
Acetyl (Protein N-term),2 Phospho (STY)	R3_TiO2_Phos	2	646.971	3	0.00013301	72.927	51.079	ATSPQKSPSVPKSPTPK	_(ac)AT(ph)SPQKSPSVPKS(ph)PTPK_	Q9NVD7	PARVA	Alpha-parvin
Acetyl (Protein N-term),3 Phospho (STY)	R1_TiO2_Phos	3	673.626	3	-0.00050042	84.948	49.395	ATSPQKSPSVPKSPTPK	_(ac)ATS(ph)PQKS(ph)PSVPKS(ph)PTPK_	Q9NVD7	PARVA	Alpha-parvin
Acetyl (Protein N-term),3 Phospho (STY)	R3_FeNTA_Phos_rpt	3	1009.94	2	0.001258	134.04	134.04	ATSPQKSPSVPKSPTPK	_(ac)ATS(ph)PQKS(ph)PSVPKS(ph)PTPK_	Q9NVD7	PARVA	Alpha-parvin
Acetyl (Protein N-term),3 Phospho (STY)	R3_TiO2_Phos	3	1009.94	2	0.0013758	152.66	152.66	ATSPQKSPSVPKSPTPK	_(ac)ATS(ph)PQKS(ph)PSVPKS(ph)PTPK_	Q9NVD7	PARVA	Alpha-parvin
2 Phospho (STY)	R1_TiO2_Phos	2	1278.58	2	0.00063642	120.33	95.612	ATTPPNQGRPDSPVYANLQELK	_ATT(ph)PPNQGRPDS(ph)PVYANLQELK_	Q1RLN5;Q8IWW6	ARHGAP12	Rho GTPase-activating protein 12
2 Phospho (STY)	R2_TiO2_Phos	2	852.723	3	0.0003132	69.986	51.584	ATTPPNQGRPDSPVYANLQELK	_AT(ph)TPPNQGRPDS(ph)PVYANLQELK_	Q1RLN5;Q8IWW6	ARHGAP12	Rho GTPase-activating protein 12
2 Phospho (STY)	R2_TiO2_Phos	2	1278.58	2	0.00029672	116.79	88.136	ATTPPNQGRPDSPVYANLQELK	_AT(ph)TPPNQGRPDSPVY(ph)ANLQELK_	Q1RLN5;Q8IWW6	ARHGAP12	Rho GTPase-activating protein 12
2 Phospho (STY)	R3_TiO2_Phos	2	852.723	3	0.0002346	92.098	70.064	ATTPPNQGRPDSPVYANLQELK	_AT(ph)TPPNQGRPDS(ph)PVYANLQELK_	Q1RLN5;Q8IWW6	ARHGAP12	Rho GTPase-activating protein 12
Phospho (STY)	R3_FeNTA_Phos_rpt	1	490.247	2	0.00011129	154.15	92.042	ATVTPSPVK	_ATVTPS(ph)PVK_	Q9H1E3	NUCKS1	Nuclear ubiquitous casein and cyclin-dependent kinase substrate 1
Phospho (STY)	R3_TiO2_Phos	1	490.247	2	0.00025955	118.23	49.446	ATVTPSPVK	_ATVTPS(ph)PVK_	Q9H1E3	NUCKS1	Nuclear ubiquitous casein and cyclin-dependent kinase substrate 1
2 Phospho (STY)	R3_TiO2_Phos	2	530.23	2	-8.6314e-05	136.81	94.41	ATVTPSPVK	_ATVT(ph)PS(ph)PVK_	Q9H1E3	NUCKS1	Nuclear ubiquitous casein and cyclin-dependent kinase substrate 1
2 Phospho (STY)	R3_FeNTA_Phos_rpt	2	622.788	2	4.6212e-05	70.622	70.622	ATVTPSPVKGK	_ATVT(ph)PS(ph)PVKGK_	Q9H1E3	NUCKS1	Nuclear ubiquitous casein and cyclin-dependent kinase substrate 1
Acetyl (Protein N-term),Phospho (STY)	R1_TiO2_Phos	1	1028.82	3	0.0020305	66.075	66.075	ATVVVEATEPEPSGSIANPAASTSPSLSHR	_(ac)ATVVVEATEPEPSGSIANPAASTS(ph)PSLSHR_	P46821;D6RCL2;D6RGJ3;D6RA32	MAP1B	Microtubule-associated protein 1B;MAP1B heavy chain;MAP1 light chain LC1
Acetyl (Protein N-term),Phospho (STY)	R2_TiO2_Phos	1	1028.82	3	0.0025249	62.717	33.177	ATVVVEATEPEPSGSIANPAASTSPSLSHR	_(ac)ATVVVEATEPEPSGSIANPAAS(ph)TSPSLSHR_	P46821;D6RCL2;D6RGJ3;D6RA32	MAP1B	Microtubule-associated protein 1B;MAP1B heavy chain;MAP1 light chain LC1
Acetyl (Protein N-term),Phospho (STY)	R3_TiO2_Phos	1	1028.82	3	0.0007048	85.423	85.423	ATVVVEATEPEPSGSIANPAASTSPSLSHR	_(ac)ATVVVEATEPEPSGSIANPAASTSPS(ph)LSHR_	P46821;D6RCL2;D6RGJ3;D6RA32	MAP1B	Microtubule-associated protein 1B;MAP1B heavy chain;MAP1 light chain LC1
Acetyl (Protein N-term),Phospho (STY)	R3_TiO2_Phos	1	1542.73	2	-0.0023967	76.98	76.98	ATVVVEATEPEPSGSIANPAASTSPSLSHR	_(ac)ATVVVEATEPEPSGSIANPAASTSPSLS(ph)HR_	P46821;D6RCL2;D6RGJ3;D6RA32	MAP1B	Microtubule-associated protein 1B;MAP1B heavy chain;MAP1 light chain LC1
Acetyl (Protein N-term),Phospho (STY)	R1_TiO2_Phos	1	760.367	2	-0.00034674	75.764	29.283	AVAVGRPSNEELR	_(ac)AVAVGRPS(ph)NEELR_	D6RGI3;D6RER5;Q9NVA2	2011-09-01	Septin-11
Acetyl (Protein N-term),Phospho (STY)	R2_TiO2_Phos	1	760.367	2	-0.00074337	111.88	40.32	AVAVGRPSNEELR	_(ac)AVAVGRPS(ph)NEELR_	D6RGI3;D6RER5;Q9NVA2	2011-09-01	Septin-11
Acetyl (Protein N-term),Phospho (STY)	R3_TiO2_Phos	1	760.367	2	-0.0004261	71.98	24.206	AVAVGRPSNEELR	_(ac)AVAVGRPS(ph)NEELR_	D6RGI3;D6RER5;Q9NVA2	2011-09-01	Septin-11
Phospho (STY)	R1_TiO2_Phos	1	632.773	2	NaN	94.692	48.802	AVCSTYLQSR	_AVCSTY(ph)LQSR_	H7BXX9;Q5SQL3;J3KP92;Q9H2X6;Q86Z02	HIPK2;HIPK1	Homeodomain-interacting protein kinase 2;Homeodomain-interacting protein kinase 1
Acetyl (Protein N-term),2 Phospho (STY)	R1_FeNTA_Phos	2	994.907	2	0.0013479	112.96	47.745	AVNVYSTSITQETMSR	_(ac)AVNVYSTSIT(ph)QET(ph)MSR_	K7ENB3;M0QX52;K7ERD8	MAPRE2
Acetyl (Protein N-term),2 Phospho (STY)	R2_TiO2_Phos	2	994.907	2	0.0021731	97.767	22.178	AVNVYSTSITQETMSR	_(ac)AVNVYSTSIT(ph)QETMS(ph)R_	K7ENB3;M0QX52;K7ERD8	MAPRE2
Acetyl (Protein N-term),2 Phospho (STY)	R3_FeNTA_Phos_rpt	2	994.907	2	0.0013376	103.39	35.649	AVNVYSTSITQETMSR	_(ac)AVNVYSTSIT(ph)QET(ph)MSR_	K7ENB3;M0QX52;K7ERD8	MAPRE2
Acetyl (Protein N-term),2 Phospho (STY)	R3_TiO2_Phos	2	994.907	2	0.0038536	82.942	19.318	AVNVYSTSITQETMSR	_(ac)AVNVYS(ph)TSITQET(ph)MSR_	K7ENB3;M0QX52;K7ERD8	MAPRE2
Phospho (STY)	R3_TiO2_Phos	1	1002.17	3	-0.00022022	45.336	18.171	AVTTVTQSTPVPGPSVPPPEELQVSPGPR	_AVTTVTQSTPVPGPSVPPPEELQVS(ph)PGPR_	P51610;H7C1C4	HCFC1	Host cell factor 1;HCF N-terminal chain 1;HCF N-terminal chain 2;HCF N-terminal chain 3;HCF N-terminal chain 4;HCF N-terminal chain 5;HCF N-terminal chain 6;HCF C-terminal chain 1;HCF C-terminal chain 2;HCF C-terminal chain 3;HCF C-terminal chain 4;HCF C-terminal chain 5;HCF C-terminal chain 6
Phospho (STY)	R1_TiO2_Phos	1	924.113	3	-0.00017612	128.75	95.746	CLLADLPLPPELPGGDDLSKSPEEK	_CLLADLPLPPELPGGDDLS(ph)KSPEEK_	Q14004;Q9BVE2;A0A087X209	CDK13	Cyclin-dependent kinase 13
Phospho (STY)	R2_TiO2_Phos	1	924.113	3	0.0014293	116.21	81.994	CLLADLPLPPELPGGDDLSKSPEEK	_CLLADLPLPPELPGGDDLSKS(ph)PEEK_	Q14004;Q9BVE2;A0A087X209	CDK13	Cyclin-dependent kinase 13
Phospho (STY)	R3_TiO2_Phos	1	924.113	3	0.00096988	103.26	81.362	CLLADLPLPPELPGGDDLSKSPEEK	_CLLADLPLPPELPGGDDLS(ph)KSPEEK_	Q14004;Q9BVE2;A0A087X209	CDK13	Cyclin-dependent kinase 13
4 Phospho (STY)	R1_FeNTA_Phos	4	808.984	3	-0.0014938	43.696	8.976	CLTYSKAVADPFTYSLLR	_CLT(ph)Y(ph)S(ph)KAVADPFTY(ph)SLLR_	Q96P69	GPR78	G-protein coupled receptor 78
4 Phospho (STY)	R3_FeNTA_Phos_rpt	4	808.984	3	-0.0017071	70.538	39.854	CLTYSKAVADPFTYSLLR	_CLT(ph)Y(ph)S(ph)KAVADPFT(ph)YSLLR_	Q96P69	GPR78	G-protein coupled receptor 78
Oxidation (M),Phospho (STY)	R1_TiO2_Phos	1	787.325	2	0.0001281	147.73	108.86	CPSPTMSLPSSWK	_CPS(ph)PTM(ox)SLPSSWK_	Q8N3V7	SYNPO	Synaptopodin
Oxidation (M),Phospho (STY)	R2_TiO2_Phos	1	787.325	2	-0.00049666	173.19	110.66	CPSPTMSLPSSWK	_CPS(ph)PTM(ox)SLPSSWK_	Q8N3V7	SYNPO	Synaptopodin
Oxidation (M),Phospho (STY)	R3_TiO2_Phos	1	787.325	2	-0.00034358	147.73	106.49	CPSPTMSLPSSWK	_CPS(ph)PTM(ox)SLPSSWK_	Q8N3V7	SYNPO	Synaptopodin
Phospho (STY)	R3_TiO2_Phos	1	813.86	2	0.00095574	100.11	54.118	CRSPGMLEPLGSSR	_CRS(ph)PGMLEPLGSSR_	Q9UQ35	SRRM2	Serine/arginine repetitive matrix protein 2
Oxidation (M),Phospho (STY)	R1_FeNTA_Phos	1	657.273	2	-5.989e-05	104.81	72.646	CSGPGLSPGMVR	_CSGPGLS(ph)PGM(ox)VR_	Q5HY54;Q60FE5;P21333;A0A087WWY3	FLNA	Filamin-A
Oxidation (M),Phospho (STY)	R1_TiO2_Phos	1	657.273	2	-0.00024519	159.66	130.41	CSGPGLSPGMVR	_CSGPGLS(ph)PGM(ox)VR_	Q5HY54;Q60FE5;P21333;A0A087WWY3	FLNA	Filamin-A
Oxidation (M),Phospho (STY)	R2_TiO2_Phos	1	657.273	2	0.00023248	86.262	62.494	CSGPGLSPGMVR	_CSGPGLS(ph)PGM(ox)VR_	Q5HY54;Q60FE5;P21333;A0A087WWY3	FLNA	Filamin-A
Oxidation (M),Phospho (STY)	R2_TiO2_Phos	1	657.273	2	3.0985e-05	106.58	86.43	CSGPGLSPGMVR	_CSGPGLS(ph)PGM(ox)VR_	Q5HY54;Q60FE5;P21333;A0A087WWY3	FLNA	Filamin-A
Oxidation (M),Phospho (STY)	R3_FeNTA_Phos_rpt	1	657.273	2	6.9438e-05	102.9	58.264	CSGPGLSPGMVR	_CSGPGLS(ph)PGM(ox)VR_	Q5HY54;Q60FE5;P21333;A0A087WWY3	FLNA	Filamin-A
Oxidation (M),Phospho (STY)	R3_FeNTA_Phos_rpt	1	657.273	2	3.6202e-05	98.253	81.415	CSGPGLSPGMVR	_CSGPGLS(ph)PGM(ox)VR_	Q5HY54;Q60FE5;P21333;A0A087WWY3	FLNA	Filamin-A
Oxidation (M),Phospho (STY)	R3_TiO2_Phos	1	657.273	2	0.00013906	126.32	70.598	CSGPGLSPGMVR	_CSGPGLS(ph)PGM(ox)VR_	Q5HY54;Q60FE5;P21333;A0A087WWY3	FLNA	Filamin-A
Phospho (STY)	R1_FeNTA_Phos	1	649.275	2	0.00033054	113.37	91.137	CSGPGLSPGMVR	_CSGPGLS(ph)PGMVR_	Q5HY54;Q60FE5;P21333;A0A087WWY3	FLNA	Filamin-A
Phospho (STY)	R1_TiO2_Phos	1	649.275	2	-0.00013906	132.24	101.69	CSGPGLSPGMVR	_CSGPGLS(ph)PGMVR_	Q5HY54;Q60FE5;P21333;A0A087WWY3	FLNA	Filamin-A
Phospho (STY)	R2_TiO2_Phos	1	649.275	2	-0.0011223	98	66.713	CSGPGLSPGMVR	_CSGPGLS(ph)PGMVR_	Q5HY54;Q60FE5;P21333;A0A087WWY3	FLNA	Filamin-A
Phospho (STY)	R3_FeNTA_Phos_rpt	1	649.275	2	0.0001229	106.54	72.456	CSGPGLSPGMVR	_CSGPGLS(ph)PGMVR_	Q5HY54;Q60FE5;P21333;A0A087WWY3	FLNA	Filamin-A
Phospho (STY)	R3_TiO2_Phos	1	649.275	2	-0.0012007	98	73.724	CSGPGLSPGMVR	_CSGPGLS(ph)PGMVR_	Q5HY54;Q60FE5;P21333;A0A087WWY3	FLNA	Filamin-A
Phospho (STY)	R1_TiO2_Phos	1	922.401	2	0.00078779	197.51	137.02	DAPTSPASVASSSSTPSSK	_DAPTS(ph)PASVASSSSTPSSK_	H0YKH0;H0YLW9;H0YLI3;F5H7D6;H0YNT2;H0YKT5;H0YKN8;H0YL70;Q04726;A0A0D9SES8	TLE3	Transducin-like enhancer protein 3
Phospho (STY)	R3_FeNTA_Phos_rpt	1	922.401	2	0.0012579	164.53	121.55	DAPTSPASVASSSSTPSSK	_DAPTS(ph)PASVASSSSTPSSK_	H0YKH0;H0YLW9;H0YLI3;F5H7D6;H0YNT2;H0YKT5;H0YKN8;H0YL70;Q04726;A0A0D9SES8	TLE3	Transducin-like enhancer protein 3
Phospho (STY)	R3_TiO2_Phos	1	922.401	2	0.0016437	137.32	72.044	DAPTSPASVASSSSTPSSK	_DAPTS(ph)PASVASSSSTPSSK_	H0YKH0;H0YLW9;H0YLI3;F5H7D6;H0YNT2;H0YKT5;H0YKN8;H0YL70;Q04726;A0A0D9SES8	TLE3	Transducin-like enhancer protein 3
Phospho (STY)	R1_TiO2_Phos	1	918.87	2	0.0005545	308.03	210.06	DASDDLDDLNFFNQK	_DAS(ph)DDLDDLNFFNQK_	P20042	EIF2S2	Eukaryotic translation initiation factor 2 subunit 2
Phospho (STY)	R2_TiO2_Phos	1	918.87	2	0.0010048	323.16	272.85	DASDDLDDLNFFNQK	_DAS(ph)DDLDDLNFFNQK_	P20042	EIF2S2	Eukaryotic translation initiation factor 2 subunit 2
Phospho (STY)	R3_TiO2_Phos	1	918.87	2	0.00078193	408.77	343.93	DASDDLDDLNFFNQK	_DAS(ph)DDLDDLNFFNQK_	P20042	EIF2S2	Eukaryotic translation initiation factor 2 subunit 2
Oxidation (M),2 Phospho (STY)	R1_FeNTA_Phos	2	987.881	2	0.00080087	127.37	71.615	DATPPVSPINMEDQER	_DAT(ph)PPVS(ph)PINM(ox)EDQER_	P17275	JUNB	Transcription factor jun-B
Oxidation (M),2 Phospho (STY)	R1_TiO2_Phos	2	987.881	2	0.0023065	164.97	101.08	DATPPVSPINMEDQER	_DAT(ph)PPVS(ph)PINM(ox)EDQER_	P17275	JUNB	Transcription factor jun-B
Oxidation (M),2 Phospho (STY)	R2_TiO2_Phos	2	987.881	2	0.001696	130.02	75.328	DATPPVSPINMEDQER	_DAT(ph)PPVS(ph)PINM(ox)EDQER_	P17275	JUNB	Transcription factor jun-B
Oxidation (M),2 Phospho (STY)	R2_TiO2_Phos	2	987.881	2	0.001402	134.4	65.328	DATPPVSPINMEDQER	_DAT(ph)PPVS(ph)PINM(ox)EDQER_	P17275	JUNB	Transcription factor jun-B
Oxidation (M),2 Phospho (STY)	R3_FeNTA_Phos_rpt	2	987.881	2	0.0022178	157.62	113.02	DATPPVSPINMEDQER	_DAT(ph)PPVS(ph)PINM(ox)EDQER_	P17275	JUNB	Transcription factor jun-B
Oxidation (M),2 Phospho (STY)	R3_TiO2_Phos	2	987.881	2	0.0019027	154.48	118.82	DATPPVSPINMEDQER	_DAT(ph)PPVS(ph)PINM(ox)EDQER_	P17275	JUNB	Transcription factor jun-B
2 Phospho (STY)	R2_TiO2_Phos	2	979.884	2	-0.0003554	188.54	154.12	DATPPVSPINMEDQER	_DAT(ph)PPVS(ph)PINMEDQER_	P17275	JUNB	Transcription factor jun-B
2 Phospho (STY)	R3_TiO2_Phos	2	979.884	2	-0.00047237	179.84	148.52	DATPPVSPINMEDQER	_DAT(ph)PPVS(ph)PINMEDQER_	P17275	JUNB	Transcription factor jun-B
Phospho (STY)	R3_FeNTA_Phos_rpt	1	910.403	1	-0.0031462	51.528	26.752	DATSAPLR	_DAT(ph)SAPLR_	Q9Y463;M0R2X3;M0R131	DYRK1B	Dual specificity tyrosine-phosphorylation-regulated kinase 1B
Phospho (STY)	R2_TiO2_Phos	1	1253.93	2	NaN	215.88	185.57	DDEKEAEEGEDDRDSANGEDDS	_DDEKEAEEGEDDRDS(ph)ANGEDDS_	G3V4C1;G3V2Q1;P07910;G3V2D6	HNRNPC	Heterogeneous nuclear ribonucleoproteins C1/C2
2 Phospho (STY)	R1_TiO2_Phos	2	857.336	2	0.00046364	95.183	47.562	DDGGSEITNYILEK	_DDGGSEIT(ph)NY(ph)ILEK_	A0A0A0MRA3;A0A0A0MTS7;Q8WZ42	TTN	Titin
2 Phospho (STY)	R2_TiO2_Phos	2	857.336	2	0.00068025	96.756	33.094	DDGGSEITNYILEK	_DDGGSEIT(ph)NY(ph)ILEK_	A0A0A0MRA3;A0A0A0MTS7;Q8WZ42	TTN	Titin
Phospho (STY)	R1_FeNTA_Phos	1	775.871	2	6.2728e-05	172.21	134.49	DEILPTTPISEQK	_DEILPTT(ph)PISEQK_	P23396;E9PPU1;E9PL09;H0YEU2;E9PSF4	RPS3	40S ribosomal protein S3
Phospho (STY)	R1_TiO2_Phos	1	775.871	2	0.00062881	199.68	152.43	DEILPTTPISEQK	_DEILPTT(ph)PISEQK_	P23396;E9PPU1;E9PL09;H0YEU2;E9PSF4	RPS3	40S ribosomal protein S3
Phospho (STY)	R2_TiO2_Phos	1	775.871	2	-0.00015783	190.26	157.33	DEILPTTPISEQK	_DEILPTT(ph)PISEQK_	P23396;E9PPU1;E9PL09;H0YEU2;E9PSF4	RPS3	40S ribosomal protein S3
Phospho (STY)	R3_FeNTA_Phos_rpt	1	775.871	2	-0.00022896	185.32	129.95	DEILPTTPISEQK	_DEILPTT(ph)PISEQK_	P23396;E9PPU1;E9PL09;H0YEU2;E9PSF4	RPS3	40S ribosomal protein S3
Phospho (STY)	R3_TiO2_Phos	1	775.871	2	0.00034513	178.84	124.7	DEILPTTPISEQK	_DEILPTT(ph)PISEQK_	P23396;E9PPU1;E9PL09;H0YEU2;E9PSF4	RPS3	40S ribosomal protein S3
Oxidation (M),Phospho (STY)	R1_FeNTA_Phos	1	747.664	3	-0.00019761	139.49	115.12	DELHIVEAEAMNYEGSPIK	_DELHIVEAEAM(ox)NYEGS(ph)PIK_	P06748	NPM1	Nucleophosmin
Oxidation (M),Phospho (STY)	R1_FeNTA_Phos	1	1120.99	2	0.00038572	196.78	155.65	DELHIVEAEAMNYEGSPIK	_DELHIVEAEAM(ox)NYEGS(ph)PIK_	P06748	NPM1	Nucleophosmin
Oxidation (M),Phospho (STY)	R1_FeNTA_Phos	1	1120.99	2	0.00075107	213.13	164.46	DELHIVEAEAMNYEGSPIK	_DELHIVEAEAM(ox)NYEGS(ph)PIK_	P06748	NPM1	Nucleophosmin
Oxidation (M),Phospho (STY)	R1_FeNTA_Phos	1	747.664	3	0.00011585	132.66	128.59	DELHIVEAEAMNYEGSPIK	_DELHIVEAEAM(ox)NYEGS(ph)PIK_	P06748	NPM1	Nucleophosmin
Oxidation (M),Phospho (STY)	R1_TiO2_Phos	1	1120.99	2	0.00070756	188.27	142.88	DELHIVEAEAMNYEGSPIK	_DELHIVEAEAM(ox)NYEGS(ph)PIK_	P06748	NPM1	Nucleophosmin
Oxidation (M),Phospho (STY)	R1_TiO2_Phos	1	1120.99	2	0.00067062	166.91	130.23	DELHIVEAEAMNYEGSPIK	_DELHIVEAEAM(ox)NYEGS(ph)PIK_	P06748	NPM1	Nucleophosmin
Oxidation (M),Phospho (STY)	R1_TiO2_Phos	1	747.664	3	-0.00023378	163.92	128.28	DELHIVEAEAMNYEGSPIK	_DELHIVEAEAM(ox)NYEGS(ph)PIK_	P06748	NPM1	Nucleophosmin
Oxidation (M),Phospho (STY)	R1_TiO2_Phos	1	747.664	3	7.7777e-05	92.096	52.729	DELHIVEAEAMNYEGSPIK	_DELHIVEAEAM(ox)NYEGS(ph)PIK_	P06748	NPM1	Nucleophosmin
Oxidation (M),Phospho (STY)	R1_TiO2_Phos	1	747.664	3	0.00021213	151.85	109.75	DELHIVEAEAMNYEGSPIK	_DELHIVEAEAM(ox)NYEGS(ph)PIK_	P06748	NPM1	Nucleophosmin
Oxidation (M),Phospho (STY)	R2_TiO2_Phos	1	747.664	3	1.9717e-05	183.73	145.5	DELHIVEAEAMNYEGSPIK	_DELHIVEAEAM(ox)NYEGS(ph)PIK_	P06748	NPM1	Nucleophosmin
Oxidation (M),Phospho (STY)	R2_TiO2_Phos	1	1120.99	2	-3.6867e-05	208.08	166.46	DELHIVEAEAMNYEGSPIK	_DELHIVEAEAM(ox)NYEGS(ph)PIK_	P06748	NPM1	Nucleophosmin
Oxidation (M),Phospho (STY)	R3_FeNTA_Phos_rpt	1	747.664	3	-0.0001347	152.66	123.79	DELHIVEAEAMNYEGSPIK	_DELHIVEAEAM(ox)NYEGS(ph)PIK_	P06748	NPM1	Nucleophosmin
Oxidation (M),Phospho (STY)	R3_FeNTA_Phos_rpt	1	1120.99	2	0.00071738	218.74	180.37	DELHIVEAEAMNYEGSPIK	_DELHIVEAEAM(ox)NYEGS(ph)PIK_	P06748	NPM1	Nucleophosmin
Oxidation (M),Phospho (STY)	R3_FeNTA_Phos_rpt	1	1120.99	2	0.00021859	193.06	152.88	DELHIVEAEAMNYEGSPIK	_DELHIVEAEAM(ox)NYEGS(ph)PIK_	P06748	NPM1	Nucleophosmin
Oxidation (M),Phospho (STY)	R3_FeNTA_Phos_rpt	1	747.664	3	-0.00010807	177.66	148.71	DELHIVEAEAMNYEGSPIK	_DELHIVEAEAM(ox)NYEGS(ph)PIK_	P06748	NPM1	Nucleophosmin
Oxidation (M),Phospho (STY)	R3_TiO2_Phos	1	747.664	3	0.00040226	172.37	144.09	DELHIVEAEAMNYEGSPIK	_DELHIVEAEAM(ox)NYEGS(ph)PIK_	P06748	NPM1	Nucleophosmin
Oxidation (M),Phospho (STY)	R3_TiO2_Phos	1	747.664	3	0.00047503	160.64	125.76	DELHIVEAEAMNYEGSPIK	_DELHIVEAEAM(ox)NYEGS(ph)PIK_	P06748	NPM1	Nucleophosmin
Oxidation (M),Phospho (STY)	R3_TiO2_Phos	1	1120.99	2	-0.00031422	218.74	172.09	DELHIVEAEAMNYEGSPIK	_DELHIVEAEAM(ox)NYEGS(ph)PIK_	P06748	NPM1	Nucleophosmin
Oxidation (M),Phospho (STY)	R3_TiO2_Phos	1	1120.99	2	-0.00033912	168.86	121.95	DELHIVEAEAMNYEGSPIK	_DELHIVEAEAM(ox)NYEGS(ph)PIK_	P06748	NPM1	Nucleophosmin
Phospho (STY)	R1_TiO2_Phos	1	742.333	3	-0.00013891	160.03	116.08	DELHIVEAEAMNYEGSPIK	_DELHIVEAEAMNYEGS(ph)PIK_	P06748	NPM1	Nucleophosmin
Phospho (STY)	R1_TiO2_Phos	1	1113	2	-0.00020983	168.84	111.46	DELHIVEAEAMNYEGSPIK	_DELHIVEAEAMNYEGS(ph)PIK_	P06748	NPM1	Nucleophosmin
Phospho (STY)	R1_TiO2_Phos	1	742.333	3	0.00042846	157.84	94.657	DELHIVEAEAMNYEGSPIK	_DELHIVEAEAMNYEGS(ph)PIK_	P06748	NPM1	Nucleophosmin
Phospho (STY)	R1_TiO2_Phos	1	742.333	3	0.00037386	150.63	93.833	DELHIVEAEAMNYEGSPIK	_DELHIVEAEAMNYEGS(ph)PIK_	P06748	NPM1	Nucleophosmin
Phospho (STY)	R1_TiO2_Phos	1	742.333	3	NaN	99.371	46.802	DELHIVEAEAMNYEGSPIK	_DELHIVEAEAMNYEGS(ph)PIK_	P06748	NPM1	Nucleophosmin
Phospho (STY)	R2_TiO2_Phos	1	742.333	3	7.5893e-05	130.87	90.438	DELHIVEAEAMNYEGSPIK	_DELHIVEAEAMNYEGS(ph)PIK_	P06748	NPM1	Nucleophosmin
Phospho (STY)	R3_FeNTA_Phos_rpt	1	1113	2	-0.00067255	206.95	206.95	DELHIVEAEAMNYEGSPIK	_DELHIVEAEAMNYEGS(ph)PIK_	P06748	NPM1	Nucleophosmin
Phospho (STY)	R3_FeNTA_Phos_rpt	1	1113	2	-0.00046252	189.57	139.21	DELHIVEAEAMNYEGSPIK	_DELHIVEAEAMNYEGS(ph)PIK_	P06748	NPM1	Nucleophosmin
Phospho (STY)	R3_FeNTA_Phos_rpt	1	742.333	3	-0.0028215	134.93	75.417	DELHIVEAEAMNYEGSPIK	_DELHIVEAEAMNYEGS(ph)PIK_	P06748	NPM1	Nucleophosmin
Phospho (STY)	R3_FeNTA_Phos_rpt	1	1113	2	0.0016668	174.72	123.49	DELHIVEAEAMNYEGSPIK	_DELHIVEAEAMNYEGS(ph)PIK_	P06748	NPM1	Nucleophosmin
Phospho (STY)	R3_TiO2_Phos	1	1113	2	0.001347	171.83	141.77	DELHIVEAEAMNYEGSPIK	_DELHIVEAEAMNYEGS(ph)PIK_	P06748	NPM1	Nucleophosmin
Phospho (STY)	R3_TiO2_Phos	1	742.333	3	0.00068216	108.96	83.041	DELHIVEAEAMNYEGSPIK	_DELHIVEAEAMNYEGS(ph)PIK_	P06748	NPM1	Nucleophosmin
Phospho (STY)	R3_FeNTA_Phos_rpt	1	706.777	2	5.6939e-05	217.68	153.04	DEQLSPEEEEK	_DEQLS(ph)PEEEEK_	P15408;C9JCN8	FOSL2	Fos-related antigen 2
Phospho (STY)	R1_FeNTA_Phos	1	970.396	2	0.001007	225.37	166.55	DETFGEYSDSDEKPLK	_DETFGEYS(ph)DSDEKPLK_	H7C0J0;A0A087X0M8;O00533	CHL1	Neural cell adhesion molecule L1-like protein;Processed neural cell adhesion molecule L1-like protein
Phospho (STY)	R2_TiO2_Phos	1	647.266	3	-0.00022508	81.904	36.574	DETFGEYSDSDEKPLK	_DETFGEY(ph)SDSDEKPLK_	H7C0J0;A0A087X0M8;O00533	CHL1	Neural cell adhesion molecule L1-like protein;Processed neural cell adhesion molecule L1-like protein
Phospho (STY)	R3_FeNTA_Phos_rpt	1	970.396	2	3.8389e-05	212.35	155.82	DETFGEYSDSDEKPLK	_DETFGEYS(ph)DSDEKPLK_	H7C0J0;A0A087X0M8;O00533	CHL1	Neural cell adhesion molecule L1-like protein;Processed neural cell adhesion molecule L1-like protein
Phospho (STY)	R2_TiO2_Phos	1	1095.95	2	-0.00044062	94.958	70.165	DFQEYVEPGEDFPASPQR	_DFQEYVEPGEDFPAS(ph)PQR_	E9PHI6;Q9Y6G9;C9JGM7	DYNC1LI1	Cytoplasmic dynein 1 light intermediate chain 1
Phospho (STY)	R1_FeNTA_Phos	1	671.804	2	9.0198e-05	152.11	79.149	DGGSGNSTIIVSR	_DGGS(ph)GNSTIIVSR_	Q7Z6Z7	HUWE1	E3 ubiquitin-protein ligase HUWE1
Phospho (STY)	R1_TiO2_Phos	1	671.804	2	-0.0002138	120.29	71.007	DGGSGNSTIIVSR	_DGGS(ph)GNSTIIVSR_	Q7Z6Z7	HUWE1	E3 ubiquitin-protein ligase HUWE1
Phospho (STY)	R2_TiO2_Phos	1	671.804	2	0.00026106	180.95	82.843	DGGSGNSTIIVSR	_DGGS(ph)GNSTIIVSR_	Q7Z6Z7	HUWE1	E3 ubiquitin-protein ligase HUWE1
Phospho (STY)	R3_FeNTA_Phos_rpt	1	671.804	2	0.00024172	139.64	104.87	DGGSGNSTIIVSR	_DGGS(ph)GNSTIIVSR_	Q7Z6Z7	HUWE1	E3 ubiquitin-protein ligase HUWE1
Phospho (STY)	R3_TiO2_Phos	1	671.804	2	0.00034712	152.11	90.737	DGGSGNSTIIVSR	_DGGS(ph)GNSTIIVSR_	Q7Z6Z7	HUWE1	E3 ubiquitin-protein ligase HUWE1
Phospho (STY)	R1_TiO2_Phos	1	669.782	2	0.00056222	92.611	68.357	DGQDAIAQSPEK	_DGQDAIAQS(ph)PEK_	H7BXE3;Q9NWH9;H0YL55	SLTM	SAFB-like transcription modulator
Phospho (STY)	R3_FeNTA_Phos_rpt	1	669.782	2	0.00035951	170.89	107.81	DGQDAIAQSPEK	_DGQDAIAQS(ph)PEK_	H7BXE3;Q9NWH9;H0YL55	SLTM	SAFB-like transcription modulator
Phospho (STY)	R3_TiO2_Phos	1	669.782	2	0.00050929	126.71	83.425	DGQDAIAQSPEK	_DGQDAIAQS(ph)PEK_	H7BXE3;Q9NWH9;H0YL55	SLTM	SAFB-like transcription modulator
Phospho (STY)	R1_FeNTA_Phos	1	958.887	2	4.3205e-05	191.15	129.5	DGQVINETSQHHDDLE	_DGQVINETS(ph)QHHDDLE_	P08670	VIM	Vimentin
Phospho (STY)	R1_TiO2_Phos	1	958.887	2	-0.00066705	236.31	157.8	DGQVINETSQHHDDLE	_DGQVINETS(ph)QHHDDLE_	P08670	VIM	Vimentin
Phospho (STY)	R2_TiO2_Phos	1	958.887	2	0.0011188	226.67	153.31	DGQVINETSQHHDDLE	_DGQVINETS(ph)QHHDDLE_	P08670	VIM	Vimentin
Phospho (STY)	R3_FeNTA_Phos_rpt	1	639.593	3	-0.0003593	93.494	48.378	DGQVINETSQHHDDLE	_DGQVINET(ph)SQHHDDLE_	P08670	VIM	Vimentin
Phospho (STY)	R3_FeNTA_Phos_rpt	1	958.887	2	0.00030026	181.81	116.99	DGQVINETSQHHDDLE	_DGQVINETS(ph)QHHDDLE_	P08670	VIM	Vimentin
Phospho (STY)	R3_TiO2_Phos	1	958.887	2	4.7354e-06	242.1	173.12	DGQVINETSQHHDDLE	_DGQVINETS(ph)QHHDDLE_	P08670	VIM	Vimentin
Oxidation (M),Phospho (STY)	R1_TiO2_Phos	1	806.661	3	-8.1763e-05	68.625	51.267	DHFGLEGDEESTMLEDSVSPK	_DHFGLEGDEESTM(ox)LEDSVS(ph)PK_	Q9Y490	TLN1	Talin-1
Oxidation (M),Phospho (STY)	R2_TiO2_Phos	1	806.661	3	0.00011696	87.352	87.352	DHFGLEGDEESTMLEDSVSPK	_DHFGLEGDEESTM(ox)LEDSVS(ph)PK_	Q9Y490	TLN1	Talin-1
Oxidation (M),Phospho (STY)	R3_TiO2_Phos	1	806.661	3	-0.00032557	139.28	100.58	DHFGLEGDEESTMLEDSVSPK	_DHFGLEGDEESTM(ox)LEDSVS(ph)PK_	Q9Y490	TLN1	Talin-1
Oxidation (M),Phospho (STY)	R1_TiO2_Phos	1	849.36	3	0.00057798	47.088	29.438	DHFGLEGDEESTMLEDSVSPKK	_DHFGLEGDEESTM(ox)LEDSVS(ph)PKK_	Q9Y490	TLN1	Talin-1
Oxidation (M),Phospho (STY)	R2_FeNTA_Phos	1	955.933	2	0.0028003	117.93	36.408	DHLHSVMVHLQQENK	_DHLHS(ph)VM(ox)VHLQQENK_	G3V1Q7;Q8TBY8	PMFBP1	Polyamine-modulated factor 1-binding protein 1
2 Phospho (STY)	R1_FeNTA_Phos	2	880.713	3	0.00047648	116.94	93.426	DHNVGSPPKSPTHASPQHTQTEK	_DHNVGS(ph)PPKS(ph)PTHASPQHTQTEK_	F8W665;A0A0C4DGH6;A0JNW5	UHRF1BP1L	UHRF1-binding protein 1-like
2 Phospho (STY)	R3_FeNTA_Phos_rpt	2	660.786	4	0.0010732	73.688	73.688	DHNVGSPPKSPTHASPQHTQTEK	_DHNVGS(ph)PPKS(ph)PTHASPQHTQTEK_	F8W665;A0A0C4DGH6;A0JNW5	UHRF1BP1L	UHRF1-binding protein 1-like
2 Phospho (STY)	R3_TiO2_Phos	2	660.786	4	-0.00021313	51.539	51.539	DHNVGSPPKSPTHASPQHTQTEK	_DHNVGS(ph)PPKS(ph)PTHASPQHTQTEK_	F8W665;A0A0C4DGH6;A0JNW5	UHRF1BP1L	UHRF1-binding protein 1-like
3 Phospho (STY)	R1_FeNTA_Phos	3	907.368	3	0.0011105	136.81	136.81	DHNVGSPPKSPTHASPQHTQTEK	_DHNVGS(ph)PPKS(ph)PTHAS(ph)PQHTQTEK_	F8W665;A0A0C4DGH6;A0JNW5	UHRF1BP1L	UHRF1-binding protein 1-like
3 Phospho (STY)	R1_FeNTA_Phos	3	680.778	4	-0.00012963	67.579	48.227	DHNVGSPPKSPTHASPQHTQTEK	_DHNVGS(ph)PPKS(ph)PTHAS(ph)PQHTQTEK_	F8W665;A0A0C4DGH6;A0JNW5	UHRF1BP1L	UHRF1-binding protein 1-like
Phospho (STY)	R1_TiO2_Phos	1	640.795	4	-0.000538	41.296	21.142	DHNVGSPPKSPTHASPQHTQTEK	_DHNVGSPPKS(ph)PTHASPQHTQTEK_	F8W665;A0A0C4DGH6;A0JNW5	UHRF1BP1L	UHRF1-binding protein 1-like
Phospho (STY)	R2_TiO2_Phos	1	640.795	4	0.00045444	45.15	30.69	DHNVGSPPKSPTHASPQHTQTEK	_DHNVGSPPKS(ph)PTHASPQHTQTEK_	F8W665;A0A0C4DGH6;A0JNW5	UHRF1BP1L	UHRF1-binding protein 1-like
Phospho (STY)	R3_TiO2_Phos	1	640.795	4	0.00064348	62.792	48.178	DHNVGSPPKSPTHASPQHTQTEK	_DHNVGSPPKSPT(ph)HASPQHTQTEK_	F8W665;A0A0C4DGH6;A0JNW5	UHRF1BP1L	UHRF1-binding protein 1-like
Phospho (STY)	R1_FeNTA_Phos	1	599.576	3	-0.00016745	139.74	110.86	DHSPTPSVFNSDEER	_DHS(ph)PTPSVFNSDEER_	Q6UN15	FIP1L1	Pre-mRNA 3-end-processing factor FIP1
Phospho (STY)	R1_FeNTA_Phos	1	898.86	2	0.00013246	172.26	137.82	DHSPTPSVFNSDEER	_DHS(ph)PTPSVFNSDEER_	Q6UN15	FIP1L1	Pre-mRNA 3-end-processing factor FIP1
Phospho (STY)	R1_TiO2_Phos	1	599.576	3	-0.00024497	131.08	131.08	DHSPTPSVFNSDEER	_DHS(ph)PTPSVFNSDEER_	Q6UN15	FIP1L1	Pre-mRNA 3-end-processing factor FIP1
Phospho (STY)	R1_TiO2_Phos	1	898.86	2	-0.00029973	296.25	225.7	DHSPTPSVFNSDEER	_DHS(ph)PTPSVFNSDEER_	Q6UN15	FIP1L1	Pre-mRNA 3-end-processing factor FIP1
Phospho (STY)	R2_TiO2_Phos	1	599.576	3	-4.6929e-05	151.3	124.71	DHSPTPSVFNSDEER	_DHS(ph)PTPSVFNSDEER_	Q6UN15	FIP1L1	Pre-mRNA 3-end-processing factor FIP1
Phospho (STY)	R2_TiO2_Phos	1	898.86	2	0.0011969	250.46	188.93	DHSPTPSVFNSDEER	_DHS(ph)PTPSVFNSDEER_	Q6UN15	FIP1L1	Pre-mRNA 3-end-processing factor FIP1
Phospho (STY)	R3_FeNTA_Phos_rpt	1	599.576	3	-0.00029332	86.738	64.796	DHSPTPSVFNSDEER	_DHS(ph)PTPSVFNSDEER_	Q6UN15	FIP1L1	Pre-mRNA 3-end-processing factor FIP1
Phospho (STY)	R3_FeNTA_Phos_rpt	1	898.86	2	9.8345e-05	205.28	155.09	DHSPTPSVFNSDEER	_DHS(ph)PTPSVFNSDEER_	Q6UN15	FIP1L1	Pre-mRNA 3-end-processing factor FIP1
Phospho (STY)	R3_TiO2_Phos	1	898.86	2	0.0005765	209.67	168.24	DHSPTPSVFNSDEER	_DHS(ph)PTPSVFNSDEER_	Q6UN15	FIP1L1	Pre-mRNA 3-end-processing factor FIP1
Phospho (STY)	R3_TiO2_Phos	1	599.576	3	8.7686e-05	126.09	101.73	DHSPTPSVFNSDEER	_DHS(ph)PTPSVFNSDEER_	Q6UN15	FIP1L1	Pre-mRNA 3-end-processing factor FIP1
2 Phospho (STY)	R1_FeNTA_Phos	2	938.843	2	-0.00023383	289.81	222.72	DHSPTPSVFNSDEER	_DHS(ph)PTPSVFNS(ph)DEER_	Q6UN15	FIP1L1	Pre-mRNA 3-end-processing factor FIP1
2 Phospho (STY)	R1_FeNTA_Phos	2	626.231	3	-0.00037167	114.7	95.386	DHSPTPSVFNSDEER	_DHS(ph)PTPSVFNS(ph)DEER_	Q6UN15	FIP1L1	Pre-mRNA 3-end-processing factor FIP1
2 Phospho (STY)	R1_TiO2_Phos	2	938.843	2	4.3871e-05	250.39	201.17	DHSPTPSVFNSDEER	_DHS(ph)PTPSVFNS(ph)DEER_	Q6UN15	FIP1L1	Pre-mRNA 3-end-processing factor FIP1
2 Phospho (STY)	R1_TiO2_Phos	2	626.231	3	-6.8923e-05	75.611	75.611	DHSPTPSVFNSDEER	_DHS(ph)PTPSVFNS(ph)DEER_	Q6UN15	FIP1L1	Pre-mRNA 3-end-processing factor FIP1
2 Phospho (STY)	R2_TiO2_Phos	2	626.231	3	-0.00042019	108.25	92.313	DHSPTPSVFNSDEER	_DHS(ph)PTPSVFNS(ph)DEER_	Q6UN15	FIP1L1	Pre-mRNA 3-end-processing factor FIP1
2 Phospho (STY)	R2_TiO2_Phos	2	938.843	2	-0.00029918	259.34	191.06	DHSPTPSVFNSDEER	_DHS(ph)PTPSVFNS(ph)DEER_	Q6UN15	FIP1L1	Pre-mRNA 3-end-processing factor FIP1
2 Phospho (STY)	R3_FeNTA_Phos_rpt	2	938.843	2	0.0008046	318.94	239.96	DHSPTPSVFNSDEER	_DHS(ph)PTPSVFNS(ph)DEER_	Q6UN15	FIP1L1	Pre-mRNA 3-end-processing factor FIP1
2 Phospho (STY)	R3_FeNTA_Phos_rpt	2	626.231	3	-4.2196e-05	93.243	80.84	DHSPTPSVFNSDEER	_DHS(ph)PTPSVFNS(ph)DEER_	Q6UN15	FIP1L1	Pre-mRNA 3-end-processing factor FIP1
2 Phospho (STY)	R3_TiO2_Phos	2	626.231	3	0.00019482	101.62	87.496	DHSPTPSVFNSDEER	_DHS(ph)PTPSVFNS(ph)DEER_	Q6UN15	FIP1L1	Pre-mRNA 3-end-processing factor FIP1
2 Phospho (STY)	R3_TiO2_Phos	2	938.843	2	0.00024278	286.16	237.95	DHSPTPSVFNSDEER	_DHS(ph)PTPSVFNS(ph)DEER_	Q6UN15	FIP1L1	Pre-mRNA 3-end-processing factor FIP1
Phospho (STY)	R1_FeNTA_Phos	1	884.849	2	1.176e-05	192.23	133.54	DHSSQSEEEVVEGEK	_DHSSQS(ph)EEEVVEGEK_	H0YBC7;A0A087WVL5;O60238	BNIP3L	BCL2/adenovirus E1B 19 kDa protein-interacting protein 3-like
Phospho (STY)	R1_TiO2_Phos	1	884.849	2	0.0029038	200.67	138.53	DHSSQSEEEVVEGEK	_DHSSQS(ph)EEEVVEGEK_	H0YBC7;A0A087WVL5;O60238	BNIP3L	BCL2/adenovirus E1B 19 kDa protein-interacting protein 3-like
Phospho (STY)	R2_TiO2_Phos	1	884.849	2	0.0020236	214.63	170.74	DHSSQSEEEVVEGEK	_DHSSQS(ph)EEEVVEGEK_	H0YBC7;A0A087WVL5;O60238	BNIP3L	BCL2/adenovirus E1B 19 kDa protein-interacting protein 3-like
Phospho (STY)	R3_FeNTA_Phos_rpt	1	884.849	2	0.0012287	154.31	97.785	DHSSQSEEEVVEGEK	_DHSSQS(ph)EEEVVEGEK_	H0YBC7;A0A087WVL5;O60238	BNIP3L	BCL2/adenovirus E1B 19 kDa protein-interacting protein 3-like
Phospho (STY)	R3_TiO2_Phos	1	884.849	2	0.0015102	227.41	186.7	DHSSQSEEEVVEGEK	_DHSSQS(ph)EEEVVEGEK_	H0YBC7;A0A087WVL5;O60238	BNIP3L	BCL2/adenovirus E1B 19 kDa protein-interacting protein 3-like
Phospho (STY)	R2_FeNTA_Phos	1	737.285	2	0.00016565	182.02	98.885	DKEVSDDEAEEK	_DKEVS(ph)DDEAEEK_	P07900;G3V2J8	HSP90AA1	Heat shock protein HSP 90-alpha
Phospho (STY)	R1_FeNTA_Phos	1	767.287	2	4.4673e-05	135.94	109.21	DKKDEEEDMSLD	_DKKDEEEDMS(ph)LD_	A0A087WX59;Q16186	ADRM1	Proteasomal ubiquitin receptor ADRM1
Phospho (STY)	R1_FeNTA_Phos	1	825.356	2	-0.0004965	132.23	85.818	DKSDSDTEGLLFSR	_DKS(ph)DSDTEGLLFSR_	A0A0C4DH22;Q9H4G0	EPB41L1	Band 4.1-like protein 1
Phospho (STY)	R1_TiO2_Phos	1	825.356	2	-0.00038939	168.93	132.26	DKSDSDTEGLLFSR	_DKS(ph)DSDTEGLLFSR_	A0A0C4DH22;Q9H4G0	EPB41L1	Band 4.1-like protein 1
Phospho (STY)	R2_TiO2_Phos	1	825.356	2	6.9681e-05	132.23	44.003	DKSDSDTEGLLFSR	_DKS(ph)DSDTEGLLFSR_	A0A0C4DH22;Q9H4G0	EPB41L1	Band 4.1-like protein 1
Phospho (STY)	R1_FeNTA_Phos	1	692.332	3	-1.6104e-05	131.31	97.633	DKSPVREPIDNLTPEER	_DKS(ph)PVREPIDNLTPEER_	Q14498;G3XAC6;Q5QP22;Q5QP23;H0Y4X3	RBM39	RNA-binding protein 39
Phospho (STY)	R1_FeNTA_Phos	1	1037.99	2	0.00075209	195.28	129.81	DKSPVREPIDNLTPEER	_DKS(ph)PVREPIDNLTPEER_	Q14498;G3XAC6;Q5QP22;Q5QP23;H0Y4X3	RBM39	RNA-binding protein 39
Phospho (STY)	R1_TiO2_Phos	1	692.332	3	0.00036148	163.62	127.63	DKSPVREPIDNLTPEER	_DKS(ph)PVREPIDNLTPEER_	Q14498;G3XAC6;Q5QP22;Q5QP23;H0Y4X3	RBM39	RNA-binding protein 39
Phospho (STY)	R1_TiO2_Phos	1	1037.99	2	-0.00047511	157.84	72.261	DKSPVREPIDNLTPEER	_DKS(ph)PVREPIDNLTPEER_	Q14498;G3XAC6;Q5QP22;Q5QP23;H0Y4X3	RBM39	RNA-binding protein 39
Phospho (STY)	R1_TiO2_Phos	1	1037.99	2	-0.0010034	170.48	103.23	DKSPVREPIDNLTPEER	_DKS(ph)PVREPIDNLTPEER_	Q14498;G3XAC6;Q5QP22;Q5QP23;H0Y4X3	RBM39	RNA-binding protein 39
Phospho (STY)	R2_TiO2_Phos	1	692.332	3	0.00013653	147.64	109.84	DKSPVREPIDNLTPEER	_DKS(ph)PVREPIDNLTPEER_	Q14498;G3XAC6;Q5QP22;Q5QP23;H0Y4X3	RBM39	RNA-binding protein 39
Phospho (STY)	R2_TiO2_Phos	1	1037.99	2	-0.00053124	137.27	92.671	DKSPVREPIDNLTPEER	_DKS(ph)PVREPIDNLTPEER_	Q14498;G3XAC6;Q5QP22;Q5QP23;H0Y4X3	RBM39	RNA-binding protein 39
Phospho (STY)	R2_TiO2_Phos	1	1037.99	2	0.00046139	125.98	47.231	DKSPVREPIDNLTPEER	_DKS(ph)PVREPIDNLTPEER_	Q14498;G3XAC6;Q5QP22;Q5QP23;H0Y4X3	RBM39	RNA-binding protein 39
Phospho (STY)	R3_FeNTA_Phos_rpt	1	692.332	3	0.00032642	158.02	116.61	DKSPVREPIDNLTPEER	_DKS(ph)PVREPIDNLTPEER_	Q14498;G3XAC6;Q5QP22;Q5QP23;H0Y4X3	RBM39	RNA-binding protein 39
Phospho (STY)	R3_FeNTA_Phos_rpt	1	1037.99	2	0.0016393	138.05	80.076	DKSPVREPIDNLTPEER	_DKS(ph)PVREPIDNLTPEER_	Q14498;G3XAC6;Q5QP22;Q5QP23;H0Y4X3	RBM39	RNA-binding protein 39
Phospho (STY)	R3_TiO2_Phos	1	1037.99	2	0.00086903	165.24	108.73	DKSPVREPIDNLTPEER	_DKS(ph)PVREPIDNLTPEER_	Q14498;G3XAC6;Q5QP22;Q5QP23;H0Y4X3	RBM39	RNA-binding protein 39
Phospho (STY)	R3_TiO2_Phos	1	692.332	3	-0.00024022	151.96	107.11	DKSPVREPIDNLTPEER	_DKS(ph)PVREPIDNLTPEER_	Q14498;G3XAC6;Q5QP22;Q5QP23;H0Y4X3	RBM39	RNA-binding protein 39
Phospho (STY)	R3_TiO2_Phos	1	692.332	3	-0.00044604	110.34	71.08	DKSPVREPIDNLTPEER	_DKS(ph)PVREPIDNLTPEER_	Q14498;G3XAC6;Q5QP22;Q5QP23;H0Y4X3	RBM39	RNA-binding protein 39
4 Phospho (STY)	R1_TiO2_Phos	4	1002.83	2	NaN	45.115	18.68	DLACFYTTKHSWR	_DLACFY(ph)T(ph)T(ph)KHS(ph)WR_	O75165	DNAJC13	DnaJ homolog subfamily C member 13
4 Phospho (STY)	R3_TiO2_Phos	4	1002.83	2	NaN	59.185	26.844	DLACFYTTKHSWR	_DLACFY(ph)T(ph)T(ph)KHS(ph)WR_	O75165	DNAJC13	DnaJ homolog subfamily C member 13
Phospho (STY)	R1_TiO2_Phos	1	1006.95	2	0.0012713	295.82	230.76	DLDEDELLGNLSETELK	_DLDEDELLGNLS(ph)ETELK_	Q9NYL9;H0YNU8	TMOD3	Tropomodulin-3
Phospho (STY)	R2_TiO2_Phos	1	1006.95	2	0.00021274	374.74	374.74	DLDEDELLGNLSETELK	_DLDEDELLGNLS(ph)ETELK_	Q9NYL9;H0YNU8	TMOD3	Tropomodulin-3
Phospho (STY)	R3_FeNTA_Phos_rpt	1	1006.95	2	-0.00046679	352.06	271.32	DLDEDELLGNLSETELK	_DLDEDELLGNLSET(ph)ELK_	Q9NYL9;H0YNU8	TMOD3	Tropomodulin-3
Phospho (STY)	R3_TiO2_Phos	1	1006.95	2	-1.2402e-05	302.9	237.3	DLDEDELLGNLSETELK	_DLDEDELLGNLS(ph)ETELK_	Q9NYL9;H0YNU8	TMOD3	Tropomodulin-3
Phospho (STY)	R1_FeNTA_Phos	1	706.318	2	-0.00010198	128.36	101.26	DLFDYSPPLHK	_DLFDYS(ph)PPLHK_	Q9NYF8;E9PK09;E9PQN2;E9PKI6;E9PK91	BCLAF1	Bcl-2-associated transcription factor 1
Phospho (STY)	R1_FeNTA_Phos	1	471.215	3	-0.00024734	58.37	34.027	DLFDYSPPLHK	_DLFDYS(ph)PPLHK_	Q9NYF8;E9PK09;E9PQN2;E9PKI6;E9PK91	BCLAF1	Bcl-2-associated transcription factor 1
Phospho (STY)	R1_TiO2_Phos	1	706.318	2	0.00035991	185.3	142.91	DLFDYSPPLHK	_DLFDYS(ph)PPLHK_	Q9NYF8;E9PK09;E9PQN2;E9PKI6;E9PK91	BCLAF1	Bcl-2-associated transcription factor 1
Phospho (STY)	R1_TiO2_Phos	1	471.215	3	-0.00024507	55.314	24.442	DLFDYSPPLHK	_DLFDYS(ph)PPLHK_	Q9NYF8;E9PK09;E9PQN2;E9PKI6;E9PK91	BCLAF1	Bcl-2-associated transcription factor 1
Phospho (STY)	R2_TiO2_Phos	1	706.318	2	0.00028586	152.96	114.98	DLFDYSPPLHK	_DLFDYS(ph)PPLHK_	Q9NYF8;E9PK09;E9PQN2;E9PKI6;E9PK91	BCLAF1	Bcl-2-associated transcription factor 1
Phospho (STY)	R2_TiO2_Phos	1	471.215	3	7.5043e-05	70.977	24.908	DLFDYSPPLHK	_DLFDYS(ph)PPLHK_	Q9NYF8;E9PK09;E9PQN2;E9PKI6;E9PK91	BCLAF1	Bcl-2-associated transcription factor 1
Phospho (STY)	R3_FeNTA_Phos_rpt	1	706.318	2	-4.8585e-05	140.63	99.603	DLFDYSPPLHK	_DLFDYS(ph)PPLHK_	Q9NYF8;E9PK09;E9PQN2;E9PKI6;E9PK91	BCLAF1	Bcl-2-associated transcription factor 1
Phospho (STY)	R3_TiO2_Phos	1	706.318	2	0.00023657	163.71	128.07	DLFDYSPPLHK	_DLFDYS(ph)PPLHK_	Q9NYF8;E9PK09;E9PQN2;E9PKI6;E9PK91	BCLAF1	Bcl-2-associated transcription factor 1
Phospho (STY)	R3_TiO2_Phos	1	471.215	3	-0.00028234	62.924	38.58	DLFDYSPPLHK	_DLFDYS(ph)PPLHK_	Q9NYF8;E9PK09;E9PQN2;E9PKI6;E9PK91	BCLAF1	Bcl-2-associated transcription factor 1
Phospho (STY)	R1_FeNTA_Phos	1	687.303	2	7.0216e-05	131.69	79.964	DLLHPSPEEEK	_DLLHPS(ph)PEEEK_	Q5T4L4;P42677	RPS27	40S ribosomal protein S27
Phospho (STY)	R1_FeNTA_Phos	1	687.303	2	0.00043293	132.86	61.777	DLLHPSPEEEK	_DLLHPS(ph)PEEEK_	Q5T4L4;P42677	RPS27	40S ribosomal protein S27
Phospho (STY)	R1_TiO2_Phos	1	687.303	2	0.00012204	150.09	103.29	DLLHPSPEEEK	_DLLHPS(ph)PEEEK_	Q5T4L4;P42677	RPS27	40S ribosomal protein S27
Phospho (STY)	R2_TiO2_Phos	1	687.303	2	0.00032654	119.21	73.933	DLLHPSPEEEK	_DLLHPS(ph)PEEEK_	Q5T4L4;P42677	RPS27	40S ribosomal protein S27
Phospho (STY)	R2_TiO2_Phos	1	687.303	2	-0.00024583	100.02	43.471	DLLHPSPEEEK	_DLLHPS(ph)PEEEK_	Q5T4L4;P42677	RPS27	40S ribosomal protein S27
Phospho (STY)	R2_TiO2_Phos	1	687.303	2	NaN	91.961	46.825	DLLHPSPEEEK	_DLLHPS(ph)PEEEK_	Q5T4L4;P42677	RPS27	40S ribosomal protein S27
Phospho (STY)	R3_FeNTA_Phos_rpt	1	687.303	2	0.00088879	108.68	65.655	DLLHPSPEEEK	_DLLHPS(ph)PEEEK_	Q5T4L4;P42677	RPS27	40S ribosomal protein S27
Phospho (STY)	R3_TiO2_Phos	1	687.303	2	0.0002446	145.81	96.453	DLLHPSPEEEK	_DLLHPS(ph)PEEEK_	Q5T4L4;P42677	RPS27	40S ribosomal protein S27
Phospho (STY)	R1_FeNTA_Phos	1	843.367	2	0.00028795	229.69	171.09	DLLSDLQDISDSER	_DLLSDLQDIS(ph)DSER_	Q5QPR4;J3QR29;A0A0D9SEI3;Q5QPR3;B7ZVY7;A0A0D9SER5;A0A0D9SEN2;J3QR44;Q9UQ88;P21127;J3KS35;E7ESP2	CDK11A;CDK11B;CDC2L1	Cyclin-dependent kinase 11A;Cyclin-dependent kinase 11B
Phospho (STY)	R1_TiO2_Phos	1	843.367	2	0.00063241	286.85	231.31	DLLSDLQDISDSER	_DLLSDLQDIS(ph)DSER_	Q5QPR4;J3QR29;A0A0D9SEI3;Q5QPR3;B7ZVY7;A0A0D9SER5;A0A0D9SEN2;J3QR44;Q9UQ88;P21127;J3KS35;E7ESP2	CDK11A;CDK11B;CDC2L1	Cyclin-dependent kinase 11A;Cyclin-dependent kinase 11B
Phospho (STY)	R1_TiO2_Phos	1	562.58	3	-0.00038823	93.494	52.252	DLLSDLQDISDSER	_DLLSDLQDIS(ph)DSER_	Q5QPR4;J3QR29;A0A0D9SEI3;Q5QPR3;B7ZVY7;A0A0D9SER5;A0A0D9SEN2;J3QR44;Q9UQ88;P21127;J3KS35;E7ESP2	CDK11A;CDK11B;CDC2L1	Cyclin-dependent kinase 11A;Cyclin-dependent kinase 11B
Phospho (STY)	R2_TiO2_Phos	1	843.367	2	0.0009678	226.79	165.26	DLLSDLQDISDSER	_DLLSDLQDIS(ph)DSER_	Q5QPR4;J3QR29;A0A0D9SEI3;Q5QPR3;B7ZVY7;A0A0D9SER5;A0A0D9SEN2;J3QR44;Q9UQ88;P21127;J3KS35;E7ESP2	CDK11A;CDK11B;CDC2L1	Cyclin-dependent kinase 11A;Cyclin-dependent kinase 11B
Phospho (STY)	R3_FeNTA_Phos_rpt	1	843.367	2	-0.0002965	274.81	200.94	DLLSDLQDISDSER	_DLLSDLQDIS(ph)DSER_	Q5QPR4;J3QR29;A0A0D9SEI3;Q5QPR3;B7ZVY7;A0A0D9SER5;A0A0D9SEN2;J3QR44;Q9UQ88;P21127;J3KS35;E7ESP2	CDK11A;CDK11B;CDC2L1	Cyclin-dependent kinase 11A;Cyclin-dependent kinase 11B
Phospho (STY)	R3_TiO2_Phos	1	843.367	2	0.001138	239.19	197.09	DLLSDLQDISDSER	_DLLSDLQDIS(ph)DSER_	Q5QPR4;J3QR29;A0A0D9SEI3;Q5QPR3;B7ZVY7;A0A0D9SER5;A0A0D9SEN2;J3QR44;Q9UQ88;P21127;J3KS35;E7ESP2	CDK11A;CDK11B;CDC2L1	Cyclin-dependent kinase 11A;Cyclin-dependent kinase 11B
2 Phospho (STY)	R1_TiO2_Phos	2	883.35	2	-0.00063002	172.5	108.39	DLLSDLQDISDSER	_DLLS(ph)DLQDIS(ph)DSER_	Q5QPR4;J3QR29;A0A0D9SEI3;Q5QPR3;B7ZVY7;A0A0D9SER5;A0A0D9SEN2;J3QR44;Q9UQ88;P21127;J3KS35;E7ESP2	CDK11A;CDK11B;CDC2L1	Cyclin-dependent kinase 11A;Cyclin-dependent kinase 11B
Phospho (STY)	R1_TiO2_Phos	1	1154.56	2	0.0018848	189.09	136.23	DLQSSPPSLPLGFLGEGDAVTK	_DLQSS(ph)PPSLPLGFLGEGDAVTK_	Q9UN79	SOX13	Transcription factor SOX-13
Phospho (STY)	R3_TiO2_Phos	1	1154.56	2	0.0022471	212.24	187.37	DLQSSPPSLPLGFLGEGDAVTK	_DLQSS(ph)PPSLPLGFLGEGDAVTK_	Q9UN79	SOX13	Transcription factor SOX-13
Phospho (STY)	R2_TiO2_Phos	1	577.771	2	-0.0006381	111.86	65.126	DLSLEEIQK	_DLS(ph)LEEIQK_	A2A2D0;P16949;E5RGX5;Q93045	STMN1;STMN2	Stathmin;Stathmin-2
Phospho (STY)	R3_FeNTA_Phos_rpt	1	577.771	2	6.6465e-05	112.13	69.73	DLSLEEIQK	_DLS(ph)LEEIQK_	A2A2D0;P16949;E5RGX5;Q93045	STMN1;STMN2	Stathmin;Stathmin-2
Phospho (STY)	R3_TiO2_Phos	1	577.771	2	1.1789e-05	99.752	62.77	DLSLEEIQK	_DLS(ph)LEEIQK_	A2A2D0;P16949;E5RGX5;Q93045	STMN1;STMN2	Stathmin;Stathmin-2
Phospho (STY)	R1_FeNTA_Phos	1	712.837	2	0.00015904	94.532	58.997	DLSPTLIDNSAAK	_DLS(ph)PTLIDNSAAK_	Q9P2B4	CTTNBP2NL	CTTNBP2 N-terminal-like protein
Phospho (STY)	R1_FeNTA_Phos	1	712.837	2	NaN	108.36	57.07	DLSPTLIDNSAAK	_DLS(ph)PTLIDNSAAK_	Q9P2B4	CTTNBP2NL	CTTNBP2 N-terminal-like protein
Phospho (STY)	R1_FeNTA_Phos	1	712.837	2	NaN	149.35	97.583	DLSPTLIDNSAAK	_DLS(ph)PTLIDNSAAK_	Q9P2B4	CTTNBP2NL	CTTNBP2 N-terminal-like protein
Phospho (STY)	R1_TiO2_Phos	1	712.837	2	-0.00011459	171.11	128.86	DLSPTLIDNSAAK	_DLS(ph)PTLIDNSAAK_	Q9P2B4	CTTNBP2NL	CTTNBP2 N-terminal-like protein
Phospho (STY)	R2_TiO2_Phos	1	712.837	2	3.1185e-05	176.43	121.17	DLSPTLIDNSAAK	_DLS(ph)PTLIDNSAAK_	Q9P2B4	CTTNBP2NL	CTTNBP2 N-terminal-like protein
Phospho (STY)	R3_TiO2_Phos	1	712.837	2	-0.00048829	121.92	96.728	DLSPTLIDNSAAK	_DLS(ph)PTLIDNSAAK_	Q9P2B4	CTTNBP2NL	CTTNBP2 N-terminal-like protein
Oxidation (M),Phospho (STY)	R2_TiO2_Phos	1	635.791	2	NaN	105.4	55.978	DLVMGSSPQLK	_DLVM(ox)GS(ph)SPQLK_	Q53LP3	SOWAHC	Ankyrin repeat domain-containing protein SOWAHC
Phospho (STY)	R1_FeNTA_Phos	1	687.837	2	0.00029377	126.09	77.554	DLVQPDKPASPK	_DLVQPDKPAS(ph)PK_	G3V4R5;G3V411;H0YJA2;Q6PJT7	ZC3H14	Zinc finger CCCH domain-containing protein 14
Phospho (STY)	R1_TiO2_Phos	1	687.837	2	0.00047709	140.33	84.016	DLVQPDKPASPK	_DLVQPDKPAS(ph)PK_	G3V4R5;G3V411;H0YJA2;Q6PJT7	ZC3H14	Zinc finger CCCH domain-containing protein 14
Phospho (STY)	R2_TiO2_Phos	1	687.837	2	0.00077257	141.65	52.843	DLVQPDKPASPK	_DLVQPDKPAS(ph)PK_	G3V4R5;G3V411;H0YJA2;Q6PJT7	ZC3H14	Zinc finger CCCH domain-containing protein 14
Phospho (STY)	R2_TiO2_Phos	1	687.837	2	0.00085394	128.21	72.492	DLVQPDKPASPK	_DLVQPDKPAS(ph)PK_	G3V4R5;G3V411;H0YJA2;Q6PJT7	ZC3H14	Zinc finger CCCH domain-containing protein 14
Phospho (STY)	R3_FeNTA_Phos_rpt	1	687.837	2	0.00057195	136.33	80.61	DLVQPDKPASPK	_DLVQPDKPAS(ph)PK_	G3V4R5;G3V411;H0YJA2;Q6PJT7	ZC3H14	Zinc finger CCCH domain-containing protein 14
Phospho (STY)	R3_TiO2_Phos	1	687.837	2	0.00101	134.37	83.781	DLVQPDKPASPK	_DLVQPDKPAS(ph)PK_	G3V4R5;G3V411;H0YJA2;Q6PJT7	ZC3H14	Zinc finger CCCH domain-containing protein 14
Oxidation (M),Phospho (STY)	R1_FeNTA_Phos	1	1046.46	2	-0.00021992	135.29	87.076	DMDEPSPVPNVEEVTLPK	_DM(ox)DEPS(ph)PVPNVEEVTLPK_	F8VXC8;Q8TAQ2	SMARCC2	SWI/SNF complex subunit SMARCC2
Oxidation (M),Phospho (STY)	R1_TiO2_Phos	1	1046.46	2	-0.00089736	221.51	176.59	DMDEPSPVPNVEEVTLPK	_DM(ox)DEPS(ph)PVPNVEEVTLPK_	F8VXC8;Q8TAQ2	SMARCC2	SWI/SNF complex subunit SMARCC2
Oxidation (M),Phospho (STY)	R1_TiO2_Phos	1	697.978	3	0.0011024	94.564	69.255	DMDEPSPVPNVEEVTLPK	_DM(ox)DEPS(ph)PVPNVEEVTLPK_	F8VXC8;Q8TAQ2	SMARCC2	SWI/SNF complex subunit SMARCC2
Oxidation (M),Phospho (STY)	R2_TiO2_Phos	1	1046.46	2	-0.00016709	143.69	112.54	DMDEPSPVPNVEEVTLPK	_DM(ox)DEPS(ph)PVPNVEEVTLPK_	F8VXC8;Q8TAQ2	SMARCC2	SWI/SNF complex subunit SMARCC2
Oxidation (M),Phospho (STY)	R3_FeNTA_Phos_rpt	1	1046.46	2	-0.00014843	151.03	114.56	DMDEPSPVPNVEEVTLPK	_DM(ox)DEPS(ph)PVPNVEEVTLPK_	F8VXC8;Q8TAQ2	SMARCC2	SWI/SNF complex subunit SMARCC2
Oxidation (M),Phospho (STY)	R3_TiO2_Phos	1	1046.46	2	0.00053335	157.88	116.52	DMDEPSPVPNVEEVTLPK	_DM(ox)DEPS(ph)PVPNVEEVTLPK_	F8VXC8;Q8TAQ2	SMARCC2	SWI/SNF complex subunit SMARCC2
Phospho (STY)	R1_FeNTA_Phos	1	1038.47	2	-0.00036733	169.6	126.1	DMDEPSPVPNVEEVTLPK	_DMDEPS(ph)PVPNVEEVTLPK_	F8VXC8;Q8TAQ2	SMARCC2	SWI/SNF complex subunit SMARCC2
Phospho (STY)	R1_TiO2_Phos	1	1038.47	2	0.0028847	179.09	128.03	DMDEPSPVPNVEEVTLPK	_DMDEPS(ph)PVPNVEEVTLPK_	F8VXC8;Q8TAQ2	SMARCC2	SWI/SNF complex subunit SMARCC2
Phospho (STY)	R2_TiO2_Phos	1	1038.47	2	0.00091404	189.84	151.44	DMDEPSPVPNVEEVTLPK	_DMDEPS(ph)PVPNVEEVTLPK_	F8VXC8;Q8TAQ2	SMARCC2	SWI/SNF complex subunit SMARCC2
Phospho (STY)	R3_FeNTA_Phos_rpt	1	1038.47	2	0.00055134	127.01	79.968	DMDEPSPVPNVEEVTLPK	_DMDEPS(ph)PVPNVEEVTLPK_	F8VXC8;Q8TAQ2	SMARCC2	SWI/SNF complex subunit SMARCC2
Phospho (STY)	R3_FeNTA_Phos_rpt	1	1038.47	2	-0.0004861	156	89.259	DMDEPSPVPNVEEVTLPK	_DMDEPS(ph)PVPNVEEVTLPK_	F8VXC8;Q8TAQ2	SMARCC2	SWI/SNF complex subunit SMARCC2
Phospho (STY)	R3_FeNTA_Phos_rpt	1	1038.47	2	0.0012689	158.92	104.53	DMDEPSPVPNVEEVTLPK	_DMDEPS(ph)PVPNVEEVTLPK_	F8VXC8;Q8TAQ2	SMARCC2	SWI/SNF complex subunit SMARCC2
Phospho (STY)	R3_TiO2_Phos	1	1038.47	2	0.00085513	170.61	135.52	DMDEPSPVPNVEEVTLPK	_DMDEPS(ph)PVPNVEEVTLPK_	F8VXC8;Q8TAQ2	SMARCC2	SWI/SNF complex subunit SMARCC2
Oxidation (M),Phospho (STY)	R1_FeNTA_Phos	1	802.861	2	-0.00030132	117.13	76.148	DMQPLSPISVHER	_DM(ox)QPLS(ph)PISVHER_	P28749	RBL1	Retinoblastoma-like protein 1
Oxidation (M),Phospho (STY)	R1_TiO2_Phos	1	802.861	2	-0.00041071	128.45	94.766	DMQPLSPISVHER	_DM(ox)QPLS(ph)PISVHER_	P28749	RBL1	Retinoblastoma-like protein 1
Oxidation (M),Phospho (STY)	R2_TiO2_Phos	1	802.861	2	0.00088163	127.2	95.21	DMQPLSPISVHER	_DM(ox)QPLS(ph)PISVHER_	P28749	RBL1	Retinoblastoma-like protein 1
Oxidation (M),Phospho (STY)	R2_TiO2_Phos	1	535.576	3	0.00030208	64.65	40.454	DMQPLSPISVHER	_DM(ox)QPLS(ph)PISVHER_	P28749	RBL1	Retinoblastoma-like protein 1
Oxidation (M),Phospho (STY)	R3_FeNTA_Phos_rpt	1	802.861	2	0.0013792	99.055	60.022	DMQPLSPISVHER	_DM(ox)QPLS(ph)PISVHER_	P28749	RBL1	Retinoblastoma-like protein 1
Oxidation (M),Phospho (STY)	R3_TiO2_Phos	1	802.861	2	0.00049155	158.14	116.52	DMQPLSPISVHER	_DM(ox)QPLS(ph)PISVHER_	P28749	RBL1	Retinoblastoma-like protein 1
Phospho (STY)	R1_TiO2_Phos	1	794.863	2	-0.00033024	116.86	79.306	DMQPLSPISVHER	_DMQPLS(ph)PISVHER_	P28749	RBL1	Retinoblastoma-like protein 1
Phospho (STY)	R2_TiO2_Phos	1	794.863	2	0.00016638	128.45	92.027	DMQPLSPISVHER	_DMQPLS(ph)PISVHER_	P28749	RBL1	Retinoblastoma-like protein 1
Phospho (STY)	R3_TiO2_Phos	1	794.863	2	-0.00056984	96.773	65.487	DMQPLSPISVHER	_DMQPLS(ph)PISVHER_	P28749	RBL1	Retinoblastoma-like protein 1
2 Phospho (STY)	R1_FeNTA_Phos	2	846.345	2	0.001575	133.96	84.774	DPAGAYRSPSPQGTK	_DPAGAYRS(ph)PS(ph)PQGTK_	Q9ULL5	PRR12	Proline-rich protein 12
Phospho (STY)	R1_FeNTA_Phos	1	670.251	2	0.001018	116.9	75.454	DPDANWDSPSR	_DPDANWDS(ph)PSR_	Q9UHB7	AFF4	AF4/FMR2 family member 4
Phospho (STY)	R1_TiO2_Phos	1	670.251	2	0.0014435	152.54	97.169	DPDANWDSPSR	_DPDANWDS(ph)PSR_	Q9UHB7	AFF4	AF4/FMR2 family member 4
2 Phospho (STY)	R1_TiO2_Phos	2	863.112	4	0.0010598	49.902	17.411	DPETLVGYSMVGCQRAMMANRLSFFFDF	_DPETLVGYS(ph)MVGCQRAMMANRLS(ph)FFFDF_	A0A0U1RRG3
2 Phospho (STY)	R1_TiO2_Phos	2	827.319	2	-0.001667	131.79	10.899	DPHETQNLATDPR	_DPHET(ph)QNLAT(ph)DPR_	P51688	SGSH	N-sulphoglucosamine sulphohydrolase
2 Phospho (STY)	R2_TiO2_Phos	2	827.319	2	-0.0015523	124.47	48.158	DPHETQNLATDPR	_DPHET(ph)QNLAT(ph)DPR_	P51688	SGSH	N-sulphoglucosamine sulphohydrolase
Phospho (STY)	R1_FeNTA_Phos	1	775.828	2	-9.542e-05	158.14	130.48	DPSASPGDAGEQAIR	_DPSAS(ph)PGDAGEQAIR_	P18206	VCL	Vinculin
Phospho (STY)	R1_TiO2_Phos	1	775.828	2	-0.00028236	152.94	117.42	DPSASPGDAGEQAIR	_DPSAS(ph)PGDAGEQAIR_	P18206	VCL	Vinculin
Phospho (STY)	R2_TiO2_Phos	1	775.828	2	1.8878e-06	163.34	127.61	DPSASPGDAGEQAIR	_DPSAS(ph)PGDAGEQAIR_	P18206	VCL	Vinculin
Phospho (STY)	R3_FeNTA_Phos_rpt	1	775.828	2	9.3213e-05	152.37	119.18	DPSASPGDAGEQAIR	_DPSAS(ph)PGDAGEQAIR_	P18206	VCL	Vinculin
Phospho (STY)	R3_TiO2_Phos	1	775.828	2	0.00055255	160.03	100.16	DPSASPGDAGEQAIR	_DPSAS(ph)PGDAGEQAIR_	P18206	VCL	Vinculin
Phospho (STY)	R1_FeNTA_Phos	1	517.243	3	-0.00027197	96.756	66.425	DRTPPHLLYSDR	_DRT(ph)PPHLLYSDR_	Q8NDT2	RBM15B	Putative RNA-binding protein 15B
Phospho (STY)	R1_TiO2_Phos	1	517.243	3	0.00015582	81.709	50.481	DRTPPHLLYSDR	_DRT(ph)PPHLLYSDR_	Q8NDT2	RBM15B	Putative RNA-binding protein 15B
Phospho (STY)	R3_FeNTA_Phos_rpt	1	517.243	3	-6.2843e-05	73.466	44.661	DRTPPHLLYSDR	_DRT(ph)PPHLLYSDR_	Q8NDT2	RBM15B	Putative RNA-binding protein 15B
Phospho (STY)	R3_TiO2_Phos	1	517.243	3	0.00013808	109.15	72.467	DRTPPHLLYSDR	_DRT(ph)PPHLLYSDR_	Q8NDT2	RBM15B	Putative RNA-binding protein 15B
Phospho (STY)	R1_FeNTA_Phos	1	605.803	2	4.6177e-05	137.4	93.589	DRTPPLLYR	_DRT(ph)PPLLYR_	A0A087WWP4;Q96T37	RBM15	Putative RNA-binding protein 15
Phospho (STY)	R1_TiO2_Phos	1	605.803	2	-5.3155e-05	176.18	122.22	DRTPPLLYR	_DRT(ph)PPLLYR_	A0A087WWP4;Q96T37	RBM15	Putative RNA-binding protein 15
Phospho (STY)	R1_TiO2_Phos	1	404.204	3	-7.3201e-05	68.626	52.663	DRTPPLLYR	_DRT(ph)PPLLYR_	A0A087WWP4;Q96T37	RBM15	Putative RNA-binding protein 15
Phospho (STY)	R2_TiO2_Phos	1	404.204	3	-0.00030612	71.085	41.558	DRTPPLLYR	_DRT(ph)PPLLYR_	A0A087WWP4;Q96T37	RBM15	Putative RNA-binding protein 15
Phospho (STY)	R2_TiO2_Phos	1	605.803	2	-0.0007144	126.66	56.386	DRTPPLLYR	_DRT(ph)PPLLYR_	A0A087WWP4;Q96T37	RBM15	Putative RNA-binding protein 15
Phospho (STY)	R3_FeNTA_Phos_rpt	1	404.204	3	9.3732e-05	94.409	69.556	DRTPPLLYR	_DRT(ph)PPLLYR_	A0A087WWP4;Q96T37	RBM15	Putative RNA-binding protein 15
Phospho (STY)	R3_FeNTA_Phos_rpt	1	605.803	2	0.00011471	118.77	68.868	DRTPPLLYR	_DRT(ph)PPLLYR_	A0A087WWP4;Q96T37	RBM15	Putative RNA-binding protein 15
Phospho (STY)	R3_TiO2_Phos	1	605.803	2	-0.00052744	155.97	96.902	DRTPPLLYR	_DRT(ph)PPLLYR_	A0A087WWP4;Q96T37	RBM15	Putative RNA-binding protein 15
Phospho (STY)	R3_TiO2_Phos	1	404.204	3	-0.00049041	75.739	51.258	DRTPPLLYR	_DRT(ph)PPLLYR_	A0A087WWP4;Q96T37	RBM15	Putative RNA-binding protein 15
2 Phospho (STY)	R1_TiO2_Phos	2	1187.97	2	-0.0014024	125.04	84.947	DSALQDTDDSDDDPVLIPGAR	_DSALQDT(ph)DDS(ph)DDDPVLIPGAR_	Q58WW2	DCAF6	DDB1- and CUL4-associated factor 6
2 Phospho (STY)	R1_TiO2_Phos	2	792.316	3	-0.0007429	67.217	7.3544	DSALQDTDDSDDDPVLIPGAR	_DSALQDT(ph)DDS(ph)DDDPVLIPGAR_	Q58WW2	DCAF6	DDB1- and CUL4-associated factor 6
2 Phospho (STY)	R2_TiO2_Phos	2	1187.97	2	-0.00026975	161.59	118.43	DSALQDTDDSDDDPVLIPGAR	_DS(ph)ALQDTDDS(ph)DDDPVLIPGAR_	Q58WW2	DCAF6	DDB1- and CUL4-associated factor 6
2 Phospho (STY)	R2_TiO2_Phos	2	792.316	3	-0.00052247	62.966	62.966	DSALQDTDDSDDDPVLIPGAR	_DS(ph)ALQDTDDS(ph)DDDPVLIPGAR_	Q58WW2	DCAF6	DDB1- and CUL4-associated factor 6
2 Phospho (STY)	R3_TiO2_Phos	2	1187.97	2	-0.00083823	84.159	24.553	DSALQDTDDSDDDPVLIPGAR	_DS(ph)ALQDTDDS(ph)DDDPVLIPGAR_	Q58WW2	DCAF6	DDB1- and CUL4-associated factor 6
Phospho (STY)	R3_TiO2_Phos	1	703.261	2	0.00033552	101.45	81.346	DSDGVDGFEAEGK	_DS(ph)DGVDGFEAEGK_	Q96KR1	ZFR	Zinc finger RNA-binding protein
Phospho (STY)	R3_TiO2_Phos	1	943.402	1	0.00066206	190.26	115.96	DSLIDSLT	_DSLIDS(ph)LT_	P56537	EIF6	Eukaryotic translation initiation factor 6
Phospho (STY)	R3_TiO2_Phos	1	792.875	2	-0.00045874	152.11	109.02	DSNAPKSPLTGYVR	_DSNAPKS(ph)PLTGYVR_	H0YNS8;H0YKM5;Q9NP66	HMG20A	High mobility group protein 20A
2 Phospho (STY)	R1_TiO2_Phos	2	1041.96	2	-0.00098646	86.944	22.841	DSRYSQPLHEEIALHK	_DSRY(ph)S(ph)QPLHEEIALHK_	Q99683;Q6ZN16	MAP3K5;MAP3K15	Mitogen-activated protein kinase kinase kinase 5;Mitogen-activated protein kinase kinase kinase 15
Phospho (STY)	R3_TiO2_Phos	1	1026.91	2	NaN	191.96	128.07	DSSTCPGDYVLSVSENSR	_DS(ph)STCPGDYVLSVSENSR_	P46109	CRKL	Crk-like protein
Phospho (STY)	R1_FeNTA_Phos	1	990.415	2	0.0010532	206.13	158.83	DSSTSPGDYVLSVSENSR	_DS(ph)STSPGDYVLSVSENSR_	P46108;I3L297	CRK	Adapter molecule crk
Phospho (STY)	R1_TiO2_Phos	1	990.415	2	0.0016164	215.15	178.57	DSSTSPGDYVLSVSENSR	_DS(ph)STSPGDYVLSVSENSR_	P46108;I3L297	CRK	Adapter molecule crk
Phospho (STY)	R1_TiO2_Phos	1	660.613	3	-0.00059632	141.64	117.1	DSSTSPGDYVLSVSENSR	_DSS(ph)TSPGDYVLSVSENSR_	P46108;I3L297	CRK	Adapter molecule crk
Phospho (STY)	R2_TiO2_Phos	1	990.415	2	0.00091035	222.09	178.05	DSSTSPGDYVLSVSENSR	_DS(ph)STSPGDYVLSVSENSR_	P46108;I3L297	CRK	Adapter molecule crk
Phospho (STY)	R3_FeNTA_Phos_rpt	1	990.415	2	0.0011872	163.34	119.25	DSSTSPGDYVLSVSENSR	_DS(ph)STSPGDYVLSVSENSR_	P46108;I3L297	CRK	Adapter molecule crk
Phospho (STY)	R3_TiO2_Phos	1	990.415	2	0.0015591	237.06	189.42	DSSTSPGDYVLSVSENSR	_DS(ph)STSPGDYVLSVSENSR_	P46108;I3L297	CRK	Adapter molecule crk
Phospho (STY)	R2_TiO2_Phos	1	1261.55	2	-0.00019793	230.91	171.04	DSYLSGSLSSGSLSGSESPSLDPGR	_DSYLSGSLSSGSLSGSES(ph)PSLDPGR_	A0A087WUU9;P47974	ZFP36L2	Zinc finger protein 36, C3H1 type-like 2
Phospho (STY)	R3_TiO2_Phos	1	1261.55	2	0.00015859	246.53	204.21	DSYLSGSLSSGSLSGSESPSLDPGR	_DSYLSGSLSSGSLSGSES(ph)PSLDPGR_	A0A087WUU9;P47974	ZFP36L2	Zinc finger protein 36, C3H1 type-like 2
Phospho (STY)	R3_TiO2_Phos	1	874.435	2	0.00044584	171.26	139.5	DTIIDVVGAPLTPNSR	_DTIIDVVGAPLT(ph)PNSR_	Q9NPF5	DMAP1	DNA methyltransferase 1-associated protein 1
Phospho (STY)	R2_TiO2_Phos	1	1018.95	2	0.0002906	162.81	162.81	DTLSNPQSPQPSPYNSPK	_DTLS(ph)NPQSPQPSPYNSPK_	Q96PU5	NEDD4L	E3 ubiquitin-protein ligase NEDD4-like
Phospho (STY)	R3_FeNTA_Phos_rpt	1	1018.95	2	0.00025297	265.93	265.93	DTLSNPQSPQPSPYNSPK	_DTLS(ph)NPQSPQPSPYNSPK_	Q96PU5	NEDD4L	E3 ubiquitin-protein ligase NEDD4-like
Phospho (STY)	R3_TiO2_Phos	1	1018.95	2	-0.00027635	195.45	162.83	DTLSNPQSPQPSPYNSPK	_DT(ph)LSNPQSPQPSPYNSPK_	Q96PU5	NEDD4L	E3 ubiquitin-protein ligase NEDD4-like
2 Phospho (STY)	R1_FeNTA_Phos	2	869.714	3	0.00061022	173.87	152.01	DTLSNPQSPQPSPYNSPKPQHK	_DTLSNPQS(ph)PQPSPYNS(ph)PKPQHK_	Q96PU5	NEDD4L	E3 ubiquitin-protein ligase NEDD4-like
2 Phospho (STY)	R1_FeNTA_Phos	2	869.714	3	0.00082437	99.097	99.097	DTLSNPQSPQPSPYNSPKPQHK	_DT(ph)LSNPQSPQPSPY(ph)NSPKPQHK_	Q96PU5	NEDD4L	E3 ubiquitin-protein ligase NEDD4-like
2 Phospho (STY)	R1_TiO2_Phos	2	869.714	3	5.3633e-05	120.27	96.375	DTLSNPQSPQPSPYNSPKPQHK	_DTLSNPQS(ph)PQPSPYNS(ph)PKPQHK_	Q96PU5	NEDD4L	E3 ubiquitin-protein ligase NEDD4-like
2 Phospho (STY)	R1_TiO2_Phos	2	869.714	3	0.00049982	78.501	60.443	DTLSNPQSPQPSPYNSPKPQHK	_DT(ph)LSNPQSPQPSPYNS(ph)PKPQHK_	Q96PU5	NEDD4L	E3 ubiquitin-protein ligase NEDD4-like
2 Phospho (STY)	R2_TiO2_Phos	2	869.714	3	-0.00046622	154.31	127.67	DTLSNPQSPQPSPYNSPKPQHK	_DTLSNPQS(ph)PQPSPYNS(ph)PKPQHK_	Q96PU5	NEDD4L	E3 ubiquitin-protein ligase NEDD4-like
2 Phospho (STY)	R2_TiO2_Phos	2	869.714	3	0.00095601	108.3	77.591	DTLSNPQSPQPSPYNSPKPQHK	_DTLS(ph)NPQSPQPSPY(ph)NSPKPQHK_	Q96PU5	NEDD4L	E3 ubiquitin-protein ligase NEDD4-like
2 Phospho (STY)	R3_FeNTA_Phos_rpt	2	869.714	3	0.0012288	124.25	105.09	DTLSNPQSPQPSPYNSPKPQHK	_DTLSNPQS(ph)PQPSPYNS(ph)PKPQHK_	Q96PU5	NEDD4L	E3 ubiquitin-protein ligase NEDD4-like
2 Phospho (STY)	R3_FeNTA_Phos_rpt	2	869.714	3	0.00051164	153.23	129.63	DTLSNPQSPQPSPYNSPKPQHK	_DTLS(ph)NPQSPQPSPYNS(ph)PKPQHK_	Q96PU5	NEDD4L	E3 ubiquitin-protein ligase NEDD4-like
2 Phospho (STY)	R3_TiO2_Phos	2	869.714	3	0.001207	140.19	136.96	DTLSNPQSPQPSPYNSPKPQHK	_DTLS(ph)NPQSPQPSPYNS(ph)PKPQHK_	Q96PU5	NEDD4L	E3 ubiquitin-protein ligase NEDD4-like
3 Phospho (STY)	R1_FeNTA_Phos	3	896.37	3	0.00074758	154.69	139.47	DTLSNPQSPQPSPYNSPKPQHK	_DTLSNPQS(ph)PQPS(ph)PYNS(ph)PKPQHK_	Q96PU5	NEDD4L	E3 ubiquitin-protein ligase NEDD4-like
3 Phospho (STY)	R1_FeNTA_Phos	3	896.37	3	0.00053435	136.16	101.37	DTLSNPQSPQPSPYNSPKPQHK	_DT(ph)LSNPQS(ph)PQPSPYNS(ph)PKPQHK_	Q96PU5	NEDD4L	E3 ubiquitin-protein ligase NEDD4-like
3 Phospho (STY)	R1_TiO2_Phos	3	896.37	3	0.00074323	124.1	105.17	DTLSNPQSPQPSPYNSPKPQHK	_DTLSNPQS(ph)PQPS(ph)PYNS(ph)PKPQHK_	Q96PU5	NEDD4L	E3 ubiquitin-protein ligase NEDD4-like
3 Phospho (STY)	R1_TiO2_Phos	3	896.37	3	-0.00042453	108.22	77.407	DTLSNPQSPQPSPYNSPKPQHK	_DT(ph)LSNPQS(ph)PQPSPYNS(ph)PKPQHK_	Q96PU5	NEDD4L	E3 ubiquitin-protein ligase NEDD4-like
3 Phospho (STY)	R2_TiO2_Phos	3	896.37	3	0.0012985	144.83	121.08	DTLSNPQSPQPSPYNSPKPQHK	_DTLSNPQS(ph)PQPS(ph)PYNS(ph)PKPQHK_	Q96PU5	NEDD4L	E3 ubiquitin-protein ligase NEDD4-like
3 Phospho (STY)	R2_TiO2_Phos	3	896.37	3	0.0010043	147.52	118.37	DTLSNPQSPQPSPYNSPKPQHK	_DTLS(ph)NPQSPQPS(ph)PYNS(ph)PKPQHK_	Q96PU5	NEDD4L	E3 ubiquitin-protein ligase NEDD4-like
3 Phospho (STY)	R3_FeNTA_Phos_rpt	3	896.37	3	0.00097858	130.57	106.97	DTLSNPQSPQPSPYNSPKPQHK	_DTLS(ph)NPQSPQPS(ph)PYNS(ph)PKPQHK_	Q96PU5	NEDD4L	E3 ubiquitin-protein ligase NEDD4-like
3 Phospho (STY)	R3_FeNTA_Phos_rpt	3	896.37	3	0.00091673	107.63	78.814	DTLSNPQSPQPSPYNSPKPQHK	_DTLSNPQS(ph)PQPS(ph)PYNS(ph)PKPQHK_	Q96PU5	NEDD4L	E3 ubiquitin-protein ligase NEDD4-like
3 Phospho (STY)	R3_TiO2_Phos	3	896.37	3	0.0006767	115.34	115.34	DTLSNPQSPQPSPYNSPKPQHK	_DTLSNPQS(ph)PQPS(ph)PYNS(ph)PKPQHK_	Q96PU5	NEDD4L	E3 ubiquitin-protein ligase NEDD4-like
3 Phospho (STY)	R3_TiO2_Phos	3	896.37	3	0.0010795	122.59	89.421	DTLSNPQSPQPSPYNSPKPQHK	_DTLS(ph)NPQSPQPS(ph)PYNS(ph)PKPQHK_	Q96PU5	NEDD4L	E3 ubiquitin-protein ligase NEDD4-like
3 Phospho (STY)	R3_TiO2_Phos	3	896.37	3	0.0017351	125	76.817	DTLSNPQSPQPSPYNSPKPQHK	_DT(ph)LSNPQS(ph)PQPSPYNS(ph)PKPQHK_	Q96PU5	NEDD4L	E3 ubiquitin-protein ligase NEDD4-like
4 Phospho (STY)	R2_TiO2_Phos	4	923.025	3	0.0015508	167.67	134.06	DTLSNPQSPQPSPYNSPKPQHK	_DTLS(ph)NPQS(ph)PQPS(ph)PYNS(ph)PKPQHK_	Q96PU5	NEDD4L	E3 ubiquitin-protein ligase NEDD4-like
Phospho (STY)	R3_TiO2_Phos	1	843.059	3	8.8822e-05	161.1	137.07	DTLSNPQSPQPSPYNSPKPQHK	_DTLSNPQSPQPSPYNS(ph)PKPQHK_	Q96PU5	NEDD4L	E3 ubiquitin-protein ligase NEDD4-like
Phospho (STY)	R3_TiO2_Phos	1	843.059	3	0.00050034	60.207	44.653	DTLSNPQSPQPSPYNSPKPQHK	_DTLS(ph)NPQSPQPSPYNSPKPQHK_	Q96PU5	NEDD4L	E3 ubiquitin-protein ligase NEDD4-like
Phospho (STY)	R2_TiO2_Phos	1	973.375	2	-0.0006611	109.77	75.392	DTSPDKGELVSDEEEDT	_DTSPDKGELVS(ph)DEEEDT_	Q9UPU7	TBC1D2B	TBC1 domain family member 2B
Phospho (STY)	R3_TiO2_Phos	1	973.375	2	-4.2767e-06	151.03	110.04	DTSPDKGELVSDEEEDT	_DTSPDKGELVS(ph)DEEEDT_	Q9UPU7	TBC1D2B	TBC1 domain family member 2B
Oxidation (M),Phospho (STY)	R1_TiO2_Phos	1	939.845	2	0.00045526	337.68	289.76	DVEDMELSDVEDDGSK	_DVEDM(ox)ELS(ph)DVEDDGSK_	Q5VT52	RPRD2	Regulation of nuclear pre-mRNA domain-containing protein 2
Oxidation (M),Phospho (STY)	R2_TiO2_Phos	1	939.845	2	-0.0005754	307.92	264.13	DVEDMELSDVEDDGSK	_DVEDM(ox)ELS(ph)DVEDDGSK_	Q5VT52	RPRD2	Regulation of nuclear pre-mRNA domain-containing protein 2
Oxidation (M),Phospho (STY)	R3_FeNTA_Phos_rpt	1	939.845	2	0.00070694	199.61	155.85	DVEDMELSDVEDDGSK	_DVEDM(ox)ELS(ph)DVEDDGSK_	Q5VT52	RPRD2	Regulation of nuclear pre-mRNA domain-containing protein 2
Oxidation (M),Phospho (STY)	R3_TiO2_Phos	1	939.845	2	0.00065848	340.32	288.45	DVEDMELSDVEDDGSK	_DVEDM(ox)ELS(ph)DVEDDGSK_	Q5VT52	RPRD2	Regulation of nuclear pre-mRNA domain-containing protein 2
Phospho (STY)	R1_TiO2_Phos	1	931.848	2	-0.00013291	299.65	240.5	DVEDMELSDVEDDGSK	_DVEDMELS(ph)DVEDDGSK_	Q5VT52	RPRD2	Regulation of nuclear pre-mRNA domain-containing protein 2
Phospho (STY)	R2_TiO2_Phos	1	931.848	2	0.00015199	261.17	219.08	DVEDMELSDVEDDGSK	_DVEDMELS(ph)DVEDDGSK_	Q5VT52	RPRD2	Regulation of nuclear pre-mRNA domain-containing protein 2
Phospho (STY)	R3_TiO2_Phos	1	931.848	2	6.2591e-05	292.38	227.74	DVEDMELSDVEDDGSK	_DVEDMELS(ph)DVEDDGSK_	Q5VT52	RPRD2	Regulation of nuclear pre-mRNA domain-containing protein 2
Oxidation (M),Phospho (STY)	R3_TiO2_Phos	1	947.055	3	-0.00028873	63.674	41.141	DVMSDETNNEETESPSQEFVNITK	_DVM(ox)SDETNNEETESPS(ph)QEFVNITK_	P46821	MAP1B	Microtubule-associated protein 1B;MAP1B heavy chain;MAP1 light chain LC1
Phospho (STY)	R1_FeNTA_Phos	1	465.21	2	-0.00043606	90.108	40.393	DVYLSPR	_DVYLS(ph)PR_	H3BUY5;H0Y6E7;H3BT71;Q96E39;P38159	RBMX;RBMXL1	RNA binding motif protein, X-linked-like-1;RNA-binding motif protein, X chromosome;RNA-binding motif protein, X chromosome, N-terminally processed
Phospho (STY)	R1_TiO2_Phos	1	465.21	2	1.3188e-05	93.111	35.521	DVYLSPR	_DVYLS(ph)PR_	H3BUY5;H0Y6E7;H3BT71;Q96E39;P38159	RBMX;RBMXL1	RNA binding motif protein, X-linked-like-1;RNA-binding motif protein, X chromosome;RNA-binding motif protein, X chromosome, N-terminally processed
Phospho (STY)	R2_TiO2_Phos	1	465.21	2	0.00040627	95.523	30.299	DVYLSPR	_DVYLS(ph)PR_	H3BUY5;H0Y6E7;H3BT71;Q96E39;P38159	RBMX;RBMXL1	RNA binding motif protein, X-linked-like-1;RNA-binding motif protein, X chromosome;RNA-binding motif protein, X chromosome, N-terminally processed
Phospho (STY)	R3_TiO2_Phos	1	929.413	1	0.00092301	70.908	34.527	DVYLSPR	_DVYLS(ph)PR_	H3BUY5;H0Y6E7;H3BT71;Q96E39;P38159	RBMX;RBMXL1	RNA binding motif protein, X-linked-like-1;RNA-binding motif protein, X chromosome;RNA-binding motif protein, X chromosome, N-terminally processed
Phospho (STY)	R1_TiO2_Phos	1	539.681	2	0.00029834	119.22	104.07	DYDDMSPR	_DYDDMS(ph)PR_	P61978;Q5T6W2	HNRNPK	Heterogeneous nuclear ribonucleoprotein K
Phospho (STY)	R2_TiO2_Phos	1	539.681	2	0.00029192	134.23	120.09	DYDDMSPR	_DYDDMS(ph)PR_	P61978;Q5T6W2	HNRNPK	Heterogeneous nuclear ribonucleoprotein K
Phospho (STY)	R3_FeNTA_Phos_rpt	1	539.681	2	0.0004237	108.47	78.466	DYDDMSPR	_DYDDMS(ph)PR_	P61978;Q5T6W2	HNRNPK	Heterogeneous nuclear ribonucleoprotein K
Phospho (STY)	R3_TiO2_Phos	1	539.681	2	-9.2968e-05	93.442	80.915	DYDDMSPR	_DYDDMS(ph)PR_	P61978;Q5T6W2	HNRNPK	Heterogeneous nuclear ribonucleoprotein K
Oxidation (M),Phospho (STY)	R3_FeNTA_Phos_rpt	1	547.678	2	5.1438e-05	101.66	83.605	DYDDMSPR	_DYDDM(ox)S(ph)PR_	P61978;Q5T6W2	HNRNPK	Heterogeneous nuclear ribonucleoprotein K
Phospho (STY)	R1_FeNTA_Phos	1	972.357	2	-0.00021931	312.63	244.03	DYDEEEQGYDSEKEK	_DYDEEEQGYDS(ph)EKEK_	Q5T757;Q05519	SRSF11	Serine/arginine-rich splicing factor 11
Phospho (STY)	R1_FeNTA_Phos	1	648.574	3	-0.00059972	134.04	134.04	DYDEEEQGYDSEKEK	_DYDEEEQGYDS(ph)EKEK_	Q5T757;Q05519	SRSF11	Serine/arginine-rich splicing factor 11
Phospho (STY)	R1_TiO2_Phos	1	972.357	2	7.3102e-06	321.93	225.22	DYDEEEQGYDSEKEK	_DYDEEEQGYDS(ph)EKEK_	Q5T757;Q05519	SRSF11	Serine/arginine-rich splicing factor 11
Phospho (STY)	R1_TiO2_Phos	1	648.574	3	-0.0009807	99.991	77.204	DYDEEEQGYDSEKEK	_DYDEEEQGYDS(ph)EKEK_	Q5T757;Q05519	SRSF11	Serine/arginine-rich splicing factor 11
Phospho (STY)	R2_TiO2_Phos	1	972.357	2	-6.1598e-05	306.75	222.96	DYDEEEQGYDSEKEK	_DYDEEEQGYDS(ph)EKEK_	Q5T757;Q05519	SRSF11	Serine/arginine-rich splicing factor 11
Phospho (STY)	R2_TiO2_Phos	1	648.574	3	-0.00010106	92.935	66.206	DYDEEEQGYDSEKEK	_DYDEEEQGYDS(ph)EKEK_	Q5T757;Q05519	SRSF11	Serine/arginine-rich splicing factor 11
Phospho (STY)	R3_FeNTA_Phos_rpt	1	648.574	3	-8.9475e-05	106.55	84.747	DYDEEEQGYDSEKEK	_DYDEEEQGYDS(ph)EKEK_	Q5T757;Q05519	SRSF11	Serine/arginine-rich splicing factor 11
Phospho (STY)	R3_FeNTA_Phos_rpt	1	972.357	2	0.0012221	300.29	220.34	DYDEEEQGYDSEKEK	_DYDEEEQGYDS(ph)EKEK_	Q5T757;Q05519	SRSF11	Serine/arginine-rich splicing factor 11
Phospho (STY)	R3_TiO2_Phos	1	972.357	2	-0.00034881	345.11	235.12	DYDEEEQGYDSEKEK	_DYDEEEQGYDS(ph)EKEK_	Q5T757;Q05519	SRSF11	Serine/arginine-rich splicing factor 11
Phospho (STY)	R3_TiO2_Phos	1	648.574	3	-0.00076189	62.042	44.823	DYDEEEQGYDSEKEK	_DYDEEEQGY(ph)DSEKEK_	Q5T757;Q05519	SRSF11	Serine/arginine-rich splicing factor 11
Phospho (STY)	R1_FeNTA_Phos	1	691.272	3	0.0010359	93.243	67.786	DYDEEEQGYDSEKEKK	_DYDEEEQGYDS(ph)EKEKK_	Q5T757;Q05519	SRSF11	Serine/arginine-rich splicing factor 11
Phospho (STY)	R2_TiO2_Phos	1	691.272	3	-0.00016206	63.462	63.462	DYDEEEQGYDSEKEKK	_DYDEEEQGYDS(ph)EKEKK_	Q5T757;Q05519	SRSF11	Serine/arginine-rich splicing factor 11
Phospho (STY)	R3_FeNTA_Phos_rpt	1	691.272	3	0.00061029	74.678	51.876	DYDEEEQGYDSEKEKK	_DYDEEEQGYDS(ph)EKEKK_	Q5T757;Q05519	SRSF11	Serine/arginine-rich splicing factor 11
Phospho (STY)	R2_TiO2_Phos	1	777.348	2	0.0024755	140.33	87.748	EAAFGGGLLSPGPEAT	_EAAFGGGLLS(ph)PGPEAT_	K7ERX9;D6R992;Q01201	RELB	Transcription factor RelB
Phospho (STY)	R3_TiO2_Phos	1	777.348	2	0.0010947	147.7	95.97	EAAFGGGLLSPGPEAT	_EAAFGGGLLS(ph)PGPEAT_	K7ERX9;D6R992;Q01201	RELB	Transcription factor RelB
Oxidation (M),Phospho (STY)	R1_TiO2_Phos	1	963.794	3	0.0009264	55.634	55.634	EAEALLQSMGLTPESPIVPPPMSPSSK	_EAEALLQSMGLTPESPIVPPPM(ox)S(ph)PSSK_	E9PGG1;E7ETL8;E7EQU2;E7EV09;E7EQL5	DYNC1I2
Oxidation (M),Phospho (STY)	R1_TiO2_Phos	1	1445.19	2	-0.00028748	107.63	107.63	EAEALLQSMGLTPESPIVPPPMSPSSK	_EAEALLQSMGLTPESPIVPPPM(ox)S(ph)PSSK_	E9PGG1;E7ETL8;E7EQU2;E7EV09;E7EQL5	DYNC1I2
Oxidation (M),Phospho (STY)	R2_TiO2_Phos	1	1445.19	2	-0.0018933	73.11	32.965	EAEALLQSMGLTPESPIVPPPMSPSSK	_EAEALLQSM(ox)GLTPESPIVPPPMS(ph)PSSK_	E9PGG1;E7ETL8;E7EQU2;E7EV09;E7EQL5	DYNC1I2
Oxidation (M),Phospho (STY)	R3_TiO2_Phos	1	1445.19	2	-0.0010342	87.429	83.826	EAEALLQSMGLTPESPIVPPPMSPSSK	_EAEALLQSMGLTPESPIVPPPM(ox)S(ph)PSSK_	E9PGG1;E7ETL8;E7EQU2;E7EV09;E7EQL5	DYNC1I2
Oxidation (M),Phospho (STY)	R3_TiO2_Phos	1	1445.19	2	0.0024418	128.38	71.312	EAEALLQSMGLTPESPIVPPPMSPSSK	_EAEALLQSM(ox)GLTPESPIVPPPMSPS(ph)SK_	E9PGG1;E7ETL8;E7EQU2;E7EV09;E7EQL5	DYNC1I2
Phospho (STY)	R2_TiO2_Phos	1	958.462	3	-0.0005429	48.115	31.493	EAEALLQSMGLTPESPIVPPPMSPSSK	_EAEALLQSMGLTPESPIVPPPMS(ph)PSSK_	E9PGG1;E7ETL8;E7EQU2;E7EV09;E7EQL5	DYNC1I2
Phospho (STY)	R3_TiO2_Phos	1	1437.19	2	-0.0016497	60.33	60.33	EAEALLQSMGLTPESPIVPPPMSPSSK	_EAEALLQSMGLTPESPIVPPPMS(ph)PSSK_	E9PGG1;E7ETL8;E7EQU2;E7EV09;E7EQL5	DYNC1I2
2 Phospho (STY)	R3_FeNTA_Phos_rpt	2	827.287	2	0.0010786	113.37	59.876	EAEDSDSDDNIKR	_EAEDS(ph)DS(ph)DDNIKR_	Q96ST2	IWS1	Protein IWS1 homolog
2 Phospho (STY)	R1_TiO2_Phos	2	769.342	2	NaN	56.205	19.632	EALQLMATYLPK	_EALQLMAT(ph)Y(ph)LPK_	A0A087WW66;Q99460	PSMD1	26S proteasome non-ATPase regulatory subunit 1
Phospho (STY)	R2_TiO2_Phos	1	772.702	3	-0.0005261	90.442	55.265	EASRPPEEPSAPSPTLPAQFK	_EASRPPEEPSAPS(ph)PTLPAQFK_	H0Y3X6;A0A0C4DFX9;Q9H3P2	NELFA	Negative elongation factor A
Phospho (STY)	R3_TiO2_Phos	1	772.702	3	0.00065013	74.029	48.36	EASRPPEEPSAPSPTLPAQFK	_EASRPPEEPSAPS(ph)PTLPAQFK_	H0Y3X6;A0A0C4DFX9;Q9H3P2	NELFA	Negative elongation factor A
Phospho (STY)	R1_FeNTA_Phos	1	1247.06	2	-0.00079901	151.2	151.2	EDALDDSVSSSSVHASPLASSPVR	_EDALDDSVSSSSVHASPLAS(ph)SPVR_	Q7Z3J3;P49792;J3KNE0;A6NKT7;J3KQ37;Q99666;O14715	RGPD4;RANBP2;RGPD3;RGPD8;RGPD5	RanBP2-like and GRIP domain-containing protein 4;E3 SUMO-protein ligase RanBP2;RanBP2-like and GRIP domain-containing protein 3;RANBP2-like and GRIP domain-containing protein 5/6;RANBP2-like and GRIP domain-containing protein 8
Phospho (STY)	R1_FeNTA_Phos	1	831.71	3	0.0006762	62.237	32.853	EDALDDSVSSSSVHASPLASSPVR	_EDALDDSVSSSSVHAS(ph)PLASSPVR_	Q7Z3J3;P49792;J3KNE0;A6NKT7;J3KQ37;Q99666;O14715	RGPD4;RANBP2;RGPD3;RGPD8;RGPD5	RanBP2-like and GRIP domain-containing protein 4;E3 SUMO-protein ligase RanBP2;RanBP2-like and GRIP domain-containing protein 3;RANBP2-like and GRIP domain-containing protein 5/6;RANBP2-like and GRIP domain-containing protein 8
Phospho (STY)	R2_TiO2_Phos	1	831.71	3	-0.0012728	73.783	73.783	EDALDDSVSSSSVHASPLASSPVR	_EDALDDSVSSSSVHASPLAS(ph)SPVR_	Q7Z3J3;P49792;J3KNE0;A6NKT7;J3KQ37;Q99666;O14715	RGPD4;RANBP2;RGPD3;RGPD8;RGPD5	RanBP2-like and GRIP domain-containing protein 4;E3 SUMO-protein ligase RanBP2;RanBP2-like and GRIP domain-containing protein 3;RANBP2-like and GRIP domain-containing protein 5/6;RANBP2-like and GRIP domain-containing protein 8
Phospho (STY)	R3_FeNTA_Phos_rpt	1	831.71	3	-0.00040485	47.155	47.155	EDALDDSVSSSSVHASPLASSPVR	_EDALDDSVSSSSVHASPLAS(ph)SPVR_	Q7Z3J3;P49792;J3KNE0;A6NKT7;J3KQ37;Q99666;O14715	RGPD4;RANBP2;RGPD3;RGPD8;RGPD5	RanBP2-like and GRIP domain-containing protein 4;E3 SUMO-protein ligase RanBP2;RanBP2-like and GRIP domain-containing protein 3;RANBP2-like and GRIP domain-containing protein 5/6;RANBP2-like and GRIP domain-containing protein 8
Phospho (STY)	R3_TiO2_Phos	1	831.71	3	0.00030556	99.059	92.563	EDALDDSVSSSSVHASPLASSPVR	_EDALDDSVSSSSVHASPLAS(ph)SPVR_	Q7Z3J3;P49792;J3KNE0;A6NKT7;J3KQ37;Q99666;O14715	RGPD4;RANBP2;RGPD3;RGPD8;RGPD5	RanBP2-like and GRIP domain-containing protein 4;E3 SUMO-protein ligase RanBP2;RanBP2-like and GRIP domain-containing protein 3;RANBP2-like and GRIP domain-containing protein 5/6;RANBP2-like and GRIP domain-containing protein 8
Phospho (STY)	R3_TiO2_Phos	1	1247.06	2	0.00039533	114.78	69.995	EDALDDSVSSSSVHASPLASSPVR	_EDALDDSVSSSSVHASPLAS(ph)SPVR_	Q7Z3J3;P49792;J3KNE0;A6NKT7;J3KQ37;Q99666;O14715	RGPD4;RANBP2;RGPD3;RGPD8;RGPD5	RanBP2-like and GRIP domain-containing protein 4;E3 SUMO-protein ligase RanBP2;RanBP2-like and GRIP domain-containing protein 3;RANBP2-like and GRIP domain-containing protein 5/6;RANBP2-like and GRIP domain-containing protein 8
Phospho (STY)	R1_FeNTA_Phos	1	874.408	3	0.00073783	81.016	52.203	EDALDDSVSSSSVHASPLASSPVRK	_EDALDDSVSSSSVHASPLASS(ph)PVRK_	Q7Z3J3;P49792;J3KNE0;A6NKT7;J3KQ37;Q99666;O14715	RGPD4;RANBP2;RGPD3;RGPD8;RGPD5	RanBP2-like and GRIP domain-containing protein 4;E3 SUMO-protein ligase RanBP2;RanBP2-like and GRIP domain-containing protein 3;RANBP2-like and GRIP domain-containing protein 5/6;RANBP2-like and GRIP domain-containing protein 8
Phospho (STY)	R1_TiO2_Phos	1	874.408	3	-0.00013951	126.25	74.936	EDALDDSVSSSSVHASPLASSPVRK	_EDALDDSVSSSSVHASPLAS(ph)SPVRK_	Q7Z3J3;P49792;J3KNE0;A6NKT7;J3KQ37;Q99666;O14715	RGPD4;RANBP2;RGPD3;RGPD8;RGPD5	RanBP2-like and GRIP domain-containing protein 4;E3 SUMO-protein ligase RanBP2;RanBP2-like and GRIP domain-containing protein 3;RANBP2-like and GRIP domain-containing protein 5/6;RANBP2-like and GRIP domain-containing protein 8
Phospho (STY)	R2_TiO2_Phos	1	874.408	3	0.0010555	125.79	59.189	EDALDDSVSSSSVHASPLASSPVRK	_EDALDDSVSSSSVHASPLAS(ph)SPVRK_	Q7Z3J3;P49792;J3KNE0;A6NKT7;J3KQ37;Q99666;O14715	RGPD4;RANBP2;RGPD3;RGPD8;RGPD5	RanBP2-like and GRIP domain-containing protein 4;E3 SUMO-protein ligase RanBP2;RanBP2-like and GRIP domain-containing protein 3;RANBP2-like and GRIP domain-containing protein 5/6;RANBP2-like and GRIP domain-containing protein 8
Phospho (STY)	R3_FeNTA_Phos_rpt	1	874.408	3	0.0011986	57.673	37.021	EDALDDSVSSSSVHASPLASSPVRK	_EDALDDSVS(ph)SSSVHASPLASSPVRK_	Q7Z3J3;P49792;J3KNE0;A6NKT7;J3KQ37;Q99666;O14715	RGPD4;RANBP2;RGPD3;RGPD8;RGPD5	RanBP2-like and GRIP domain-containing protein 4;E3 SUMO-protein ligase RanBP2;RanBP2-like and GRIP domain-containing protein 3;RANBP2-like and GRIP domain-containing protein 5/6;RANBP2-like and GRIP domain-containing protein 8
Phospho (STY)	R3_TiO2_Phos	1	874.408	3	0.00078525	109.03	78.815	EDALDDSVSSSSVHASPLASSPVRK	_EDALDDSVSSSSVHASPLAS(ph)SPVRK_	Q7Z3J3;P49792;J3KNE0;A6NKT7;J3KQ37;Q99666;O14715	RGPD4;RANBP2;RGPD3;RGPD8;RGPD5	RanBP2-like and GRIP domain-containing protein 4;E3 SUMO-protein ligase RanBP2;RanBP2-like and GRIP domain-containing protein 3;RANBP2-like and GRIP domain-containing protein 5/6;RANBP2-like and GRIP domain-containing protein 8
2 Phospho (STY)	R1_FeNTA_Phos	2	901.063	3	0.00082703	53.718	33.648	EDALDDSVSSSSVHASPLASSPVRK	_EDALDDSVSSSSVHASPLAS(ph)S(ph)PVRK_	Q7Z3J3;P49792;J3KNE0;A6NKT7;J3KQ37;Q99666;O14715	RGPD4;RANBP2;RGPD3;RGPD8;RGPD5	RanBP2-like and GRIP domain-containing protein 4;E3 SUMO-protein ligase RanBP2;RanBP2-like and GRIP domain-containing protein 3;RANBP2-like and GRIP domain-containing protein 5/6;RANBP2-like and GRIP domain-containing protein 8
2 Phospho (STY)	R1_TiO2_Phos	2	901.063	3	0.00033256	74.324	51.028	EDALDDSVSSSSVHASPLASSPVRK	_EDALDDSVSSSSVHAS(ph)PLAS(ph)SPVRK_	Q7Z3J3;P49792;J3KNE0;A6NKT7;J3KQ37;Q99666;O14715	RGPD4;RANBP2;RGPD3;RGPD8;RGPD5	RanBP2-like and GRIP domain-containing protein 4;E3 SUMO-protein ligase RanBP2;RanBP2-like and GRIP domain-containing protein 3;RANBP2-like and GRIP domain-containing protein 5/6;RANBP2-like and GRIP domain-containing protein 8
2 Phospho (STY)	R2_TiO2_Phos	2	901.063	3	0.0019963	89.816	61.404	EDALDDSVSSSSVHASPLASSPVRK	_EDALDDSVSSSSVHAS(ph)PLASS(ph)PVRK_	Q7Z3J3;P49792;J3KNE0;A6NKT7;J3KQ37;Q99666;O14715	RGPD4;RANBP2;RGPD3;RGPD8;RGPD5	RanBP2-like and GRIP domain-containing protein 4;E3 SUMO-protein ligase RanBP2;RanBP2-like and GRIP domain-containing protein 3;RANBP2-like and GRIP domain-containing protein 5/6;RANBP2-like and GRIP domain-containing protein 8
2 Phospho (STY)	R3_FeNTA_Phos_rpt	2	901.063	3	0.0018028	73.346	50.173	EDALDDSVSSSSVHASPLASSPVRK	_EDALDDSVSSSSVHASPLAS(ph)S(ph)PVRK_	Q7Z3J3;P49792;J3KNE0;A6NKT7;J3KQ37;Q99666;O14715	RGPD4;RANBP2;RGPD3;RGPD8;RGPD5	RanBP2-like and GRIP domain-containing protein 4;E3 SUMO-protein ligase RanBP2;RanBP2-like and GRIP domain-containing protein 3;RANBP2-like and GRIP domain-containing protein 5/6;RANBP2-like and GRIP domain-containing protein 8
2 Phospho (STY)	R3_TiO2_Phos	2	901.063	3	0.0010124	65.598	44.947	EDALDDSVSSSSVHASPLASSPVRK	_EDALDDSVSSSSVHAS(ph)PLAS(ph)SPVRK_	Q7Z3J3;P49792;J3KNE0;A6NKT7;J3KQ37;Q99666;O14715	RGPD4;RANBP2;RGPD3;RGPD8;RGPD5	RanBP2-like and GRIP domain-containing protein 4;E3 SUMO-protein ligase RanBP2;RanBP2-like and GRIP domain-containing protein 3;RANBP2-like and GRIP domain-containing protein 5/6;RANBP2-like and GRIP domain-containing protein 8
Phospho (STY)	R1_FeNTA_Phos	1	799.379	2	-9.3765e-05	199.33	74.294	EDEISPPPPNPVVK	_EDEIS(ph)PPPPNPVVK_	P10644;K7EPB2;K7EMU2;K7EMZ6;K7EIE5;K7EID3;K7EJ40;K7EK41	PRKAR1A	cAMP-dependent protein kinase type I-alpha regulatory subunit;cAMP-dependent protein kinase type I-alpha regulatory subunit, N-terminally processed
Phospho (STY)	R1_FeNTA_Phos	1	799.379	2	-0.00031989	141.59	83.781	EDEISPPPPNPVVK	_EDEIS(ph)PPPPNPVVK_	P10644;K7EPB2;K7EMU2;K7EMZ6;K7EIE5;K7EID3;K7EJ40;K7EK41	PRKAR1A	cAMP-dependent protein kinase type I-alpha regulatory subunit;cAMP-dependent protein kinase type I-alpha regulatory subunit, N-terminally processed
Phospho (STY)	R1_TiO2_Phos	1	799.379	2	-0.00028081	206.67	206.67	EDEISPPPPNPVVK	_EDEIS(ph)PPPPNPVVK_	P10644;K7EPB2;K7EMU2;K7EMZ6;K7EIE5;K7EID3;K7EJ40;K7EK41	PRKAR1A	cAMP-dependent protein kinase type I-alpha regulatory subunit;cAMP-dependent protein kinase type I-alpha regulatory subunit, N-terminally processed
Phospho (STY)	R2_TiO2_Phos	1	799.379	2	0.00026142	247.11	247.11	EDEISPPPPNPVVK	_EDEIS(ph)PPPPNPVVK_	P10644;K7EPB2;K7EMU2;K7EMZ6;K7EIE5;K7EID3;K7EJ40;K7EK41	PRKAR1A	cAMP-dependent protein kinase type I-alpha regulatory subunit;cAMP-dependent protein kinase type I-alpha regulatory subunit, N-terminally processed
Phospho (STY)	R3_FeNTA_Phos_rpt	1	799.379	2	0.00088203	135.86	66.127	EDEISPPPPNPVVK	_EDEIS(ph)PPPPNPVVK_	P10644;K7EPB2;K7EMU2;K7EMZ6;K7EIE5;K7EID3;K7EJ40;K7EK41	PRKAR1A	cAMP-dependent protein kinase type I-alpha regulatory subunit;cAMP-dependent protein kinase type I-alpha regulatory subunit, N-terminally processed
Phospho (STY)	R3_FeNTA_Phos_rpt	1	799.379	2	0.00079052	176.43	88.267	EDEISPPPPNPVVK	_EDEIS(ph)PPPPNPVVK_	P10644;K7EPB2;K7EMU2;K7EMZ6;K7EIE5;K7EID3;K7EJ40;K7EK41	PRKAR1A	cAMP-dependent protein kinase type I-alpha regulatory subunit;cAMP-dependent protein kinase type I-alpha regulatory subunit, N-terminally processed
Phospho (STY)	R3_TiO2_Phos	1	799.379	2	0.00020814	225.21	225.21	EDEISPPPPNPVVK	_EDEIS(ph)PPPPNPVVK_	P10644;K7EPB2;K7EMU2;K7EMZ6;K7EIE5;K7EID3;K7EJ40;K7EK41	PRKAR1A	cAMP-dependent protein kinase type I-alpha regulatory subunit;cAMP-dependent protein kinase type I-alpha regulatory subunit, N-terminally processed
Phospho (STY)	R1_FeNTA_Phos	1	844.888	2	0.0032146	99.788	41.158	EDILYHFNLTTSR	_EDILY(ph)HFNLTTSR_	F8WD51;C9J486;C9JIP2;B4DND0;Q16831	UPP1	Uridine phosphorylase 1
Phospho (STY)	R3_FeNTA_Phos_rpt	1	844.888	2	0.0020669	99.788	28.567	EDILYHFNLTTSR	_EDILY(ph)HFNLTTSR_	F8WD51;C9J486;C9JIP2;B4DND0;Q16831	UPP1	Uridine phosphorylase 1
Oxidation (M),2 Phospho (STY)	R2_TiO2_Phos	2	978.361	3	NaN	101.98	51.557	EDLESMDKEVDDILGEGSDDSDSEK	_EDLESM(ox)DKEVDDILGEGS(ph)DDS(ph)DSEK_	A0A0A0MR03;Q9Y5B0	CTDP1	RNA polymerase II subunit A C-terminal domain phosphatase
Oxidation (M),2 Phospho (STY)	R2_TiO2_Phos	2	978.361	3	NaN	107.83	59.605	EDLESMDKEVDDILGEGSDDSDSEK	_EDLESM(ox)DKEVDDILGEGS(ph)DDS(ph)DSEK_	A0A0A0MR03;Q9Y5B0	CTDP1	RNA polymerase II subunit A C-terminal domain phosphatase
Oxidation (M),2 Phospho (STY)	R2_TiO2_Phos	2	978.361	3	NaN	121.48	80.487	EDLESMDKEVDDILGEGSDDSDSEK	_EDLESM(ox)DKEVDDILGEGS(ph)DDS(ph)DSEK_	A0A0A0MR03;Q9Y5B0	CTDP1	RNA polymerase II subunit A C-terminal domain phosphatase
Phospho (STY)	R1_FeNTA_Phos	1	839.378	2	0.0007165	144.08	130.87	EDLVGPEVGASPQSGR	_EDLVGPEVGAS(ph)PQSGR_	H7C2H2;Q86X27	RALGPS2	Ras-specific guanine nucleotide-releasing factor RalGPS2
Phospho (STY)	R1_TiO2_Phos	1	839.378	2	0.00044556	151.39	126.09	EDLVGPEVGASPQSGR	_EDLVGPEVGAS(ph)PQSGR_	H7C2H2;Q86X27	RALGPS2	Ras-specific guanine nucleotide-releasing factor RalGPS2
Phospho (STY)	R2_TiO2_Phos	1	839.378	2	0.0012483	94.639	67.933	EDLVGPEVGASPQSGR	_EDLVGPEVGAS(ph)PQSGR_	H7C2H2;Q86X27	RALGPS2	Ras-specific guanine nucleotide-releasing factor RalGPS2
Phospho (STY)	R3_FeNTA_Phos_rpt	1	839.378	2	-7.3275e-05	132.25	78.055	EDLVGPEVGASPQSGR	_EDLVGPEVGAS(ph)PQSGR_	H7C2H2;Q86X27	RALGPS2	Ras-specific guanine nucleotide-releasing factor RalGPS2
Phospho (STY)	R3_FeNTA_Phos_rpt	1	560.732	2	0.00018484	111.52	62.923	EDSGTFSLGK	_EDS(ph)GTFSLGK_	G5E9Q4;O75569	PRKRA	Interferon-inducible double-stranded RNA-dependent protein kinase activator A
2 Phospho (STY)	R1_FeNTA_Phos	2	756.036	3	0.00062232	96.435	78.84	EEAPASPLRPLYPQISPLK	_EEAPAS(ph)PLRPLYPQIS(ph)PLK_	P85037;U3KQ26	FOXK1	Forkhead box protein K1
2 Phospho (STY)	R1_FeNTA_Phos	2	1133.55	2	5.6498e-06	136.61	80.274	EEAPASPLRPLYPQISPLK	_EEAPAS(ph)PLRPLYPQIS(ph)PLK_	P85037;U3KQ26	FOXK1	Forkhead box protein K1
2 Phospho (STY)	R1_FeNTA_Phos	2	1133.55	2	0.00058139	124.69	19.645	EEAPASPLRPLYPQISPLK	_EEAPAS(ph)PLRPLYPQIS(ph)PLK_	P85037;U3KQ26	FOXK1	Forkhead box protein K1
2 Phospho (STY)	R1_TiO2_Phos	2	756.036	3	-0.00038866	122.08	98.198	EEAPASPLRPLYPQISPLK	_EEAPAS(ph)PLRPLYPQIS(ph)PLK_	P85037;U3KQ26	FOXK1	Forkhead box protein K1
2 Phospho (STY)	R1_TiO2_Phos	2	1133.55	2	7.1929e-05	149.53	70.038	EEAPASPLRPLYPQISPLK	_EEAPAS(ph)PLRPLYPQIS(ph)PLK_	P85037;U3KQ26	FOXK1	Forkhead box protein K1
2 Phospho (STY)	R2_TiO2_Phos	2	756.036	3	0.00026977	112.67	84.421	EEAPASPLRPLYPQISPLK	_EEAPAS(ph)PLRPLYPQIS(ph)PLK_	P85037;U3KQ26	FOXK1	Forkhead box protein K1
2 Phospho (STY)	R2_TiO2_Phos	2	1133.55	2	0.0015935	175.52	136.25	EEAPASPLRPLYPQISPLK	_EEAPAS(ph)PLRPLYPQIS(ph)PLK_	P85037;U3KQ26	FOXK1	Forkhead box protein K1
2 Phospho (STY)	R3_FeNTA_Phos_rpt	2	756.036	3	0.00015783	97.235	74.815	EEAPASPLRPLYPQISPLK	_EEAPAS(ph)PLRPLYPQIS(ph)PLK_	P85037;U3KQ26	FOXK1	Forkhead box protein K1
2 Phospho (STY)	R3_FeNTA_Phos_rpt	2	1133.55	2	0.0011188	139.11	57.599	EEAPASPLRPLYPQISPLK	_EEAPAS(ph)PLRPLYPQIS(ph)PLK_	P85037;U3KQ26	FOXK1	Forkhead box protein K1
2 Phospho (STY)	R3_TiO2_Phos	2	756.036	3	0.00014172	131.61	98.248	EEAPASPLRPLYPQISPLK	_EEAPAS(ph)PLRPLYPQIS(ph)PLK_	P85037;U3KQ26	FOXK1	Forkhead box protein K1
2 Phospho (STY)	R3_TiO2_Phos	2	1133.55	2	0.00053187	155.16	124.29	EEAPASPLRPLYPQISPLK	_EEAPAS(ph)PLRPLYPQIS(ph)PLK_	P85037;U3KQ26	FOXK1	Forkhead box protein K1
Phospho (STY)	R3_TiO2_Phos	1	729.38	3	0.000427	69.07	52.455	EEAPASPLRPLYPQISPLK	_EEAPAS(ph)PLRPLYPQISPLK_	P85037;U3KQ26	FOXK1	Forkhead box protein K1
Oxidation (M),Phospho (STY)	R1_FeNTA_Phos	1	931.835	2	0.00014251	344.32	285.1	EEASDDDMEGDEAVVR	_EEAS(ph)DDDM(ox)EGDEAVVR_	O75643	SNRNP200	U5 small nuclear ribonucleoprotein 200 kDa helicase
Oxidation (M),Phospho (STY)	R1_FeNTA_Phos	1	931.835	2	-0.00033727	165.24	112.11	EEASDDDMEGDEAVVR	_EEAS(ph)DDDM(ox)EGDEAVVR_	O75643	SNRNP200	U5 small nuclear ribonucleoprotein 200 kDa helicase
Oxidation (M),Phospho (STY)	R1_TiO2_Phos	1	931.835	2	0.00039893	282.09	220.56	EEASDDDMEGDEAVVR	_EEAS(ph)DDDM(ox)EGDEAVVR_	O75643	SNRNP200	U5 small nuclear ribonucleoprotein 200 kDa helicase
Oxidation (M),Phospho (STY)	R1_TiO2_Phos	1	931.835	2	0.00070755	212.7	168.19	EEASDDDMEGDEAVVR	_EEAS(ph)DDDM(ox)EGDEAVVR_	O75643	SNRNP200	U5 small nuclear ribonucleoprotein 200 kDa helicase
Oxidation (M),Phospho (STY)	R2_TiO2_Phos	1	931.835	2	0.00072712	319.82	258.39	EEASDDDMEGDEAVVR	_EEAS(ph)DDDM(ox)EGDEAVVR_	O75643	SNRNP200	U5 small nuclear ribonucleoprotein 200 kDa helicase
Oxidation (M),Phospho (STY)	R2_TiO2_Phos	1	931.835	2	0.0012047	199.84	146.7	EEASDDDMEGDEAVVR	_EEAS(ph)DDDM(ox)EGDEAVVR_	O75643	SNRNP200	U5 small nuclear ribonucleoprotein 200 kDa helicase
Oxidation (M),Phospho (STY)	R3_FeNTA_Phos_rpt	1	931.835	2	-0.00019158	278.85	221.74	EEASDDDMEGDEAVVR	_EEAS(ph)DDDM(ox)EGDEAVVR_	O75643	SNRNP200	U5 small nuclear ribonucleoprotein 200 kDa helicase
Oxidation (M),Phospho (STY)	R3_FeNTA_Phos_rpt	1	931.835	2	0.00025209	273.84	221.24	EEASDDDMEGDEAVVR	_EEAS(ph)DDDM(ox)EGDEAVVR_	O75643	SNRNP200	U5 small nuclear ribonucleoprotein 200 kDa helicase
Oxidation (M),Phospho (STY)	R3_FeNTA_Phos_rpt	1	931.835	2	-1.5432e-05	249.36	187.2	EEASDDDMEGDEAVVR	_EEAS(ph)DDDM(ox)EGDEAVVR_	O75643	SNRNP200	U5 small nuclear ribonucleoprotein 200 kDa helicase
Oxidation (M),Phospho (STY)	R3_TiO2_Phos	1	931.835	2	4.3977e-05	273.84	215.52	EEASDDDMEGDEAVVR	_EEAS(ph)DDDM(ox)EGDEAVVR_	O75643	SNRNP200	U5 small nuclear ribonucleoprotein 200 kDa helicase
Oxidation (M),Phospho (STY)	R3_TiO2_Phos	1	931.835	2	0.00053561	285.04	220.82	EEASDDDMEGDEAVVR	_EEAS(ph)DDDM(ox)EGDEAVVR_	O75643	SNRNP200	U5 small nuclear ribonucleoprotein 200 kDa helicase
Phospho (STY)	R1_FeNTA_Phos	1	923.838	2	1.5713e-06	316.54	257.56	EEASDDDMEGDEAVVR	_EEAS(ph)DDDMEGDEAVVR_	O75643	SNRNP200	U5 small nuclear ribonucleoprotein 200 kDa helicase
Phospho (STY)	R1_TiO2_Phos	1	923.838	2	2.4297e-05	299.56	226.9	EEASDDDMEGDEAVVR	_EEAS(ph)DDDMEGDEAVVR_	O75643	SNRNP200	U5 small nuclear ribonucleoprotein 200 kDa helicase
Phospho (STY)	R2_TiO2_Phos	1	923.838	2	0.00034339	278.85	186.72	EEASDDDMEGDEAVVR	_EEAS(ph)DDDMEGDEAVVR_	O75643	SNRNP200	U5 small nuclear ribonucleoprotein 200 kDa helicase
Phospho (STY)	R3_FeNTA_Phos_rpt	1	923.838	2	0.00043668	285.04	220.45	EEASDDDMEGDEAVVR	_EEAS(ph)DDDMEGDEAVVR_	O75643	SNRNP200	U5 small nuclear ribonucleoprotein 200 kDa helicase
Phospho (STY)	R3_TiO2_Phos	1	923.838	2	0.00010013	301.48	204.28	EEASDDDMEGDEAVVR	_EEAS(ph)DDDMEGDEAVVR_	O75643	SNRNP200	U5 small nuclear ribonucleoprotein 200 kDa helicase
Phospho (STY)	R1_FeNTA_Phos	1	807.684	3	0.00036654	101.61	63.038	EEASLLSHSPGTSNQSQPCSPK	_EEASLLS(ph)HSPGTSNQSQPCSPK_	Q9H4Z3	PCIF1	Phosphorylated CTD-interacting factor 1
Phospho (STY)	R1_TiO2_Phos	1	807.684	3	0.00099574	112.88	82.452	EEASLLSHSPGTSNQSQPCSPK	_EEAS(ph)LLSHSPGTSNQSQPCSPK_	Q9H4Z3	PCIF1	Phosphorylated CTD-interacting factor 1
Phospho (STY)	R1_TiO2_Phos	1	807.684	3	0.0013853	105.92	49.883	EEASLLSHSPGTSNQSQPCSPK	_EEASLLSHSPGTSNQSQPCS(ph)PK_	Q9H4Z3	PCIF1	Phosphorylated CTD-interacting factor 1
Phospho (STY)	R2_TiO2_Phos	1	807.684	3	0.0013992	94.188	69.278	EEASLLSHSPGTSNQSQPCSPK	_EEASLLSHS(ph)PGTSNQSQPCSPK_	Q9H4Z3	PCIF1	Phosphorylated CTD-interacting factor 1
Phospho (STY)	R3_FeNTA_Phos_rpt	1	807.684	3	0.0011884	136.34	109.98	EEASLLSHSPGTSNQSQPCSPK	_EEAS(ph)LLSHSPGTSNQSQPCSPK_	Q9H4Z3	PCIF1	Phosphorylated CTD-interacting factor 1
Phospho (STY)	R3_FeNTA_Phos_rpt	1	807.684	3	0.00063257	114.56	80.555	EEASLLSHSPGTSNQSQPCSPK	_EEASLLSHSPGTSNQSQPCS(ph)PK_	Q9H4Z3	PCIF1	Phosphorylated CTD-interacting factor 1
Phospho (STY)	R3_TiO2_Phos	1	807.684	3	0.0002701	132.36	101.23	EEASLLSHSPGTSNQSQPCSPK	_EEAS(ph)LLSHSPGTSNQSQPCSPK_	Q9H4Z3	PCIF1	Phosphorylated CTD-interacting factor 1
2 Phospho (STY)	R1_FeNTA_Phos	2	949.809	2	NaN	197.3	128.27	EEEEGISQESSEEEQ	_EEEEGISQES(ph)S(ph)EEEQ_	P17096	HMGA1	High mobility group protein HMG-I/HMG-Y
2 Phospho (STY)	R1_FeNTA_Phos	2	949.809	2	NaN	259.68	190.45	EEEEGISQESSEEEQ	_EEEEGISQES(ph)S(ph)EEEQ_	P17096	HMGA1	High mobility group protein HMG-I/HMG-Y
2 Phospho (STY)	R1_FeNTA_Phos	2	949.809	2	NaN	223.68	168.73	EEEEGISQESSEEEQ	_EEEEGISQES(ph)S(ph)EEEQ_	P17096	HMGA1	High mobility group protein HMG-I/HMG-Y
2 Phospho (STY)	R1_TiO2_Phos	2	949.809	2	NaN	136.63	84.742	EEEEGISQESSEEEQ	_EEEEGISQES(ph)S(ph)EEEQ_	P17096	HMGA1	High mobility group protein HMG-I/HMG-Y
2 Phospho (STY)	R1_TiO2_Phos	2	949.809	2	NaN	163.9	96.053	EEEEGISQESSEEEQ	_EEEEGISQES(ph)S(ph)EEEQ_	P17096	HMGA1	High mobility group protein HMG-I/HMG-Y
2 Phospho (STY)	R1_TiO2_Phos	2	949.809	2	NaN	207.85	119.08	EEEEGISQESSEEEQ	_EEEEGISQES(ph)S(ph)EEEQ_	P17096	HMGA1	High mobility group protein HMG-I/HMG-Y
2 Phospho (STY)	R1_TiO2_Phos	2	949.809	2	NaN	151.1	94.582	EEEEGISQESSEEEQ	_EEEEGISQES(ph)S(ph)EEEQ_	P17096	HMGA1	High mobility group protein HMG-I/HMG-Y
2 Phospho (STY)	R2_TiO2_Phos	2	949.809	2	NaN	206.63	126.26	EEEEGISQESSEEEQ	_EEEEGISQES(ph)S(ph)EEEQ_	P17096	HMGA1	High mobility group protein HMG-I/HMG-Y
2 Phospho (STY)	R2_TiO2_Phos	2	949.809	2	NaN	191.44	144.74	EEEEGISQESSEEEQ	_EEEEGISQES(ph)S(ph)EEEQ_	P17096	HMGA1	High mobility group protein HMG-I/HMG-Y
2 Phospho (STY)	R2_TiO2_Phos	2	949.809	2	NaN	236.78	168.82	EEEEGISQESSEEEQ	_EEEEGISQES(ph)S(ph)EEEQ_	P17096	HMGA1	High mobility group protein HMG-I/HMG-Y
2 Phospho (STY)	R2_TiO2_Phos	2	949.809	2	NaN	207.55	152.65	EEEEGISQESSEEEQ	_EEEEGISQES(ph)S(ph)EEEQ_	P17096	HMGA1	High mobility group protein HMG-I/HMG-Y
2 Phospho (STY)	R3_FeNTA_Phos_rpt	2	949.809	2	NaN	156	104.46	EEEEGISQESSEEEQ	_EEEEGISQES(ph)S(ph)EEEQ_	P17096	HMGA1	High mobility group protein HMG-I/HMG-Y
2 Phospho (STY)	R3_FeNTA_Phos_rpt	2	949.809	2	NaN	265.43	202.9	EEEEGISQESSEEEQ	_EEEEGISQES(ph)S(ph)EEEQ_	P17096	HMGA1	High mobility group protein HMG-I/HMG-Y
2 Phospho (STY)	R3_FeNTA_Phos_rpt	2	949.809	2	NaN	149.31	96.73	EEEEGISQESSEEEQ	_EEEEGISQES(ph)S(ph)EEEQ_	P17096	HMGA1	High mobility group protein HMG-I/HMG-Y
2 Phospho (STY)	R3_FeNTA_Phos_rpt	2	949.809	2	NaN	133.9	96.459	EEEEGISQESSEEEQ	_EEEEGISQES(ph)S(ph)EEEQ_	P17096	HMGA1	High mobility group protein HMG-I/HMG-Y
2 Phospho (STY)	R3_FeNTA_Phos_rpt	2	949.809	2	NaN	154.69	100.74	EEEEGISQESSEEEQ	_EEEEGISQES(ph)S(ph)EEEQ_	P17096	HMGA1	High mobility group protein HMG-I/HMG-Y
2 Phospho (STY)	R3_TiO2_Phos	2	949.809	2	NaN	114.63	36.881	EEEEGISQESSEEEQ	_EEEEGISQES(ph)S(ph)EEEQ_	P17096	HMGA1	High mobility group protein HMG-I/HMG-Y
2 Phospho (STY)	R3_TiO2_Phos	2	949.809	2	NaN	119.04	61.896	EEEEGISQESSEEEQ	_EEEEGISQES(ph)S(ph)EEEQ_	P17096	HMGA1	High mobility group protein HMG-I/HMG-Y
2 Phospho (STY)	R3_TiO2_Phos	2	949.809	2	NaN	191.15	128.08	EEEEGISQESSEEEQ	_EEEEGISQES(ph)S(ph)EEEQ_	P17096	HMGA1	High mobility group protein HMG-I/HMG-Y
2 Phospho (STY)	R3_TiO2_Phos	2	949.809	2	NaN	244.54	158.8	EEEEGISQESSEEEQ	_EEEEGISQES(ph)S(ph)EEEQ_	P17096	HMGA1	High mobility group protein HMG-I/HMG-Y
2 Phospho (STY)	R3_TiO2_Phos	2	949.809	2	NaN	174.18	88.447	EEEEGISQESSEEEQ	_EEEEGISQES(ph)S(ph)EEEQ_	P17096	HMGA1	High mobility group protein HMG-I/HMG-Y
2 Phospho (STY)	R3_TiO2_Phos	2	949.809	2	NaN	149.97	72.404	EEEEGISQESSEEEQ	_EEEEGISQES(ph)S(ph)EEEQ_	P17096	HMGA1	High mobility group protein HMG-I/HMG-Y
3 Phospho (STY)	R2_TiO2_Phos	3	989.792	2	NaN	66.826	38.544	EEEEGISQESSEEEQ	_EEEEGIS(ph)QES(ph)S(ph)EEEQ_	P17096	HMGA1	High mobility group protein HMG-I/HMG-Y
Phospho (STY)	R3_FeNTA_Phos_rpt	1	909.825	2	0.00039713	153.72	82.836	EEEEGISQESSEEEQ	_EEEEGISQESS(ph)EEEQ_	P17096	HMGA1	High mobility group protein HMG-I/HMG-Y
Phospho (STY)	R3_FeNTA_Phos_rpt	1	909.825	2	0.0013194	191.89	141.61	EEEEGISQESSEEEQ	_EEEEGISQESS(ph)EEEQ_	P17096	HMGA1	High mobility group protein HMG-I/HMG-Y
Phospho (STY)	R1_FeNTA_Phos	1	665.817	2	5.3415e-05	94.465	52.178	EEHGGLIRSPR	_EEHGGLIRS(ph)PR_	P26368	U2AF2	Splicing factor U2AF 65 kDa subunit
Phospho (STY)	R3_FeNTA_Phos_rpt	1	665.817	2	0.00061536	103.43	68.532	EEHGGLIRSPR	_EEHGGLIRS(ph)PR_	P26368	U2AF2	Splicing factor U2AF 65 kDa subunit
Phospho (STY)	R3_TiO2_Phos	1	665.817	2	-3.233e-06	120.55	72.845	EEHGGLIRSPR	_EEHGGLIRS(ph)PR_	P26368	U2AF2	Splicing factor U2AF 65 kDa subunit
Oxidation (M),Phospho (STY)	R1_FeNTA_Phos	1	786.304	3	-0.0012359	92.565	92.565	EELNGAMEHTNSNESDSSPGR	_EELNGAM(ox)EHTNSNESDSS(ph)PGR_	H0Y882;A0A0B4J2F3;C9J0F0;E9PFD3;A0A087X299;Q9H334	FOXP1	Forkhead box protein P1
Oxidation (M),Phospho (STY)	R2_TiO2_Phos	1	786.304	3	-0.00030425	70.593	52.724	EELNGAMEHTNSNESDSSPGR	_EELNGAM(ox)EHT(ph)NSNESDSSPGR_	H0Y882;A0A0B4J2F3;C9J0F0;E9PFD3;A0A087X299;Q9H334	FOXP1	Forkhead box protein P1
Phospho (STY)	R2_TiO2_Phos	1	819.322	2	-0.00030531	102.95	74.522	EFAPSDEELDSYR	_EFAPS(ph)DEELDSYR_	I3L0X5;I3L4C3;O75391	SPAG7	Sperm-associated antigen 7
Phospho (STY)	R3_TiO2_Phos	1	819.322	2	0.0009829	122.66	80.237	EFAPSDEELDSYR	_EFAPS(ph)DEELDSYR_	I3L0X5;I3L4C3;O75391	SPAG7	Sperm-associated antigen 7
Phospho (STY)	R1_TiO2_Phos	1	820.849	2	-0.00056984	207.08	158.61	EGSQGELTPANSQSR	_EGS(ph)QGELTPANSQSR_	J3QQX0;C9JFE4;A0A096LP07;A0A096LPJ3;A8K070;Q13098	GPS1	COP9 signalosome complex subunit 1
Phospho (STY)	R2_TiO2_Phos	1	820.849	2	0.0012574	183.76	136.05	EGSQGELTPANSQSR	_EGS(ph)QGELTPANSQSR_	J3QQX0;C9JFE4;A0A096LP07;A0A096LPJ3;A8K070;Q13098	GPS1	COP9 signalosome complex subunit 1
Phospho (STY)	R3_TiO2_Phos	1	820.849	2	0.0010472	169.94	115.87	EGSQGELTPANSQSR	_EGS(ph)QGELTPANSQSR_	J3QQX0;C9JFE4;A0A096LP07;A0A096LPJ3;A8K070;Q13098	GPS1	COP9 signalosome complex subunit 1
2 Phospho (STY)	R1_FeNTA_Phos	2	794.005	3	-0.00035072	154.1	124.68	EHYPVSSPSSPSPPAQPGGVSR	_EHYPVSSPS(ph)SPS(ph)PPAQPGGVSR_	H0YM23;O75179	ANKRD17	Ankyrin repeat domain-containing protein 17
2 Phospho (STY)	R1_TiO2_Phos	2	794.005	3	0.00040503	154.87	106.94	EHYPVSSPSSPSPPAQPGGVSR	_EHYPVSSPSS(ph)PS(ph)PPAQPGGVSR_	H0YM23;O75179	ANKRD17	Ankyrin repeat domain-containing protein 17
2 Phospho (STY)	R2_TiO2_Phos	2	794.005	3	-0.00015429	167.1	134.64	EHYPVSSPSSPSPPAQPGGVSR	_EHYPVSSPS(ph)SPS(ph)PPAQPGGVSR_	H0YM23;O75179	ANKRD17	Ankyrin repeat domain-containing protein 17
2 Phospho (STY)	R3_FeNTA_Phos_rpt	2	794.005	3	0.0010281	107.09	61.104	EHYPVSSPSSPSPPAQPGGVSR	_EHYPVSSPS(ph)SPS(ph)PPAQPGGVSR_	H0YM23;O75179	ANKRD17	Ankyrin repeat domain-containing protein 17
2 Phospho (STY)	R3_TiO2_Phos	2	794.005	3	-0.00083807	158.75	158.75	EHYPVSSPSSPSPPAQPGGVSR	_EHYPVSSPS(ph)SPS(ph)PPAQPGGVSR_	H0YM23;O75179	ANKRD17	Ankyrin repeat domain-containing protein 17
Phospho (STY)	R3_TiO2_Phos	1	767.35	3	0.00076458	79.293	39.954	EHYPVSSPSSPSPPAQPGGVSR	_EHYPVSSPS(ph)SPSPPAQPGGVSR_	H0YM23;O75179	ANKRD17	Ankyrin repeat domain-containing protein 17
Oxidation (M),Phospho (STY)	R3_TiO2_Phos	1	896.845	2	-0.0011191	159.44	106.43	EIEMSVDDDDINSSK	_EIEM(ox)S(ph)VDDDDINSSK_	Q9NQW6	ANLN	Actin-binding protein anillin
Phospho (STY)	R2_TiO2_Phos	1	928.906	2	0.00024065	276.59	209.6	EIESEIDSEEELINK	_EIESEIDS(ph)EEELINK_	Q14566	MCM6	DNA replication licensing factor MCM6
Phospho (STY)	R3_TiO2_Phos	1	928.906	2	-0.00024208	239.87	171.12	EIESEIDSEEELINK	_EIESEIDS(ph)EEELINK_	Q14566	MCM6	DNA replication licensing factor MCM6
Phospho (STY)	R2_FeNTA_Phos	1	558.794	2	NaN	110.12	55.344	EIKSYLKR	_EIKS(ph)YLKR_	Q96Q42	ALS2	Alsin
Phospho (STY)	R2_TiO2_Phos	1	687.253	2	0.00040105	169.65	85.979	EISDDEAEEEK	_EIS(ph)DDEAEEEK_	P08238;Q58FF7	HSP90AB1;HSP90AB3P	Heat shock protein HSP 90-beta;Putative heat shock protein HSP 90-beta-3
Phospho (STY)	R3_FeNTA_Phos_rpt	1	687.253	2	-3.4863e-06	199.8	106.36	EISDDEAEEEK	_EIS(ph)DDEAEEEK_	P08238;Q58FF7	HSP90AB1;HSP90AB3P	Heat shock protein HSP 90-beta;Putative heat shock protein HSP 90-beta-3
Phospho (STY)	R3_TiO2_Phos	1	687.253	2	-0.00014796	179.94	83.185	EISDDEAEEEK	_EIS(ph)DDEAEEEK_	P08238;Q58FF7	HSP90AB1;HSP90AB3P	Heat shock protein HSP 90-beta;Putative heat shock protein HSP 90-beta-3
Phospho (STY)	R1_TiO2_Phos	1	844.333	2	0.00025036	134.4	79.875	EISDDEAEEEKGEK	_EIS(ph)DDEAEEEKGEK_	P08238;Q58FF7	HSP90AB1;HSP90AB3P	Heat shock protein HSP 90-beta;Putative heat shock protein HSP 90-beta-3
Phospho (STY)	R2_TiO2_Phos	1	844.333	2	0.0016461	142.39	84.591	EISDDEAEEEKGEK	_EIS(ph)DDEAEEEKGEK_	P08238;Q58FF7	HSP90AB1;HSP90AB3P	Heat shock protein HSP 90-beta;Putative heat shock protein HSP 90-beta-3
Phospho (STY)	R3_FeNTA_Phos_rpt	1	844.333	2	0.00011734	169.17	106.76	EISDDEAEEEKGEK	_EIS(ph)DDEAEEEKGEK_	P08238;Q58FF7	HSP90AB1;HSP90AB3P	Heat shock protein HSP 90-beta;Putative heat shock protein HSP 90-beta-3
Phospho (STY)	R3_TiO2_Phos	1	844.333	2	0.00041227	141.59	80.895	EISDDEAEEEKGEK	_EIS(ph)DDEAEEEKGEK_	P08238;Q58FF7	HSP90AB1;HSP90AB3P	Heat shock protein HSP 90-beta;Putative heat shock protein HSP 90-beta-3
Phospho (STY)	R1_FeNTA_Phos	1	815.822	2	-0.00064972	304.86	198.08	EKEISDDEAEEEK	_EKEIS(ph)DDEAEEEK_	P08238	HSP90AB1	Heat shock protein HSP 90-beta
Phospho (STY)	R1_TiO2_Phos	1	815.822	2	-0.0011404	271.41	176.86	EKEISDDEAEEEK	_EKEIS(ph)DDEAEEEK_	P08238	HSP90AB1	Heat shock protein HSP 90-beta
Phospho (STY)	R1_TiO2_Phos	1	544.217	3	-0.00040382	78.287	57.43	EKEISDDEAEEEK	_EKEIS(ph)DDEAEEEK_	P08238	HSP90AB1	Heat shock protein HSP 90-beta
Phospho (STY)	R2_FeNTA_Phos	1	815.822	2	0.00087936	246.38	162.85	EKEISDDEAEEEK	_EKEIS(ph)DDEAEEEK_	P08238	HSP90AB1	Heat shock protein HSP 90-beta
Phospho (STY)	R2_TiO2_Phos	1	815.822	2	0.00068322	276.75	185.55	EKEISDDEAEEEK	_EKEIS(ph)DDEAEEEK_	P08238	HSP90AB1	Heat shock protein HSP 90-beta
Phospho (STY)	R2_TiO2_Phos	1	544.217	3	0.0005869	75.911	55.482	EKEISDDEAEEEK	_EKEIS(ph)DDEAEEEK_	P08238	HSP90AB1	Heat shock protein HSP 90-beta
Phospho (STY)	R3_FeNTA_Phos_rpt	1	815.822	2	4.1294e-05	357.92	243.05	EKEISDDEAEEEK	_EKEIS(ph)DDEAEEEK_	P08238	HSP90AB1	Heat shock protein HSP 90-beta
Phospho (STY)	R3_TiO2_Phos	1	815.822	2	-8.8823e-05	305.98	221.63	EKEISDDEAEEEK	_EKEIS(ph)DDEAEEEK_	P08238	HSP90AB1	Heat shock protein HSP 90-beta
Phospho (STY)	R3_TiO2_Phos	1	544.217	3	0.00048147	102.9	102.9	EKEISDDEAEEEK	_EKEIS(ph)DDEAEEEK_	P08238	HSP90AB1	Heat shock protein HSP 90-beta
Phospho (STY)	R1_FeNTA_Phos	1	648.937	3	-0.00026302	93.716	51.544	EKEISDDEAEEEKGEK	_EKEIS(ph)DDEAEEEKGEK_	P08238	HSP90AB1	Heat shock protein HSP 90-beta
Phospho (STY)	R1_TiO2_Phos	1	648.937	3	0.0003926	103.66	80.514	EKEISDDEAEEEKGEK	_EKEIS(ph)DDEAEEEKGEK_	P08238	HSP90AB1	Heat shock protein HSP 90-beta
Phospho (STY)	R1_TiO2_Phos	1	972.902	2	0.0019698	349.61	270.63	EKEISDDEAEEEKGEK	_EKEIS(ph)DDEAEEEKGEK_	P08238	HSP90AB1	Heat shock protein HSP 90-beta
Phospho (STY)	R2_FeNTA_Phos	1	648.937	3	-0.0007102	70.615	70.615	EKEISDDEAEEEKGEK	_EKEIS(ph)DDEAEEEKGEK_	P08238	HSP90AB1	Heat shock protein HSP 90-beta
Phospho (STY)	R2_TiO2_Phos	1	648.937	3	0.00011883	106.76	75.99	EKEISDDEAEEEKGEK	_EKEIS(ph)DDEAEEEKGEK_	P08238	HSP90AB1	Heat shock protein HSP 90-beta
Phospho (STY)	R2_TiO2_Phos	1	972.902	2	0.00089083	333.03	333.03	EKEISDDEAEEEKGEK	_EKEIS(ph)DDEAEEEKGEK_	P08238	HSP90AB1	Heat shock protein HSP 90-beta
Phospho (STY)	R3_FeNTA_Phos_rpt	1	648.937	3	-6.5469e-05	83.292	62.199	EKEISDDEAEEEKGEK	_EKEIS(ph)DDEAEEEKGEK_	P08238	HSP90AB1	Heat shock protein HSP 90-beta
Phospho (STY)	R3_TiO2_Phos	1	648.937	3	6.6279e-05	96.562	96.489	EKEISDDEAEEEKGEK	_EKEIS(ph)DDEAEEEKGEK_	P08238	HSP90AB1	Heat shock protein HSP 90-beta
Phospho (STY)	R3_TiO2_Phos	1	972.902	2	0.00094558	289.59	239.37	EKEISDDEAEEEKGEK	_EKEIS(ph)DDEAEEEKGEK_	P08238	HSP90AB1	Heat shock protein HSP 90-beta
Oxidation (M),3 Phospho (STY)	R2_TiO2_Phos	3	1095.92	2	0.00065287	45.384	13.745	ELEAERSLMSSPEDLTK	_ELEAERS(ph)LM(ox)S(ph)S(ph)PEDLTK_	P46821	MAP1B	Microtubule-associated protein 1B;MAP1B heavy chain;MAP1 light chain LC1
Oxidation (M),Phospho (STY)	R1_FeNTA_Phos	1	868.334	3	0.00081677	90.379	66.932	ELEEEEENSDEDELDSHTMVK	_ELEEEEENS(ph)DEDELDSHTM(ox)VK_	E5RFQ9;A0A087WZ06;Q13188	STK3	Serine/threonine-protein kinase 3;Serine/threonine-protein kinase 3 36kDa subunit;Serine/threonine-protein kinase 3 20kDa subunit
Oxidation (M),Phospho (STY)	R1_FeNTA_Phos	1	1302	2	0.00046761	153.06	110.03	ELEEEEENSDEDELDSHTMVK	_ELEEEEENS(ph)DEDELDSHTM(ox)VK_	E5RFQ9;A0A087WZ06;Q13188	STK3	Serine/threonine-protein kinase 3;Serine/threonine-protein kinase 3 36kDa subunit;Serine/threonine-protein kinase 3 20kDa subunit
Oxidation (M),Phospho (STY)	R1_FeNTA_Phos	1	1302	2	NaN	237.84	189.01	ELEEEEENSDEDELDSHTMVK	_ELEEEEENS(ph)DEDELDSHTM(ox)VK_	E5RFQ9;A0A087WZ06;Q13188	STK3	Serine/threonine-protein kinase 3;Serine/threonine-protein kinase 3 36kDa subunit;Serine/threonine-protein kinase 3 20kDa subunit
Oxidation (M),Phospho (STY)	R1_TiO2_Phos	1	1302	2	-0.00048209	212.55	180.89	ELEEEEENSDEDELDSHTMVK	_ELEEEEENS(ph)DEDELDSHTM(ox)VK_	E5RFQ9;A0A087WZ06;Q13188	STK3	Serine/threonine-protein kinase 3;Serine/threonine-protein kinase 3 36kDa subunit;Serine/threonine-protein kinase 3 20kDa subunit
Oxidation (M),Phospho (STY)	R1_TiO2_Phos	1	868.334	3	-0.00028853	142.72	117.87	ELEEEEENSDEDELDSHTMVK	_ELEEEEENS(ph)DEDELDSHTM(ox)VK_	E5RFQ9;A0A087WZ06;Q13188	STK3	Serine/threonine-protein kinase 3;Serine/threonine-protein kinase 3 36kDa subunit;Serine/threonine-protein kinase 3 20kDa subunit
Oxidation (M),Phospho (STY)	R2_TiO2_Phos	1	868.334	3	-0.00034412	96.153	69.352	ELEEEEENSDEDELDSHTMVK	_ELEEEEENS(ph)DEDELDSHTM(ox)VK_	E5RFQ9;A0A087WZ06;Q13188	STK3	Serine/threonine-protein kinase 3;Serine/threonine-protein kinase 3 36kDa subunit;Serine/threonine-protein kinase 3 20kDa subunit
Oxidation (M),Phospho (STY)	R2_TiO2_Phos	1	1302	2	0.00031732	207.38	176.48	ELEEEEENSDEDELDSHTMVK	_ELEEEEENS(ph)DEDELDSHTM(ox)VK_	E5RFQ9;A0A087WZ06;Q13188	STK3	Serine/threonine-protein kinase 3;Serine/threonine-protein kinase 3 36kDa subunit;Serine/threonine-protein kinase 3 20kDa subunit
Oxidation (M),Phospho (STY)	R3_FeNTA_Phos_rpt	1	868.334	3	-0.00023192	80.585	38.541	ELEEEEENSDEDELDSHTMVK	_ELEEEEENS(ph)DEDELDSHTM(ox)VK_	E5RFQ9;A0A087WZ06;Q13188	STK3	Serine/threonine-protein kinase 3;Serine/threonine-protein kinase 3 36kDa subunit;Serine/threonine-protein kinase 3 20kDa subunit
Oxidation (M),Phospho (STY)	R3_FeNTA_Phos_rpt	1	1302	2	0.004497	167.97	123.02	ELEEEEENSDEDELDSHTMVK	_ELEEEEENS(ph)DEDELDSHTM(ox)VK_	E5RFQ9;A0A087WZ06;Q13188	STK3	Serine/threonine-protein kinase 3;Serine/threonine-protein kinase 3 36kDa subunit;Serine/threonine-protein kinase 3 20kDa subunit
Oxidation (M),Phospho (STY)	R3_TiO2_Phos	1	868.334	3	0.00017508	137.27	113.9	ELEEEEENSDEDELDSHTMVK	_ELEEEEENS(ph)DEDELDSHTM(ox)VK_	E5RFQ9;A0A087WZ06;Q13188	STK3	Serine/threonine-protein kinase 3;Serine/threonine-protein kinase 3 36kDa subunit;Serine/threonine-protein kinase 3 20kDa subunit
Oxidation (M),Phospho (STY)	R3_TiO2_Phos	1	1302	2	0.00086308	169.43	149.89	ELEEEEENSDEDELDSHTMVK	_ELEEEEENS(ph)DEDELDSHTM(ox)VK_	E5RFQ9;A0A087WZ06;Q13188	STK3	Serine/threonine-protein kinase 3;Serine/threonine-protein kinase 3 36kDa subunit;Serine/threonine-protein kinase 3 20kDa subunit
Phospho (STY)	R1_FeNTA_Phos	1	863.002	3	0.00029838	86.573	67.789	ELEEEEENSDEDELDSHTMVK	_ELEEEEENS(ph)DEDELDSHTMVK_	E5RFQ9;A0A087WZ06;Q13188	STK3	Serine/threonine-protein kinase 3;Serine/threonine-protein kinase 3 36kDa subunit;Serine/threonine-protein kinase 3 20kDa subunit
Phospho (STY)	R1_TiO2_Phos	1	1294	2	0.00083251	300.86	272.56	ELEEEEENSDEDELDSHTMVK	_ELEEEEENS(ph)DEDELDSHTMVK_	E5RFQ9;A0A087WZ06;Q13188	STK3	Serine/threonine-protein kinase 3;Serine/threonine-protein kinase 3 36kDa subunit;Serine/threonine-protein kinase 3 20kDa subunit
Phospho (STY)	R1_TiO2_Phos	1	863.002	3	0.00032452	59.792	38.256	ELEEEEENSDEDELDSHTMVK	_ELEEEEENS(ph)DEDELDSHTMVK_	E5RFQ9;A0A087WZ06;Q13188	STK3	Serine/threonine-protein kinase 3;Serine/threonine-protein kinase 3 36kDa subunit;Serine/threonine-protein kinase 3 20kDa subunit
Phospho (STY)	R2_FeNTA_Phos	1	863.002	3	-0.00027416	105.01	71.391	ELEEEEENSDEDELDSHTMVK	_ELEEEEENS(ph)DEDELDSHTMVK_	E5RFQ9;A0A087WZ06;Q13188	STK3	Serine/threonine-protein kinase 3;Serine/threonine-protein kinase 3 36kDa subunit;Serine/threonine-protein kinase 3 20kDa subunit
Phospho (STY)	R2_TiO2_Phos	1	863.002	3	3.8625e-05	72.21	54.385	ELEEEEENSDEDELDSHTMVK	_ELEEEEENS(ph)DEDELDSHTMVK_	E5RFQ9;A0A087WZ06;Q13188	STK3	Serine/threonine-protein kinase 3;Serine/threonine-protein kinase 3 36kDa subunit;Serine/threonine-protein kinase 3 20kDa subunit
Phospho (STY)	R2_TiO2_Phos	1	1294	2	0.00015794	197.05	176.44	ELEEEEENSDEDELDSHTMVK	_ELEEEEENS(ph)DEDELDSHTMVK_	E5RFQ9;A0A087WZ06;Q13188	STK3	Serine/threonine-protein kinase 3;Serine/threonine-protein kinase 3 36kDa subunit;Serine/threonine-protein kinase 3 20kDa subunit
Phospho (STY)	R3_FeNTA_Phos_rpt	1	863.002	3	-0.00046627	67.644	45.841	ELEEEEENSDEDELDSHTMVK	_ELEEEEENS(ph)DEDELDSHTMVK_	E5RFQ9;A0A087WZ06;Q13188	STK3	Serine/threonine-protein kinase 3;Serine/threonine-protein kinase 3 36kDa subunit;Serine/threonine-protein kinase 3 20kDa subunit
Phospho (STY)	R3_TiO2_Phos	1	863.002	3	0.00025816	88.486	66.887	ELEEEEENSDEDELDSHTMVK	_ELEEEEENS(ph)DEDELDSHTMVK_	E5RFQ9;A0A087WZ06;Q13188	STK3	Serine/threonine-protein kinase 3;Serine/threonine-protein kinase 3 36kDa subunit;Serine/threonine-protein kinase 3 20kDa subunit
Phospho (STY)	R3_TiO2_Phos	1	1294	2	0.00010591	211.11	209.73	ELEEEEENSDEDELDSHTMVK	_ELEEEEENS(ph)DEDELDSHTMVK_	E5RFQ9;A0A087WZ06;Q13188	STK3	Serine/threonine-protein kinase 3;Serine/threonine-protein kinase 3 36kDa subunit;Serine/threonine-protein kinase 3 20kDa subunit
Phospho (STY)	R1_TiO2_Phos	1	799.339	3	-0.0010739	119.38	76.464	ELEQHIQTSDPENFQSEER	_ELEQHIQTS(ph)DPENFQSEER_	Q96K76	USP47	Ubiquitin carboxyl-terminal hydrolase 47
Phospho (STY)	R2_TiO2_Phos	1	799.339	3	-0.00046814	113.81	90.36	ELEQHIQTSDPENFQSEER	_ELEQHIQTS(ph)DPENFQSEER_	Q96K76	USP47	Ubiquitin carboxyl-terminal hydrolase 47
Phospho (STY)	R3_FeNTA_Phos_rpt	1	799.339	3	-0.0011407	81.643	46.985	ELEQHIQTSDPENFQSEER	_ELEQHIQTS(ph)DPENFQSEER_	Q96K76	USP47	Ubiquitin carboxyl-terminal hydrolase 47
Phospho (STY)	R3_TiO2_Phos	1	799.339	3	-0.00031131	117.65	90.195	ELEQHIQTSDPENFQSEER	_ELEQHIQTS(ph)DPENFQSEER_	Q96K76	USP47	Ubiquitin carboxyl-terminal hydrolase 47
2 Phospho (STY)	R1_TiO2_Phos	2	748.692	3	2.1235e-06	69.763	51.468	ELLSPLSEPDDRYPLIVK	_ELLS(ph)PLS(ph)EPDDRYPLIVK_	Q9UHB7	AFF4	AF4/FMR2 family member 4
2 Phospho (STY)	R1_TiO2_Phos	2	1122.53	2	6.0349e-05	123.76	80.353	ELLSPLSEPDDRYPLIVK	_ELLS(ph)PLS(ph)EPDDRYPLIVK_	Q9UHB7	AFF4	AF4/FMR2 family member 4
2 Phospho (STY)	R2_TiO2_Phos	2	1122.53	2	0.0011143	179.66	112.01	ELLSPLSEPDDRYPLIVK	_ELLS(ph)PLS(ph)EPDDRYPLIVK_	Q9UHB7	AFF4	AF4/FMR2 family member 4
Phospho (STY)	R2_TiO2_Phos	1	959.925	2	0.00065019	186.51	134.92	ELQGDGPPSSPTNDPTVK	_ELQGDGPPSS(ph)PTNDPTVK_	Q12873	CHD3	Chromodomain-helicase-DNA-binding protein 3
Phospho (STY)	R3_TiO2_Phos	1	959.925	2	0.00019187	170	111.18	ELQGDGPPSSPTNDPTVK	_ELQGDGPPSS(ph)PTNDPTVK_	Q12873	CHD3	Chromodomain-helicase-DNA-binding protein 3
Phospho (STY)	R1_FeNTA_Phos	1	577.771	2	-0.00040205	120.06	51.405	ELSVEEQIK	_ELS(ph)VEEQIK_	F8VS07;F8VQE1;Q9UHB6	LIMA1	LIM domain and actin-binding protein 1
Phospho (STY)	R2_TiO2_Phos	1	577.771	2	8.7245e-05	128.91	63.279	ELSVEEQIK	_ELS(ph)VEEQIK_	F8VS07;F8VQE1;Q9UHB6	LIMA1	LIM domain and actin-binding protein 1
Phospho (STY)	R3_FeNTA_Phos_rpt	1	577.771	2	0.00070767	104.82	47.477	ELSVEEQIK	_ELS(ph)VEEQIK_	F8VS07;F8VQE1;Q9UHB6	LIMA1	LIM domain and actin-binding protein 1
Phospho (STY)	R1_TiO2_Phos	1	941.773	3	0.00055752	80.752	58.352	ELSVQDQPSLSPTSLQNSSSHTTTAK	_ELSVQDQPSLS(ph)PTSLQNSSSHTTTAK_	O95628	CNOT4	CCR4-NOT transcription complex subunit 4
Phospho (STY)	R2_TiO2_Phos	1	941.773	3	0.00081285	75.225	71.656	ELSVQDQPSLSPTSLQNSSSHTTTAK	_ELSVQDQPSLS(ph)PTSLQNSSSHTTTAK_	O95628	CNOT4	CCR4-NOT transcription complex subunit 4
Phospho (STY)	R3_FeNTA_Phos_rpt	1	1020.5	2	NaN	86.344	32.321	ELVSKYRQQFEELYK	_ELVSKYRQQFEELY(ph)K_	Q5SRE5	NUP188	Nucleoporin NUP188 homolog
Oxidation (M),Phospho (STY)	R1_FeNTA_Phos	1	907.867	2	0.00028154	207.16	164.58	ENASPAPGTTAEEAMSR	_ENAS(ph)PAPGTTAEEAM(ox)SR_	A0A024RCR6;A0A0G2JK23;P46379;A0A0G2JL47;H0Y710	BAT3;BAG6	Large proline-rich protein BAG6
Oxidation (M),Phospho (STY)	R1_FeNTA_Phos	1	605.58	3	-9.7873e-05	66.122	42.641	ENASPAPGTTAEEAMSR	_ENAS(ph)PAPGTTAEEAM(ox)SR_	A0A024RCR6;A0A0G2JK23;P46379;A0A0G2JL47;H0Y710	BAT3;BAG6	Large proline-rich protein BAG6
Oxidation (M),Phospho (STY)	R1_TiO2_Phos	1	907.867	2	3.4602e-05	188.9	142.06	ENASPAPGTTAEEAMSR	_ENAS(ph)PAPGTTAEEAM(ox)SR_	A0A024RCR6;A0A0G2JK23;P46379;A0A0G2JL47;H0Y710	BAT3;BAG6	Large proline-rich protein BAG6
Oxidation (M),Phospho (STY)	R2_TiO2_Phos	1	907.867	2	0.0011254	196.65	146.75	ENASPAPGTTAEEAMSR	_ENAS(ph)PAPGTTAEEAM(ox)SR_	A0A024RCR6;A0A0G2JK23;P46379;A0A0G2JL47;H0Y710	BAT3;BAG6	Large proline-rich protein BAG6
Oxidation (M),Phospho (STY)	R3_FeNTA_Phos_rpt	1	907.867	2	0.00056743	207.16	162.22	ENASPAPGTTAEEAMSR	_ENAS(ph)PAPGTTAEEAM(ox)SR_	A0A024RCR6;A0A0G2JK23;P46379;A0A0G2JL47;H0Y710	BAT3;BAG6	Large proline-rich protein BAG6
Oxidation (M),Phospho (STY)	R3_FeNTA_Phos_rpt	1	907.867	2	0.0013407	121.01	75.581	ENASPAPGTTAEEAMSR	_ENAS(ph)PAPGTTAEEAM(ox)SR_	A0A024RCR6;A0A0G2JK23;P46379;A0A0G2JL47;H0Y710	BAT3;BAG6	Large proline-rich protein BAG6
Oxidation (M),Phospho (STY)	R3_TiO2_Phos	1	907.867	2	0.0017172	174.68	171.87	ENASPAPGTTAEEAMSR	_ENAS(ph)PAPGTTAEEAM(ox)SR_	A0A024RCR6;A0A0G2JK23;P46379;A0A0G2JL47;H0Y710	BAT3;BAG6	Large proline-rich protein BAG6
Phospho (STY)	R1_FeNTA_Phos	1	899.869	2	0.00056643	185.96	145.1	ENASPAPGTTAEEAMSR	_ENAS(ph)PAPGTTAEEAMSR_	A0A024RCR6;A0A0G2JK23;P46379;A0A0G2JL47;H0Y710	BAT3;BAG6	Large proline-rich protein BAG6
Phospho (STY)	R1_TiO2_Phos	1	899.869	2	-2.9309e-05	173.34	143.01	ENASPAPGTTAEEAMSR	_ENAS(ph)PAPGTTAEEAMSR_	A0A024RCR6;A0A0G2JK23;P46379;A0A0G2JL47;H0Y710	BAT3;BAG6	Large proline-rich protein BAG6
Phospho (STY)	R2_TiO2_Phos	1	899.869	2	0.0012208	197.1	146.02	ENASPAPGTTAEEAMSR	_ENAS(ph)PAPGTTAEEAMSR_	A0A024RCR6;A0A0G2JK23;P46379;A0A0G2JL47;H0Y710	BAT3;BAG6	Large proline-rich protein BAG6
Phospho (STY)	R3_FeNTA_Phos_rpt	1	899.869	2	0.00052381	188.9	156	ENASPAPGTTAEEAMSR	_ENAS(ph)PAPGTTAEEAMSR_	A0A024RCR6;A0A0G2JK23;P46379;A0A0G2JL47;H0Y710	BAT3;BAG6	Large proline-rich protein BAG6
Phospho (STY)	R3_TiO2_Phos	1	899.869	2	0.0014534	206.81	163.27	ENASPAPGTTAEEAMSR	_ENAS(ph)PAPGTTAEEAMSR_	A0A024RCR6;A0A0G2JK23;P46379;A0A0G2JL47;H0Y710	BAT3;BAG6	Large proline-rich protein BAG6
2 Phospho (STY)	R2_TiO2_Phos	2	946.335	2	0.0011727	118.71	73.706	ENPPVEDSSDEDDKR	_ENPPVEDS(ph)S(ph)DEDDKR_	Q8TCJ2	STT3B	Dolichyl-diphosphooligosaccharide--protein glycosyltransferase subunit STT3B
2 Phospho (STY)	R3_TiO2_Phos	2	946.335	2	0.00080337	82.663	44.403	ENPPVEDSSDEDDKR	_ENPPVEDS(ph)S(ph)DEDDKR_	Q8TCJ2	STT3B	Dolichyl-diphosphooligosaccharide--protein glycosyltransferase subunit STT3B
Phospho (STY)	R1_TiO2_Phos	1	1015.93	2	0.0015961	124.04	80.087	EPAPLLSAQYETLSDSDD	_EPAPLLSAQYETLSDS(ph)DD_	O75376;E7EVK1;A0A088AWL3	NCOR1	Nuclear receptor corepressor 1
Phospho (STY)	R2_TiO2_Phos	1	1015.93	2	0.0011497	206.13	116.63	EPAPLLSAQYETLSDSDD	_EPAPLLSAQYETLS(ph)DSDD_	O75376;E7EVK1;A0A088AWL3	NCOR1	Nuclear receptor corepressor 1
Phospho (STY)	R3_TiO2_Phos	1	1015.93	2	-0.00057934	155.92	104.67	EPAPLLSAQYETLSDSDD	_EPAPLLSAQYETLS(ph)DSDD_	O75376;E7EVK1;A0A088AWL3	NCOR1	Nuclear receptor corepressor 1
2 Phospho (STY)	R2_TiO2_Phos	2	1055.91	2	0.00090887	144.4	90.519	EPAPLLSAQYETLSDSDD	_EPAPLLSAQYETLS(ph)DS(ph)DD_	O75376;E7EVK1;A0A088AWL3	NCOR1	Nuclear receptor corepressor 1
Phospho (STY)	R3_TiO2_Phos	1	1109.55	2	-0.00015504	146.28	120.56	EPTPSIASDISLPIATQELR	_EPTPS(ph)IASDISLPIATQELR_	H7BXI1;A0A087WXU3;A0FGR8	ESYT2	Extended synaptotagmin-2
Phospho (STY)	R1_FeNTA_Phos	1	874.842	2	0.00023952	216	167.73	EQLQPHENGEGNSET	_EQLQPHENGEGNSET(ph)_	P06756	ITGAV	Integrin alpha-V;Integrin alpha-V heavy chain;Integrin alpha-V light chain
Phospho (STY)	R2_TiO2_Phos	1	874.842	2	0.00025583	273.84	217.94	EQLQPHENGEGNSET	_EQLQPHENGEGNS(ph)ET_	P06756	ITGAV	Integrin alpha-V;Integrin alpha-V heavy chain;Integrin alpha-V light chain
Phospho (STY)	R3_FeNTA_Phos_rpt	1	599.261	2	0.00031326	96.334	45.656	EQSEVSVSPR	_EQSEVSVS(ph)PR_	E9PI52;Q7L4I2	RSRC2	Arginine/serine-rich coiled-coil protein 2
2 Phospho (STY)	R1_FeNTA_Phos	2	1081.41	2	0.00024212	183.71	118.18	ERDHSPTPSVFNSDEER	_ERDHS(ph)PTPS(ph)VFNSDEER_	Q6UN15	FIP1L1	Pre-mRNA 3-end-processing factor FIP1
Phospho (STY)	R1_TiO2_Phos	1	1041.43	2	0.0024588	109.72	77.841	ERDHSPTPSVFNSDEER	_ERDHS(ph)PTPSVFNSDEER_	Q6UN15	FIP1L1	Pre-mRNA 3-end-processing factor FIP1
Phospho (STY)	R1_FeNTA_Phos	1	484.721	2	0.00021567	106.88	52.158	ERFSPPR	_ERFS(ph)PPR_	Q9BXP5;C9JUL9	SRRT	Serrate RNA effector molecule homolog
Phospho (STY)	R1_TiO2_Phos	1	484.721	2	0.00010513	96.665	23.786	ERFSPPR	_ERFS(ph)PPR_	Q9BXP5;C9JUL9	SRRT	Serrate RNA effector molecule homolog
Phospho (STY)	R2_TiO2_Phos	1	484.721	2	0.00047243	106.88	40.188	ERFSPPR	_ERFS(ph)PPR_	Q9BXP5;C9JUL9	SRRT	Serrate RNA effector molecule homolog
Phospho (STY)	R3_FeNTA_Phos_rpt	1	484.721	2	4.8504e-05	111.06	44.762	ERFSPPR	_ERFS(ph)PPR_	Q9BXP5;C9JUL9	SRRT	Serrate RNA effector molecule homolog
Phospho (STY)	R3_TiO2_Phos	1	484.721	2	-5.4294e-06	103.26	34.409	ERFSPPR	_ERFS(ph)PPR_	Q9BXP5;C9JUL9	SRRT	Serrate RNA effector molecule homolog
2 Phospho (STY)	R2_TiO2_Phos	2	655.631	3	6.9831e-05	52.866	20.132	ERFSPPRHELSPPQK	_ERFS(ph)PPRHELS(ph)PPQK_	Q9BXP5;C9JUL9	SRRT	Serrate RNA effector molecule homolog
2 Phospho (STY)	R3_TiO2_Phos	2	655.631	3	0.00012581	50.938	22.828	ERFSPPRHELSPPQK	_ERFS(ph)PPRHELS(ph)PPQK_	Q9BXP5;C9JUL9	SRRT	Serrate RNA effector molecule homolog
2 Phospho (STY)	R1_FeNTA_Phos	2	662.933	3	0.00036786	50.108	50.108	ERHPSWRSEETQER	_ERHPS(ph)WRS(ph)EETQER_	E7EX17;P23588	EIF4B	Eukaryotic translation initiation factor 4B
2 Phospho (STY)	R1_FeNTA_Phos	2	642.659	3	-0.00013442	71.735	52.208	ERSPALKSPLQSVVVR	_ERS(ph)PALKS(ph)PLQSVVVR_	Q9Y2W1	THRAP3	Thyroid hormone receptor-associated protein 3
2 Phospho (STY)	R1_FeNTA_Phos	2	963.484	2	0.00017635	260.58	200.03	ERSPALKSPLQSVVVR	_ERS(ph)PALKS(ph)PLQSVVVR_	Q9Y2W1	THRAP3	Thyroid hormone receptor-associated protein 3
2 Phospho (STY)	R1_TiO2_Phos	2	642.659	3	-0.000405	91.067	73.31	ERSPALKSPLQSVVVR	_ERS(ph)PALKS(ph)PLQSVVVR_	Q9Y2W1	THRAP3	Thyroid hormone receptor-associated protein 3
2 Phospho (STY)	R1_TiO2_Phos	2	963.484	2	0.00081269	238.88	193.91	ERSPALKSPLQSVVVR	_ERS(ph)PALKS(ph)PLQSVVVR_	Q9Y2W1	THRAP3	Thyroid hormone receptor-associated protein 3
2 Phospho (STY)	R2_FeNTA_Phos	2	963.484	2	0.00045477	123.54	47.142	ERSPALKSPLQSVVVR	_ERS(ph)PALKS(ph)PLQSVVVR_	Q9Y2W1	THRAP3	Thyroid hormone receptor-associated protein 3
2 Phospho (STY)	R2_TiO2_Phos	2	642.659	3	-0.00018093	91.845	91.845	ERSPALKSPLQSVVVR	_ERS(ph)PALKS(ph)PLQSVVVR_	Q9Y2W1	THRAP3	Thyroid hormone receptor-associated protein 3
2 Phospho (STY)	R2_TiO2_Phos	2	963.484	2	-0.0011085	161.1	102.48	ERSPALKSPLQSVVVR	_ERS(ph)PALKS(ph)PLQSVVVR_	Q9Y2W1	THRAP3	Thyroid hormone receptor-associated protein 3
2 Phospho (STY)	R2_TiO2_Phos	2	963.484	2	-0.00042402	212.41	143.06	ERSPALKSPLQSVVVR	_ERS(ph)PALKS(ph)PLQSVVVR_	Q9Y2W1	THRAP3	Thyroid hormone receptor-associated protein 3
2 Phospho (STY)	R3_FeNTA_Phos_rpt	2	963.484	2	0.0011586	210.43	139.35	ERSPALKSPLQSVVVR	_ERS(ph)PALKS(ph)PLQSVVVR_	Q9Y2W1	THRAP3	Thyroid hormone receptor-associated protein 3
2 Phospho (STY)	R3_TiO2_Phos	2	642.659	3	-0.00045482	66.568	53.4	ERSPALKSPLQSVVVR	_ERS(ph)PALKS(ph)PLQSVVVR_	Q9Y2W1	THRAP3	Thyroid hormone receptor-associated protein 3
2 Phospho (STY)	R3_TiO2_Phos	2	963.484	2	-0.0007018	256.33	199.87	ERSPALKSPLQSVVVR	_ERS(ph)PALKS(ph)PLQSVVVR_	Q9Y2W1	THRAP3	Thyroid hormone receptor-associated protein 3
Phospho (STY)	R3_TiO2_Phos	1	800.859	2	7.1563e-05	187.63	137.44	ESEKSLENETLNK	_ESEKS(ph)LENETLNK_	E7EX17;P23588	EIF4B	Eukaryotic translation initiation factor 4B
Phospho (STY)	R3_TiO2_Phos	1	1077.46	2	NaN	155.08	99.362	ESISPQPADSACSSPAPSTGK	_ES(ph)ISPQPADSACSSPAPSTGK_	H0Y4F4;F8W6D9;Q9GZR1	SENP6	Sentrin-specific protease 6
Phospho (STY)	R1_FeNTA_Phos	1	811.835	2	-0.00021119	198.37	123.67	ESLCDSPHQNLSR	_ES(ph)LCDSPHQNLSR_	E7ET15;O15042;U3KPT1;C9JDJ7;C9J5L1;E7EW00;H0Y8D9	U2SURP	U2 snRNP-associated SURP motif-containing protein
Phospho (STY)	R1_TiO2_Phos	1	811.835	2	0.00065186	91.712	57.744	ESLCDSPHQNLSR	_ESLCDS(ph)PHQNLSR_	E7ET15;O15042;U3KPT1;C9JDJ7;C9J5L1;E7EW00;H0Y8D9	U2SURP	U2 snRNP-associated SURP motif-containing protein
Phospho (STY)	R2_TiO2_Phos	1	811.835	2	0.00064865	120.21	70.585	ESLCDSPHQNLSR	_ESLCDS(ph)PHQNLSR_	E7ET15;O15042;U3KPT1;C9JDJ7;C9J5L1;E7EW00;H0Y8D9	U2SURP	U2 snRNP-associated SURP motif-containing protein
Phospho (STY)	R3_FeNTA_Phos_rpt	1	811.835	2	8.804e-05	109.95	67.211	ESLCDSPHQNLSR	_ES(ph)LCDSPHQNLSR_	E7ET15;O15042;U3KPT1;C9JDJ7;C9J5L1;E7EW00;H0Y8D9	U2SURP	U2 snRNP-associated SURP motif-containing protein
Phospho (STY)	R3_TiO2_Phos	1	811.835	2	-0.00015779	94.673	55.869	ESLCDSPHQNLSR	_ESLCDS(ph)PHQNLSR_	E7ET15;O15042;U3KPT1;C9JDJ7;C9J5L1;E7EW00;H0Y8D9	U2SURP	U2 snRNP-associated SURP motif-containing protein
Phospho (STY)	R1_FeNTA_Phos	1	868.298	2	0.00050597	285.04	257.36	ESLKEEDESDDDNM	_ESLKEEDES(ph)DDDNM_	P25788;G3V4X5;H0YJ03	PSMA3	Proteasome subunit alpha type-3
Phospho (STY)	R1_TiO2_Phos	1	868.298	2	0.00050706	301.75	278.87	ESLKEEDESDDDNM	_ESLKEEDES(ph)DDDNM_	P25788;G3V4X5;H0YJ03	PSMA3	Proteasome subunit alpha type-3
Phospho (STY)	R1_TiO2_Phos	1	868.298	2	0.00027678	147.12	114.42	ESLKEEDESDDDNM	_ESLKEEDES(ph)DDDNM_	P25788;G3V4X5;H0YJ03	PSMA3	Proteasome subunit alpha type-3
Phospho (STY)	R2_FeNTA_Phos	1	868.298	2	0.00030864	216	211.7	ESLKEEDESDDDNM	_ESLKEEDES(ph)DDDNM_	P25788;G3V4X5;H0YJ03	PSMA3	Proteasome subunit alpha type-3
Phospho (STY)	R2_TiO2_Phos	1	868.298	2	0.00011161	262.73	233.43	ESLKEEDESDDDNM	_ESLKEEDES(ph)DDDNM_	P25788;G3V4X5;H0YJ03	PSMA3	Proteasome subunit alpha type-3
Phospho (STY)	R3_FeNTA_Phos_rpt	1	868.298	2	5.1549e-05	252.12	226.97	ESLKEEDESDDDNM	_ESLKEEDES(ph)DDDNM_	P25788;G3V4X5;H0YJ03	PSMA3	Proteasome subunit alpha type-3
Phospho (STY)	R3_TiO2_Phos	1	868.298	2	0.00035138	271.41	245.29	ESLKEEDESDDDNM	_ESLKEEDES(ph)DDDNM_	P25788;G3V4X5;H0YJ03	PSMA3	Proteasome subunit alpha type-3
Oxidation (M),Phospho (STY)	R1_FeNTA_Phos	1	876.296	2	9.629e-05	292.27	185.26	ESLKEEDESDDDNM	_ESLKEEDES(ph)DDDNM(ox)_	P25788;G3V4X5;H0YJ03	PSMA3	Proteasome subunit alpha type-3
Oxidation (M),Phospho (STY)	R1_TiO2_Phos	1	876.296	2	-0.00065261	287.43	222.32	ESLKEEDESDDDNM	_ESLKEEDES(ph)DDDNM(ox)_	P25788;G3V4X5;H0YJ03	PSMA3	Proteasome subunit alpha type-3
Oxidation (M),Phospho (STY)	R1_TiO2_Phos	1	876.296	2	-0.00030845	176.42	85.965	ESLKEEDESDDDNM	_ESLKEEDES(ph)DDDNM(ox)_	P25788;G3V4X5;H0YJ03	PSMA3	Proteasome subunit alpha type-3
Oxidation (M),Phospho (STY)	R1_TiO2_Phos	1	876.296	2	NaN	335.62	218.49	ESLKEEDESDDDNM	_ESLKEEDES(ph)DDDNM(ox)_	P25788;G3V4X5;H0YJ03	PSMA3	Proteasome subunit alpha type-3
Oxidation (M),Phospho (STY)	R1_TiO2_Phos	1	876.296	2	NaN	359.25	233.86	ESLKEEDESDDDNM	_ESLKEEDES(ph)DDDNM(ox)_	P25788;G3V4X5;H0YJ03	PSMA3	Proteasome subunit alpha type-3
Oxidation (M),Phospho (STY)	R1_TiO2_Phos	1	876.296	2	NaN	296.27	184.15	ESLKEEDESDDDNM	_ESLKEEDES(ph)DDDNM(ox)_	P25788;G3V4X5;H0YJ03	PSMA3	Proteasome subunit alpha type-3
Oxidation (M),Phospho (STY)	R1_TiO2_Phos	1	876.296	2	NaN	228.49	159.74	ESLKEEDESDDDNM	_ESLKEEDES(ph)DDDNM(ox)_	P25788;G3V4X5;H0YJ03	PSMA3	Proteasome subunit alpha type-3
Oxidation (M),Phospho (STY)	R2_TiO2_Phos	1	876.296	2	0.00045922	301.75	202.52	ESLKEEDESDDDNM	_ESLKEEDES(ph)DDDNM(ox)_	P25788;G3V4X5;H0YJ03	PSMA3	Proteasome subunit alpha type-3
Oxidation (M),Phospho (STY)	R2_TiO2_Phos	1	876.296	2	NaN	302.13	191.91	ESLKEEDESDDDNM	_ESLKEEDES(ph)DDDNM(ox)_	P25788;G3V4X5;H0YJ03	PSMA3	Proteasome subunit alpha type-3
Oxidation (M),Phospho (STY)	R2_TiO2_Phos	1	876.296	2	NaN	334.46	225.32	ESLKEEDESDDDNM	_ESLKEEDES(ph)DDDNM(ox)_	P25788;G3V4X5;H0YJ03	PSMA3	Proteasome subunit alpha type-3
Oxidation (M),Phospho (STY)	R2_TiO2_Phos	1	876.296	2	NaN	347.52	235.4	ESLKEEDESDDDNM	_ESLKEEDES(ph)DDDNM(ox)_	P25788;G3V4X5;H0YJ03	PSMA3	Proteasome subunit alpha type-3
Oxidation (M),Phospho (STY)	R2_TiO2_Phos	1	876.296	2	NaN	311.08	204.48	ESLKEEDESDDDNM	_ESLKEEDES(ph)DDDNM(ox)_	P25788;G3V4X5;H0YJ03	PSMA3	Proteasome subunit alpha type-3
Oxidation (M),Phospho (STY)	R3_FeNTA_Phos_rpt	1	876.296	2	0.00064828	320.05	235.65	ESLKEEDESDDDNM	_ESLKEEDES(ph)DDDNM(ox)_	P25788;G3V4X5;H0YJ03	PSMA3	Proteasome subunit alpha type-3
Oxidation (M),Phospho (STY)	R3_FeNTA_Phos_rpt	1	876.296	2	0.00015023	334.72	222.68	ESLKEEDESDDDNM	_ESLKEEDES(ph)DDDNM(ox)_	P25788;G3V4X5;H0YJ03	PSMA3	Proteasome subunit alpha type-3
Oxidation (M),Phospho (STY)	R3_FeNTA_Phos_rpt	1	876.296	2	-0.00014358	342.28	275.02	ESLKEEDESDDDNM	_ESLKEEDES(ph)DDDNM(ox)_	P25788;G3V4X5;H0YJ03	PSMA3	Proteasome subunit alpha type-3
Oxidation (M),Phospho (STY)	R3_FeNTA_Phos_rpt	1	876.296	2	-0.00055539	188	130.8	ESLKEEDESDDDNM	_ESLKEEDES(ph)DDDNM(ox)_	P25788;G3V4X5;H0YJ03	PSMA3	Proteasome subunit alpha type-3
Oxidation (M),Phospho (STY)	R3_TiO2_Phos	1	876.296	2	0.00055236	293.52	226.85	ESLKEEDESDDDNM	_ESLKEEDES(ph)DDDNM(ox)_	P25788;G3V4X5;H0YJ03	PSMA3	Proteasome subunit alpha type-3
Oxidation (M),Phospho (STY)	R3_TiO2_Phos	1	876.296	2	0.001342	273.54	203.59	ESLKEEDESDDDNM	_ESLKEEDES(ph)DDDNM(ox)_	P25788;G3V4X5;H0YJ03	PSMA3	Proteasome subunit alpha type-3
Oxidation (M),Phospho (STY)	R3_TiO2_Phos	1	876.296	2	NaN	352.77	229.14	ESLKEEDESDDDNM	_ESLKEEDES(ph)DDDNM(ox)_	P25788;G3V4X5;H0YJ03	PSMA3	Proteasome subunit alpha type-3
Oxidation (M),Phospho (STY)	R3_TiO2_Phos	1	876.296	2	NaN	303.44	186.31	ESLKEEDESDDDNM	_ESLKEEDES(ph)DDDNM(ox)_	P25788;G3V4X5;H0YJ03	PSMA3	Proteasome subunit alpha type-3
Oxidation (M),Phospho (STY)	R3_TiO2_Phos	1	876.296	2	NaN	319.8	226.06	ESLKEEDESDDDNM	_ESLKEEDES(ph)DDDNM(ox)_	P25788;G3V4X5;H0YJ03	PSMA3	Proteasome subunit alpha type-3
Phospho (STY)	R2_TiO2_Phos	1	514.243	3	0.0004	60.196	28.807	ESRSPFLKPDER	_ES(ph)RSPFLKPDER_	Q9H7N4	SCAF1	Splicing factor, arginine/serine-rich 19
Phospho (STY)	R1_FeNTA_Phos	1	822.349	2	-0.0001917	145.14	83.445	ESSANNSVSPSESLR	_ESSANNSVS(ph)PSESLR_	H0YKH0;H0YLW9;H0YLI3;F5H7D6;H0YNT2;H0YKT5;H0YKN8;H0YL70;Q04726	TLE3	Transducin-like enhancer protein 3
Phospho (STY)	R1_TiO2_Phos	1	822.349	2	2.7432e-06	92.236	44.993	ESSANNSVSPSESLR	_ESSANNSVS(ph)PSESLR_	H0YKH0;H0YLW9;H0YLI3;F5H7D6;H0YNT2;H0YKT5;H0YKN8;H0YL70;Q04726	TLE3	Transducin-like enhancer protein 3
Phospho (STY)	R2_TiO2_Phos	1	822.349	2	0.00064189	147.53	47.866	ESSANNSVSPSESLR	_ESSANNSVS(ph)PSESLR_	H0YKH0;H0YLW9;H0YLI3;F5H7D6;H0YNT2;H0YKT5;H0YKN8;H0YL70;Q04726	TLE3	Transducin-like enhancer protein 3
Phospho (STY)	R3_FeNTA_Phos_rpt	1	822.349	2	0.00069939	194.32	111.62	ESSANNSVSPSESLR	_ESSANNSVS(ph)PSESLR_	H0YKH0;H0YLW9;H0YLI3;F5H7D6;H0YNT2;H0YKT5;H0YKN8;H0YL70;Q04726	TLE3	Transducin-like enhancer protein 3
Phospho (STY)	R1_FeNTA_Phos	1	932.373	2	0.00018922	278.89	230.61	ESTESSNTTIEDEDVK	_ESTESSNT(ph)TIEDEDVK_	D6R938;E9PBG7;E9PF82;Q13557;H0Y9J2	CAMK2D	Calcium/calmodulin-dependent protein kinase type II subunit delta
Phospho (STY)	R2_TiO2_Phos	1	932.373	2	0.0015507	275.42	217.34	ESTESSNTTIEDEDVK	_ESTESSNTT(ph)IEDEDVK_	D6R938;E9PBG7;E9PF82;Q13557;H0Y9J2	CAMK2D	Calcium/calmodulin-dependent protein kinase type II subunit delta
Phospho (STY)	R3_FeNTA_Phos_rpt	1	932.373	2	0.0010634	328.34	263.3	ESTESSNTTIEDEDVK	_ESTESSNT(ph)TIEDEDVK_	D6R938;E9PBG7;E9PF82;Q13557;H0Y9J2	CAMK2D	Calcium/calmodulin-dependent protein kinase type II subunit delta
Phospho (STY)	R3_TiO2_Phos	1	932.373	2	0.0013119	276.14	212.39	ESTESSNTTIEDEDVK	_ESTESSNT(ph)TIEDEDVK_	D6R938;E9PBG7;E9PF82;Q13557;H0Y9J2	CAMK2D	Calcium/calmodulin-dependent protein kinase type II subunit delta
Phospho (STY)	R3_TiO2_Phos	1	665.771	2	-0.00037537	141.37	123.3	ETCSTLAESPR	_ETCSTLAES(ph)PR_	Q6P2E9	EDC4	Enhancer of mRNA-decapping protein 4
Phospho (STY)	R2_TiO2_Phos	1	697.772	2	-5.0284e-06	131.32	91.255	ETEGSLSDSDFK	_ETEGSLS(ph)DSDFK_	P78411	IRX5	Iroquois-class homeodomain protein IRX-5
Phospho (STY)	R3_TiO2_Phos	1	697.772	2	0.00063498	114.7	63.082	ETEGSLSDSDFK	_ETEGSLS(ph)DSDFK_	P78411	IRX5	Iroquois-class homeodomain protein IRX-5
Oxidation (M),2 Phospho (STY)	R1_FeNTA_Phos	2	792.34	3	-0.0031655	46.621	20.178	ETSTAVWTEVSATVARTMMK	_ETSTAVWT(ph)EVSAT(ph)VARTM(ox)MK_	A0A0A0MRA3;A0A0A0MTS7;Q8WZ42	TTN	Titin
Phospho (STY)	R1_FeNTA_Phos	1	853.364	3	0.00022349	88.282	60.104	ETSVSKEDTDHEEKASNEDVTK	_ETSVSKEDTDHEEKAS(ph)NEDVTK_	O75475	PSIP1	PC4 and SFRS1-interacting protein
Phospho (STY)	R1_FeNTA_Phos	1	640.275	4	3.4396e-05	40.404	24.003	ETSVSKEDTDHEEKASNEDVTK	_ETSVSKEDT(ph)DHEEKASNEDVTK_	O75475	PSIP1	PC4 and SFRS1-interacting protein
Phospho (STY)	R1_TiO2_Phos	1	640.275	4	-0.0009519	46.504	46.504	ETSVSKEDTDHEEKASNEDVTK	_ETS(ph)VSKEDTDHEEKASNEDVTK_	O75475	PSIP1	PC4 and SFRS1-interacting protein
Phospho (STY)	R2_TiO2_Phos	1	640.275	4	-0.00075055	48.896	31.163	ETSVSKEDTDHEEKASNEDVTK	_ETSVSKEDTDHEEKAS(ph)NEDVTK_	O75475	PSIP1	PC4 and SFRS1-interacting protein
Phospho (STY)	R2_TiO2_Phos	1	853.364	3	2.7228e-07	112.26	82.167	ETSVSKEDTDHEEKASNEDVTK	_ETSVSKEDTDHEEKAS(ph)NEDVTK_	O75475	PSIP1	PC4 and SFRS1-interacting protein
Phospho (STY)	R3_TiO2_Phos	1	853.364	3	-0.00016569	91.589	61.495	ETSVSKEDTDHEEKASNEDVTK	_ETSVSKEDTDHEEKAS(ph)NEDVTK_	O75475	PSIP1	PC4 and SFRS1-interacting protein
Phospho (STY)	R3_TiO2_Phos	1	640.275	4	-0.00041181	67.928	48.636	ETSVSKEDTDHEEKASNEDVTK	_ETSVSKEDTDHEEKAS(ph)NEDVTK_	O75475	PSIP1	PC4 and SFRS1-interacting protein
2 Phospho (STY)	R1_FeNTA_Phos	2	880.02	3	-0.00012051	100.86	76.009	ETSVSKEDTDHEEKASNEDVTK	_ETS(ph)VSKEDTDHEEKAS(ph)NEDVTK_	O75475	PSIP1	PC4 and SFRS1-interacting protein
2 Phospho (STY)	R1_FeNTA_Phos	2	660.266	4	-0.00010223	60.382	43.663	ETSVSKEDTDHEEKASNEDVTK	_ETS(ph)VSKEDTDHEEKAS(ph)NEDVTK_	O75475	PSIP1	PC4 and SFRS1-interacting protein
2 Phospho (STY)	R1_TiO2_Phos	2	880.02	3	7.2518e-05	56.366	33.714	ETSVSKEDTDHEEKASNEDVTK	_ETS(ph)VSKEDT(ph)DHEEKASNEDVTK_	O75475	PSIP1	PC4 and SFRS1-interacting protein
2 Phospho (STY)	R2_TiO2_Phos	2	880.02	3	0.00056505	84.208	61.648	ETSVSKEDTDHEEKASNEDVTK	_ETSVSKEDT(ph)DHEEKAS(ph)NEDVTK_	O75475	PSIP1	PC4 and SFRS1-interacting protein
2 Phospho (STY)	R2_TiO2_Phos	2	660.266	4	-0.00054263	42.885	9.5145	ETSVSKEDTDHEEKASNEDVTK	_ETS(ph)VSKEDTDHEEKAS(ph)NEDVTK_	O75475	PSIP1	PC4 and SFRS1-interacting protein
2 Phospho (STY)	R3_FeNTA_Phos_rpt	2	880.02	3	0.00074143	46.695	24.474	ETSVSKEDTDHEEKASNEDVTK	_ETS(ph)VS(ph)KEDTDHEEKASNEDVTK_	O75475	PSIP1	PC4 and SFRS1-interacting protein
2 Phospho (STY)	R3_TiO2_Phos	2	880.02	3	0.00072373	55.26	55.26	ETSVSKEDTDHEEKASNEDVTK	_ETSVSKEDT(ph)DHEEKAS(ph)NEDVTK_	O75475	PSIP1	PC4 and SFRS1-interacting protein
2 Phospho (STY)	R2_TiO2_Phos	2	985.345	2	0.001049	214.81	154.7	EVDDILGEGSDDSDSEK	_EVDDILGEGS(ph)DDS(ph)DSEK_	A0A0A0MR03;Q9Y5B0	CTDP1	RNA polymerase II subunit A C-terminal domain phosphatase
Oxidation (M),Phospho (STY)	R1_FeNTA_Phos	1	1208.2	3	0.00096625	101	73.27	EVDPSTGELQSLQMPESEGPSSLDPSQEGPTGLK	_EVDPSTGELQSLQM(ox)PESEGPS(ph)SLDPSQEGPTGLK_	Q13501	SQSTM1	Sequestosome-1
Oxidation (M),Phospho (STY)	R1_TiO2_Phos	1	1208.2	3	0.00066016	166.39	136.85	EVDPSTGELQSLQMPESEGPSSLDPSQEGPTGLK	_EVDPSTGELQSLQM(ox)PESEGPS(ph)SLDPSQEGPTGLK_	Q13501	SQSTM1	Sequestosome-1
Oxidation (M),Phospho (STY)	R1_TiO2_Phos	1	1208.2	3	-0.00031134	100.24	68.797	EVDPSTGELQSLQMPESEGPSSLDPSQEGPTGLK	_EVDPSTGELQSLQM(ox)PESEGPS(ph)SLDPSQEGPTGLK_	Q13501	SQSTM1	Sequestosome-1
Oxidation (M),Phospho (STY)	R1_TiO2_Phos	1	906.405	4	0.00019331	128.33	91.401	EVDPSTGELQSLQMPESEGPSSLDPSQEGPTGLK	_EVDPSTGELQSLQM(ox)PESEGPS(ph)SLDPSQEGPTGLK_	Q13501	SQSTM1	Sequestosome-1
Oxidation (M),Phospho (STY)	R2_TiO2_Phos	1	1208.2	3	0.00066334	160.93	134.11	EVDPSTGELQSLQMPESEGPSSLDPSQEGPTGLK	_EVDPSTGELQSLQM(ox)PESEGPS(ph)SLDPSQEGPTGLK_	Q13501	SQSTM1	Sequestosome-1
Oxidation (M),Phospho (STY)	R2_TiO2_Phos	1	1208.2	3	-0.00017263	112.35	83.43	EVDPSTGELQSLQMPESEGPSSLDPSQEGPTGLK	_EVDPSTGELQSLQM(ox)PESEGPSS(ph)LDPSQEGPTGLK_	Q13501	SQSTM1	Sequestosome-1
Oxidation (M),Phospho (STY)	R3_FeNTA_Phos_rpt	1	1208.2	3	-0.00075121	63.453	34.107	EVDPSTGELQSLQMPESEGPSSLDPSQEGPTGLK	_EVDPSTGELQSLQM(ox)PESEGPSS(ph)LDPSQEGPTGLK_	Q13501	SQSTM1	Sequestosome-1
Oxidation (M),Phospho (STY)	R3_TiO2_Phos	1	1208.2	3	0.0013792	123.72	93.214	EVDPSTGELQSLQMPESEGPSSLDPSQEGPTGLK	_EVDPSTGELQSLQM(ox)PESEGPS(ph)SLDPSQEGPTGLK_	Q13501	SQSTM1	Sequestosome-1
Oxidation (M),Phospho (STY)	R3_TiO2_Phos	1	1208.2	3	0.00048051	107.13	79.965	EVDPSTGELQSLQMPESEGPSSLDPSQEGPTGLK	_EVDPSTGELQSLQM(ox)PESEGPS(ph)SLDPSQEGPTGLK_	Q13501	SQSTM1	Sequestosome-1
Phospho (STY)	R1_TiO2_Phos	1	902.406	4	-0.00054463	108.73	108.73	EVDPSTGELQSLQMPESEGPSSLDPSQEGPTGLK	_EVDPSTGELQSLQMPESEGPS(ph)SLDPSQEGPTGLK_	Q13501	SQSTM1	Sequestosome-1
Phospho (STY)	R1_TiO2_Phos	1	1202.87	3	-0.00017342	113.71	83.373	EVDPSTGELQSLQMPESEGPSSLDPSQEGPTGLK	_EVDPSTGELQSLQMPESEGPSS(ph)LDPSQEGPTGLK_	Q13501	SQSTM1	Sequestosome-1
Phospho (STY)	R2_TiO2_Phos	1	1202.87	3	0.00066734	102.91	72.39	EVDPSTGELQSLQMPESEGPSSLDPSQEGPTGLK	_EVDPSTGELQSLQMPESEGPS(ph)SLDPSQEGPTGLK_	Q13501	SQSTM1	Sequestosome-1
Phospho (STY)	R2_TiO2_Phos	1	1202.87	3	7.8655e-05	115.06	68.402	EVDPSTGELQSLQMPESEGPSSLDPSQEGPTGLK	_EVDPSTGELQSLQMPESEGPS(ph)SLDPSQEGPTGLK_	Q13501	SQSTM1	Sequestosome-1
Phospho (STY)	R3_FeNTA_Phos_rpt	1	1202.87	3	0.00047473	112.62	110.25	EVDPSTGELQSLQMPESEGPSSLDPSQEGPTGLK	_EVDPSTGELQSLQMPESEGPS(ph)SLDPSQEGPTGLK_	Q13501	SQSTM1	Sequestosome-1
Phospho (STY)	R3_TiO2_Phos	1	1202.87	3	0.00044241	106.18	75.846	EVDPSTGELQSLQMPESEGPSSLDPSQEGPTGLK	_EVDPSTGELQSLQMPESEGPS(ph)SLDPSQEGPTGLK_	Q13501	SQSTM1	Sequestosome-1
Phospho (STY)	R3_TiO2_Phos	1	1202.87	3	-0.00029211	85.291	50.304	EVDPSTGELQSLQMPESEGPSSLDPSQEGPTGLK	_EVDPSTGELQSLQMPESEGPS(ph)SLDPSQEGPTGLK_	Q13501	SQSTM1	Sequestosome-1
Phospho (STY)	R1_FeNTA_Phos	1	807.306	3	0.0012929	123.19	99.299	EVEDKESEGEEEDEDEDLSK	_EVEDKES(ph)EGEEEDEDEDLSK_	A0A0C4DGV5;O95218	ZRANB2	Zinc finger Ran-binding domain-containing protein 2
Phospho (STY)	R1_FeNTA_Phos	1	1210.46	2	0.0019347	282.41	282.41	EVEDKESEGEEEDEDEDLSK	_EVEDKES(ph)EGEEEDEDEDLSK_	A0A0C4DGV5;O95218	ZRANB2	Zinc finger Ran-binding domain-containing protein 2
Phospho (STY)	R1_TiO2_Phos	1	1210.46	2	0.0019704	261.06	234.51	EVEDKESEGEEEDEDEDLSK	_EVEDKES(ph)EGEEEDEDEDLSK_	A0A0C4DGV5;O95218	ZRANB2	Zinc finger Ran-binding domain-containing protein 2
Phospho (STY)	R1_TiO2_Phos	1	807.306	3	0.001805	216.71	186.96	EVEDKESEGEEEDEDEDLSK	_EVEDKES(ph)EGEEEDEDEDLSK_	A0A0C4DGV5;O95218	ZRANB2	Zinc finger Ran-binding domain-containing protein 2
Phospho (STY)	R2_FeNTA_Phos	1	807.306	3	0.00018775	91.622	86.832	EVEDKESEGEEEDEDEDLSK	_EVEDKES(ph)EGEEEDEDEDLSK_	A0A0C4DGV5;O95218	ZRANB2	Zinc finger Ran-binding domain-containing protein 2
Phospho (STY)	R2_FeNTA_Phos	1	1210.46	2	0.0031789	198.88	144.04	EVEDKESEGEEEDEDEDLSK	_EVEDKES(ph)EGEEEDEDEDLSK_	A0A0C4DGV5;O95218	ZRANB2	Zinc finger Ran-binding domain-containing protein 2
Phospho (STY)	R2_TiO2_Phos	1	807.306	3	0.0018579	166.9	120.2	EVEDKESEGEEEDEDEDLSK	_EVEDKES(ph)EGEEEDEDEDLSK_	A0A0C4DGV5;O95218	ZRANB2	Zinc finger Ran-binding domain-containing protein 2
Phospho (STY)	R2_TiO2_Phos	1	1210.46	2	0.0033064	195.96	135.2	EVEDKESEGEEEDEDEDLSK	_EVEDKES(ph)EGEEEDEDEDLSK_	A0A0C4DGV5;O95218	ZRANB2	Zinc finger Ran-binding domain-containing protein 2
Phospho (STY)	R2_TiO2_Phos	1	1210.46	2	0.0022317	276.62	215.98	EVEDKESEGEEEDEDEDLSK	_EVEDKES(ph)EGEEEDEDEDLSK_	A0A0C4DGV5;O95218	ZRANB2	Zinc finger Ran-binding domain-containing protein 2
Phospho (STY)	R2_TiO2_Phos	1	1210.46	2	0.00023439	298	195.53	EVEDKESEGEEEDEDEDLSK	_EVEDKES(ph)EGEEEDEDEDLSK_	A0A0C4DGV5;O95218	ZRANB2	Zinc finger Ran-binding domain-containing protein 2
Phospho (STY)	R3_FeNTA_Phos_rpt	1	807.306	3	0.0012585	166.48	111.38	EVEDKESEGEEEDEDEDLSK	_EVEDKES(ph)EGEEEDEDEDLSK_	A0A0C4DGV5;O95218	ZRANB2	Zinc finger Ran-binding domain-containing protein 2
Phospho (STY)	R3_FeNTA_Phos_rpt	1	1210.46	2	0.0045944	237.66	167.72	EVEDKESEGEEEDEDEDLSK	_EVEDKES(ph)EGEEEDEDEDLSK_	A0A0C4DGV5;O95218	ZRANB2	Zinc finger Ran-binding domain-containing protein 2
Phospho (STY)	R3_FeNTA_Phos_rpt	1	1210.46	2	0.0034465	175.16	109.24	EVEDKESEGEEEDEDEDLSK	_EVEDKES(ph)EGEEEDEDEDLSK_	A0A0C4DGV5;O95218	ZRANB2	Zinc finger Ran-binding domain-containing protein 2
Phospho (STY)	R3_FeNTA_Phos_rpt	1	1210.46	2	0.0019751	236.68	175.49	EVEDKESEGEEEDEDEDLSK	_EVEDKES(ph)EGEEEDEDEDLSK_	A0A0C4DGV5;O95218	ZRANB2	Zinc finger Ran-binding domain-containing protein 2
Phospho (STY)	R3_TiO2_Phos	1	807.306	3	0.0012744	127.49	127.49	EVEDKESEGEEEDEDEDLSK	_EVEDKES(ph)EGEEEDEDEDLSK_	A0A0C4DGV5;O95218	ZRANB2	Zinc finger Ran-binding domain-containing protein 2
Phospho (STY)	R3_TiO2_Phos	1	1210.46	2	0.0028878	241.98	187.7	EVEDKESEGEEEDEDEDLSK	_EVEDKES(ph)EGEEEDEDEDLSK_	A0A0C4DGV5;O95218	ZRANB2	Zinc finger Ran-binding domain-containing protein 2
Phospho (STY)	R3_TiO2_Phos	1	1210.46	2	0.0014394	321.6	244.09	EVEDKESEGEEEDEDEDLSK	_EVEDKES(ph)EGEEEDEDEDLSK_	A0A0C4DGV5;O95218	ZRANB2	Zinc finger Ran-binding domain-containing protein 2
Phospho (STY)	R3_TiO2_Phos	1	1210.46	2	-1.0452e-05	389.84	286.12	EVEDKESEGEEEDEDEDLSK	_EVEDKES(ph)EGEEEDEDEDLSK_	A0A0C4DGV5;O95218	ZRANB2	Zinc finger Ran-binding domain-containing protein 2
3 Phospho (STY)	R1_TiO2_Phos	3	1018.44	3	0.0012676	103.68	74.061	EVHDELEDLPSPPPPLSPPPTTSPHK	_EVHDELEDLPS(ph)PPPPLS(ph)PPPTT(ph)SPHK_	F5H039;Q9NQX3;H0YJ30;G3V582	GPHN	Gephyrin;Molybdopterin adenylyltransferase;Molybdopterin molybdenumtransferase
3 Phospho (STY)	R1_TiO2_Phos	3	1018.44	3	NaN	86.933	52.104	EVHDELEDLPSPPPPLSPPPTTSPHK	_EVHDELEDLPS(ph)PPPPLS(ph)PPPT(ph)TSPHK_	F5H039;Q9NQX3;H0YJ30;G3V582	GPHN	Gephyrin;Molybdopterin adenylyltransferase;Molybdopterin molybdenumtransferase
3 Phospho (STY)	R2_TiO2_Phos	3	1018.44	3	0.001206	102.03	70.827	EVHDELEDLPSPPPPLSPPPTTSPHK	_EVHDELEDLPS(ph)PPPPLS(ph)PPPT(ph)TSPHK_	F5H039;Q9NQX3;H0YJ30;G3V582	GPHN	Gephyrin;Molybdopterin adenylyltransferase;Molybdopterin molybdenumtransferase
Phospho (STY)	R1_FeNTA_Phos	1	705.824	2	0.00070929	212.55	152.71	EVIEIEDASPTK	_EVIEIEDAS(ph)PTK_	P46100	ATRX	Transcriptional regulator ATRX
Phospho (STY)	R1_TiO2_Phos	1	705.824	2	-0.00013194	107.11	41.881	EVIEIEDASPTK	_EVIEIEDAS(ph)PTK_	P46100	ATRX	Transcriptional regulator ATRX
Phospho (STY)	R2_TiO2_Phos	1	705.824	2	-0.00052341	180.3	99.465	EVIEIEDASPTK	_EVIEIEDAS(ph)PTK_	P46100	ATRX	Transcriptional regulator ATRX
Phospho (STY)	R3_FeNTA_Phos_rpt	1	705.824	2	0.00010195	225.33	166.18	EVIEIEDASPTK	_EVIEIEDAS(ph)PTK_	P46100	ATRX	Transcriptional regulator ATRX
Phospho (STY)	R3_TiO2_Phos	1	705.824	2	-0.00041726	143.58	84.008	EVIEIEDASPTK	_EVIEIEDAS(ph)PTK_	P46100	ATRX	Transcriptional regulator ATRX
Phospho (STY)	R1_TiO2_Phos	1	706.614	3	0.00010547	69.045	43.088	EVSDDEAEEKEDKEEEK	_EVS(ph)DDEAEEKEDKEEEK_	P07900	HSP90AA1	Heat shock protein HSP 90-alpha
Phospho (STY)	R1_TiO2_Phos	1	1059.42	2	0.00060755	251.05	200.02	EVSDDEAEEKEDKEEEK	_EVS(ph)DDEAEEKEDKEEEK_	P07900	HSP90AA1	Heat shock protein HSP 90-alpha
Phospho (STY)	R2_TiO2_Phos	1	706.614	3	0.00036308	69.878	38.458	EVSDDEAEEKEDKEEEK	_EVS(ph)DDEAEEKEDKEEEK_	P07900	HSP90AA1	Heat shock protein HSP 90-alpha
Phospho (STY)	R3_FeNTA_Phos_rpt	1	706.614	3	0.00039962	71.344	66.784	EVSDDEAEEKEDKEEEK	_EVS(ph)DDEAEEKEDKEEEK_	P07900	HSP90AA1	Heat shock protein HSP 90-alpha
Phospho (STY)	R3_TiO2_Phos	1	706.614	3	0.00031994	87.363	70.47	EVSDDEAEEKEDKEEEK	_EVS(ph)DDEAEEKEDKEEEK_	P07900	HSP90AA1	Heat shock protein HSP 90-alpha
Phospho (STY)	R3_TiO2_Phos	1	1059.42	2	0.0023211	296.44	216.97	EVSDDEAEEKEDKEEEK	_EVS(ph)DDEAEEKEDKEEEK_	P07900	HSP90AA1	Heat shock protein HSP 90-alpha
Phospho (STY)	R1_TiO2_Phos	1	497.734	2	-0.00026198	114.72	26.544	EVSPEVVR	_EVS(ph)PEVVR_	Q5T200;A0A087WX14	ZC3H13	Zinc finger CCCH domain-containing protein 13
Phospho (STY)	R2_TiO2_Phos	1	497.734	2	0.00049298	110.63	20.032	EVSPEVVR	_EVS(ph)PEVVR_	Q5T200;A0A087WX14	ZC3H13	Zinc finger CCCH domain-containing protein 13
Phospho (STY)	R3_FeNTA_Phos_rpt	1	497.734	2	0.00024682	106.42	37.931	EVSPEVVR	_EVS(ph)PEVVR_	Q5T200;A0A087WX14	ZC3H13	Zinc finger CCCH domain-containing protein 13
Phospho (STY)	R3_TiO2_Phos	1	497.734	2	4.0707e-05	124.59	39.235	EVSPEVVR	_EVS(ph)PEVVR_	Q5T200;A0A087WX14	ZC3H13	Zinc finger CCCH domain-containing protein 13
2 Phospho (STY)	R1_TiO2_Phos	2	958.777	3	0.00037124	93.404	58.754	EVSSRPSTPGLSVVSGISATSEDIPNK	_EVS(ph)SRPSTPGLS(ph)VVSGISATSEDIPNK_	F8W9S7;Q14C86;H0Y4E7;H0Y7I9;C9IZ08	GAPVD1	GTPase-activating protein and VPS9 domain-containing protein 1
2 Phospho (STY)	R2_TiO2_Phos	2	958.777	3	0.0011212	62.237	19.038	EVSSRPSTPGLSVVSGISATSEDIPNK	_EVS(ph)SRPST(ph)PGLSVVSGISATSEDIPNK_	F8W9S7;Q14C86;H0Y4E7;H0Y7I9;C9IZ08	GAPVD1	GTPase-activating protein and VPS9 domain-containing protein 1
2 Phospho (STY)	R2_TiO2_Phos	2	958.777	3	0.0010594	89.297	48.615	EVSSRPSTPGLSVVSGISATSEDIPNK	_EVSSRPS(ph)T(ph)PGLSVVSGISATSEDIPNK_	F8W9S7;Q14C86;H0Y4E7;H0Y7I9;C9IZ08	GAPVD1	GTPase-activating protein and VPS9 domain-containing protein 1
2 Phospho (STY)	R3_TiO2_Phos	2	958.777	3	0.0002717	94.72	53.964	EVSSRPSTPGLSVVSGISATSEDIPNK	_EVS(ph)SRPS(ph)TPGLSVVSGISATSEDIPNK_	F8W9S7;Q14C86;H0Y4E7;H0Y7I9;C9IZ08	GAPVD1	GTPase-activating protein and VPS9 domain-containing protein 1
2 Phospho (STY)	R3_TiO2_Phos	2	958.777	3	0.00029688	93.104	59.438	EVSSRPSTPGLSVVSGISATSEDIPNK	_EVS(ph)SRPST(ph)PGLSVVSGISATSEDIPNK_	F8W9S7;Q14C86;H0Y4E7;H0Y7I9;C9IZ08	GAPVD1	GTPase-activating protein and VPS9 domain-containing protein 1
Phospho (STY)	R1_FeNTA_Phos	1	1132.08	2	0.0010954	235.85	172.18	FAQSAPGSPLSSQPVLITVQR	_FAQSAPGS(ph)PLSSQPVLITVQR_	A0A087WXM0;Q01167	FOXK2	Forkhead box protein K2
Phospho (STY)	R3_FeNTA_Phos_rpt	1	1132.08	2	0.00027783	181.64	153.29	FAQSAPGSPLSSQPVLITVQR	_FAQSAPGS(ph)PLSSQPVLITVQR_	A0A087WXM0;Q01167	FOXK2	Forkhead box protein K2
Phospho (STY)	R1_TiO2_Phos	1	1096.43	2	-0.00063275	345.67	345.67	FDDSDTEQIAEEGDDNLAK	_FDDS(ph)DTEQIAEEGDDNLAK_	E9PDH4	PIKFYVE
Phospho (STY)	R2_TiO2_Phos	1	1096.43	2	0.00065633	216.31	179.88	FDDSDTEQIAEEGDDNLAK	_FDDS(ph)DTEQIAEEGDDNLAK_	E9PDH4	PIKFYVE
Phospho (STY)	R3_FeNTA_Phos_rpt	1	1096.43	2	0.0002404	227.36	227.36	FDDSDTEQIAEEGDDNLAK	_FDDS(ph)DTEQIAEEGDDNLAK_	E9PDH4	PIKFYVE
Phospho (STY)	R3_TiO2_Phos	1	1096.43	2	0.00015006	351.02	313.33	FDDSDTEQIAEEGDDNLAK	_FDDS(ph)DTEQIAEEGDDNLAK_	E9PDH4	PIKFYVE
Phospho (STY)	R1_FeNTA_Phos	1	702.254	2	-0.00063431	125.82	75.334	FEDEDSDDVPR	_FEDEDS(ph)DDVPR_	P49756	RBM25	RNA-binding protein 25
Phospho (STY)	R1_TiO2_Phos	1	702.254	2	0.00084864	122.34	77.728	FEDEDSDDVPR	_FEDEDS(ph)DDVPR_	P49756	RBM25	RNA-binding protein 25
Phospho (STY)	R2_TiO2_Phos	1	702.254	2	0.00066595	126.83	89.219	FEDEDSDDVPR	_FEDEDS(ph)DDVPR_	P49756	RBM25	RNA-binding protein 25
Phospho (STY)	R3_FeNTA_Phos_rpt	1	702.254	2	-0.00017303	171.62	111.32	FEDEDSDDVPR	_FEDEDS(ph)DDVPR_	P49756	RBM25	RNA-binding protein 25
Phospho (STY)	R3_TiO2_Phos	1	702.254	2	0.00042024	118.87	99.08	FEDEDSDDVPR	_FEDEDS(ph)DDVPR_	P49756	RBM25	RNA-binding protein 25
2 Phospho (STY)	R1_TiO2_Phos	2	774.8	2	-0.0006394	138.31	104.99	FHSPSTTWSPNK	_FHS(ph)PSTTWS(ph)PNK_	F8VXG7;Q99590;A0A0A0MTP7	SCAF11	Protein SCAF11
2 Phospho (STY)	R2_TiO2_Phos	2	774.8	2	1.9974e-05	124.81	67.463	FHSPSTTWSPNK	_FHS(ph)PSTTWS(ph)PNK_	F8VXG7;Q99590;A0A0A0MTP7	SCAF11	Protein SCAF11
2 Phospho (STY)	R3_TiO2_Phos	2	774.8	2	-0.00011299	170.26	129.72	FHSPSTTWSPNK	_FHS(ph)PSTTWS(ph)PNK_	F8VXG7;Q99590;A0A0A0MTP7	SCAF11	Protein SCAF11
Phospho (STY)	R1_FeNTA_Phos	1	1195.53	2	0.00021406	217.01	174.58	FICVTPTTCSNTIDLPMSPR	_FICVTPTTCSNTIDLPMS(ph)PR_	G8JLH9;P40763	STAT3	Signal transducer and activator of transcription;Signal transducer and activator of transcription 3
Phospho (STY)	R1_FeNTA_Phos	1	797.358	3	0.00011571	89.344	47.303	FICVTPTTCSNTIDLPMSPR	_FICVTPTTCSNTIDLPMS(ph)PR_	G8JLH9;P40763	STAT3	Signal transducer and activator of transcription;Signal transducer and activator of transcription 3
Phospho (STY)	R1_FeNTA_Phos	1	1138.02	2	-0.00010605	240.42	220.25	FIIGSVSEDNSEDEISNLVK	_FIIGSVSEDNS(ph)EDEISNLVK_	A0A087X2F8;A0A087X126;A0A087WYK6;A0A0C4DGT1;Q13085	ACACA	Acetyl-CoA carboxylase 1;Biotin carboxylase
Phospho (STY)	R1_TiO2_Phos	1	1138.02	2	0.00055756	265.09	265.09	FIIGSVSEDNSEDEISNLVK	_FIIGSVSEDNS(ph)EDEISNLVK_	A0A087X2F8;A0A087X126;A0A087WYK6;A0A0C4DGT1;Q13085	ACACA	Acetyl-CoA carboxylase 1;Biotin carboxylase
Phospho (STY)	R1_TiO2_Phos	1	759.017	3	-5.6252e-05	147.49	121.96	FIIGSVSEDNSEDEISNLVK	_FIIGSVSEDNS(ph)EDEISNLVK_	A0A087X2F8;A0A087X126;A0A087WYK6;A0A0C4DGT1;Q13085	ACACA	Acetyl-CoA carboxylase 1;Biotin carboxylase
Phospho (STY)	R2_TiO2_Phos	1	1138.02	2	0.0012524	212.24	212.24	FIIGSVSEDNSEDEISNLVK	_FIIGSVSEDNS(ph)EDEISNLVK_	A0A087X2F8;A0A087X126;A0A087WYK6;A0A0C4DGT1;Q13085	ACACA	Acetyl-CoA carboxylase 1;Biotin carboxylase
Phospho (STY)	R3_FeNTA_Phos_rpt	1	1138.02	2	-0.00034399	231.5	229.55	FIIGSVSEDNSEDEISNLVK	_FIIGSVSEDNS(ph)EDEISNLVK_	A0A087X2F8;A0A087X126;A0A087WYK6;A0A0C4DGT1;Q13085	ACACA	Acetyl-CoA carboxylase 1;Biotin carboxylase
Phospho (STY)	R3_TiO2_Phos	1	1138.02	2	0.00073279	165.41	165.41	FIIGSVSEDNSEDEISNLVK	_FIIGSVSEDNS(ph)EDEISNLVK_	A0A087X2F8;A0A087X126;A0A087WYK6;A0A0C4DGT1;Q13085	ACACA	Acetyl-CoA carboxylase 1;Biotin carboxylase
2 Phospho (STY)	R1_TiO2_Phos	2	1178.01	2	0.00030387	201.85	152.7	FIIGSVSEDNSEDEISNLVK	_FIIGSVS(ph)EDNS(ph)EDEISNLVK_	A0A087X2F8;A0A087X126;A0A087WYK6;A0A0C4DGT1;Q13085	ACACA	Acetyl-CoA carboxylase 1;Biotin carboxylase
2 Phospho (STY)	R2_TiO2_Phos	2	1178.01	2	-0.00036444	174.01	146.33	FIIGSVSEDNSEDEISNLVK	_FIIGSVS(ph)EDNS(ph)EDEISNLVK_	A0A087X2F8;A0A087X126;A0A087WYK6;A0A0C4DGT1;Q13085	ACACA	Acetyl-CoA carboxylase 1;Biotin carboxylase
2 Phospho (STY)	R3_TiO2_Phos	2	1178.01	2	0.0011921	233.3	174.15	FIIGSVSEDNSEDEISNLVK	_FIIGSVS(ph)EDNS(ph)EDEISNLVK_	A0A087X2F8;A0A087X126;A0A087WYK6;A0A0C4DGT1;Q13085	ACACA	Acetyl-CoA carboxylase 1;Biotin carboxylase
Phospho (STY)	R1_TiO2_Phos	1	636.797	2	0.0019171	110.54	56.573	FIQELSGSSPK	_FIQELSGSS(ph)PK_	Q01664;I3L254	TFAP4	Transcription factor AP-4
Phospho (STY)	R2_TiO2_Phos	1	636.797	2	0.00023883	82.494	30.239	FIQELSGSSPK	_FIQELSGSS(ph)PK_	Q01664;I3L254	TFAP4	Transcription factor AP-4
Phospho (STY)	R3_TiO2_Phos	1	636.797	2	0.00068529	108.7	66.821	FIQELSGSSPK	_FIQELSGSS(ph)PK_	Q01664;I3L254	TFAP4	Transcription factor AP-4
Phospho (STY)	R2_TiO2_Phos	1	664.798	2	0.00023434	110.15	47.984	FLSHSTDSLNK	_FLSHS(ph)TDSLNK_	A0A087WY36;A0A087WTD7;A8MYJ1;Q12802	AKAP13	A-kinase anchor protein 13
Phospho (STY)	R3_TiO2_Phos	1	664.798	2	0.00012805	110.15	42.943	FLSHSTDSLNK	_FLSHS(ph)TDSLNK_	A0A087WY36;A0A087WTD7;A8MYJ1;Q12802	AKAP13	A-kinase anchor protein 13
Phospho (STY)	R1_FeNTA_Phos	1	1001.35	2	NaN	242.94	195.83	FNDSEGDDTEETEDYR	_FNDS(ph)EGDDTEETEDYR_	Q9NYF8;E9PK09;E9PQN2;E9PKI6;E9PK91	BCLAF1	Bcl-2-associated transcription factor 1
Phospho (STY)	R1_TiO2_Phos	1	1001.35	2	NaN	402.21	341.02	FNDSEGDDTEETEDYR	_FNDS(ph)EGDDTEETEDYR_	Q9NYF8;E9PK09;E9PQN2;E9PKI6;E9PK91	BCLAF1	Bcl-2-associated transcription factor 1
Phospho (STY)	R2_TiO2_Phos	1	1001.35	2	NaN	212.34	171.54	FNDSEGDDTEETEDYR	_FNDS(ph)EGDDTEETEDYR_	Q9NYF8;E9PK09;E9PQN2;E9PKI6;E9PK91	BCLAF1	Bcl-2-associated transcription factor 1
Phospho (STY)	R3_FeNTA_Phos_rpt	1	1001.35	2	NaN	356.81	272.19	FNDSEGDDTEETEDYR	_FNDS(ph)EGDDTEETEDYR_	Q9NYF8;E9PK09;E9PQN2;E9PKI6;E9PK91	BCLAF1	Bcl-2-associated transcription factor 1
Phospho (STY)	R3_TiO2_Phos	1	1001.35	2	NaN	324.29	253.84	FNDSEGDDTEETEDYR	_FNDS(ph)EGDDTEETEDYR_	Q9NYF8;E9PK09;E9PQN2;E9PKI6;E9PK91	BCLAF1	Bcl-2-associated transcription factor 1
3 Phospho (STY)	R1_TiO2_Phos	3	1081.86	2	NaN	84.508	40.463	FPTDYASTSEDEFGSNR	_FPTDY(ph)AST(ph)S(ph)EDEFGSNR_	H0Y2V6;Q5SW79	CEP170	Centrosomal protein of 170 kDa
3 Phospho (STY)	R1_TiO2_Phos	3	1081.86	2	NaN	80.719	31.99	FPTDYASTSEDEFGSNR	_FPTDY(ph)AST(ph)S(ph)EDEFGSNR_	H0Y2V6;Q5SW79	CEP170	Centrosomal protein of 170 kDa
3 Phospho (STY)	R3_TiO2_Phos	3	1081.86	2	NaN	91.592	44.369	FPTDYASTSEDEFGSNR	_FPTDY(ph)AST(ph)S(ph)EDEFGSNR_	H0Y2V6;Q5SW79	CEP170	Centrosomal protein of 170 kDa
Phospho (STY)	R1_FeNTA_Phos	1	891.364	2	0.00033343	241.11	181.88	FQEQECPPSPEPTR	_FQEQECPPS(ph)PEPTR_	A0A0C4DGH2;P62070	RRAS2	Ras-related protein R-Ras2
Phospho (STY)	R1_TiO2_Phos	1	891.364	2	-0.0029564	149.52	87.486	FQEQECPPSPEPTR	_FQEQECPPS(ph)PEPTR_	A0A0C4DGH2;P62070	RRAS2	Ras-related protein R-Ras2
Phospho (STY)	R1_TiO2_Phos	1	891.364	2	-0.0015808	186.17	92.259	FQEQECPPSPEPTR	_FQEQECPPS(ph)PEPTR_	A0A0C4DGH2;P62070	RRAS2	Ras-related protein R-Ras2
Phospho (STY)	R1_TiO2_Phos	1	891.364	2	0.00063147	156.13	105.78	FQEQECPPSPEPTR	_FQEQECPPS(ph)PEPTR_	A0A0C4DGH2;P62070	RRAS2	Ras-related protein R-Ras2
Phospho (STY)	R2_TiO2_Phos	1	891.364	2	0.00133	197.94	152.22	FQEQECPPSPEPTR	_FQEQECPPS(ph)PEPTR_	A0A0C4DGH2;P62070	RRAS2	Ras-related protein R-Ras2
Phospho (STY)	R3_FeNTA_Phos_rpt	1	891.364	2	0.00099472	234.36	189.5	FQEQECPPSPEPTR	_FQEQECPPS(ph)PEPTR_	A0A0C4DGH2;P62070	RRAS2	Ras-related protein R-Ras2
Phospho (STY)	R3_TiO2_Phos	1	891.364	2	0.0010231	209.23	163.03	FQEQECPPSPEPTR	_FQEQECPPS(ph)PEPTR_	A0A0C4DGH2;P62070	RRAS2	Ras-related protein R-Ras2
Phospho (STY)	R3_TiO2_Phos	1	752.329	3	-0.00021263	53.454	13.027	FQSQADQDQQASGLQSPPSR	_FQSQADQDQQASGLQS(ph)PPSR_	Q9P2B4	CTTNBP2NL	CTTNBP2 N-terminal-like protein
4 Phospho (STY)	R3_FeNTA_Phos_rpt	4	835.744	2	NaN	52.101	28.781	FSATPRYMTYN	_FS(ph)ATPRY(ph)MT(ph)Y(ph)N_	P35998	PSMC2	26S protease regulatory subunit 7
Phospho (STY)	R1_FeNTA_Phos	1	1040.39	2	-3.7382e-05	375.8	316.19	FSGEEGEIEDDESGTENR	_FSGEEGEIEDDES(ph)GTENR_	Q9Y2W1	THRAP3	Thyroid hormone receptor-associated protein 3
Phospho (STY)	R1_TiO2_Phos	1	1040.39	2	0.0018494	390.45	329.21	FSGEEGEIEDDESGTENR	_FSGEEGEIEDDES(ph)GTENR_	Q9Y2W1	THRAP3	Thyroid hormone receptor-associated protein 3
Phospho (STY)	R2_TiO2_Phos	1	1040.39	2	0.0012782	385.73	332.18	FSGEEGEIEDDESGTENR	_FSGEEGEIEDDES(ph)GTENR_	Q9Y2W1	THRAP3	Thyroid hormone receptor-associated protein 3
Phospho (STY)	R3_FeNTA_Phos_rpt	1	1040.39	2	0.0015278	351.47	300.68	FSGEEGEIEDDESGTENR	_FSGEEGEIEDDES(ph)GTENR_	Q9Y2W1	THRAP3	Thyroid hormone receptor-associated protein 3
Phospho (STY)	R3_TiO2_Phos	1	1040.39	2	0.00037813	354.93	301.92	FSGEEGEIEDDESGTENR	_FSGEEGEIEDDES(ph)GTENR_	Q9Y2W1	THRAP3	Thyroid hormone receptor-associated protein 3
Phospho (STY)	R1_FeNTA_Phos	1	822.654	3	5.9436e-05	106.75	77.75	FSGEEGEIEDDESGTENREEK	_FSGEEGEIEDDES(ph)GTENREEK_	Q9Y2W1	THRAP3	Thyroid hormone receptor-associated protein 3
Phospho (STY)	R1_FeNTA_Phos	1	1233.48	2	0.0022655	246.48	178.48	FSGEEGEIEDDESGTENREEK	_FSGEEGEIEDDES(ph)GTENREEK_	Q9Y2W1	THRAP3	Thyroid hormone receptor-associated protein 3
Phospho (STY)	R1_FeNTA_Phos	1	1233.48	2	0.00015555	227.09	157.17	FSGEEGEIEDDESGTENREEK	_FSGEEGEIEDDES(ph)GTENREEK_	Q9Y2W1	THRAP3	Thyroid hormone receptor-associated protein 3
Phospho (STY)	R1_TiO2_Phos	1	822.654	3	-7.0929e-05	111.6	85.681	FSGEEGEIEDDESGTENREEK	_FSGEEGEIEDDES(ph)GTENREEK_	Q9Y2W1	THRAP3	Thyroid hormone receptor-associated protein 3
Phospho (STY)	R1_TiO2_Phos	1	1233.48	2	0.0043006	274.82	202.63	FSGEEGEIEDDESGTENREEK	_FSGEEGEIEDDES(ph)GTENREEK_	Q9Y2W1	THRAP3	Thyroid hormone receptor-associated protein 3
Phospho (STY)	R1_TiO2_Phos	1	1233.48	2	0.0013479	268.49	215.1	FSGEEGEIEDDESGTENREEK	_FSGEEGEIEDDES(ph)GTENREEK_	Q9Y2W1	THRAP3	Thyroid hormone receptor-associated protein 3
Phospho (STY)	R1_TiO2_Phos	1	1233.48	2	0.0011162	284.5	216.65	FSGEEGEIEDDESGTENREEK	_FSGEEGEIEDDES(ph)GTENREEK_	Q9Y2W1	THRAP3	Thyroid hormone receptor-associated protein 3
Phospho (STY)	R2_FeNTA_Phos	1	822.654	3	0.00046092	98.077	76.306	FSGEEGEIEDDESGTENREEK	_FSGEEGEIEDDES(ph)GTENREEK_	Q9Y2W1	THRAP3	Thyroid hormone receptor-associated protein 3
Phospho (STY)	R2_TiO2_Phos	1	822.654	3	0.00044212	79.332	53.422	FSGEEGEIEDDESGTENREEK	_FSGEEGEIEDDES(ph)GTENREEK_	Q9Y2W1	THRAP3	Thyroid hormone receptor-associated protein 3
Phospho (STY)	R2_TiO2_Phos	1	1233.48	2	0.0012522	303.34	266.05	FSGEEGEIEDDESGTENREEK	_FSGEEGEIEDDES(ph)GTENREEK_	Q9Y2W1	THRAP3	Thyroid hormone receptor-associated protein 3
Phospho (STY)	R3_FeNTA_Phos_rpt	1	822.654	3	3.6528e-05	125.78	102.03	FSGEEGEIEDDESGTENREEK	_FSGEEGEIEDDES(ph)GTENREEK_	Q9Y2W1	THRAP3	Thyroid hormone receptor-associated protein 3
Phospho (STY)	R3_FeNTA_Phos_rpt	1	1233.48	2	0.0005406	235.21	186.17	FSGEEGEIEDDESGTENREEK	_FSGEEGEIEDDES(ph)GTENREEK_	Q9Y2W1	THRAP3	Thyroid hormone receptor-associated protein 3
Phospho (STY)	R3_TiO2_Phos	1	822.654	3	-9.5312e-05	108.14	76.433	FSGEEGEIEDDESGTENREEK	_FSGEEGEIEDDES(ph)GTENREEK_	Q9Y2W1	THRAP3	Thyroid hormone receptor-associated protein 3
Phospho (STY)	R3_TiO2_Phos	1	1233.48	2	0.00017072	277.64	243.43	FSGEEGEIEDDESGTENREEK	_FSGEEGEIEDDES(ph)GTENREEK_	Q9Y2W1	THRAP3	Thyroid hormone receptor-associated protein 3
Phospho (STY)	R1_TiO2_Phos	1	875.348	1	0.00069644	62.107	37.588	FSPTMGR	_FS(ph)PTMGR_	H0Y3P2;D3DQV9;P78344;H0YCH5	EIF4G2	Eukaryotic translation initiation factor 4 gamma 2
Phospho (STY)	R3_FeNTA_Phos_rpt	1	502.198	2	0.00039395	94.465	52.117	FVSEGDGGR	_FVS(ph)EGDGGR_	Q53EL6	PDCD4	Programmed cell death protein 4
Oxidation (M),2 Phospho (STY)	R1_FeNTA_Phos	2	1308.44	1	-0.00088561	58.592	9.594	FWTAMFSDK	_FWT(ph)AM(ox)FS(ph)DK_	P42356;Q8N8J0;A4QPH2	PI4KA;PI4KAP1;PI4KAP2	Phosphatidylinositol 4-kinase alpha;Putative inactive phosphatidylinositol 4-kinase alpha-like protein P1;Putative phosphatidylinositol 4-kinase alpha-like protein P2
2 Phospho (STY)	R1_FeNTA_Phos	2	901.811	2	0.00039659	168.62	119.91	GADNDGSGSESGYTTPK	_GADNDGS(ph)GS(ph)ESGYTTPK_	Q7Z417	NUFIP2	Nuclear fragile X mental retardation-interacting protein 2
2 Phospho (STY)	R1_FeNTA_Phos	2	901.811	2	NaN	169.62	108.25	GADNDGSGSESGYTTPK	_GADNDGS(ph)GS(ph)ESGYTTPK_	Q7Z417	NUFIP2	Nuclear fragile X mental retardation-interacting protein 2
2 Phospho (STY)	R1_FeNTA_Phos	2	901.811	2	NaN	139.38	90.724	GADNDGSGSESGYTTPK	_GADNDGS(ph)GS(ph)ESGYTTPK_	Q7Z417	NUFIP2	Nuclear fragile X mental retardation-interacting protein 2
2 Phospho (STY)	R1_TiO2_Phos	2	901.811	2	0.00047173	111.63	59.46	GADNDGSGSESGYTTPK	_GADNDGSGSES(ph)GY(ph)TTPK_	Q7Z417	NUFIP2	Nuclear fragile X mental retardation-interacting protein 2
2 Phospho (STY)	R2_TiO2_Phos	2	901.811	2	0.0030008	106.31	73.175	GADNDGSGSESGYTTPK	_GADNDGS(ph)GS(ph)ESGYTTPK_	Q7Z417	NUFIP2	Nuclear fragile X mental retardation-interacting protein 2
2 Phospho (STY)	R2_TiO2_Phos	2	901.811	2	0.0019963	119.37	81.94	GADNDGSGSESGYTTPK	_GADNDGS(ph)GS(ph)ESGYTTPK_	Q7Z417	NUFIP2	Nuclear fragile X mental retardation-interacting protein 2
2 Phospho (STY)	R2_TiO2_Phos	2	901.811	2	NaN	110.98	46.753	GADNDGSGSESGYTTPK	_GADNDGS(ph)GS(ph)ESGYTTPK_	Q7Z417	NUFIP2	Nuclear fragile X mental retardation-interacting protein 2
2 Phospho (STY)	R3_FeNTA_Phos_rpt	2	901.811	2	0.00074346	180.39	126.1	GADNDGSGSESGYTTPK	_GADNDGSGSES(ph)GY(ph)TTPK_	Q7Z417	NUFIP2	Nuclear fragile X mental retardation-interacting protein 2
2 Phospho (STY)	R3_FeNTA_Phos_rpt	2	901.811	2	NaN	136.46	68.001	GADNDGSGSESGYTTPK	_GADNDGS(ph)GS(ph)ESGYTTPK_	Q7Z417	NUFIP2	Nuclear fragile X mental retardation-interacting protein 2
2 Phospho (STY)	R3_TiO2_Phos	2	901.811	2	0.0015149	172.6	125.9	GADNDGSGSESGYTTPK	_GADNDGSGSES(ph)GY(ph)TTPK_	Q7Z417	NUFIP2	Nuclear fragile X mental retardation-interacting protein 2
2 Phospho (STY)	R3_TiO2_Phos	2	901.811	2	NaN	126.09	62.483	GADNDGSGSESGYTTPK	_GADNDGS(ph)GS(ph)ESGYTTPK_	Q7Z417	NUFIP2	Nuclear fragile X mental retardation-interacting protein 2
Phospho (STY)	R1_TiO2_Phos	1	861.828	2	0.00043983	108.12	54.872	GADNDGSGSESGYTTPK	_GADNDGS(ph)GSESGYTTPK_	Q7Z417	NUFIP2	Nuclear fragile X mental retardation-interacting protein 2
Phospho (STY)	R3_FeNTA_Phos_rpt	1	861.828	2	0.0012962	216.16	187.21	GADNDGSGSESGYTTPK	_GADNDGS(ph)GSESGYTTPK_	Q7Z417	NUFIP2	Nuclear fragile X mental retardation-interacting protein 2
2 Oxidation (M),Phospho (STY)	R3_TiO2_Phos	1	903.345	2	0.00098085	135.57	78.134	GAGQQQSQEMMEVDR	_GAGQQQS(ph)QEM(ox)M(ox)EVDR_	B5MBZ8;Q15435;C9JRC4	PPP1R7	Protein phosphatase 1 regulatory subunit 7
Phospho (STY)	R1_FeNTA_Phos	1	707.827	2	0.000508	161.25	114.77	GALHTVSHEDIR	_GALHTVS(ph)HEDIR_	Q13136;H0YD72;H0YDW2	PPFIA1	Liprin-alpha-1
Phospho (STY)	R1_FeNTA_Phos	1	472.221	3	0.00020588	65.809	29.171	GALHTVSHEDIR	_GALHT(ph)VSHEDIR_	Q13136;H0YD72;H0YDW2	PPFIA1	Liprin-alpha-1
Phospho (STY)	R2_TiO2_Phos	1	707.827	2	0.00016769	112.02	62.089	GALHTVSHEDIR	_GALHTVS(ph)HEDIR_	Q13136;H0YD72;H0YDW2	PPFIA1	Liprin-alpha-1
Phospho (STY)	R1_FeNTA_Phos	1	815.895	2	-0.00064495	119.45	72.987	GAPSSPATGVLPSPQGK	_GAPS(ph)SPATGVLPSPQGK_	Q5SRE5	NUP188	Nucleoporin NUP188 homolog
Phospho (STY)	R1_TiO2_Phos	1	815.895	2	-0.00042389	98.156	59.856	GAPSSPATGVLPSPQGK	_GAPS(ph)SPATGVLPSPQGK_	Q5SRE5	NUP188	Nucleoporin NUP188 homolog
Phospho (STY)	R2_TiO2_Phos	1	815.895	2	0.00026289	93.106	49.308	GAPSSPATGVLPSPQGK	_GAPS(ph)SPATGVLPSPQGK_	Q5SRE5	NUP188	Nucleoporin NUP188 homolog
Phospho (STY)	R3_FeNTA_Phos_rpt	1	815.895	2	-0.0011488	101.61	47.585	GAPSSPATGVLPSPQGK	_GAPS(ph)SPATGVLPSPQGK_	Q5SRE5	NUP188	Nucleoporin NUP188 homolog
Phospho (STY)	R1_TiO2_Phos	1	776.651	3	-0.0004168	153.83	122.13	GCDSPDPDTSYVLTPHTEEK	_GCDS(ph)PDPDTSYVLTPHTEEK_	Q02078	MEF2A	Myocyte-specific enhancer factor 2A
Phospho (STY)	R1_TiO2_Phos	1	1164.47	2	-0.00041226	237.34	184.55	GCDSPDPDTSYVLTPHTEEK	_GCDS(ph)PDPDTSYVLTPHTEEK_	Q02078	MEF2A	Myocyte-specific enhancer factor 2A
Phospho (STY)	R2_TiO2_Phos	1	1164.47	2	0.0007977	236.75	213.32	GCDSPDPDTSYVLTPHTEEK	_GCDS(ph)PDPDTSYVLTPHTEEK_	Q02078	MEF2A	Myocyte-specific enhancer factor 2A
Phospho (STY)	R2_TiO2_Phos	1	776.651	3	-1.6335e-05	133.94	73.695	GCDSPDPDTSYVLTPHTEEK	_GCDS(ph)PDPDTSYVLTPHTEEK_	Q02078	MEF2A	Myocyte-specific enhancer factor 2A
Phospho (STY)	R2_TiO2_Phos	1	776.651	3	-0.00039362	122.35	80.837	GCDSPDPDTSYVLTPHTEEK	_GCDS(ph)PDPDTSYVLTPHTEEK_	Q02078	MEF2A	Myocyte-specific enhancer factor 2A
Phospho (STY)	R3_FeNTA_Phos_rpt	1	776.651	3	8.968e-05	86.832	62.682	GCDSPDPDTSYVLTPHTEEK	_GCDS(ph)PDPDTSYVLTPHTEEK_	Q02078	MEF2A	Myocyte-specific enhancer factor 2A
Phospho (STY)	R3_TiO2_Phos	1	776.651	3	2.5981e-05	142.89	118.36	GCDSPDPDTSYVLTPHTEEK	_GCDS(ph)PDPDTSYVLTPHTEEK_	Q02078	MEF2A	Myocyte-specific enhancer factor 2A
2 Phospho (STY)	R1_TiO2_Phos	2	803.306	3	-9.7289e-05	132.13	80.359	GCDSPDPDTSYVLTPHTEEK	_GCDS(ph)PDPDTSYVLT(ph)PHTEEK_	Q02078	MEF2A	Myocyte-specific enhancer factor 2A
2 Phospho (STY)	R3_TiO2_Phos	2	803.306	3	0.00063714	134.09	88.146	GCDSPDPDTSYVLTPHTEEK	_GCDS(ph)PDPDTSYVLT(ph)PHTEEK_	Q02078	MEF2A	Myocyte-specific enhancer factor 2A
Phospho (STY)	R2_TiO2_Phos	1	838.803	2	0.0010724	185.66	151.27	GDDSDEEDLCISNK	_GDDS(ph)DEEDLCISNK_	H3BRG5;Q9Y3M8	STARD13	StAR-related lipid transfer protein 13
Phospho (STY)	R3_TiO2_Phos	1	838.803	2	0.00033577	174.94	144.2	GDDSDEEDLCISNK	_GDDS(ph)DEEDLCISNK_	H3BRG5;Q9Y3M8	STARD13	StAR-related lipid transfer protein 13
Phospho (STY)	R1_TiO2_Phos	1	1030.94	2	0.0018742	249.56	187.47	GDQVLNFSDAEDLIDDSK	_GDQVLNFS(ph)DAEDLIDDSK_	F8W126;Q96EZ8	MCRS1	Microspherule protein 1
Phospho (STY)	R2_TiO2_Phos	1	1030.94	2	0.0016997	306.67	229.43	GDQVLNFSDAEDLIDDSK	_GDQVLNFS(ph)DAEDLIDDSK_	F8W126;Q96EZ8	MCRS1	Microspherule protein 1
Phospho (STY)	R3_TiO2_Phos	1	1030.94	2	0.00084725	242.53	183.19	GDQVLNFSDAEDLIDDSK	_GDQVLNFS(ph)DAEDLIDDSK_	F8W126;Q96EZ8	MCRS1	Microspherule protein 1
Acetyl (Protein N-term),Phospho (STY)	R1_TiO2_Phos	1	597.185	2	0.00054185	75.819	27.631	GDSDDEYDR	_(ac)GDS(ph)DDEYDR_	Q9BXP5;A0A087X0F4	SRRT	Serrate RNA effector molecule homolog
Acetyl (Protein N-term),Phospho (STY)	R2_TiO2_Phos	1	597.185	2	0.00082514	91.469	55.973	GDSDDEYDR	_(ac)GDS(ph)DDEYDR_	Q9BXP5;A0A087X0F4	SRRT	Serrate RNA effector molecule homolog
Acetyl (Protein N-term),Phospho (STY)	R3_FeNTA_Phos_rpt	1	597.185	2	0.0002167	169.21	116.19	GDSDDEYDR	_(ac)GDS(ph)DDEYDR_	Q9BXP5;A0A087X0F4	SRRT	Serrate RNA effector molecule homolog
Acetyl (Protein N-term),Phospho (STY)	R3_TiO2_Phos	1	597.185	2	0.00064057	96.334	53.026	GDSDDEYDR	_(ac)GDS(ph)DDEYDR_	Q9BXP5;A0A087X0F4	SRRT	Serrate RNA effector molecule homolog
Acetyl (Protein N-term),Phospho (STY)	R3_FeNTA_Phos_rpt	1	675.236	2	-0.00014726	88.155	41.892	GDSDDEYDRR	_(ac)GDS(ph)DDEYDRR_	Q9BXP5;A0A087X0F4	SRRT	Serrate RNA effector molecule homolog
Acetyl (Protein N-term),Phospho (STY)	R3_TiO2_Phos	1	675.236	2	0.00021258	65.695	22.193	GDSDDEYDRR	_(ac)GDS(ph)DDEYDRR_	Q9BXP5;A0A087X0F4	SRRT	Serrate RNA effector molecule homolog
Oxidation (M),Phospho (STY)	R1_TiO2_Phos	1	1023.94	2	0.00053102	401.36	322.46	GDSETDLEALFNAVMNPK	_GDS(ph)ETDLEALFNAVM(ox)NPK_	P46937	YAP1	Transcriptional coactivator YAP1
Oxidation (M),Phospho (STY)	R1_TiO2_Phos	1	1023.94	2	3.9761e-05	279.91	198.25	GDSETDLEALFNAVMNPK	_GDS(ph)ETDLEALFNAVM(ox)NPK_	P46937	YAP1	Transcriptional coactivator YAP1
Oxidation (M),Phospho (STY)	R2_TiO2_Phos	1	1023.94	2	0.001376	305.9	251.49	GDSETDLEALFNAVMNPK	_GDS(ph)ETDLEALFNAVM(ox)NPK_	P46937	YAP1	Transcriptional coactivator YAP1
Oxidation (M),Phospho (STY)	R2_TiO2_Phos	1	682.962	3	1.2119e-06	166.61	109.74	GDSETDLEALFNAVMNPK	_GDS(ph)ETDLEALFNAVM(ox)NPK_	P46937	YAP1	Transcriptional coactivator YAP1
Oxidation (M),Phospho (STY)	R3_FeNTA_Phos_rpt	1	1023.94	2	0.00011966	294.94	246.95	GDSETDLEALFNAVMNPK	_GDS(ph)ETDLEALFNAVM(ox)NPK_	P46937	YAP1	Transcriptional coactivator YAP1
Oxidation (M),Phospho (STY)	R3_TiO2_Phos	1	1023.94	2	0.00025877	252.79	207.44	GDSETDLEALFNAVMNPK	_GDS(ph)ETDLEALFNAVM(ox)NPK_	P46937	YAP1	Transcriptional coactivator YAP1
Oxidation (M),Phospho (STY)	R3_TiO2_Phos	1	1023.94	2	NaN	175.39	115.68	GDSETDLEALFNAVMNPK	_GDSET(ph)DLEALFNAVM(ox)NPK_	P46937	YAP1	Transcriptional coactivator YAP1
Phospho (STY)	R1_FeNTA_Phos	1	888.914	2	0.00016637	189.8	125.58	GDSLILEHQWELEK	_GDS(ph)LILEHQWELEK_	A0A087WWA3;Q4R9M9;O60333;A0A0U1RQL3	KIF1B;KIF1Bbeta	Kinesin-like protein;Kinesin-like protein KIF1B
Phospho (STY)	R1_TiO2_Phos	1	888.914	2	0.0027473	127.05	62.46	GDSLILEHQWELEK	_GDS(ph)LILEHQWELEK_	A0A087WWA3;Q4R9M9;O60333;A0A0U1RQL3	KIF1B;KIF1Bbeta	Kinesin-like protein;Kinesin-like protein KIF1B
Phospho (STY)	R2_TiO2_Phos	1	888.914	2	7.8276e-05	161.94	105.65	GDSLILEHQWELEK	_GDS(ph)LILEHQWELEK_	A0A087WWA3;Q4R9M9;O60333;A0A0U1RQL3	KIF1B;KIF1Bbeta	Kinesin-like protein;Kinesin-like protein KIF1B
Phospho (STY)	R3_FeNTA_Phos_rpt	1	888.914	2	0.00059568	173.19	112.16	GDSLILEHQWELEK	_GDS(ph)LILEHQWELEK_	A0A087WWA3;Q4R9M9;O60333;A0A0U1RQL3	KIF1B;KIF1Bbeta	Kinesin-like protein;Kinesin-like protein KIF1B
Phospho (STY)	R3_TiO2_Phos	1	888.914	2	-0.0002855	192.4	122.03	GDSLILEHQWELEK	_GDS(ph)LILEHQWELEK_	A0A087WWA3;Q4R9M9;O60333;A0A0U1RQL3	KIF1B;KIF1Bbeta	Kinesin-like protein;Kinesin-like protein KIF1B
Phospho (STY)	R3_TiO2_Phos	1	1059.89	2	0.0029826	300.34	242.74	GDVEGSQSQDEGEGSGESER	_GDVEGSQS(ph)QDEGEGSGESER_	Q9UQE7	SMC3	Structural maintenance of chromosomes protein 3
Phospho (STY)	R1_FeNTA_Phos	1	622.286	3	0.00063712	107.72	61.243	GEAAAERPGEAAVASSPSK	_GEAAAERPGEAAVASS(ph)PSK_	A0A087WZH7;P29966	MARCKS	Myristoylated alanine-rich C-kinase substrate
Phospho (STY)	R1_FeNTA_Phos	1	622.286	3	3.1307e-05	87.323	49.729	GEAAAERPGEAAVASSPSK	_GEAAAERPGEAAVAS(ph)SPSK_	A0A087WZH7;P29966	MARCKS	Myristoylated alanine-rich C-kinase substrate
Phospho (STY)	R1_FeNTA_Phos	1	932.925	2	0.0010782	197.05	115.77	GEAAAERPGEAAVASSPSK	_GEAAAERPGEAAVASS(ph)PSK_	A0A087WZH7;P29966	MARCKS	Myristoylated alanine-rich C-kinase substrate
Phospho (STY)	R1_TiO2_Phos	1	932.925	2	0.00022941	205.92	128.87	GEAAAERPGEAAVASSPSK	_GEAAAERPGEAAVASSPS(ph)K_	A0A087WZH7;P29966	MARCKS	Myristoylated alanine-rich C-kinase substrate
Phospho (STY)	R1_TiO2_Phos	1	622.286	3	-0.00049312	118.23	75.991	GEAAAERPGEAAVASSPSK	_GEAAAERPGEAAVASS(ph)PSK_	A0A087WZH7;P29966	MARCKS	Myristoylated alanine-rich C-kinase substrate
Phospho (STY)	R1_TiO2_Phos	1	622.286	3	0.00038103	88.329	45.689	GEAAAERPGEAAVASSPSK	_GEAAAERPGEAAVASSPS(ph)K_	A0A087WZH7;P29966	MARCKS	Myristoylated alanine-rich C-kinase substrate
Phospho (STY)	R2_TiO2_Phos	1	622.286	3	-0.00035952	118.31	89.559	GEAAAERPGEAAVASSPSK	_GEAAAERPGEAAVASSPS(ph)K_	A0A087WZH7;P29966	MARCKS	Myristoylated alanine-rich C-kinase substrate
Phospho (STY)	R2_TiO2_Phos	1	932.925	2	-4.4845e-05	195.55	139.09	GEAAAERPGEAAVASSPSK	_GEAAAERPGEAAVASS(ph)PSK_	A0A087WZH7;P29966	MARCKS	Myristoylated alanine-rich C-kinase substrate
Phospho (STY)	R3_FeNTA_Phos_rpt	1	932.925	2	0.00075527	195.25	137.54	GEAAAERPGEAAVASSPSK	_GEAAAERPGEAAVASS(ph)PSK_	A0A087WZH7;P29966	MARCKS	Myristoylated alanine-rich C-kinase substrate
Phospho (STY)	R3_FeNTA_Phos_rpt	1	622.286	3	-0.00059506	89.846	53.839	GEAAAERPGEAAVASSPSK	_GEAAAERPGEAAVASSPS(ph)K_	A0A087WZH7;P29966	MARCKS	Myristoylated alanine-rich C-kinase substrate
Phospho (STY)	R3_FeNTA_Phos_rpt	1	622.286	3	0.00025226	72.421	24.309	GEAAAERPGEAAVASSPSK	_GEAAAERPGEAAVASSPS(ph)K_	A0A087WZH7;P29966	MARCKS	Myristoylated alanine-rich C-kinase substrate
Phospho (STY)	R3_TiO2_Phos	1	622.286	3	-0.00017225	107.15	72.202	GEAAAERPGEAAVASSPSK	_GEAAAERPGEAAVASSPS(ph)K_	A0A087WZH7;P29966	MARCKS	Myristoylated alanine-rich C-kinase substrate
Phospho (STY)	R3_TiO2_Phos	1	932.925	2	-0.00067822	188.34	139.84	GEAAAERPGEAAVASSPSK	_GEAAAERPGEAAVASS(ph)PSK_	A0A087WZH7;P29966	MARCKS	Myristoylated alanine-rich C-kinase substrate
Phospho (STY)	R3_FeNTA_Phos_rpt	1	628.577	3	0.00013655	77.372	56.521	GEEGSDDDETENGPKPK	_GEEGS(ph)DDDETENGPKPK_	Q6PD62	CTR9	RNA polymerase-associated protein CTR9 homolog
Phospho (STY)	R3_FeNTA_Phos_rpt	1	942.363	2	0.0017067	309.35	242.37	GEEGSDDDETENGPKPK	_GEEGS(ph)DDDETENGPKPK_	Q6PD62	CTR9	RNA polymerase-associated protein CTR9 homolog
Phospho (STY)	R3_TiO2_Phos	1	942.363	2	-0.0001148	249.36	195.29	GEEGSDDDETENGPKPK	_GEEGS(ph)DDDETENGPKPK_	Q6PD62	CTR9	RNA polymerase-associated protein CTR9 homolog
Phospho (STY)	R1_FeNTA_Phos	1	681.281	2	0.0004225	133.42	106.3	GEPNVSYICSR	_GEPNVS(ph)YICSR_	P49841;A8MT37;P49840	GSK3B;GSK3A	Glycogen synthase kinase-3 beta;Glycogen synthase kinase-3 alpha
Phospho (STY)	R1_TiO2_Phos	1	681.281	2	0.00043311	157.33	118.56	GEPNVSYICSR	_GEPNVS(ph)YICSR_	P49841;A8MT37;P49840	GSK3B;GSK3A	Glycogen synthase kinase-3 beta;Glycogen synthase kinase-3 alpha
Phospho (STY)	R2_TiO2_Phos	1	681.281	2	0.00059977	146.71	104.24	GEPNVSYICSR	_GEPNVS(ph)YICSR_	P49841;A8MT37;P49840	GSK3B;GSK3A	Glycogen synthase kinase-3 beta;Glycogen synthase kinase-3 alpha
Phospho (STY)	R3_FeNTA_Phos_rpt	1	681.281	2	0.00067589	133.42	95.48	GEPNVSYICSR	_GEPNVS(ph)YICSR_	P49841;A8MT37;P49840	GSK3B;GSK3A	Glycogen synthase kinase-3 beta;Glycogen synthase kinase-3 alpha
Phospho (STY)	R3_TiO2_Phos	1	681.281	2	-0.00014205	108.35	58.633	GEPNVSYICSR	_GEPNVSY(ph)ICSR_	P49841;A8MT37;P49840	GSK3B;GSK3A	Glycogen synthase kinase-3 beta;Glycogen synthase kinase-3 alpha
Phospho (STY)	R3_TiO2_Phos	1	681.281	2	6.2327e-05	123.01	76.211	GEPNVSYICSR	_GEPNVS(ph)YICSR_	P49841;A8MT37;P49840	GSK3B;GSK3A	Glycogen synthase kinase-3 beta;Glycogen synthase kinase-3 alpha
3 Phospho (STY)	R1_FeNTA_Phos	3	1290.9	2	NaN	136.53	110.95	GFEEEHKDSDDDSSDDEQEK	_GFEEEHKDS(ph)DDDS(ph)S(ph)DDEQEK_	A0A087WZZ5;E9PPJ0;Q13435	SF3B2	Splicing factor 3B subunit 2
3 Phospho (STY)	R1_FeNTA_Phos	3	1290.9	2	NaN	152.63	108.94	GFEEEHKDSDDDSSDDEQEK	_GFEEEHKDS(ph)DDDS(ph)S(ph)DDEQEK_	A0A087WZZ5;E9PPJ0;Q13435	SF3B2	Splicing factor 3B subunit 2
3 Phospho (STY)	R1_TiO2_Phos	3	1290.9	2	NaN	152.47	133.26	GFEEEHKDSDDDSSDDEQEK	_GFEEEHKDS(ph)DDDS(ph)S(ph)DDEQEK_	A0A087WZZ5;E9PPJ0;Q13435	SF3B2	Splicing factor 3B subunit 2
3 Phospho (STY)	R2_TiO2_Phos	3	1290.9	2	NaN	157.01	130.3	GFEEEHKDSDDDSSDDEQEK	_GFEEEHKDS(ph)DDDS(ph)S(ph)DDEQEK_	A0A087WZZ5;E9PPJ0;Q13435	SF3B2	Splicing factor 3B subunit 2
3 Phospho (STY)	R3_FeNTA_Phos_rpt	3	1290.9	2	NaN	179.7	146.46	GFEEEHKDSDDDSSDDEQEK	_GFEEEHKDS(ph)DDDS(ph)S(ph)DDEQEK_	A0A087WZZ5;E9PPJ0;Q13435	SF3B2	Splicing factor 3B subunit 2
Phospho (STY)	R1_FeNTA_Phos	1	757.327	2	0.00028232	136.14	79.504	GFGFGQGAGALVHSE	_GFGFGQGAGALVHS(ph)E_	P21291;E9PP21	CSRP1	Cysteine and glycine-rich protein 1
Phospho (STY)	R1_TiO2_Phos	1	757.327	2	-0.00012676	164.7	116.1	GFGFGQGAGALVHSE	_GFGFGQGAGALVHS(ph)E_	P21291;E9PP21	CSRP1	Cysteine and glycine-rich protein 1
Phospho (STY)	R2_TiO2_Phos	1	757.327	2	0.00039775	146.27	88.723	GFGFGQGAGALVHSE	_GFGFGQGAGALVHS(ph)E_	P21291;E9PP21	CSRP1	Cysteine and glycine-rich protein 1
Phospho (STY)	R3_FeNTA_Phos_rpt	1	757.327	2	-9.9098e-05	157.37	110.19	GFGFGQGAGALVHSE	_GFGFGQGAGALVHS(ph)E_	P21291;E9PP21	CSRP1	Cysteine and glycine-rich protein 1
Phospho (STY)	R3_TiO2_Phos	1	757.327	2	-9.4597e-07	162.64	114.46	GFGFGQGAGALVHSE	_GFGFGQGAGALVHS(ph)E_	P21291;E9PP21	CSRP1	Cysteine and glycine-rich protein 1
Phospho (STY)	R1_TiO2_Phos	1	578.737	2	-0.00014146	118.61	72.577	GFSDSGGGPPAK	_GFS(ph)DSGGGPPAK_	Q9H307;G3V5F0;G3V579	PNN	Pinin
Phospho (STY)	R3_FeNTA_Phos_rpt	1	578.737	2	0.00074735	115.37	68.643	GFSDSGGGPPAK	_GFS(ph)DSGGGPPAK_	Q9H307;G3V5F0;G3V579	PNN	Pinin
Phospho (STY)	R1_FeNTA_Phos	1	515.734	2	NaN	96.113	61.941	GFSLEELR	_GFS(ph)LEELR_	J3QSB4;P26373	RPL13	60S ribosomal protein L13
Phospho (STY)	R1_FeNTA_Phos	1	697.803	2	-6.7151e-05	172.32	130.47	GFSQYGVSGSPTK	_GFSQYGVSGS(ph)PTK_	Q9NXC5	MIOS	WD repeat-containing protein mio
Phospho (STY)	R1_TiO2_Phos	1	697.803	2	0.00070599	179.97	140.96	GFSQYGVSGSPTK	_GFSQYGVSGS(ph)PTK_	Q9NXC5	MIOS	WD repeat-containing protein mio
Phospho (STY)	R3_FeNTA_Phos_rpt	1	697.803	2	0.00074899	191.15	135.31	GFSQYGVSGSPTK	_GFSQYGVSGS(ph)PTK_	Q9NXC5	MIOS	WD repeat-containing protein mio
2 Phospho (STY)	R3_FeNTA_Phos_rpt	2	767.297	2	0.00021927	102.15	42.036	GGDSIGETPTPGASK	_GGDSIGET(ph)PT(ph)PGASK_	O75533	SF3B1	Splicing factor 3B subunit 1
2 Phospho (STY)	R3_TiO2_Phos	2	767.297	2	-0.00045692	155.37	96.08	GGDSIGETPTPGASK	_GGDSIGET(ph)PT(ph)PGASK_	O75533	SF3B1	Splicing factor 3B subunit 1
Phospho (STY)	R1_FeNTA_Phos	1	930.371	2	0.00052099	231.4	164.83	GGGSCSGSAGGGGSGSLPSQR	_GGGSCSGSAGGGGS(ph)GSLPSQR_	O15234	CASC3	Protein CASC3
Phospho (STY)	R2_TiO2_Phos	1	930.371	2	0.00027592	205.84	137.85	GGGSCSGSAGGGGSGSLPSQR	_GGGSCSGSAGGGGS(ph)GSLPSQR_	O15234	CASC3	Protein CASC3
Phospho (STY)	R3_FeNTA_Phos_rpt	1	930.371	2	0.00063051	152.09	78.884	GGGSCSGSAGGGGSGSLPSQR	_GGGSCSGSAGGGGS(ph)GSLPSQR_	O15234	CASC3	Protein CASC3
Phospho (STY)	R3_TiO2_Phos	1	930.371	2	0.00046885	221.05	140.33	GGGSCSGSAGGGGSGSLPSQR	_GGGSCSGSAGGGGS(ph)GSLPSQR_	O15234	CASC3	Protein CASC3
Phospho (STY)	R3_FeNTA_Phos_rpt	1	896.388	2	-0.00032856	262.24	186.59	GGLLTSEEDSGFSTSPK	_GGLLTSEEDSGFSTS(ph)PK_	A0A0A0MTF7;Q9UQR1	ZNF148	Zinc finger protein 148
Phospho (STY)	R1_TiO2_Phos	1	584.256	2	-8.4234e-05	106.76	81.136	GGLSPANDTGAK	_GGLS(ph)PANDTGAK_	P30419;K7EN42;B7Z8J4	NMT1	Glycylpeptide N-tetradecanoyltransferase 1
Phospho (STY)	R3_FeNTA_Phos_rpt	1	584.256	2	0.0001429	134.4	98.008	GGLSPANDTGAK	_GGLS(ph)PANDTGAK_	P30419;K7EN42;B7Z8J4	NMT1	Glycylpeptide N-tetradecanoyltransferase 1
Phospho (STY)	R3_TiO2_Phos	1	584.256	2	0.00039438	130.47	90.595	GGLSPANDTGAK	_GGLS(ph)PANDTGAK_	P30419;K7EN42;B7Z8J4	NMT1	Glycylpeptide N-tetradecanoyltransferase 1
Phospho (STY)	R1_FeNTA_Phos	1	707.317	2	5.5531e-05	249.36	197.64	GGVTGSPEASISGSK	_GGVTGS(ph)PEASISGSK_	Q09666	AHNAK	Neuroblast differentiation-associated protein AHNAK
Phospho (STY)	R1_TiO2_Phos	1	707.317	2	8.635e-05	197.17	171.94	GGVTGSPEASISGSK	_GGVTGS(ph)PEASISGSK_	Q09666	AHNAK	Neuroblast differentiation-associated protein AHNAK
Phospho (STY)	R2_FeNTA_Phos	1	707.317	2	0.00022564	127.2	101.31	GGVTGSPEASISGSK	_GGVTGS(ph)PEASISGSK_	Q09666	AHNAK	Neuroblast differentiation-associated protein AHNAK
Phospho (STY)	R2_TiO2_Phos	1	707.317	2	-0.00012677	228.9	182.1	GGVTGSPEASISGSK	_GGVTGS(ph)PEASISGSK_	Q09666	AHNAK	Neuroblast differentiation-associated protein AHNAK
Phospho (STY)	R3_FeNTA_Phos_rpt	1	707.317	2	1.5221e-08	144.4	113.85	GGVTGSPEASISGSK	_GGVTGS(ph)PEASISGSK_	Q09666	AHNAK	Neuroblast differentiation-associated protein AHNAK
Phospho (STY)	R3_TiO2_Phos	1	707.317	2	0.00010999	228.11	179.92	GGVTGSPEASISGSK	_GGVTGS(ph)PEASISGSK_	Q09666	AHNAK	Neuroblast differentiation-associated protein AHNAK
Phospho (STY)	R3_TiO2_Phos	1	707.317	2	0.0010538	181.69	121.61	GGVTGSPEASISGSK	_GGVTGSPEASISGS(ph)K_	Q09666	AHNAK	Neuroblast differentiation-associated protein AHNAK
2 Phospho (STY)	R1_FeNTA_Phos	2	953.913	2	0.00083114	190.1	103.02	GGVTGSPEASISGSKGDLK	_GGVTGS(ph)PEASISGS(ph)KGDLK_	Q09666	AHNAK	Neuroblast differentiation-associated protein AHNAK
2 Phospho (STY)	R1_TiO2_Phos	2	953.913	2	-0.00044892	174.81	130.37	GGVTGSPEASISGSKGDLK	_GGVTGS(ph)PEASISGS(ph)KGDLK_	Q09666	AHNAK	Neuroblast differentiation-associated protein AHNAK
2 Phospho (STY)	R2_TiO2_Phos	2	953.913	2	0.0020139	165.03	100.78	GGVTGSPEASISGSKGDLK	_GGVTGS(ph)PEASISGS(ph)KGDLK_	Q09666	AHNAK	Neuroblast differentiation-associated protein AHNAK
2 Phospho (STY)	R3_TiO2_Phos	2	953.913	2	0.0011744	135.33	71.228	GGVTGSPEASISGSKGDLK	_GGVTGS(ph)PEASISGS(ph)KGDLK_	Q09666	AHNAK	Neuroblast differentiation-associated protein AHNAK
2 Phospho (STY)	R3_TiO2_Phos	2	953.913	2	NaN	102.07	50.422	GGVTGSPEASISGSKGDLK	_GGVT(ph)GSPEASIS(ph)GSKGDLK_	Q09666	AHNAK	Neuroblast differentiation-associated protein AHNAK
Phospho (STY)	R1_TiO2_Phos	1	913.93	2	0.00026586	196.83	132.59	GGVTGSPEASISGSKGDLK	_GGVTGSPEASISGS(ph)KGDLK_	Q09666	AHNAK	Neuroblast differentiation-associated protein AHNAK
Phospho (STY)	R2_TiO2_Phos	1	913.93	2	0.0017466	207.81	123.46	GGVTGSPEASISGSKGDLK	_GGVTGSPEASISGS(ph)KGDLK_	Q09666	AHNAK	Neuroblast differentiation-associated protein AHNAK
Phospho (STY)	R3_TiO2_Phos	1	913.93	2	0.0014605	223.86	134.2	GGVTGSPEASISGSKGDLK	_GGVTGSPEASISGS(ph)KGDLK_	Q09666	AHNAK	Neuroblast differentiation-associated protein AHNAK
Phospho (STY)	R1_TiO2_Phos	1	751.353	3	0.0010417	109.42	84.401	GHLSRPEAQSLSPYTTSANR	_GHLSRPEAQSLS(ph)PYTTSANR_	O94776	MTA2	Metastasis-associated protein MTA2
Phospho (STY)	R2_TiO2_Phos	1	751.353	3	0.0011393	80.813	50.706	GHLSRPEAQSLSPYTTSANR	_GHLSRPEAQSLS(ph)PYTTSANR_	O94776	MTA2	Metastasis-associated protein MTA2
2 Phospho (STY)	R1_TiO2_Phos	2	678.304	2	0.0001094	107.69	52.424	GIGTPPNTTPIK	_GIGT(ph)PPNTT(ph)PIK_	D6RIS1;D6R9V2;O96028	WHSC1	Histone-lysine N-methyltransferase NSD2
2 Phospho (STY)	R2_TiO2_Phos	2	678.304	2	0.00010289	85.271	38.427	GIGTPPNTTPIK	_GIGT(ph)PPNT(ph)TPIK_	D6RIS1;D6R9V2;O96028	WHSC1	Histone-lysine N-methyltransferase NSD2
Phospho (STY)	R2_TiO2_Phos	1	706.837	2	0.000426	165.78	119.66	GILAADESTGSIAK	_GILAADEST(ph)GSIAK_	P04075;H3BPS8;H3BQN4;J3KPS3;H3BUH7	ALDOA	Fructose-bisphosphate aldolase A;Fructose-bisphosphate aldolase
Phospho (STY)	R3_FeNTA_Phos_rpt	1	706.837	2	0.00097925	133.87	84.332	GILAADESTGSIAK	_GILAADESTGS(ph)IAK_	P04075;H3BPS8;H3BQN4;J3KPS3;H3BUH7	ALDOA	Fructose-bisphosphate aldolase A;Fructose-bisphosphate aldolase
Phospho (STY)	R1_FeNTA_Phos	1	542.265	2	-9.1401e-05	114.89	80.807	GISPIVFDR	_GIS(ph)PIVFDR_	J3QR07;Q96MU7	YTHDC1	YTH domain-containing protein 1
Phospho (STY)	R1_TiO2_Phos	1	542.265	2	-0.00092153	127.83	79.049	GISPIVFDR	_GIS(ph)PIVFDR_	J3QR07;Q96MU7	YTHDC1	YTH domain-containing protein 1
Phospho (STY)	R2_TiO2_Phos	1	542.265	2	-0.00074682	125.23	86.308	GISPIVFDR	_GIS(ph)PIVFDR_	J3QR07;Q96MU7	YTHDC1	YTH domain-containing protein 1
Phospho (STY)	R3_FeNTA_Phos_rpt	1	542.265	2	-0.00052879	123.62	62.837	GISPIVFDR	_GIS(ph)PIVFDR_	J3QR07;Q96MU7	YTHDC1	YTH domain-containing protein 1
Phospho (STY)	R3_TiO2_Phos	1	542.265	2	-0.00067001	128.03	95.035	GISPIVFDR	_GIS(ph)PIVFDR_	J3QR07;Q96MU7	YTHDC1	YTH domain-containing protein 1
Phospho (STY)	R1_FeNTA_Phos	1	729.306	2	-0.00017774	146.84	127.64	GKASPFEEDQNR	_GKAS(ph)PFEEDQNR_	C9JW01;A0A0C4DG68;A0A0A0MR59;Q8TB72	PUM2	Pumilio homolog 2
Phospho (STY)	R1_TiO2_Phos	1	729.306	2	0.00023366	172.09	148.58	GKASPFEEDQNR	_GKAS(ph)PFEEDQNR_	C9JW01;A0A0C4DG68;A0A0A0MR59;Q8TB72	PUM2	Pumilio homolog 2
Phospho (STY)	R2_TiO2_Phos	1	729.306	2	0.00075402	171.11	141.94	GKASPFEEDQNR	_GKAS(ph)PFEEDQNR_	C9JW01;A0A0C4DG68;A0A0A0MR59;Q8TB72	PUM2	Pumilio homolog 2
Phospho (STY)	R3_FeNTA_Phos_rpt	1	729.306	2	-3.6837e-05	157.37	142.56	GKASPFEEDQNR	_GKAS(ph)PFEEDQNR_	C9JW01;A0A0C4DG68;A0A0A0MR59;Q8TB72	PUM2	Pumilio homolog 2
Phospho (STY)	R3_FeNTA_Phos_rpt	1	486.54	3	-0.00028106	83.137	45.441	GKASPFEEDQNR	_GKAS(ph)PFEEDQNR_	C9JW01;A0A0C4DG68;A0A0A0MR59;Q8TB72	PUM2	Pumilio homolog 2
Phospho (STY)	R3_TiO2_Phos	1	729.306	2	0.00065056	130.47	109.47	GKASPFEEDQNR	_GKAS(ph)PFEEDQNR_	C9JW01;A0A0C4DG68;A0A0A0MR59;Q8TB72	PUM2	Pumilio homolog 2
Phospho (STY)	R1_TiO2_Phos	1	825.314	2	-0.00037928	143.05	104.23	GLLYDSDEEDEER	_GLLYDS(ph)DEEDEER_	P49736	MCM2	DNA replication licensing factor MCM2
Phospho (STY)	R2_TiO2_Phos	1	825.314	2	6.3612e-05	173.25	135.02	GLLYDSDEEDEER	_GLLYDS(ph)DEEDEER_	P49736	MCM2	DNA replication licensing factor MCM2
Phospho (STY)	R3_TiO2_Phos	1	825.314	2	-0.00015962	168	120.38	GLLYDSDEEDEER	_GLLYDS(ph)DEEDEER_	P49736	MCM2	DNA replication licensing factor MCM2
Phospho (STY)	R1_FeNTA_Phos	1	987.41	2	0.0011279	241.39	241.39	GLLYDSDEEDEERPAR	_GLLYDS(ph)DEEDEERPAR_	P49736	MCM2	DNA replication licensing factor MCM2
Phospho (STY)	R1_TiO2_Phos	1	987.41	2	0.0017293	245.39	213	GLLYDSDEEDEERPAR	_GLLYDS(ph)DEEDEERPAR_	P49736	MCM2	DNA replication licensing factor MCM2
Phospho (STY)	R2_TiO2_Phos	1	987.41	2	0.00070728	216	184.94	GLLYDSDEEDEERPAR	_GLLYDS(ph)DEEDEERPAR_	P49736	MCM2	DNA replication licensing factor MCM2
Phospho (STY)	R2_TiO2_Phos	1	658.609	3	-0.00069374	84.297	77.078	GLLYDSDEEDEERPAR	_GLLYDS(ph)DEEDEERPAR_	P49736	MCM2	DNA replication licensing factor MCM2
Phospho (STY)	R3_FeNTA_Phos_rpt	1	987.41	2	0.0019535	211.49	210.02	GLLYDSDEEDEERPAR	_GLLYDS(ph)DEEDEERPAR_	P49736	MCM2	DNA replication licensing factor MCM2
Phospho (STY)	R3_TiO2_Phos	1	987.41	2	0.0010786	232.26	232.26	GLLYDSDEEDEERPAR	_GLLYDS(ph)DEEDEERPAR_	P49736	MCM2	DNA replication licensing factor MCM2
Phospho (STY)	R3_FeNTA_Phos_rpt	1	1033.99	2	0.00089094	219.21	156.74	GLNPDGTPALSTLGGFSPASK	_GLNPDGTPALSTLGGFS(ph)PASK_	Q9UK58;H7C4G1	CCNL1	Cyclin-L1
2 Phospho (STY)	R1_FeNTA_Phos	2	891.077	3	-4.2518e-05	73.459	47.794	GLNPDGTPALSTLGGFSPASKPSSPR	_GLNPDGTPALS(ph)TLGGFSPASKPSS(ph)PR_	Q9UK58	CCNL1	Cyclin-L1
2 Phospho (STY)	R1_FeNTA_Phos	2	1336.11	2	0.00018267	188.53	165.88	GLNPDGTPALSTLGGFSPASKPSSPR	_GLNPDGTPALSTLGGFS(ph)PASKPSS(ph)PR_	Q9UK58	CCNL1	Cyclin-L1
2 Phospho (STY)	R1_TiO2_Phos	2	891.077	3	0.00066877	99.414	78.021	GLNPDGTPALSTLGGFSPASKPSSPR	_GLNPDGTPALSTLGGFS(ph)PASKPS(ph)SPR_	Q9UK58	CCNL1	Cyclin-L1
2 Phospho (STY)	R1_TiO2_Phos	2	1336.11	2	0.0024018	137.4	91.485	GLNPDGTPALSTLGGFSPASKPSSPR	_GLNPDGTPALSTLGGFS(ph)PASKPSS(ph)PR_	Q9UK58	CCNL1	Cyclin-L1
2 Phospho (STY)	R1_TiO2_Phos	2	1336.11	2	0.0013506	168.45	132.1	GLNPDGTPALSTLGGFSPASKPSSPR	_GLNPDGTPALSTLGGFS(ph)PASKPSS(ph)PR_	Q9UK58	CCNL1	Cyclin-L1
2 Phospho (STY)	R1_TiO2_Phos	2	1336.11	2	0.0010063	135.06	94.414	GLNPDGTPALSTLGGFSPASKPSSPR	_GLNPDGTPALSTLGGFS(ph)PASKPSS(ph)PR_	Q9UK58	CCNL1	Cyclin-L1
2 Phospho (STY)	R2_TiO2_Phos	2	891.077	3	0.00061772	98.839	98.839	GLNPDGTPALSTLGGFSPASKPSSPR	_GLNPDGTPALSTLGGFS(ph)PASKPS(ph)SPR_	Q9UK58	CCNL1	Cyclin-L1
2 Phospho (STY)	R2_TiO2_Phos	2	1336.11	2	0.00050777	135.17	96.425	GLNPDGTPALSTLGGFSPASKPSSPR	_GLNPDGTPALSTLGGFS(ph)PASKPSS(ph)PR_	Q9UK58	CCNL1	Cyclin-L1
2 Phospho (STY)	R2_TiO2_Phos	2	1336.11	2	0.00014503	157.68	115.49	GLNPDGTPALSTLGGFSPASKPSSPR	_GLNPDGTPALSTLGGFS(ph)PASKPS(ph)SPR_	Q9UK58	CCNL1	Cyclin-L1
2 Phospho (STY)	R2_TiO2_Phos	2	1336.11	2	0.0033064	138.99	102.3	GLNPDGTPALSTLGGFSPASKPSSPR	_GLNPDGTPALSTLGGFS(ph)PASKPS(ph)SPR_	Q9UK58	CCNL1	Cyclin-L1
2 Phospho (STY)	R3_FeNTA_Phos_rpt	2	891.077	3	-0.00017493	63.883	35.705	GLNPDGTPALSTLGGFSPASKPSSPR	_GLNPDGTPALST(ph)LGGFSPASKPS(ph)SPR_	Q9UK58	CCNL1	Cyclin-L1
2 Phospho (STY)	R3_TiO2_Phos	2	891.077	3	0.00095545	67.11	45.819	GLNPDGTPALSTLGGFSPASKPSSPR	_GLNPDGTPALSTLGGFS(ph)PASKPS(ph)SPR_	Q9UK58	CCNL1	Cyclin-L1
2 Phospho (STY)	R3_TiO2_Phos	2	1336.11	2	0.0010577	160.23	122.11	GLNPDGTPALSTLGGFSPASKPSSPR	_GLNPDGTPALSTLGGFS(ph)PASKPS(ph)SPR_	Q9UK58	CCNL1	Cyclin-L1
3 Phospho (STY)	R1_TiO2_Phos	3	917.732	3	0.0013766	127.14	104.19	GLNPDGTPALSTLGGFSPASKPSSPR	_GLNPDGTPALSTLGGFS(ph)PAS(ph)KPS(ph)SPR_	Q9UK58	CCNL1	Cyclin-L1
3 Phospho (STY)	R2_TiO2_Phos	3	917.732	3	0.0014657	77.301	60.5	GLNPDGTPALSTLGGFSPASKPSSPR	_GLNPDGTPALSTLGGFS(ph)PAS(ph)KPS(ph)SPR_	Q9UK58	CCNL1	Cyclin-L1
3 Phospho (STY)	R3_TiO2_Phos	3	917.732	3	0.00047177	61.903	60.635	GLNPDGTPALSTLGGFSPASKPSSPR	_GLNPDGTPALSTLGGFS(ph)PAS(ph)KPSS(ph)PR_	Q9UK58	CCNL1	Cyclin-L1
3 Phospho (STY)	R3_TiO2_Phos	3	917.732	3	NaN	45.511	9.677	GLNPDGTPALSTLGGFSPASKPSSPR	_GLNPDGTPALS(ph)T(ph)LGGFSPASKPS(ph)SPR_	Q9UK58	CCNL1	Cyclin-L1
Oxidation (M),2 Phospho (STY)	R3_TiO2_Phos	2	702.293	2	-5.1544e-05	75.911	41.733	GLSPAMSPALQR	_GLS(ph)PAM(ox)S(ph)PALQR_	Q96DF8	DGCR14	Protein DGCR14
Phospho (STY)	R1_FeNTA_Phos	1	1066.95	2	0.00033169	261.17	207.31	GLVAAYSGDSDNEEELVER	_GLVAAYSGDS(ph)DNEEELVER_	P52756	RBM5	RNA-binding protein 5
Phospho (STY)	R1_TiO2_Phos	1	1066.95	2	0.00027305	228.11	191.02	GLVAAYSGDSDNEEELVER	_GLVAAYSGDS(ph)DNEEELVER_	P52756	RBM5	RNA-binding protein 5
Phospho (STY)	R1_TiO2_Phos	1	711.639	3	-0.00063478	220.59	180.31	GLVAAYSGDSDNEEELVER	_GLVAAYS(ph)GDSDNEEELVER_	P52756	RBM5	RNA-binding protein 5
Phospho (STY)	R2_TiO2_Phos	1	1066.95	2	0.0012895	228.11	165.77	GLVAAYSGDSDNEEELVER	_GLVAAYSGDS(ph)DNEEELVER_	P52756	RBM5	RNA-binding protein 5
Phospho (STY)	R3_FeNTA_Phos_rpt	1	1066.95	2	0.00057982	228.11	186.72	GLVAAYSGDSDNEEELVER	_GLVAAYSGDS(ph)DNEEELVER_	P52756	RBM5	RNA-binding protein 5
Phospho (STY)	R3_TiO2_Phos	1	1066.95	2	0.0015414	228.11	179.55	GLVAAYSGDSDNEEELVER	_GLVAAYSGDS(ph)DNEEELVER_	P52756	RBM5	RNA-binding protein 5
2 Phospho (STY)	R1_TiO2_Phos	2	1106.94	2	0.00013712	184.34	151.41	GLVAAYSGDSDNEEELVER	_GLVAAYS(ph)GDS(ph)DNEEELVER_	P52756	RBM5	RNA-binding protein 5
2 Phospho (STY)	R2_TiO2_Phos	2	1106.94	2	0.00050101	162.72	137.13	GLVAAYSGDSDNEEELVER	_GLVAAYS(ph)GDS(ph)DNEEELVER_	P52756	RBM5	RNA-binding protein 5
2 Phospho (STY)	R3_TiO2_Phos	2	1058.39	2	0.0020922	152.13	114.96	GLVAAYSGESDSEEEQER	_GLVAAYSGES(ph)DS(ph)EEEQER_	A0A0A0MR66;P98175	RBM10	RNA-binding protein 10
Phospho (STY)	R1_FeNTA_Phos	1	850.884	2	0.00052995	186.08	149.55	GLYDGPVCEVSVTPK	_GLYDGPVCEVSVT(ph)PK_	Q16555	DPYSL2	Dihydropyrimidinase-related protein 2
Phospho (STY)	R1_TiO2_Phos	1	850.884	2	9.6133e-05	156.57	127.78	GLYDGPVCEVSVTPK	_GLYDGPVCEVSVT(ph)PK_	Q16555	DPYSL2	Dihydropyrimidinase-related protein 2
Phospho (STY)	R2_TiO2_Phos	1	850.884	2	-0.00024927	200.81	169.94	GLYDGPVCEVSVTPK	_GLYDGPVCEVSVT(ph)PK_	Q16555	DPYSL2	Dihydropyrimidinase-related protein 2
Phospho (STY)	R3_FeNTA_Phos_rpt	1	850.884	2	0.00014505	238.12	209.48	GLYDGPVCEVSVTPK	_GLYDGPVCEVSVT(ph)PK_	Q16555	DPYSL2	Dihydropyrimidinase-related protein 2
Phospho (STY)	R3_TiO2_Phos	1	850.884	2	-8.9419e-05	199.65	170.66	GLYDGPVCEVSVTPK	_GLYDGPVCEVSVT(ph)PK_	Q16555	DPYSL2	Dihydropyrimidinase-related protein 2
Oxidation (M),Phospho (STY)	R1_TiO2_Phos	1	1130.15	3	0.0009586	62.398	37.754	GMPPGLQGQSVSSGSSEIKSDDEGDENLQDTK	_GM(ox)PPGLQGQSVSSGSSEIKS(ph)DDEGDENLQDTK_	H3BPJ7;H3BTP3;E9PH57;P15884	TCF4	Transcription factor 4
Oxidation (M),Phospho (STY)	R2_TiO2_Phos	1	1130.15	3	0.0012121	60.348	32.309	GMPPGLQGQSVSSGSSEIKSDDEGDENLQDTK	_GM(ox)PPGLQGQSVSSGSSEIKS(ph)DDEGDENLQDTK_	H3BPJ7;H3BTP3;E9PH57;P15884	TCF4	Transcription factor 4
Phospho (STY)	R1_FeNTA_Phos	1	861.378	2	0.00046551	148.78	96.537	GMYDGPVFDLTTTPK	_GMYDGPVFDLTTT(ph)PK_	Q14195;H0YBT4	DPYSL3	Dihydropyrimidinase-related protein 3
Phospho (STY)	R1_TiO2_Phos	1	861.378	2	0.00087232	163.45	120.64	GMYDGPVFDLTTTPK	_GMYDGPVFDLTTT(ph)PK_	Q14195;H0YBT4	DPYSL3	Dihydropyrimidinase-related protein 3
Phospho (STY)	R3_FeNTA_Phos_rpt	1	861.378	2	0.00033241	184.01	140.24	GMYDGPVFDLTTTPK	_GMYDGPVFDLTTT(ph)PK_	Q14195;H0YBT4	DPYSL3	Dihydropyrimidinase-related protein 3
Oxidation (M),Phospho (STY)	R3_FeNTA_Phos_rpt	1	869.376	2	0.00043926	163.45	127.95	GMYDGPVFDLTTTPK	_GM(ox)YDGPVFDLTTT(ph)PK_	Q14195;H0YBT4	DPYSL3	Dihydropyrimidinase-related protein 3
Oxidation (M),Phospho (STY)	R3_TiO2_Phos	1	869.376	2	0.0009508	172.09	121.61	GMYDGPVFDLTTTPK	_GM(ox)YDGPVFDLTTT(ph)PK_	Q14195;H0YBT4	DPYSL3	Dihydropyrimidinase-related protein 3
Phospho (STY)	R1_FeNTA_Phos	1	708.983	3	0.00017208	108.75	86.016	GNAEGSSDEEGKLVIDEPAK	_GNAEGSS(ph)DEEGKLVIDEPAK_	P51858	HDGF	Hepatoma-derived growth factor
Phospho (STY)	R1_FeNTA_Phos	1	1062.97	2	0.0010156	228.19	158.39	GNAEGSSDEEGKLVIDEPAK	_GNAEGSS(ph)DEEGKLVIDEPAK_	P51858	HDGF	Hepatoma-derived growth factor
Phospho (STY)	R1_TiO2_Phos	1	1062.97	2	0.0015942	269.39	191.57	GNAEGSSDEEGKLVIDEPAK	_GNAEGSS(ph)DEEGKLVIDEPAK_	P51858	HDGF	Hepatoma-derived growth factor
Phospho (STY)	R1_TiO2_Phos	1	708.983	3	-0.0011204	81.606	41.692	GNAEGSSDEEGKLVIDEPAK	_GNAEGSS(ph)DEEGKLVIDEPAK_	P51858	HDGF	Hepatoma-derived growth factor
Phospho (STY)	R1_TiO2_Phos	1	708.983	3	0.00011651	67.644	39.226	GNAEGSSDEEGKLVIDEPAK	_GNAEGSS(ph)DEEGKLVIDEPAK_	P51858	HDGF	Hepatoma-derived growth factor
Phospho (STY)	R1_TiO2_Phos	1	708.983	3	0.00010886	75.608	40.571	GNAEGSSDEEGKLVIDEPAK	_GNAEGS(ph)SDEEGKLVIDEPAK_	P51858	HDGF	Hepatoma-derived growth factor
Phospho (STY)	R2_TiO2_Phos	1	708.983	3	-0.0004193	118.05	93.696	GNAEGSSDEEGKLVIDEPAK	_GNAEGSS(ph)DEEGKLVIDEPAK_	P51858	HDGF	Hepatoma-derived growth factor
Phospho (STY)	R2_TiO2_Phos	1	1062.97	2	0.0033287	282.97	218.27	GNAEGSSDEEGKLVIDEPAK	_GNAEGS(ph)SDEEGKLVIDEPAK_	P51858	HDGF	Hepatoma-derived growth factor
Phospho (STY)	R3_FeNTA_Phos_rpt	1	708.983	3	0.00034497	96.153	74.38	GNAEGSSDEEGKLVIDEPAK	_GNAEGS(ph)SDEEGKLVIDEPAK_	P51858	HDGF	Hepatoma-derived growth factor
Phospho (STY)	R3_FeNTA_Phos_rpt	1	1062.97	2	0.0020385	186.89	138.69	GNAEGSSDEEGKLVIDEPAK	_GNAEGSS(ph)DEEGKLVIDEPAK_	P51858	HDGF	Hepatoma-derived growth factor
Phospho (STY)	R3_TiO2_Phos	1	708.983	3	-0.00068071	144.3	110.65	GNAEGSSDEEGKLVIDEPAK	_GNAEGSS(ph)DEEGKLVIDEPAK_	P51858	HDGF	Hepatoma-derived growth factor
Phospho (STY)	R3_TiO2_Phos	1	1062.97	2	0.003006	288.96	212.43	GNAEGSSDEEGKLVIDEPAK	_GNAEGSS(ph)DEEGKLVIDEPAK_	P51858	HDGF	Hepatoma-derived growth factor
2 Phospho (STY)	R1_FeNTA_Phos	2	735.638	3	-0.00014777	142.54	142.54	GNAEGSSDEEGKLVIDEPAK	_GNAEGS(ph)S(ph)DEEGKLVIDEPAK_	P51858	HDGF	Hepatoma-derived growth factor
2 Phospho (STY)	R1_FeNTA_Phos	2	1102.95	2	0.0007543	178.73	139.11	GNAEGSSDEEGKLVIDEPAK	_GNAEGS(ph)S(ph)DEEGKLVIDEPAK_	P51858	HDGF	Hepatoma-derived growth factor
2 Phospho (STY)	R1_TiO2_Phos	2	1102.95	2	0.00064163	151.58	143.72	GNAEGSSDEEGKLVIDEPAK	_GNAEGS(ph)S(ph)DEEGKLVIDEPAK_	P51858	HDGF	Hepatoma-derived growth factor
2 Phospho (STY)	R1_TiO2_Phos	2	735.638	3	0.00029454	147.49	126.43	GNAEGSSDEEGKLVIDEPAK	_GNAEGS(ph)S(ph)DEEGKLVIDEPAK_	P51858	HDGF	Hepatoma-derived growth factor
2 Phospho (STY)	R2_FeNTA_Phos	2	1102.95	2	0.0011637	156.61	118.84	GNAEGSSDEEGKLVIDEPAK	_GNAEGS(ph)S(ph)DEEGKLVIDEPAK_	P51858	HDGF	Hepatoma-derived growth factor
2 Phospho (STY)	R2_TiO2_Phos	2	1102.95	2	0.0011684	150.63	101.83	GNAEGSSDEEGKLVIDEPAK	_GNAEGS(ph)S(ph)DEEGKLVIDEPAK_	P51858	HDGF	Hepatoma-derived growth factor
2 Phospho (STY)	R2_TiO2_Phos	2	735.638	3	-0.00049271	139.12	137.13	GNAEGSSDEEGKLVIDEPAK	_GNAEGS(ph)S(ph)DEEGKLVIDEPAK_	P51858	HDGF	Hepatoma-derived growth factor
2 Phospho (STY)	R3_FeNTA_Phos_rpt	2	1102.95	2	2.1301e-05	169.85	114.27	GNAEGSSDEEGKLVIDEPAK	_GNAEGS(ph)S(ph)DEEGKLVIDEPAK_	P51858	HDGF	Hepatoma-derived growth factor
2 Phospho (STY)	R3_FeNTA_Phos_rpt	2	735.638	3	5.56e-05	136.66	113.13	GNAEGSSDEEGKLVIDEPAK	_GNAEGS(ph)S(ph)DEEGKLVIDEPAK_	P51858	HDGF	Hepatoma-derived growth factor
2 Phospho (STY)	R3_TiO2_Phos	2	735.638	3	0.00078525	125.79	116.51	GNAEGSSDEEGKLVIDEPAK	_GNAEGS(ph)S(ph)DEEGKLVIDEPAK_	P51858	HDGF	Hepatoma-derived growth factor
2 Phospho (STY)	R3_TiO2_Phos	2	1102.95	2	0.0015011	145.73	102.61	GNAEGSSDEEGKLVIDEPAK	_GNAEGS(ph)S(ph)DEEGKLVIDEPAK_	P51858	HDGF	Hepatoma-derived growth factor
Phospho (STY)	R3_TiO2_Phos	1	608.808	2	-0.00017771	88.163	88.163	GNVVPSPLPTR	_GNVVPS(ph)PLPTR_	H3BNU9	CARHSP1
Phospho (STY)	R3_TiO2_Phos	1	1198.85	3	-0.00088324	160.69	117.59	GPENPQVEVLSEEEGEEEEEEEDILSLAEEK	_GPENPQVEVLS(ph)EEEGEEEEEEEDILSLAEEK_	Q70CQ2;A0A0C4DG73;H7C183	USP34	Ubiquitin carboxyl-terminal hydrolase 34;Ubiquitin carboxyl-terminal hydrolase
Phospho (STY)	R1_FeNTA_Phos	1	536.591	3	0.0003433	132.62	110.7	GPKPEPPGSGSPAPPR	_GPKPEPPGS(ph)GSPAPPR_	Q9UKJ3	GPATCH8	G patch domain-containing protein 8
Phospho (STY)	R1_TiO2_Phos	1	536.591	3	-0.00028863	150.13	131.07	GPKPEPPGSGSPAPPR	_GPKPEPPGSGS(ph)PAPPR_	Q9UKJ3	GPATCH8	G patch domain-containing protein 8
Phospho (STY)	R1_TiO2_Phos	1	804.383	2	0.00049165	140.75	122.16	GPKPEPPGSGSPAPPR	_GPKPEPPGS(ph)GSPAPPR_	Q9UKJ3	GPATCH8	G patch domain-containing protein 8
Phospho (STY)	R2_TiO2_Phos	1	536.591	3	-6.7217e-05	178.23	153.85	GPKPEPPGSGSPAPPR	_GPKPEPPGSGS(ph)PAPPR_	Q9UKJ3	GPATCH8	G patch domain-containing protein 8
Phospho (STY)	R3_FeNTA_Phos_rpt	1	536.591	3	0.00019031	76.329	38.141	GPKPEPPGSGSPAPPR	_GPKPEPPGSGS(ph)PAPPR_	Q9UKJ3	GPATCH8	G patch domain-containing protein 8
Phospho (STY)	R3_FeNTA_Phos_rpt	1	536.591	3	0.0003686	79.804	38.923	GPKPEPPGSGSPAPPR	_GPKPEPPGSGS(ph)PAPPR_	Q9UKJ3	GPATCH8	G patch domain-containing protein 8
Phospho (STY)	R3_TiO2_Phos	1	536.591	3	-2.0835e-05	164.56	106.77	GPKPEPPGSGSPAPPR	_GPKPEPPGSGS(ph)PAPPR_	Q9UKJ3	GPATCH8	G patch domain-containing protein 8
Phospho (STY)	R3_TiO2_Phos	1	536.591	3	-0.00026419	140.8	73.5	GPKPEPPGSGSPAPPR	_GPKPEPPGSGS(ph)PAPPR_	Q9UKJ3	GPATCH8	G patch domain-containing protein 8
Phospho (STY)	R1_FeNTA_Phos	1	734.335	2	0.00041743	168	110.2	GPLDGSPYAQVQR	_GPLDGS(ph)PYAQVQR_	F8VV64;Q63HR2;R4GMX1	TNS2	Tensin-2
Phospho (STY)	R1_TiO2_Phos	1	734.335	2	0.00081177	127.3	73.851	GPLDGSPYAQVQR	_GPLDGS(ph)PYAQVQR_	F8VV64;Q63HR2;R4GMX1	TNS2	Tensin-2
Phospho (STY)	R3_TiO2_Phos	1	734.335	2	0.00036481	123.72	63.558	GPLDGSPYAQVQR	_GPLDGS(ph)PYAQVQR_	F8VV64;Q63HR2;R4GMX1	TNS2	Tensin-2
Phospho (STY)	R1_TiO2_Phos	1	609.94	3	0.00057367	86.959	84.195	GPPQSPVFEGVYNNSR	_GPPQS(ph)PVFEGVYNNSR_	H3BUF6;Q8WWM7;H3BSK9	ATXN2L	Ataxin-2-like protein
Phospho (STY)	R1_TiO2_Phos	1	914.407	2	0.0020675	231.38	167.05	GPPQSPVFEGVYNNSR	_GPPQS(ph)PVFEGVYNNSR_	H3BUF6;Q8WWM7;H3BSK9	ATXN2L	Ataxin-2-like protein
Phospho (STY)	R1_TiO2_Phos	1	914.407	2	0.0023478	231.62	146.8	GPPQSPVFEGVYNNSR	_GPPQS(ph)PVFEGVYNNSR_	H3BUF6;Q8WWM7;H3BSK9	ATXN2L	Ataxin-2-like protein
Phospho (STY)	R1_TiO2_Phos	1	914.407	2	NaN	185.96	116.92	GPPQSPVFEGVYNNSR	_GPPQS(ph)PVFEGVYNNSR_	H3BUF6;Q8WWM7;H3BSK9	ATXN2L	Ataxin-2-like protein
Phospho (STY)	R1_TiO2_Phos	1	914.407	2	NaN	212.41	147.82	GPPQSPVFEGVYNNSR	_GPPQS(ph)PVFEGVYNNSR_	H3BUF6;Q8WWM7;H3BSK9	ATXN2L	Ataxin-2-like protein
Phospho (STY)	R1_TiO2_Phos	1	914.407	2	NaN	163.44	102.02	GPPQSPVFEGVYNNSR	_GPPQS(ph)PVFEGVYNNSR_	H3BUF6;Q8WWM7;H3BSK9	ATXN2L	Ataxin-2-like protein
Phospho (STY)	R2_TiO2_Phos	1	914.407	2	0.0010058	273.43	273.43	GPPQSPVFEGVYNNSR	_GPPQS(ph)PVFEGVYNNSR_	H3BUF6;Q8WWM7;H3BSK9	ATXN2L	Ataxin-2-like protein
Phospho (STY)	R2_TiO2_Phos	1	609.94	3	-0.00055332	134.81	134.81	GPPQSPVFEGVYNNSR	_GPPQS(ph)PVFEGVYNNSR_	H3BUF6;Q8WWM7;H3BSK9	ATXN2L	Ataxin-2-like protein
Phospho (STY)	R3_FeNTA_Phos_rpt	1	609.94	3	-0.00022636	106.76	73.456	GPPQSPVFEGVYNNSR	_GPPQS(ph)PVFEGVYNNSR_	H3BUF6;Q8WWM7;H3BSK9	ATXN2L	Ataxin-2-like protein
Phospho (STY)	R3_FeNTA_Phos_rpt	1	914.407	2	0.001198	180.03	116.35	GPPQSPVFEGVYNNSR	_GPPQS(ph)PVFEGVYNNSR_	H3BUF6;Q8WWM7;H3BSK9	ATXN2L	Ataxin-2-like protein
Phospho (STY)	R3_TiO2_Phos	1	914.407	2	0.00071043	256.33	172.7	GPPQSPVFEGVYNNSR	_GPPQS(ph)PVFEGVYNNSR_	H3BUF6;Q8WWM7;H3BSK9	ATXN2L	Ataxin-2-like protein
Phospho (STY)	R3_TiO2_Phos	1	914.407	2	0.0015612	178.52	117.62	GPPQSPVFEGVYNNSR	_GPPQS(ph)PVFEGVYNNSR_	H3BUF6;Q8WWM7;H3BSK9	ATXN2L	Ataxin-2-like protein
Phospho (STY)	R3_TiO2_Phos	1	609.94	3	0.00023179	113.67	44.542	GPPQSPVFEGVYNNSR	_GPPQS(ph)PVFEGVYNNSR_	H3BUF6;Q8WWM7;H3BSK9	ATXN2L	Ataxin-2-like protein
Oxidation (M),2 Phospho (STY)	R1_FeNTA_Phos	2	845.346	2	0.00072068	156	112.69	GPPSPPAPVMHSPSR	_GPPS(ph)PPAPVM(ox)HS(ph)PSR_	G3V4X8;G3V3A4;Q13573	SNW1	SNW domain-containing protein 1
Oxidation (M),2 Phospho (STY)	R1_FeNTA_Phos	2	563.9	3	0.00044688	75.462	62.966	GPPSPPAPVMHSPSR	_GPPS(ph)PPAPVM(ox)HS(ph)PSR_	G3V4X8;G3V3A4;Q13573	SNW1	SNW domain-containing protein 1
Oxidation (M),2 Phospho (STY)	R1_TiO2_Phos	2	563.9	3	0.00024116	77.912	77.912	GPPSPPAPVMHSPSR	_GPPS(ph)PPAPVM(ox)HS(ph)PSR_	G3V4X8;G3V3A4;Q13573	SNW1	SNW domain-containing protein 1
Oxidation (M),2 Phospho (STY)	R1_TiO2_Phos	2	845.346	2	0.00096256	130.95	130.95	GPPSPPAPVMHSPSR	_GPPS(ph)PPAPVM(ox)HS(ph)PSR_	G3V4X8;G3V3A4;Q13573	SNW1	SNW domain-containing protein 1
Oxidation (M),2 Phospho (STY)	R2_TiO2_Phos	2	845.346	2	0.00086206	124.99	94.375	GPPSPPAPVMHSPSR	_GPPS(ph)PPAPVM(ox)HS(ph)PSR_	G3V4X8;G3V3A4;Q13573	SNW1	SNW domain-containing protein 1
Oxidation (M),2 Phospho (STY)	R2_TiO2_Phos	2	563.9	3	6.2476e-05	76.759	76.759	GPPSPPAPVMHSPSR	_GPPS(ph)PPAPVM(ox)HS(ph)PSR_	G3V4X8;G3V3A4;Q13573	SNW1	SNW domain-containing protein 1
Oxidation (M),2 Phospho (STY)	R3_FeNTA_Phos_rpt	2	845.346	2	0.00060465	129.42	109.1	GPPSPPAPVMHSPSR	_GPPS(ph)PPAPVM(ox)HS(ph)PSR_	G3V4X8;G3V3A4;Q13573	SNW1	SNW domain-containing protein 1
Oxidation (M),2 Phospho (STY)	R3_FeNTA_Phos_rpt	2	563.9	3	0.00027692	91.712	68.035	GPPSPPAPVMHSPSR	_GPPS(ph)PPAPVM(ox)HS(ph)PSR_	G3V4X8;G3V3A4;Q13573	SNW1	SNW domain-containing protein 1
Oxidation (M),2 Phospho (STY)	R3_TiO2_Phos	2	845.346	2	0.00056057	147.6	102.19	GPPSPPAPVMHSPSR	_GPPS(ph)PPAPVM(ox)HS(ph)PSR_	G3V4X8;G3V3A4;Q13573	SNW1	SNW domain-containing protein 1
Oxidation (M),2 Phospho (STY)	R3_TiO2_Phos	2	563.9	3	0.00022998	65.956	65.956	GPPSPPAPVMHSPSR	_GPPS(ph)PPAPVM(ox)HS(ph)PSR_	G3V4X8;G3V3A4;Q13573	SNW1	SNW domain-containing protein 1
2 Phospho (STY)	R1_FeNTA_Phos	2	837.349	2	0.00012102	147.37	147.37	GPPSPPAPVMHSPSR	_GPPS(ph)PPAPVMHS(ph)PSR_	G3V4X8;G3V3A4;Q13573	SNW1	SNW domain-containing protein 1
2 Phospho (STY)	R1_FeNTA_Phos	2	558.568	3	3.8167e-05	71.031	67.275	GPPSPPAPVMHSPSR	_GPPS(ph)PPAPVMHS(ph)PSR_	G3V4X8;G3V3A4;Q13573	SNW1	SNW domain-containing protein 1
2 Phospho (STY)	R1_TiO2_Phos	2	837.349	2	0.00015674	142.55	126.4	GPPSPPAPVMHSPSR	_GPPS(ph)PPAPVMHSPS(ph)R_	G3V4X8;G3V3A4;Q13573	SNW1	SNW domain-containing protein 1
2 Phospho (STY)	R1_TiO2_Phos	2	558.568	3	-0.00019269	76.311	72.898	GPPSPPAPVMHSPSR	_GPPS(ph)PPAPVMHS(ph)PSR_	G3V4X8;G3V3A4;Q13573	SNW1	SNW domain-containing protein 1
2 Phospho (STY)	R2_TiO2_Phos	2	558.568	3	-9.2146e-05	81.703	81.703	GPPSPPAPVMHSPSR	_GPPS(ph)PPAPVMHS(ph)PSR_	G3V4X8;G3V3A4;Q13573	SNW1	SNW domain-containing protein 1
2 Phospho (STY)	R2_TiO2_Phos	2	837.349	2	0.0010672	138.28	126.43	GPPSPPAPVMHSPSR	_GPPS(ph)PPAPVMHS(ph)PSR_	G3V4X8;G3V3A4;Q13573	SNW1	SNW domain-containing protein 1
2 Phospho (STY)	R3_FeNTA_Phos_rpt	2	837.349	2	0.00052904	144.25	144.25	GPPSPPAPVMHSPSR	_GPPS(ph)PPAPVMHS(ph)PSR_	G3V4X8;G3V3A4;Q13573	SNW1	SNW domain-containing protein 1
2 Phospho (STY)	R3_FeNTA_Phos_rpt	2	558.568	3	-0.00010749	73.834	49.304	GPPSPPAPVMHSPSR	_GPPS(ph)PPAPVMHS(ph)PSR_	G3V4X8;G3V3A4;Q13573	SNW1	SNW domain-containing protein 1
2 Phospho (STY)	R3_TiO2_Phos	2	837.349	2	0.00067577	182.49	182.49	GPPSPPAPVMHSPSR	_GPPS(ph)PPAPVMHS(ph)PSR_	G3V4X8;G3V3A4;Q13573	SNW1	SNW domain-containing protein 1
2 Phospho (STY)	R3_TiO2_Phos	2	558.568	3	-2.846e-05	101.23	79.24	GPPSPPAPVMHSPSR	_GPPS(ph)PPAPVMHS(ph)PSR_	G3V4X8;G3V3A4;Q13573	SNW1	SNW domain-containing protein 1
Phospho (STY)	R2_TiO2_Phos	1	531.913	3	0.00053955	79.326	78.166	GPPSPPAPVMHSPSR	_GPPS(ph)PPAPVMHSPSR_	G3V4X8;G3V3A4;Q13573	SNW1	SNW domain-containing protein 1
Phospho (STY)	R3_TiO2_Phos	1	531.913	3	-9.6581e-05	75.239	56.14	GPPSPPAPVMHSPSR	_GPPS(ph)PPAPVMHSPSR_	G3V4X8;G3V3A4;Q13573	SNW1	SNW domain-containing protein 1
Oxidation (M),Phospho (STY)	R2_TiO2_Phos	1	1201.21	3	4.1632e-05	88.413	88.413	GPSPLVTMTPAVPAVTPVDEESSDGEPDQEAVQR	_GPSPLVTM(ox)TPAVPAVTPVDEES(ph)SDGEPDQEAVQR_	H7C3X8;H0Y494;H0Y4E8	SIK3
Oxidation (M),Phospho (STY)	R3_TiO2_Phos	1	1201.21	3	-3.0141e-05	83.944	83.944	GPSPLVTMTPAVPAVTPVDEESSDGEPDQEAVQR	_GPSPLVTM(ox)TPAVPAVTPVDEESS(ph)DGEPDQEAVQR_	H7C3X8;H0Y494;H0Y4E8	SIK3
Phospho (STY)	R1_FeNTA_Phos	1	830.888	2	3.0562e-05	159.14	111.84	GPSPSPVGSPASVAQSR	_GPS(ph)PSPVGSPASVAQSR_	O14497;A0A087WUV6	ARID1A	AT-rich interactive domain-containing protein 1A
Phospho (STY)	R1_TiO2_Phos	1	830.888	2	0.00017975	218.83	157.05	GPSPSPVGSPASVAQSR	_GPS(ph)PSPVGSPASVAQSR_	O14497;A0A087WUV6	ARID1A	AT-rich interactive domain-containing protein 1A
Phospho (STY)	R2_TiO2_Phos	1	830.888	2	-8.8365e-05	154.51	87.299	GPSPSPVGSPASVAQSR	_GPS(ph)PSPVGSPASVAQSR_	O14497;A0A087WUV6	ARID1A	AT-rich interactive domain-containing protein 1A
Phospho (STY)	R3_FeNTA_Phos_rpt	1	830.888	2	-0.0001362	159.64	119.7	GPSPSPVGSPASVAQSR	_GPS(ph)PSPVGSPASVAQSR_	O14497;A0A087WUV6	ARID1A	AT-rich interactive domain-containing protein 1A
Phospho (STY)	R3_TiO2_Phos	1	830.888	2	6.9351e-06	223.36	151.03	GPSPSPVGSPASVAQSR	_GPS(ph)PSPVGSPASVAQSR_	O14497;A0A087WUV6	ARID1A	AT-rich interactive domain-containing protein 1A
2 Phospho (STY)	R1_TiO2_Phos	2	870.871	2	-0.0010326	83.948	47.31	GPSPSPVGSPASVAQSR	_GPS(ph)PSPVGS(ph)PASVAQSR_	O14497;A0A087WUV6	ARID1A	AT-rich interactive domain-containing protein 1A
2 Phospho (STY)	R2_TiO2_Phos	2	870.871	2	0.00095526	109.42	50.196	GPSPSPVGSPASVAQSR	_GPS(ph)PSPVGS(ph)PASVAQSR_	O14497;A0A087WUV6	ARID1A	AT-rich interactive domain-containing protein 1A
Phospho (STY)	R1_TiO2_Phos	1	506.223	2	-9.8966e-05	153.1	58.693	GPSSVEDIK	_GPSS(ph)VEDIK_	P06748	NPM1	Nucleophosmin
Phospho (STY)	R2_TiO2_Phos	1	506.223	2	-7.473e-05	115.7	68.472	GPSSVEDIK	_GPSS(ph)VEDIK_	P06748	NPM1	Nucleophosmin
Phospho (STY)	R3_FeNTA_Phos_rpt	1	506.223	2	0.00039343	166.66	72.991	GPSSVEDIK	_GPSS(ph)VEDIK_	P06748	NPM1	Nucleophosmin
Phospho (STY)	R3_TiO2_Phos	1	506.223	2	3.1257e-05	109.16	34.315	GPSSVEDIK	_GPSS(ph)VEDIK_	P06748	NPM1	Nucleophosmin
Phospho (STY)	R3_TiO2_Phos	1	506.223	2	-2.6594e-05	128.51	41.632	GPSSVEDIK	_GPSS(ph)VEDIK_	P06748	NPM1	Nucleophosmin
Phospho (STY)	R1_FeNTA_Phos	1	771.835	2	-0.00043541	160.04	118.5	GQSTDSLPQTICR	_GQS(ph)TDSLPQTICR_	G3V4T7;Q96NE9	FRMD6	FERM domain-containing protein 6
Phospho (STY)	R1_TiO2_Phos	1	771.835	2	1.7208e-06	95.755	67.179	GQSTDSLPQTICR	_GQS(ph)TDSLPQTICR_	G3V4T7;Q96NE9	FRMD6	FERM domain-containing protein 6
Phospho (STY)	R3_FeNTA_Phos_rpt	1	771.835	2	0.00081063	157.37	122.84	GQSTDSLPQTICR	_GQS(ph)TDSLPQTICR_	G3V4T7;Q96NE9	FRMD6	FERM domain-containing protein 6
2 Phospho (STY)	R3_TiO2_Phos	2	811.818	2	0.00096709	117.18	91.586	GQSTDSLPQTICR	_GQS(ph)TDS(ph)LPQTICR_	G3V4T7;Q96NE9	FRMD6	FERM domain-containing protein 6
Phospho (STY)	R1_FeNTA_Phos	1	579.313	2	-1.2535e-05	105.66	73.725	GRLSPVPVPR	_GRLS(ph)PVPVPR_	Q5QPM0;Q5QPM1;Q5QPL9;Q9UKM9	RALY	RNA-binding protein Raly
Phospho (STY)	R1_TiO2_Phos	1	579.313	2	-6.9192e-05	110.15	83.364	GRLSPVPVPR	_GRLS(ph)PVPVPR_	Q5QPM0;Q5QPM1;Q5QPL9;Q9UKM9	RALY	RNA-binding protein Raly
Phospho (STY)	R2_TiO2_Phos	1	579.313	2	0.0003203	122.46	98.942	GRLSPVPVPR	_GRLS(ph)PVPVPR_	Q5QPM0;Q5QPM1;Q5QPL9;Q9UKM9	RALY	RNA-binding protein Raly
Phospho (STY)	R3_TiO2_Phos	1	579.313	2	7.4829e-05	110.38	82.976	GRLSPVPVPR	_GRLS(ph)PVPVPR_	Q5QPM0;Q5QPM1;Q5QPL9;Q9UKM9	RALY	RNA-binding protein Raly
3 Phospho (STY)	R1_TiO2_Phos	3	822.023	3	-0.0009313	117.51	117.51	GRLTPSPDIIVLSDNEASSPR	_GRLT(ph)PS(ph)PDIIVLSDNEASS(ph)PR_	A0A0U1RRM1;Q8WXI9;A0A0U1RRK3;A0A0U1RR34	GATAD2B	Transcriptional repressor p66-beta
3 Phospho (STY)	R2_TiO2_Phos	3	822.023	3	-0.00076386	112.35	85.878	GRLTPSPDIIVLSDNEASSPR	_GRLT(ph)PS(ph)PDIIVLS(ph)DNEASSPR_	A0A0U1RRM1;Q8WXI9;A0A0U1RRK3;A0A0U1RR34	GATAD2B	Transcriptional repressor p66-beta
3 Phospho (STY)	R3_TiO2_Phos	3	822.023	3	-0.00093456	85.291	85.291	GRLTPSPDIIVLSDNEASSPR	_GRLT(ph)PS(ph)PDIIVLS(ph)DNEASSPR_	A0A0U1RRM1;Q8WXI9;A0A0U1RRK3;A0A0U1RR34	GATAD2B	Transcriptional repressor p66-beta
2 Phospho (STY)	R3_FeNTA_Phos_rpt	2	518.231	3	0.00095133	98.368	74.9	GRPARPSPSPTGGR	_GRPARPS(ph)PSPT(ph)GGR_	Q9Y6R9	CCDC61	Coiled-coil domain-containing protein 61
Phospho (STY)	R1_TiO2_Phos	1	523.271	3	-0.00046722	111.01	85.679	GRPPAEKLSPNPPK	_GRPPAEKLS(ph)PNPPK_	A0A0U1RQZ9;F6VDE0;P51531;A0A0U1RRJ4;A0A0U1RRD6;A0A0U1RRF8;A0A0A0MSS5;F6UH26;A0A0U1RQU0;A0A0U1RR09;F6XE55;A0A0U1RQW7;A0A0U1RRN2;B1ALG1;A0A0U1RR83;A0A0U1RQX3;F6T8Q0;B1ALG2;A0A0U1RR26;A0A0U1RRG6;B4DNT1;B1ALF6	SMARCA2	Probable global transcription activator SNF2L2
Phospho (STY)	R2_TiO2_Phos	1	523.271	3	0.00075812	134.82	98.184	GRPPAEKLSPNPPK	_GRPPAEKLS(ph)PNPPK_	A0A0U1RQZ9;F6VDE0;P51531;A0A0U1RRJ4;A0A0U1RRD6;A0A0U1RRF8;A0A0A0MSS5;F6UH26;A0A0U1RQU0;A0A0U1RR09;F6XE55;A0A0U1RQW7;A0A0U1RRN2;B1ALG1;A0A0U1RR83;A0A0U1RQX3;F6T8Q0;B1ALG2;A0A0U1RR26;A0A0U1RRG6;B4DNT1;B1ALF6	SMARCA2	Probable global transcription activator SNF2L2
Phospho (STY)	R3_TiO2_Phos	1	523.271	3	0.00039796	95.554	68.962	GRPPAEKLSPNPPK	_GRPPAEKLS(ph)PNPPK_	A0A0U1RQZ9;F6VDE0;P51531;A0A0U1RRJ4;A0A0U1RRD6;A0A0U1RRF8;A0A0A0MSS5;F6UH26;A0A0U1RQU0;A0A0U1RR09;F6XE55;A0A0U1RQW7;A0A0U1RRN2;B1ALG1;A0A0U1RR83;A0A0U1RQX3;F6T8Q0;B1ALG2;A0A0U1RR26;A0A0U1RRG6;B4DNT1;B1ALF6	SMARCA2	Probable global transcription activator SNF2L2
Phospho (STY)	R1_TiO2_Phos	1	632.663	3	-8.4882e-05	108.13	76.313	GRPPAEKLSPNPPNLTK	_GRPPAEKLS(ph)PNPPNLTK_	Q9HBD4;A0A0A0MT49;P51532	SMARCA4	Transcription activator BRG1
Phospho (STY)	R2_TiO2_Phos	1	632.663	3	-0.00041116	57.986	40.907	GRPPAEKLSPNPPNLTK	_GRPPAEKLS(ph)PNPPNLTK_	Q9HBD4;A0A0A0MT49;P51532	SMARCA4	Transcription activator BRG1
Phospho (STY)	R3_TiO2_Phos	1	632.663	3	0.00012143	83.423	67.785	GRPPAEKLSPNPPNLTK	_GRPPAEKLS(ph)PNPPNLTK_	Q9HBD4;A0A0A0MT49;P51532	SMARCA4	Transcription activator BRG1
Phospho (STY)	R1_FeNTA_Phos	1	1042.46	2	0.00024069	258.13	190.72	GSDALSETSSVSHIEDLEK	_GSDALS(ph)ETSSVSHIEDLEK_	H3BND4;Q6P996	PDXDC1	Pyridoxal-dependent decarboxylase domain-containing protein 1
Phospho (STY)	R1_TiO2_Phos	1	1042.46	2	-0.00039812	275.74	209.49	GSDALSETSSVSHIEDLEK	_GSDALS(ph)ETSSVSHIEDLEK_	H3BND4;Q6P996	PDXDC1	Pyridoxal-dependent decarboxylase domain-containing protein 1
Phospho (STY)	R2_TiO2_Phos	1	695.307	3	-0.00029072	107.51	76.771	GSDALSETSSVSHIEDLEK	_GSDALS(ph)ETSSVSHIEDLEK_	H3BND4;Q6P996	PDXDC1	Pyridoxal-dependent decarboxylase domain-containing protein 1
Phospho (STY)	R2_TiO2_Phos	1	1042.46	2	-0.00033229	174.19	108.72	GSDALSETSSVSHIEDLEK	_GSDALS(ph)ETSSVSHIEDLEK_	H3BND4;Q6P996	PDXDC1	Pyridoxal-dependent decarboxylase domain-containing protein 1
Phospho (STY)	R3_FeNTA_Phos_rpt	1	695.307	3	-0.00053488	102.72	79.963	GSDALSETSSVSHIEDLEK	_GSDALS(ph)ETSSVSHIEDLEK_	H3BND4;Q6P996	PDXDC1	Pyridoxal-dependent decarboxylase domain-containing protein 1
Phospho (STY)	R3_FeNTA_Phos_rpt	1	1042.46	2	-8.8111e-05	228.26	183.6	GSDALSETSSVSHIEDLEK	_GSDALS(ph)ETSSVSHIEDLEK_	H3BND4;Q6P996	PDXDC1	Pyridoxal-dependent decarboxylase domain-containing protein 1
Phospho (STY)	R3_TiO2_Phos	1	1042.46	2	0.0012251	237.73	183.81	GSDALSETSSVSHIEDLEK	_GSDALS(ph)ETSSVSHIEDLEK_	H3BND4;Q6P996	PDXDC1	Pyridoxal-dependent decarboxylase domain-containing protein 1
Phospho (STY)	R3_TiO2_Phos	1	695.307	3	0.00027283	88.385	59.256	GSDALSETSSVSHIEDLEK	_GSDALS(ph)ETSSVSHIEDLEK_	H3BND4;Q6P996	PDXDC1	Pyridoxal-dependent decarboxylase domain-containing protein 1
Phospho (STY)	R1_TiO2_Phos	1	1239.51	2	0.00019522	353.93	288.05	GSDEENLDSETSASTESLLEER	_GS(ph)DEENLDSETSASTESLLEER_	M0R300;M0R0P8;Q13459;M0R240;M0QXP0	MYO9B	Unconventional myosin-IXb
Phospho (STY)	R2_TiO2_Phos	1	1239.51	2	-0.0014278	380.39	312.46	GSDEENLDSETSASTESLLEER	_GS(ph)DEENLDSETSASTESLLEER_	M0R300;M0R0P8;Q13459;M0R240;M0QXP0	MYO9B	Unconventional myosin-IXb
Phospho (STY)	R3_FeNTA_Phos_rpt	1	1239.51	2	-0.0018792	222.92	159.87	GSDEENLDSETSASTESLLEER	_GS(ph)DEENLDSETSASTESLLEER_	M0R300;M0R0P8;Q13459;M0R240;M0QXP0	MYO9B	Unconventional myosin-IXb
Phospho (STY)	R3_TiO2_Phos	1	1239.51	2	-0.0011453	375.11	308.66	GSDEENLDSETSASTESLLEER	_GS(ph)DEENLDSETSASTESLLEER_	M0R300;M0R0P8;Q13459;M0R240;M0QXP0	MYO9B	Unconventional myosin-IXb
Phospho (STY)	R1_FeNTA_Phos	1	963.884	2	0.00090809	232.01	172.71	GSETGSETHESDLAPSDK	_GS(ph)ETGSETHESDLAPSDK_	P48634	PRRC2A	Protein PRRC2A
Phospho (STY)	R1_TiO2_Phos	1	963.884	2	0.000631	268.08	204.92	GSETGSETHESDLAPSDK	_GS(ph)ETGSETHESDLAPSDK_	P48634	PRRC2A	Protein PRRC2A
Phospho (STY)	R2_TiO2_Phos	1	963.884	2	-0.00021402	260.56	199.66	GSETGSETHESDLAPSDK	_GSET(ph)GSETHESDLAPSDK_	P48634	PRRC2A	Protein PRRC2A
Phospho (STY)	R3_TiO2_Phos	1	963.884	2	-5.2363e-05	220.72	145.13	GSETGSETHESDLAPSDK	_GSETGSET(ph)HESDLAPSDK_	P48634	PRRC2A	Protein PRRC2A
Phospho (STY)	R2_TiO2_Phos	1	1015.45	2	0.00042128	300.03	239.82	GSGDTSSLIDPDTSLSELR	_GS(ph)GDTSSLIDPDTSLSELR_	C9JSU1;Q9Y608	LRRFIP2	Leucine-rich repeat flightless-interacting protein 2
Phospho (STY)	R3_FeNTA_Phos_rpt	1	1015.45	2	0.0024178	133.32	80.821	GSGDTSSLIDPDTSLSELR	_GSGDT(ph)SSLIDPDTSLSELR_	C9JSU1;Q9Y608	LRRFIP2	Leucine-rich repeat flightless-interacting protein 2
Phospho (STY)	R3_TiO2_Phos	1	1015.45	2	-1.5007e-05	285.79	226.97	GSGDTSSLIDPDTSLSELR	_GS(ph)GDTSSLIDPDTSLSELR_	C9JSU1;Q9Y608	LRRFIP2	Leucine-rich repeat flightless-interacting protein 2
Phospho (STY)	R1_TiO2_Phos	1	864.404	2	0.00014687	180.7	130.77	GSGFSLDVIDGPISQR	_GSGFS(ph)LDVIDGPISQR_	O43166	SIPA1L1	Signal-induced proliferation-associated 1-like protein 1
Phospho (STY)	R3_TiO2_Phos	1	864.404	2	0.00016236	166.92	105.26	GSGFSLDVIDGPISQR	_GS(ph)GFSLDVIDGPISQR_	O43166	SIPA1L1	Signal-induced proliferation-associated 1-like protein 1
Phospho (STY)	R1_FeNTA_Phos	1	853.875	2	-1.9541e-05	120.32	88.435	GSGHPAYAEVEPVGEK	_GS(ph)GHPAYAEVEPVGEK_	Q6UX71	PLXDC2	Plexin domain-containing protein 2
Phospho (STY)	R1_FeNTA_Phos	1	569.586	3	-0.00016676	78.225	42.416	GSGHPAYAEVEPVGEK	_GS(ph)GHPAYAEVEPVGEK_	Q6UX71	PLXDC2	Plexin domain-containing protein 2
Phospho (STY)	R3_TiO2_Phos	1	853.875	2	0.00036642	182.7	140.87	GSGHPAYAEVEPVGEK	_GS(ph)GHPAYAEVEPVGEK_	Q6UX71	PLXDC2	Plexin domain-containing protein 2
Phospho (STY)	R3_TiO2_Phos	1	569.586	3	0.00047969	121.01	95.031	GSGHPAYAEVEPVGEK	_GS(ph)GHPAYAEVEPVGEK_	Q6UX71	PLXDC2	Plexin domain-containing protein 2
Phospho (STY)	R1_FeNTA_Phos	1	789.309	2	0.0003037	193.98	130.28	GSGTASDDEFENLR	_GSGTAS(ph)DDEFENLR_	Q7Z6Z7	HUWE1	E3 ubiquitin-protein ligase HUWE1
Phospho (STY)	R2_TiO2_Phos	1	789.309	2	0.00032574	183.06	118.09	GSGTASDDEFENLR	_GSGTAS(ph)DDEFENLR_	Q7Z6Z7	HUWE1	E3 ubiquitin-protein ligase HUWE1
Phospho (STY)	R3_FeNTA_Phos_rpt	1	789.309	2	-3.2067e-05	184	131.18	GSGTASDDEFENLR	_GSGTAS(ph)DDEFENLR_	Q7Z6Z7	HUWE1	E3 ubiquitin-protein ligase HUWE1
Phospho (STY)	R3_TiO2_Phos	1	789.309	2	0.00013151	217.39	136.66	GSGTASDDEFENLR	_GSGTAS(ph)DDEFENLR_	Q7Z6Z7	HUWE1	E3 ubiquitin-protein ligase HUWE1
Oxidation (M),Phospho (STY)	R1_FeNTA_Phos	1	1007.84	3	-0.00030141	69.913	20.32	GSHPHFLTGWSAPSNPLVIMVTGVHRK	_GSHPHFLTGWSAPSNPLVIM(ox)VT(ph)GVHRK_	A0A0G2JN09;A0A0G2JN01;A0A0G2JMM0;A8MWS1	KIR3DP1	Putative killer cell immunoglobulin-like receptor like protein KIR3DP1
Oxidation (M),Phospho (STY)	R2_FeNTA_Phos	1	1007.84	3	6.3737e-05	58.332	15.1	GSHPHFLTGWSAPSNPLVIMVTGVHRK	_GSHPHFLTGWSAPSNPLVIM(ox)VT(ph)GVHRK_	A0A0G2JN09;A0A0G2JN01;A0A0G2JMM0;A8MWS1	KIR3DP1	Putative killer cell immunoglobulin-like receptor like protein KIR3DP1
Oxidation (M),Phospho (STY)	R2_FeNTA_Phos	1	1007.84	3	-0.00045699	70.994	16.759	GSHPHFLTGWSAPSNPLVIMVTGVHRK	_GSHPHFLTGWSAPSNPLVIM(ox)VT(ph)GVHRK_	A0A0G2JN09;A0A0G2JN01;A0A0G2JMM0;A8MWS1	KIR3DP1	Putative killer cell immunoglobulin-like receptor like protein KIR3DP1
Oxidation (M),Phospho (STY)	R3_TiO2_Phos	1	1007.84	3	-0.0014819	59.943	11.688	GSHPHFLTGWSAPSNPLVIMVTGVHRK	_GSHPHFLTGWSAPSNPLVIM(ox)VT(ph)GVHRK_	A0A0G2JN09;A0A0G2JN01;A0A0G2JMM0;A8MWS1	KIR3DP1	Putative killer cell immunoglobulin-like receptor like protein KIR3DP1
Phospho (STY)	R1_FeNTA_Phos	1	549.763	2	-0.00018964	110.64	54.233	GSLASLDSLR	_GSLAS(ph)LDSLR_	E9PKY0;C9JZR2;O60716	CTNND1	Catenin delta-1
Phospho (STY)	R1_TiO2_Phos	1	549.763	2	0.00015631	103.46	55.568	GSLASLDSLR	_GSLAS(ph)LDSLR_	E9PKY0;C9JZR2;O60716	CTNND1	Catenin delta-1
Phospho (STY)	R2_TiO2_Phos	1	549.763	2	-0.00028844	123.26	57.066	GSLASLDSLR	_GSLAS(ph)LDSLR_	E9PKY0;C9JZR2;O60716	CTNND1	Catenin delta-1
Phospho (STY)	R3_FeNTA_Phos_rpt	1	549.763	2	-0.00023133	129.74	59.33	GSLASLDSLR	_GSLAS(ph)LDSLR_	E9PKY0;C9JZR2;O60716	CTNND1	Catenin delta-1
Phospho (STY)	R3_TiO2_Phos	1	549.763	2	0.00047237	124.21	68.837	GSLASLDSLR	_GSLAS(ph)LDSLR_	E9PKY0;C9JZR2;O60716	CTNND1	Catenin delta-1
2 Phospho (STY)	R1_TiO2_Phos	2	589.746	2	-8.7057e-05	86.772	36.288	GSLASLDSLR	_GS(ph)LAS(ph)LDSLR_	E9PKY0;C9JZR2;O60716	CTNND1	Catenin delta-1
2 Phospho (STY)	R2_TiO2_Phos	2	589.746	2	0.00019651	77.894	23.871	GSLASLDSLR	_GS(ph)LAS(ph)LDSLR_	E9PKY0;C9JZR2;O60716	CTNND1	Catenin delta-1
2 Phospho (STY)	R3_TiO2_Phos	2	589.746	2	-0.00033571	92.295	44.304	GSLASLDSLR	_GS(ph)LAS(ph)LDSLR_	E9PKY0;C9JZR2;O60716	CTNND1	Catenin delta-1
Phospho (STY)	R2_TiO2_Phos	1	1388.06	2	-0.00052261	196.18	146.59	GSLVGLVDYPDDEEEDEEEESSPR	_GSLVGLVDYPDDEEEDEEEESS(ph)PR_	Q5MIZ7	SMEK2	Serine/threonine-protein phosphatase 4 regulatory subunit 3B
Phospho (STY)	R3_TiO2_Phos	1	1388.06	2	-0.0011591	233.46	171.98	GSLVGLVDYPDDEEEDEEEESSPR	_GSLVGLVDYPDDEEEDEEEES(ph)SPR_	Q5MIZ7	SMEK2	Serine/threonine-protein phosphatase 4 regulatory subunit 3B
Phospho (STY)	R2_TiO2_Phos	1	851.815	2	0.000653	157.37	108.04	GSNYHLSDNDASDVE	_GSNYHLSDNDAS(ph)DVE_	Q96QE2	SLC2A13	Proton myo-inositol cotransporter
Phospho (STY)	R3_TiO2_Phos	1	851.815	2	-8.8459e-05	145.8	97.751	GSNYHLSDNDASDVE	_GSNYHLSDNDAS(ph)DVE_	Q96QE2	SLC2A13	Proton myo-inositol cotransporter
2 Phospho (STY)	R2_TiO2_Phos	2	891.798	2	NaN	129.42	94.598	GSNYHLSDNDASDVE	_GSNYHLS(ph)DNDAS(ph)DVE_	Q96QE2	SLC2A13	Proton myo-inositol cotransporter
Phospho (STY)	R1_FeNTA_Phos	1	419.875	3	4.5249e-05	73.881	45.092	GSPTRPNPPVR	_GS(ph)PTRPNPPVR_	Q14195;H0YBT4	DPYSL3	Dihydropyrimidinase-related protein 3
Phospho (STY)	R1_TiO2_Phos	1	419.875	3	-3.782e-06	76.357	49.607	GSPTRPNPPVR	_GS(ph)PTRPNPPVR_	Q14195;H0YBT4	DPYSL3	Dihydropyrimidinase-related protein 3
Phospho (STY)	R2_TiO2_Phos	1	419.875	3	6.815e-05	92.792	73.336	GSPTRPNPPVR	_GS(ph)PTRPNPPVR_	Q14195;H0YBT4	DPYSL3	Dihydropyrimidinase-related protein 3
Phospho (STY)	R2_TiO2_Phos	1	629.309	2	0.00042006	86.114	34.165	GSPTRPNPPVR	_GS(ph)PTRPNPPVR_	Q14195;H0YBT4	DPYSL3	Dihydropyrimidinase-related protein 3
Phospho (STY)	R3_FeNTA_Phos_rpt	1	419.875	3	0.00034371	72.815	32.893	GSPTRPNPPVR	_GS(ph)PTRPNPPVR_	Q14195;H0YBT4	DPYSL3	Dihydropyrimidinase-related protein 3
Phospho (STY)	R3_TiO2_Phos	1	419.875	3	0.00024484	74.78	35.926	GSPTRPNPPVR	_GS(ph)PTRPNPPVR_	Q14195;H0YBT4	DPYSL3	Dihydropyrimidinase-related protein 3
Phospho (STY)	R3_TiO2_Phos	1	629.309	2	0.00082758	79.283	16.65	GSPTRPNPPVR	_GS(ph)PTRPNPPVR_	Q14195;H0YBT4	DPYSL3	Dihydropyrimidinase-related protein 3
Phospho (STY)	R1_TiO2_Phos	1	720.693	3	9.9926e-05	120.08	74.161	GSRPPLILQSQSLPCSSPR	_GSRPPLILQSQSLPCSS(ph)PR_	Q6KC79	NIPBL	Nipped-B-like protein
Phospho (STY)	R1_TiO2_Phos	1	720.693	3	0.00053629	89.049	52.938	GSRPPLILQSQSLPCSSPR	_GSRPPLILQSQSLPCSS(ph)PR_	Q6KC79	NIPBL	Nipped-B-like protein
Phospho (STY)	R2_TiO2_Phos	1	720.693	3	-0.00028712	135.08	112.42	GSRPPLILQSQSLPCSSPR	_GSRPPLILQSQSLPCSS(ph)PR_	Q6KC79	NIPBL	Nipped-B-like protein
Phospho (STY)	R3_TiO2_Phos	1	720.693	3	0.00011385	152.59	120.5	GSRPPLILQSQSLPCSSPR	_GSRPPLILQSQSLPCSS(ph)PR_	Q6KC79	NIPBL	Nipped-B-like protein
Phospho (STY)	R3_FeNTA_Phos_rpt	1	672.608	3	0.00082577	76.761	40.72	GSSGSPAHAESYSSGGGGQQK	_GSSGS(ph)PAHAESYSSGGGGQQK_	P15408	FOSL2	Fos-related antigen 2
Phospho (STY)	R1_FeNTA_Phos	1	1075.98	2	-0.00079544	318.07	229.29	GSSSQGPSQTSTPTDVTAIHL	_GSSSQGPSQTST(ph)PTDVTAIHL_	Q5T8J1;P30281	CCND3	G1/S-specific cyclin-D3
Phospho (STY)	R1_TiO2_Phos	1	1075.98	2	2.7238e-05	228.26	171.8	GSSSQGPSQTSTPTDVTAIHL	_GSSSQGPSQTST(ph)PTDVTAIHL_	Q5T8J1;P30281	CCND3	G1/S-specific cyclin-D3
Phospho (STY)	R1_TiO2_Phos	1	1075.98	2	0.00033682	154.19	85.746	GSSSQGPSQTSTPTDVTAIHL	_GS(ph)SSQGPSQTSTPTDVTAIHL_	Q5T8J1;P30281	CCND3	G1/S-specific cyclin-D3
Phospho (STY)	R2_TiO2_Phos	1	1075.98	2	0.00091251	185.96	124.31	GSSSQGPSQTSTPTDVTAIHL	_GSSSQGPSQTST(ph)PTDVTAIHL_	Q5T8J1;P30281	CCND3	G1/S-specific cyclin-D3
Phospho (STY)	R2_TiO2_Phos	1	1075.98	2	NaN	112.91	43.929	GSSSQGPSQTSTPTDVTAIHL	_GS(ph)SSQGPSQTSTPTDVTAIHL_	Q5T8J1;P30281	CCND3	G1/S-specific cyclin-D3
Phospho (STY)	R3_FeNTA_Phos_rpt	1	1075.98	2	0.0012578	232.01	160.66	GSSSQGPSQTSTPTDVTAIHL	_GSSSQGPSQTST(ph)PTDVTAIHL_	Q5T8J1;P30281	CCND3	G1/S-specific cyclin-D3
Phospho (STY)	R3_TiO2_Phos	1	1075.98	2	0.00047603	253.34	185.17	GSSSQGPSQTSTPTDVTAIHL	_GSSSQGPSQTST(ph)PTDVTAIHL_	Q5T8J1;P30281	CCND3	G1/S-specific cyclin-D3
Phospho (STY)	R3_TiO2_Phos	1	1075.98	2	0.00030728	145.61	83.206	GSSSQGPSQTSTPTDVTAIHL	_GS(ph)SSQGPSQTSTPTDVTAIHL_	Q5T8J1;P30281	CCND3	G1/S-specific cyclin-D3
2 Phospho (STY)	R2_TiO2_Phos	2	1115.97	2	-0.0025668	186.89	124.07	GSSSQGPSQTSTPTDVTAIHL	_GSSS(ph)QGPSQTST(ph)PTDVTAIHL_	Q5T8J1;P30281	CCND3	G1/S-specific cyclin-D3
2 Phospho (STY)	R3_TiO2_Phos	2	1115.97	2	-0.0025665	191.78	109.12	GSSSQGPSQTSTPTDVTAIHL	_GSSS(ph)QGPSQTST(ph)PTDVTAIHL_	Q5T8J1;P30281	CCND3	G1/S-specific cyclin-D3
Phospho (STY)	R1_FeNTA_Phos	1	999.003	2	0.00014213	279.5	279.5	GSYGDLGGPIITTQVTIPK	_GS(ph)YGDLGGPIITTQVTIPK_	P61978;Q5T6W2;S4R359	HNRNPK	Heterogeneous nuclear ribonucleoprotein K
Phospho (STY)	R1_TiO2_Phos	1	999.003	2	-0.00014168	223.93	191.63	GSYGDLGGPIITTQVTIPK	_GS(ph)YGDLGGPIITTQVTIPK_	P61978;Q5T6W2;S4R359	HNRNPK	Heterogeneous nuclear ribonucleoprotein K
Phospho (STY)	R1_TiO2_Phos	1	666.338	3	-0.00058527	136.77	136.77	GSYGDLGGPIITTQVTIPK	_GS(ph)YGDLGGPIITTQVTIPK_	P61978;Q5T6W2;S4R359	HNRNPK	Heterogeneous nuclear ribonucleoprotein K
Phospho (STY)	R2_TiO2_Phos	1	999.003	2	0.00088565	239.43	239.43	GSYGDLGGPIITTQVTIPK	_GS(ph)YGDLGGPIITTQVTIPK_	P61978;Q5T6W2;S4R359	HNRNPK	Heterogeneous nuclear ribonucleoprotein K
Phospho (STY)	R3_FeNTA_Phos_rpt	1	999.003	2	-0.0002879	186.36	153.23	GSYGDLGGPIITTQVTIPK	_GS(ph)YGDLGGPIITTQVTIPK_	P61978;Q5T6W2;S4R359	HNRNPK	Heterogeneous nuclear ribonucleoprotein K
Phospho (STY)	R3_TiO2_Phos	1	999.003	2	0.00070098	250.47	218.87	GSYGDLGGPIITTQVTIPK	_GS(ph)YGDLGGPIITTQVTIPK_	P61978;Q5T6W2;S4R359	HNRNPK	Heterogeneous nuclear ribonucleoprotein K
Phospho (STY)	R1_FeNTA_Phos	1	1008.93	2	-8.1599e-05	290.67	227.46	GTGQSDDSDIWDDTALIK	_GTGQS(ph)DDSDIWDDTALIK_	B4DP61;E7EQZ4;Q16637	SMN2;SMN1	Survival motor neuron protein
Phospho (STY)	R1_TiO2_Phos	1	1008.93	2	0.0012922	348.4	281.46	GTGQSDDSDIWDDTALIK	_GTGQS(ph)DDSDIWDDTALIK_	B4DP61;E7EQZ4;Q16637	SMN2;SMN1	Survival motor neuron protein
Phospho (STY)	R1_TiO2_Phos	1	672.953	3	-0.00055758	123.59	89.287	GTGQSDDSDIWDDTALIK	_GTGQSDDS(ph)DIWDDTALIK_	B4DP61;E7EQZ4;Q16637	SMN2;SMN1	Survival motor neuron protein
Phospho (STY)	R2_TiO2_Phos	1	1008.93	2	0.00087599	327.02	245.67	GTGQSDDSDIWDDTALIK	_GTGQS(ph)DDSDIWDDTALIK_	B4DP61;E7EQZ4;Q16637	SMN2;SMN1	Survival motor neuron protein
Phospho (STY)	R3_FeNTA_Phos_rpt	1	1008.93	2	0.0003859	276.05	215.5	GTGQSDDSDIWDDTALIK	_GTGQS(ph)DDSDIWDDTALIK_	B4DP61;E7EQZ4;Q16637	SMN2;SMN1	Survival motor neuron protein
Phospho (STY)	R3_TiO2_Phos	1	1008.93	2	0.00018119	332.29	263.96	GTGQSDDSDIWDDTALIK	_GTGQS(ph)DDSDIWDDTALIK_	B4DP61;E7EQZ4;Q16637	SMN2;SMN1	Survival motor neuron protein
2 Phospho (STY)	R1_TiO2_Phos	2	1048.91	2	-0.00050879	256.8	185.48	GTGQSDDSDIWDDTALIK	_GTGQS(ph)DDS(ph)DIWDDTALIK_	B4DP61;E7EQZ4;Q16637	SMN2;SMN1	Survival motor neuron protein
2 Phospho (STY)	R2_TiO2_Phos	2	1048.91	2	-7.7826e-05	309.77	238.45	GTGQSDDSDIWDDTALIK	_GTGQS(ph)DDS(ph)DIWDDTALIK_	B4DP61;E7EQZ4;Q16637	SMN2;SMN1	Survival motor neuron protein
3 Phospho (STY)	R3_TiO2_Phos	3	1035.46	2	-0.00062348	95.409	27.415	GTIEILSDVQLIKTGDK	_GT(ph)IEILS(ph)DVQLIKT(ph)GDK_	P05388;F8VW21;F8VPE8;F8VU65;Q8NHW5	RPLP0;RPLP0P6	60S acidic ribosomal protein P0;60S acidic ribosomal protein P0-like
2 Phospho (STY)	R1_TiO2_Phos	2	622.757	2	0.0014892	116.79	83.025	GTPSQSPVVGR	_GT(ph)PSQS(ph)PVVGR_	C9J2I0;B8ZZY2;P52594	AGFG1	Arf-GAP domain and FG repeat-containing protein 1
2 Phospho (STY)	R3_FeNTA_Phos_rpt	2	622.757	2	0.00021828	56.774	40.748	GTPSQSPVVGR	_GT(ph)PSQS(ph)PVVGR_	C9J2I0;B8ZZY2;P52594	AGFG1	Arf-GAP domain and FG repeat-containing protein 1
Phospho (STY)	R3_FeNTA_Phos_rpt	1	582.774	2	0.00050484	118.71	50.086	GTPSQSPVVGR	_GTPSQS(ph)PVVGR_	C9J2I0;B8ZZY2;P52594	AGFG1	Arf-GAP domain and FG repeat-containing protein 1
Phospho (STY)	R3_TiO2_Phos	1	582.774	2	0.00011652	112.3	76.851	GTPSQSPVVGR	_GTPSQS(ph)PVVGR_	C9J2I0;B8ZZY2;P52594	AGFG1	Arf-GAP domain and FG repeat-containing protein 1
Phospho (STY)	R3_TiO2_Phos	1	814.055	3	-0.00060335	62.847	42.104	GTQEVAPPTPLTPTSHTANTSPR	_GTQEVAPPTPLTPTS(ph)HTANTSPR_	H7BYT1;P48730	CSNK1D	Casein kinase I isoform delta
Oxidation (M),Phospho (STY)	R1_TiO2_Phos	1	1071.51	3	0.0016744	58.319	24.894	GTQEVAPPTPLTPTSHTANTSPRPVSGMER	_GTQEVAPPTPLTPTSHTANTS(ph)PRPVSGM(ox)ER_	H7BYT1;P48730	CSNK1D	Casein kinase I isoform delta
Oxidation (M),Phospho (STY)	R2_TiO2_Phos	1	1071.51	3	0.0019911	47.099	22.779	GTQEVAPPTPLTPTSHTANTSPRPVSGMER	_GTQEVAPPTPLT(ph)PTSHTANTSPRPVSGM(ox)ER_	H7BYT1;P48730	CSNK1D	Casein kinase I isoform delta
Oxidation (M),Phospho (STY)	R3_TiO2_Phos	1	1071.51	3	0.0018094	54.3	21.597	GTQEVAPPTPLTPTSHTANTSPRPVSGMER	_GTQEVAPPTPLTPTSHTANT(ph)SPRPVSGM(ox)ER_	H7BYT1;P48730	CSNK1D	Casein kinase I isoform delta
Phospho (STY)	R1_FeNTA_Phos	1	780.357	3	-5.8719e-05	67.364	47.573	GTSPRPPEGGLGYSQLGDDDLK	_GTS(ph)PRPPEGGLGYSQLGDDDLK_	Q5QPR4;J3QR29;A0A0D9SEI3;Q5QPR3;B7ZVY7;A0A0D9SER5;A0A0D9SEN2;J3QR44;Q9UQ88;P21127	CDK11A;CDK11B;CDC2L1	Cyclin-dependent kinase 11A;Cyclin-dependent kinase 11B
Phospho (STY)	R1_TiO2_Phos	1	780.357	3	0.00035217	138.46	105.09	GTSPRPPEGGLGYSQLGDDDLK	_GT(ph)SPRPPEGGLGYSQLGDDDLK_	Q5QPR4;J3QR29;A0A0D9SEI3;Q5QPR3;B7ZVY7;A0A0D9SER5;A0A0D9SEN2;J3QR44;Q9UQ88;P21127	CDK11A;CDK11B;CDC2L1	Cyclin-dependent kinase 11A;Cyclin-dependent kinase 11B
Phospho (STY)	R2_TiO2_Phos	1	780.357	3	-6.9638e-05	145.88	116.46	GTSPRPPEGGLGYSQLGDDDLK	_GTS(ph)PRPPEGGLGYSQLGDDDLK_	Q5QPR4;J3QR29;A0A0D9SEI3;Q5QPR3;B7ZVY7;A0A0D9SER5;A0A0D9SEN2;J3QR44;Q9UQ88;P21127	CDK11A;CDK11B;CDC2L1	Cyclin-dependent kinase 11A;Cyclin-dependent kinase 11B
Phospho (STY)	R2_TiO2_Phos	1	1170.03	2	0.00099463	121.48	121.48	GTSPRPPEGGLGYSQLGDDDLK	_GT(ph)SPRPPEGGLGYSQLGDDDLK_	Q5QPR4;J3QR29;A0A0D9SEI3;Q5QPR3;B7ZVY7;A0A0D9SER5;A0A0D9SEN2;J3QR44;Q9UQ88;P21127	CDK11A;CDK11B;CDC2L1	Cyclin-dependent kinase 11A;Cyclin-dependent kinase 11B
Phospho (STY)	R3_FeNTA_Phos_rpt	1	780.357	3	-0.0001197	103.31	103.31	GTSPRPPEGGLGYSQLGDDDLK	_GTS(ph)PRPPEGGLGYSQLGDDDLK_	Q5QPR4;J3QR29;A0A0D9SEI3;Q5QPR3;B7ZVY7;A0A0D9SER5;A0A0D9SEN2;J3QR44;Q9UQ88;P21127	CDK11A;CDK11B;CDC2L1	Cyclin-dependent kinase 11A;Cyclin-dependent kinase 11B
Phospho (STY)	R3_TiO2_Phos	1	780.357	3	0.00045799	127.67	104.09	GTSPRPPEGGLGYSQLGDDDLK	_GT(ph)SPRPPEGGLGYSQLGDDDLK_	Q5QPR4;J3QR29;A0A0D9SEI3;Q5QPR3;B7ZVY7;A0A0D9SER5;A0A0D9SEN2;J3QR44;Q9UQ88;P21127	CDK11A;CDK11B;CDC2L1	Cyclin-dependent kinase 11A;Cyclin-dependent kinase 11B
Phospho (STY)	R3_TiO2_Phos	1	1170.03	2	0.0030355	153.58	97.027	GTSPRPPEGGLGYSQLGDDDLK	_GT(ph)SPRPPEGGLGYSQLGDDDLK_	Q5QPR4;J3QR29;A0A0D9SEI3;Q5QPR3;B7ZVY7;A0A0D9SER5;A0A0D9SEN2;J3QR44;Q9UQ88;P21127	CDK11A;CDK11B;CDC2L1	Cyclin-dependent kinase 11A;Cyclin-dependent kinase 11B
Phospho (STY)	R3_TiO2_Phos	1	1170.03	2	0.0017869	93.196	51.795	GTSPRPPEGGLGYSQLGDDDLK	_GT(ph)SPRPPEGGLGYSQLGDDDLK_	Q5QPR4;J3QR29;A0A0D9SEI3;Q5QPR3;B7ZVY7;A0A0D9SER5;A0A0D9SEN2;J3QR44;Q9UQ88;P21127	CDK11A;CDK11B;CDC2L1	Cyclin-dependent kinase 11A;Cyclin-dependent kinase 11B
Phospho (STY)	R2_TiO2_Phos	1	918.941	2	0.00091489	207.92	162.04	GVDLLLEGVQGESSPTR	_GVDLLLEGVQGESS(ph)PTR_	F5H7T0;F6RJM5;Q96S38	RPS6KC1	Ribosomal protein S6 kinase delta-1
Phospho (STY)	R3_TiO2_Phos	1	918.941	2	0.0015328	237.06	140.92	GVDLLLEGVQGESSPTR	_GVDLLLEGVQGESS(ph)PTR_	F5H7T0;F6RJM5;Q96S38	RPS6KC1	Ribosomal protein S6 kinase delta-1
Phospho (STY)	R2_TiO2_Phos	1	833.823	2	0.0011823	134.4	101.83	GYTSDSEVYTDHGR	_GYTS(ph)DSEVYTDHGR_	Q92538	GBF1	Golgi-specific brefeldin A-resistance guanine nucleotide exchange factor 1
Phospho (STY)	R1_FeNTA_Phos	1	650.274	3	-0.00037257	79.639	55.411	GYTSDSEVYTDHGRPGK	_GYTS(ph)DSEVYTDHGRPGK_	Q92538	GBF1	Golgi-specific brefeldin A-resistance guanine nucleotide exchange factor 1
Phospho (STY)	R1_TiO2_Phos	1	650.274	3	9.4398e-05	83.692	51.571	GYTSDSEVYTDHGRPGK	_GYTS(ph)DSEVYTDHGRPGK_	Q92538	GBF1	Golgi-specific brefeldin A-resistance guanine nucleotide exchange factor 1
Phospho (STY)	R2_TiO2_Phos	1	650.274	3	-0.00056705	74.475	46.952	GYTSDSEVYTDHGRPGK	_GYTS(ph)DSEVYTDHGRPGK_	Q92538	GBF1	Golgi-specific brefeldin A-resistance guanine nucleotide exchange factor 1
Phospho (STY)	R3_FeNTA_Phos_rpt	1	650.274	3	-0.00017208	94.922	65.103	GYTSDSEVYTDHGRPGK	_GYTS(ph)DSEVYTDHGRPGK_	Q92538	GBF1	Golgi-specific brefeldin A-resistance guanine nucleotide exchange factor 1
2 Phospho (STY)	R1_FeNTA_Phos	2	529.552	3	-0.0011332	59.862	11.751	HDSVFVAAHTSAGK	_HDSVFVAAHT(ph)S(ph)AGK_	Q15477	SKIV2L	Helicase SKI2W
2 Phospho (STY)	R2_FeNTA_Phos	2	529.552	3	-0.00050897	65.179	30.747	HDSVFVAAHTSAGK	_HDS(ph)VFVAAHT(ph)SAGK_	Q15477	SKIV2L	Helicase SKI2W
Phospho (STY)	R1_TiO2_Phos	1	620.334	2	-6.3544e-05	109.84	94.183	HGLLLPASPVR	_HGLLLPAS(ph)PVR_	Q96E09	FAM122A	Protein FAM122A
Phospho (STY)	R2_TiO2_Phos	1	620.334	2	-3.4685e-05	119.69	119.69	HGLLLPASPVR	_HGLLLPAS(ph)PVR_	Q96E09	FAM122A	Protein FAM122A
Phospho (STY)	R3_TiO2_Phos	1	620.334	2	0.00010154	121.28	100.33	HGLLLPASPVR	_HGLLLPAS(ph)PVR_	Q96E09	FAM122A	Protein FAM122A
Phospho (STY)	R1_FeNTA_Phos	1	644.245	3	9.4445e-05	114.06	90.892	HIAECHPECSPNEDR	_HIAECHPECS(ph)PNEDR_	J3KTI4;H7BYU6;Q96K83	ZNF521	Zinc finger protein 521
2 Phospho (STY)	R3_TiO2_Phos	2	986.9	2	0.0026404	171.25	122.04	HIEDTGSTPSIGENDLK	_HIEDTGS(ph)TPS(ph)IGENDLK_	Q6R327	RICTOR	Rapamycin-insensitive companion of mTOR
Phospho (STY)	R1_FeNTA_Phos	1	515.57	3	-9.3528e-05	62.799	40.222	HLDRSPESDRPR	_HLDRSPES(ph)DRPR_	A0A087WWP4;Q96T37	RBM15	Putative RNA-binding protein 15
Phospho (STY)	R1_TiO2_Phos	1	515.57	3	-0.00022902	88.706	62.59	HLDRSPESDRPR	_HLDRS(ph)PESDRPR_	A0A087WWP4;Q96T37	RBM15	Putative RNA-binding protein 15
Phospho (STY)	R3_TiO2_Phos	1	515.57	3	0.00067905	92.65	54.247	HLDRSPESDRPR	_HLDRS(ph)PESDRPR_	A0A087WWP4;Q96T37	RBM15	Putative RNA-binding protein 15
Phospho (STY)	R3_TiO2_Phos	1	515.57	3	0.00041441	86.014	45.637	HLDRSPESDRPR	_HLDRS(ph)PESDRPR_	A0A087WWP4;Q96T37	RBM15	Putative RNA-binding protein 15
2 Phospho (STY)	R1_FeNTA_Phos	2	542.226	3	-0.00044419	89.466	41.934	HLDRSPESDRPR	_HLDRS(ph)PES(ph)DRPR_	A0A087WWP4;Q96T37	RBM15	Putative RNA-binding protein 15
2 Phospho (STY)	R1_FeNTA_Phos	2	542.226	3	-0.00068003	73.833	35.88	HLDRSPESDRPR	_HLDRS(ph)PES(ph)DRPR_	A0A087WWP4;Q96T37	RBM15	Putative RNA-binding protein 15
2 Phospho (STY)	R3_FeNTA_Phos_rpt	2	542.226	3	0.00063358	70.167	70.167	HLDRSPESDRPR	_HLDRS(ph)PES(ph)DRPR_	A0A087WWP4;Q96T37	RBM15	Putative RNA-binding protein 15
2 Phospho (STY)	R3_TiO2_Phos	2	542.226	3	0.00030456	78.326	43.122	HLDRSPESDRPR	_HLDRS(ph)PES(ph)DRPR_	A0A087WWP4;Q96T37	RBM15	Putative RNA-binding protein 15
2 Phospho (STY)	R1_FeNTA_Phos	2	791.821	2	-0.00033864	170.78	127.46	HPNYSPPGSPIEK	_HPNYS(ph)PPGS(ph)PIEK_	Q9UHF7;E5RFF3;H0YAV4	TRPS1	Zinc finger transcription factor Trps1
2 Phospho (STY)	R1_TiO2_Phos	2	791.821	2	3.2108e-05	184	124.77	HPNYSPPGSPIEK	_HPNYS(ph)PPGS(ph)PIEK_	Q9UHF7;E5RFF3;H0YAV4	TRPS1	Zinc finger transcription factor Trps1
2 Phospho (STY)	R2_TiO2_Phos	2	791.821	2	0.00046404	158.52	109.99	HPNYSPPGSPIEK	_HPNYS(ph)PPGS(ph)PIEK_	Q9UHF7;E5RFF3;H0YAV4	TRPS1	Zinc finger transcription factor Trps1
2 Phospho (STY)	R3_FeNTA_Phos_rpt	2	791.821	2	0.00010745	165.89	118.65	HPNYSPPGSPIEK	_HPNYS(ph)PPGS(ph)PIEK_	Q9UHF7;E5RFF3;H0YAV4	TRPS1	Zinc finger transcription factor Trps1
2 Phospho (STY)	R3_TiO2_Phos	2	791.821	2	5.0447e-05	162.64	103.08	HPNYSPPGSPIEK	_HPNYS(ph)PPGS(ph)PIEK_	Q9UHF7;E5RFF3;H0YAV4	TRPS1	Zinc finger transcription factor Trps1
Phospho (STY)	R2_TiO2_Phos	1	855.847	2	NaN	122.97	75.782	HSGPNSADSANDGFVR	_HSGPNS(ph)ADSANDGFVR_	P52597	HNRNPF	Heterogeneous nuclear ribonucleoprotein F;Heterogeneous nuclear ribonucleoprotein F, N-terminally processed
Phospho (STY)	R3_TiO2_Phos	1	570.9	3	0.001026	73.833	34.818	HSGPNSADSANDGFVR	_HSGPNS(ph)ADSANDGFVR_	P52597	HNRNPF	Heterogeneous nuclear ribonucleoprotein F;Heterogeneous nuclear ribonucleoprotein F, N-terminally processed
Phospho (STY)	R3_TiO2_Phos	1	855.847	2	0.001966	146.28	110.52	HSGPNSADSANDGFVR	_HSGPNS(ph)ADSANDGFVR_	P52597	HNRNPF	Heterogeneous nuclear ribonucleoprotein F;Heterogeneous nuclear ribonucleoprotein F, N-terminally processed
Phospho (STY)	R1_FeNTA_Phos	1	568.261	2	4.3733e-05	139.31	85.556	HSLSLDDIR	_HSLS(ph)LDDIR_	G3V4T7;Q96NE9	FRMD6	FERM domain-containing protein 6
Phospho (STY)	R1_TiO2_Phos	1	568.261	2	0.00057007	134.3	84.589	HSLSLDDIR	_HSLS(ph)LDDIR_	G3V4T7;Q96NE9	FRMD6	FERM domain-containing protein 6
Phospho (STY)	R2_TiO2_Phos	1	568.261	2	0.0001231	147.62	99.532	HSLSLDDIR	_HSLS(ph)LDDIR_	G3V4T7;Q96NE9	FRMD6	FERM domain-containing protein 6
Phospho (STY)	R3_TiO2_Phos	1	568.261	2	-0.00027487	108.9	62.782	HSLSLDDIR	_HSLS(ph)LDDIR_	G3V4T7;Q96NE9	FRMD6	FERM domain-containing protein 6
Phospho (STY)	R1_TiO2_Phos	1	713.315	3	0.00072879	142.4	100.49	HSPIKEEPCGSLSETVCK	_HS(ph)PIKEEPCGSLSETVCK_	J3KTC2;J3QQY0;J3KSZ8;Q68DK7	MSL1	Male-specific lethal 1 homolog
Phospho (STY)	R2_TiO2_Phos	1	713.315	3	0.0010802	116.27	70.026	HSPIKEEPCGSLSETVCK	_HS(ph)PIKEEPCGSLSETVCK_	J3KTC2;J3QQY0;J3KSZ8;Q68DK7	MSL1	Male-specific lethal 1 homolog
2 Phospho (STY)	R1_FeNTA_Phos	2	715.82	2	6.8977e-05	157.5	121.5	HSSISPSTLTLK	_HSS(ph)IS(ph)PSTLTLK_	Q14004	CDK13	Cyclin-dependent kinase 13
2 Phospho (STY)	R1_TiO2_Phos	2	715.82	2	5.3273e-05	174.39	139.39	HSSISPSTLTLK	_HSS(ph)IS(ph)PSTLTLK_	Q14004	CDK13	Cyclin-dependent kinase 13
2 Phospho (STY)	R2_TiO2_Phos	2	715.82	2	0.00020069	205.96	154.71	HSSISPSTLTLK	_HSS(ph)IS(ph)PSTLTLK_	Q14004	CDK13	Cyclin-dependent kinase 13
2 Phospho (STY)	R3_FeNTA_Phos_rpt	2	715.82	2	4.891e-05	113.35	82.198	HSSISPSTLTLK	_HSS(ph)IS(ph)PSTLTLK_	Q14004	CDK13	Cyclin-dependent kinase 13
2 Phospho (STY)	R3_TiO2_Phos	2	715.82	2	-4.0284e-05	162.67	117.84	HSSISPSTLTLK	_HSS(ph)IS(ph)PSTLTLK_	Q14004	CDK13	Cyclin-dependent kinase 13
2 Phospho (STY)	R2_TiO2_Phos	2	794.052	3	0.00041757	88.282	77.062	HSSISPVRLPLNSSLGAELSR	_HSS(ph)IS(ph)PVRLPLNSSLGAELSR_	J3QSD7;Q9NYV4	CDK12	Cyclin-dependent kinase 12
2 Phospho (STY)	R3_TiO2_Phos	2	794.052	3	-0.0001766	57.316	50.803	HSSISPVRLPLNSSLGAELSR	_HSS(ph)IS(ph)PVRLPLNSSLGAELSR_	J3QSD7;Q9NYV4	CDK12	Cyclin-dependent kinase 12
2 Phospho (STY)	R1_TiO2_Phos	2	820.667	3	-0.00073839	105.68	71.012	HSSQTSEESAIETGSSSSTFIK	_HSSQT(ph)S(ph)EESAIETGSSSSTFIK_	P16234;A0A0B4J203	PDGFRA;FIP1L1	Platelet-derived growth factor receptor alpha
2 Phospho (STY)	R2_TiO2_Phos	2	820.667	3	0.00052442	97.49	55.422	HSSQTSEESAIETGSSSSTFIK	_HS(ph)S(ph)QTSEESAIETGSSSSTFIK_	P16234;A0A0B4J203	PDGFRA;FIP1L1	Platelet-derived growth factor receptor alpha
2 Phospho (STY)	R2_TiO2_Phos	2	1230.5	2	0.00048202	231.04	186.46	HSSQTSEESAIETGSSSSTFIK	_HSS(ph)QTS(ph)EESAIETGSSSSTFIK_	P16234;A0A0B4J203	PDGFRA;FIP1L1	Platelet-derived growth factor receptor alpha
2 Phospho (STY)	R3_FeNTA_Phos_rpt	2	1230.5	2	0.0011609	173.81	135.69	HSSQTSEESAIETGSSSSTFIK	_HSS(ph)QTS(ph)EESAIETGSSSSTFIK_	P16234;A0A0B4J203	PDGFRA;FIP1L1	Platelet-derived growth factor receptor alpha
2 Phospho (STY)	R3_TiO2_Phos	2	1230.5	2	-0.00027226	203.58	167.45	HSSQTSEESAIETGSSSSTFIK	_HSS(ph)QTS(ph)EESAIETGSSSSTFIK_	P16234;A0A0B4J203	PDGFRA;FIP1L1	Platelet-derived growth factor receptor alpha
2 Phospho (STY)	R3_TiO2_Phos	2	820.667	3	0.00047727	88.983	58.484	HSSQTSEESAIETGSSSSTFIK	_HS(ph)S(ph)QTSEESAIETGSSSSTFIK_	P16234;A0A0B4J203	PDGFRA;FIP1L1	Platelet-derived growth factor receptor alpha
Phospho (STY)	R2_TiO2_Phos	1	1190.51	2	0.00031365	212.06	158.14	HSSQTSEESAIETGSSSSTFIK	_HS(ph)SQTSEESAIETGSSSSTFIK_	P16234;A0A0B4J203	PDGFRA;FIP1L1	Platelet-derived growth factor receptor alpha
Phospho (STY)	R3_FeNTA_Phos_rpt	1	794.011	3	0.00091924	72.058	32.075	HSSQTSEESAIETGSSSSTFIK	_HSSQTS(ph)EESAIETGSSSSTFIK_	P16234;A0A0B4J203	PDGFRA;FIP1L1	Platelet-derived growth factor receptor alpha
Phospho (STY)	R3_TiO2_Phos	1	794.011	3	0.00058359	92.098	38.579	HSSQTSEESAIETGSSSSTFIK	_HSSQTSEES(ph)AIETGSSSSTFIK_	P16234;A0A0B4J203	PDGFRA;FIP1L1	Platelet-derived growth factor receptor alpha
Phospho (STY)	R3_TiO2_Phos	1	1190.51	2	0.0020191	201.75	154.87	HSSQTSEESAIETGSSSSTFIK	_HS(ph)SQTSEESAIETGSSSSTFIK_	P16234;A0A0B4J203	PDGFRA;FIP1L1	Platelet-derived growth factor receptor alpha
2 Phospho (STY)	R1_FeNTA_Phos	2	1098.5	3	-0.0008256	70.572	40.997	HSVTAATPPPSPTSGESGDLLSNLLQSPSSAK	_HSVTAAT(ph)PPPS(ph)PTSGESGDLLSNLLQSPSSAK_	Q96QU8	XPO6	Exportin-6
2 Phospho (STY)	R1_FeNTA_Phos	2	1098.5	3	0.0012188	99.108	74.908	HSVTAATPPPSPTSGESGDLLSNLLQSPSSAK	_HSVTAAT(ph)PPPSPT(ph)SGESGDLLSNLLQSPSSAK_	Q96QU8	XPO6	Exportin-6
2 Phospho (STY)	R1_TiO2_Phos	2	1098.5	3	0.0016448	146.72	119.39	HSVTAATPPPSPTSGESGDLLSNLLQSPSSAK	_HSVTAAT(ph)PPPS(ph)PTSGESGDLLSNLLQSPSSAK_	Q96QU8	XPO6	Exportin-6
2 Phospho (STY)	R1_TiO2_Phos	2	1098.5	3	0.00024358	78.257	47.95	HSVTAATPPPSPTSGESGDLLSNLLQSPSSAK	_HSVTAAT(ph)PPPS(ph)PTSGESGDLLSNLLQSPSSAK_	Q96QU8	XPO6	Exportin-6
2 Phospho (STY)	R1_TiO2_Phos	2	1647.25	2	-3.1932e-05	71.528	39.487	HSVTAATPPPSPTSGESGDLLSNLLQSPSSAK	_HSVTAAT(ph)PPPS(ph)PTSGESGDLLSNLLQSPSSAK_	Q96QU8	XPO6	Exportin-6
2 Phospho (STY)	R2_TiO2_Phos	2	1098.5	3	0.00094376	112.9	88.445	HSVTAATPPPSPTSGESGDLLSNLLQSPSSAK	_HSVTAAT(ph)PPPS(ph)PTSGESGDLLSNLLQSPSSAK_	Q96QU8	XPO6	Exportin-6
2 Phospho (STY)	R3_FeNTA_Phos_rpt	2	1098.5	3	0.0018318	132.37	100.6	HSVTAATPPPSPTSGESGDLLSNLLQSPSSAK	_HSVTAAT(ph)PPPS(ph)PTSGESGDLLSNLLQSPSSAK_	Q96QU8	XPO6	Exportin-6
2 Phospho (STY)	R3_FeNTA_Phos_rpt	2	1098.5	3	0.00034119	63.893	37.689	HSVTAATPPPSPTSGESGDLLSNLLQSPSSAK	_HSVTAAT(ph)PPPSPT(ph)SGESGDLLSNLLQSPSSAK_	Q96QU8	XPO6	Exportin-6
2 Phospho (STY)	R3_TiO2_Phos	2	1098.5	3	0.003325	122.67	93.32	HSVTAATPPPSPTSGESGDLLSNLLQSPSSAK	_HSVTAAT(ph)PPPS(ph)PTSGESGDLLSNLLQSPSSAK_	Q96QU8	XPO6	Exportin-6
2 Phospho (STY)	R3_TiO2_Phos	2	1098.5	3	0.0020444	87.671	55.406	HSVTAATPPPSPTSGESGDLLSNLLQSPSSAK	_HSVTAAT(ph)PPPS(ph)PTSGESGDLLSNLLQSPSSAK_	Q96QU8	XPO6	Exportin-6
2 Phospho (STY)	R3_TiO2_Phos	2	824.13	4	0.00050169	50.705	22.613	HSVTAATPPPSPTSGESGDLLSNLLQSPSSAK	_HSVT(ph)AATPPPS(ph)PTSGESGDLLSNLLQSPSSAK_	Q96QU8	XPO6	Exportin-6
Phospho (STY)	R3_TiO2_Phos	1	1071.85	3	0.0005306	45.445	32.423	HSVTAATPPPSPTSGESGDLLSNLLQSPSSAK	_HSVTAATPPPS(ph)PTSGESGDLLSNLLQSPSSAK_	Q96QU8	XPO6	Exportin-6
Phospho (STY)	R1_FeNTA_Phos	1	788.311	2	4.6525e-05	279.9	216.2	HTDDEMTGYVATR	_HTDDEMTGY(ph)VATR_	E7EX54;B4E0K5;Q16539	MAPK14	Mitogen-activated protein kinase 14
Phospho (STY)	R1_FeNTA_Phos	1	788.311	2	0.0002215	213.35	149.86	HTDDEMTGYVATR	_HTDDEMTGY(ph)VATR_	E7EX54;B4E0K5;Q16539	MAPK14	Mitogen-activated protein kinase 14
Phospho (STY)	R2_FeNTA_Phos	1	788.311	2	-0.00027582	236.69	173.62	HTDDEMTGYVATR	_HTDDEMTGY(ph)VATR_	E7EX54;B4E0K5;Q16539	MAPK14	Mitogen-activated protein kinase 14
Phospho (STY)	R3_TiO2_Phos	1	788.311	2	-0.00061062	166.69	126.62	HTDDEMTGYVATR	_HTDDEMT(ph)GYVATR_	E7EX54;B4E0K5;Q16539	MAPK14	Mitogen-activated protein kinase 14
Phospho (STY)	R3_TiO2_Phos	1	525.876	3	0.00036489	101.32	61.254	HTDDEMTGYVATR	_HTDDEMTGY(ph)VATR_	E7EX54;B4E0K5;Q16539	MAPK14	Mitogen-activated protein kinase 14
Phospho (STY)	R3_TiO2_Phos	1	788.311	2	-6.7441e-05	152.69	106.56	HTDDEMTGYVATR	_HTDDEMT(ph)GYVATR_	E7EX54;B4E0K5;Q16539	MAPK14	Mitogen-activated protein kinase 14
Oxidation (M),Phospho (STY)	R3_FeNTA_Phos_rpt	1	796.308	2	0.00052191	175.49	138.97	HTDDEMTGYVATR	_HTDDEM(ox)T(ph)GYVATR_	E7EX54;B4E0K5;Q16539	MAPK14	Mitogen-activated protein kinase 14
Oxidation (M),Phospho (STY)	R3_TiO2_Phos	1	796.308	2	-4.5003e-05	190.57	153.9	HTDDEMTGYVATR	_HTDDEM(ox)T(ph)GYVATR_	E7EX54;B4E0K5;Q16539	MAPK14	Mitogen-activated protein kinase 14
Oxidation (M),Phospho (STY)	R1_FeNTA_Phos	1	844.358	3	-0.00081649	90.978	60.192	HTGMASIDSSAPETTSDSSPTLSR	_HTGM(ox)ASIDSSAPETTSDSS(ph)PTLSR_	H0YCW2;S4R3B3;H7C453;S4R3U7;H7BZ52;S4R3H3;S4R393;S4R410;A7E2V4	ZSWIM8	Zinc finger SWIM domain-containing protein 8
Oxidation (M),Phospho (STY)	R1_TiO2_Phos	1	844.358	3	0.0010239	115.99	73.353	HTGMASIDSSAPETTSDSSPTLSR	_HTGM(ox)ASIDSSAPETTSDSS(ph)PTLSR_	H0YCW2;S4R3B3;H7C453;S4R3U7;H7BZ52;S4R3H3;S4R393;S4R410;A7E2V4	ZSWIM8	Zinc finger SWIM domain-containing protein 8
Oxidation (M),Phospho (STY)	R2_TiO2_Phos	1	844.358	3	0.0010284	111.6	73.147	HTGMASIDSSAPETTSDSSPTLSR	_HTGM(ox)ASIDSSAPETTSDSS(ph)PTLSR_	H0YCW2;S4R3B3;H7C453;S4R3U7;H7BZ52;S4R3H3;S4R393;S4R410;A7E2V4	ZSWIM8	Zinc finger SWIM domain-containing protein 8
Oxidation (M),Phospho (STY)	R3_FeNTA_Phos_rpt	1	844.358	3	0.00017712	98.376	68.185	HTGMASIDSSAPETTSDSSPTLSR	_HTGM(ox)ASIDSSAPETTSDSS(ph)PTLSR_	H0YCW2;S4R3B3;H7C453;S4R3U7;H7BZ52;S4R3H3;S4R393;S4R410;A7E2V4	ZSWIM8	Zinc finger SWIM domain-containing protein 8
Oxidation (M),Phospho (STY)	R3_TiO2_Phos	1	844.358	3	0.00068581	114.78	79.692	HTGMASIDSSAPETTSDSSPTLSR	_HTGM(ox)ASIDSSAPETTSDS(ph)SPTLSR_	H0YCW2;S4R3B3;H7C453;S4R3U7;H7BZ52;S4R3H3;S4R393;S4R410;A7E2V4	ZSWIM8	Zinc finger SWIM domain-containing protein 8
Phospho (STY)	R1_FeNTA_Phos	1	839.027	3	8.6563e-05	130.52	95.086	HTGMASIDSSAPETTSDSSPTLSR	_HTGMASIDSSAPETTSDSS(ph)PTLSR_	H0YCW2;S4R3B3;H7C453;S4R3U7;H7BZ52;S4R3H3;S4R393;S4R410;A7E2V4	ZSWIM8	Zinc finger SWIM domain-containing protein 8
Phospho (STY)	R1_TiO2_Phos	1	839.027	3	0.0004372	88.04	59.562	HTGMASIDSSAPETTSDSSPTLSR	_HTGMASIDSSAPETTSDSS(ph)PTLSR_	H0YCW2;S4R3B3;H7C453;S4R3U7;H7BZ52;S4R3H3;S4R393;S4R410;A7E2V4	ZSWIM8	Zinc finger SWIM domain-containing protein 8
Phospho (STY)	R2_TiO2_Phos	1	839.027	3	0.0013495	90.06	60.218	HTGMASIDSSAPETTSDSSPTLSR	_HTGMASIDSSAPETTSDSS(ph)PTLSR_	H0YCW2;S4R3B3;H7C453;S4R3U7;H7BZ52;S4R3H3;S4R393;S4R410;A7E2V4	ZSWIM8	Zinc finger SWIM domain-containing protein 8
Phospho (STY)	R3_FeNTA_Phos_rpt	1	839.027	3	-4.7649e-05	129.2	103.25	HTGMASIDSSAPETTSDSSPTLSR	_HTGMASIDSSAPETTSDSS(ph)PTLSR_	H0YCW2;S4R3B3;H7C453;S4R3U7;H7BZ52;S4R3H3;S4R393;S4R410;A7E2V4	ZSWIM8	Zinc finger SWIM domain-containing protein 8
Phospho (STY)	R3_TiO2_Phos	1	839.027	3	0.0008239	116.1	86.169	HTGMASIDSSAPETTSDSSPTLSR	_HTGMASIDSSAPETTSDSS(ph)PTLSR_	H0YCW2;S4R3B3;H7C453;S4R3U7;H7BZ52;S4R3H3;S4R393;S4R410;A7E2V4	ZSWIM8	Zinc finger SWIM domain-containing protein 8
Phospho (STY)	R1_FeNTA_Phos	1	588.916	3	-0.00020614	115.26	85.236	HTGPNSPDTANDGFVR	_HTGPNS(ph)PDTANDGFVR_	E9PCY7;G8JLB6;P31943;P55795;E5RGH4;E5RGV0;D6RIU0;D6RBM0;E7EQJ0;D6RAM1;H0YAQ2;D6R9T0;D6RFM3;D6RIT2;D6RDU3;D6RJ04;D6RIH9	HNRNPH1;HNRNPH2	Heterogeneous nuclear ribonucleoprotein H;Heterogeneous nuclear ribonucleoprotein H, N-terminally processed;Heterogeneous nuclear ribonucleoprotein H2
Phospho (STY)	R1_FeNTA_Phos	1	882.87	2	-0.00094745	161.2	104.03	HTGPNSPDTANDGFVR	_HTGPNS(ph)PDTANDGFVR_	E9PCY7;G8JLB6;P31943;P55795;E5RGH4;E5RGV0;D6RIU0;D6RBM0;E7EQJ0;D6RAM1;H0YAQ2;D6R9T0;D6RFM3;D6RIT2;D6RDU3;D6RJ04;D6RIH9	HNRNPH1;HNRNPH2	Heterogeneous nuclear ribonucleoprotein H;Heterogeneous nuclear ribonucleoprotein H, N-terminally processed;Heterogeneous nuclear ribonucleoprotein H2
Phospho (STY)	R1_TiO2_Phos	1	882.87	2	9.2041e-05	144.08	82.426	HTGPNSPDTANDGFVR	_HTGPNS(ph)PDTANDGFVR_	E9PCY7;G8JLB6;P31943;P55795;E5RGH4;E5RGV0;D6RIU0;D6RBM0;E7EQJ0;D6RAM1;H0YAQ2;D6R9T0;D6RFM3;D6RIT2;D6RDU3;D6RJ04;D6RIH9	HNRNPH1;HNRNPH2	Heterogeneous nuclear ribonucleoprotein H;Heterogeneous nuclear ribonucleoprotein H, N-terminally processed;Heterogeneous nuclear ribonucleoprotein H2
Phospho (STY)	R1_TiO2_Phos	1	588.916	3	-0.00021488	113.52	55.404	HTGPNSPDTANDGFVR	_HTGPNS(ph)PDTANDGFVR_	E9PCY7;G8JLB6;P31943;P55795;E5RGH4;E5RGV0;D6RIU0;D6RBM0;E7EQJ0;D6RAM1;H0YAQ2;D6R9T0;D6RFM3;D6RIT2;D6RDU3;D6RJ04;D6RIH9	HNRNPH1;HNRNPH2	Heterogeneous nuclear ribonucleoprotein H;Heterogeneous nuclear ribonucleoprotein H, N-terminally processed;Heterogeneous nuclear ribonucleoprotein H2
Phospho (STY)	R2_TiO2_Phos	1	882.87	2	0.00012166	180.93	111.27	HTGPNSPDTANDGFVR	_HTGPNS(ph)PDTANDGFVR_	E9PCY7;G8JLB6;P31943;P55795;E5RGH4;E5RGV0;D6RIU0;D6RBM0;E7EQJ0;D6RAM1;H0YAQ2;D6R9T0;D6RFM3;D6RIT2;D6RDU3;D6RJ04;D6RIH9	HNRNPH1;HNRNPH2	Heterogeneous nuclear ribonucleoprotein H;Heterogeneous nuclear ribonucleoprotein H, N-terminally processed;Heterogeneous nuclear ribonucleoprotein H2
Phospho (STY)	R2_TiO2_Phos	1	588.916	3	-0.0003706	125.47	125.47	HTGPNSPDTANDGFVR	_HTGPNS(ph)PDTANDGFVR_	E9PCY7;G8JLB6;P31943;P55795;E5RGH4;E5RGV0;D6RIU0;D6RBM0;E7EQJ0;D6RAM1;H0YAQ2;D6R9T0;D6RFM3;D6RIT2;D6RDU3;D6RJ04;D6RIH9	HNRNPH1;HNRNPH2	Heterogeneous nuclear ribonucleoprotein H;Heterogeneous nuclear ribonucleoprotein H, N-terminally processed;Heterogeneous nuclear ribonucleoprotein H2
Phospho (STY)	R3_FeNTA_Phos_rpt	1	588.916	3	-0.00069254	105.19	105.19	HTGPNSPDTANDGFVR	_HTGPNS(ph)PDTANDGFVR_	E9PCY7;G8JLB6;P31943;P55795;E5RGH4;E5RGV0;D6RIU0;D6RBM0;E7EQJ0;D6RAM1;H0YAQ2;D6R9T0;D6RFM3;D6RIT2;D6RDU3;D6RJ04;D6RIH9	HNRNPH1;HNRNPH2	Heterogeneous nuclear ribonucleoprotein H;Heterogeneous nuclear ribonucleoprotein H, N-terminally processed;Heterogeneous nuclear ribonucleoprotein H2
Phospho (STY)	R3_FeNTA_Phos_rpt	1	882.87	2	-0.0004071	135.57	86.532	HTGPNSPDTANDGFVR	_HTGPNS(ph)PDTANDGFVR_	E9PCY7;G8JLB6;P31943;P55795;E5RGH4;E5RGV0;D6RIU0;D6RBM0;E7EQJ0;D6RAM1;H0YAQ2;D6R9T0;D6RFM3;D6RIT2;D6RDU3;D6RJ04;D6RIH9	HNRNPH1;HNRNPH2	Heterogeneous nuclear ribonucleoprotein H;Heterogeneous nuclear ribonucleoprotein H, N-terminally processed;Heterogeneous nuclear ribonucleoprotein H2
Phospho (STY)	R3_TiO2_Phos	1	588.916	3	-0.00077359	138.73	109.24	HTGPNSPDTANDGFVR	_HTGPNS(ph)PDTANDGFVR_	E9PCY7;G8JLB6;P31943;P55795;E5RGH4;E5RGV0;D6RIU0;D6RBM0;E7EQJ0;D6RAM1;H0YAQ2;D6R9T0;D6RFM3;D6RIT2;D6RDU3;D6RJ04;D6RIH9	HNRNPH1;HNRNPH2	Heterogeneous nuclear ribonucleoprotein H;Heterogeneous nuclear ribonucleoprotein H, N-terminally processed;Heterogeneous nuclear ribonucleoprotein H2
Phospho (STY)	R3_TiO2_Phos	1	882.87	2	0.00018445	130.64	75.356	HTGPNSPDTANDGFVR	_HTGPNS(ph)PDTANDGFVR_	E9PCY7;G8JLB6;P31943;P55795;E5RGH4;E5RGV0;D6RIU0;D6RBM0;E7EQJ0;D6RAM1;H0YAQ2;D6R9T0;D6RFM3;D6RIT2;D6RDU3;D6RJ04;D6RIH9	HNRNPH1;HNRNPH2	Heterogeneous nuclear ribonucleoprotein H;Heterogeneous nuclear ribonucleoprotein H, N-terminally processed;Heterogeneous nuclear ribonucleoprotein H2
Phospho (STY)	R1_FeNTA_Phos	1	537.261	2	0.00030074	113.44	94.314	HVTLPSSPR	_HVTLPS(ph)SPR_	Q5T4S7;X6RE05;A0A0A0MSW0	UBR4	E3 ubiquitin-protein ligase UBR4
Phospho (STY)	R1_TiO2_Phos	1	537.261	2	-0.00022741	133.75	111.42	HVTLPSSPR	_HVTLPS(ph)SPR_	Q5T4S7;X6RE05;A0A0A0MSW0	UBR4	E3 ubiquitin-protein ligase UBR4
Phospho (STY)	R2_TiO2_Phos	1	537.261	2	-0.0002012	147.3	114.69	HVTLPSSPR	_HVTLPS(ph)SPR_	Q5T4S7;X6RE05;A0A0A0MSW0	UBR4	E3 ubiquitin-protein ligase UBR4
Phospho (STY)	R3_FeNTA_Phos_rpt	1	537.261	2	0.00018644	89.266	70.023	HVTLPSSPR	_HVTLPS(ph)SPR_	Q5T4S7;X6RE05;A0A0A0MSW0	UBR4	E3 ubiquitin-protein ligase UBR4
Phospho (STY)	R3_TiO2_Phos	1	537.261	2	-0.00012693	127.51	103.05	HVTLPSSPR	_HVTLPS(ph)SPR_	Q5T4S7;X6RE05;A0A0A0MSW0	UBR4	E3 ubiquitin-protein ligase UBR4
Phospho (STY)	R2_TiO2_Phos	1	767.887	2	0.00031028	193.45	177.38	HYGITSPISLAAPK	_HYGITS(ph)PISLAAPK_	G3XAH6;P51003;G3V457;G3V3I9;A0A0C4DGK1	PAPOLA	Poly(A) polymerase alpha
Phospho (STY)	R3_TiO2_Phos	1	767.887	2	0.00034999	198.85	198.85	HYGITSPISLAAPK	_HYGITS(ph)PISLAAPK_	G3XAH6;P51003;G3V457;G3V3I9;A0A0C4DGK1	PAPOLA	Poly(A) polymerase alpha
2 Phospho (STY)	R1_FeNTA_Phos	2	664.325	2	0.0005856	106.76	65.277	IAISPLKSPNK	_IAIS(ph)PLKS(ph)PNK_	Q6MZP7	LIN54	Protein lin-54 homolog
2 Phospho (STY)	R1_TiO2_Phos	2	664.325	2	3.1747e-05	118.52	53.691	IAISPLKSPNK	_IAIS(ph)PLKS(ph)PNK_	Q6MZP7	LIN54	Protein lin-54 homolog
2 Phospho (STY)	R2_TiO2_Phos	2	664.325	2	NaN	69.258	26.788	IAISPLKSPNK	_IAIS(ph)PLKS(ph)PNK_	Q6MZP7	LIN54	Protein lin-54 homolog
2 Phospho (STY)	R3_FeNTA_Phos_rpt	2	664.325	2	0.0005349	106.76	49.396	IAISPLKSPNK	_IAIS(ph)PLKS(ph)PNK_	Q6MZP7	LIN54	Protein lin-54 homolog
3 Phospho (STY)	R1_TiO2_Phos	3	894.833	2	-0.0024206	82.069	33.664	IAVYEKMWSYMK	_IAVY(ph)EKMWS(ph)Y(ph)MK_	A0A087WYJ6;P42263	GRIA3	Glutamate receptor 3
3 Phospho (STY)	R2_TiO2_Phos	3	894.833	2	-0.0018503	92.295	40.569	IAVYEKMWSYMK	_IAVY(ph)EKMWS(ph)Y(ph)MK_	A0A087WYJ6;P42263	GRIA3	Glutamate receptor 3
3 Phospho (STY)	R3_TiO2_Phos	3	894.833	2	-0.0021348	92.906	46.202	IAVYEKMWSYMK	_IAVY(ph)EKMWS(ph)Y(ph)MK_	A0A087WYJ6;P42263	GRIA3	Glutamate receptor 3
Phospho (STY)	R3_FeNTA_Phos_rpt	1	731.75	2	0.0011495	168.61	115.23	ICSDEEEDEEK	_ICS(ph)DEEEDEEK_	Q9NPG3	UBN1	Ubinuclein-1
Phospho (STY)	R1_FeNTA_Phos	1	789.853	2	-0.00016177	138.73	67.447	ICTEQSNSPPPIR	_ICTEQSNS(ph)PPPIR_	Q15678	PTPN14	Tyrosine-protein phosphatase non-receptor type 14
Phospho (STY)	R1_TiO2_Phos	1	783.823	2	0.00031835	233.97	150.76	IDFDSVSSIMASSQ	_IDFDSVSSIMASS(ph)Q_	K7ERF1;Q9UBQ5;K7EK53;A0A087WVB9	EIF3K	Eukaryotic translation initiation factor 3 subunit K
Phospho (STY)	R2_TiO2_Phos	1	783.823	2	-0.0004759	194.48	119	IDFDSVSSIMASSQ	_IDFDSVSSIMASS(ph)Q_	K7ERF1;Q9UBQ5;K7EK53;A0A087WVB9	EIF3K	Eukaryotic translation initiation factor 3 subunit K
Phospho (STY)	R3_TiO2_Phos	1	783.823	2	-0.00092235	227.74	166.36	IDFDSVSSIMASSQ	_IDFDSVSSIMASS(ph)Q_	K7ERF1;Q9UBQ5;K7EK53;A0A087WVB9	EIF3K	Eukaryotic translation initiation factor 3 subunit K
Oxidation (M),Phospho (STY)	R3_TiO2_Phos	1	791.821	2	-0.00099959	151.07	95.756	IDFDSVSSIMASSQ	_IDFDSVSSIM(ox)ASS(ph)Q_	K7ERF1;Q9UBQ5;K7EK53;A0A087WVB9	EIF3K	Eukaryotic translation initiation factor 3 subunit K
2 Phospho (STY)	R1_TiO2_Phos	2	828.875	2	-5.3559e-05	140.49	93.243	IDFIPVSPAPSPTR	_IDFIPVS(ph)PAPS(ph)PTR_	Q96E09	FAM122A	Protein FAM122A
2 Phospho (STY)	R3_TiO2_Phos	2	828.875	2	0.00060919	125.41	84.909	IDFIPVSPAPSPTR	_IDFIPVS(ph)PAPS(ph)PTR_	Q96E09	FAM122A	Protein FAM122A
2 Phospho (STY)	R1_TiO2_Phos	2	822.857	2	-0.0011906	154.81	81.933	IDFTPVSPAPSPTR	_IDFTPVS(ph)PAPS(ph)PTR_	G1UD79;Q7Z309	SPACIA2;FAM122B	Protein FAM122B
2 Phospho (STY)	R2_TiO2_Phos	2	822.857	2	2.6523e-05	152.94	103.64	IDFTPVSPAPSPTR	_IDFTPVS(ph)PAPS(ph)PTR_	G1UD79;Q7Z309	SPACIA2;FAM122B	Protein FAM122B
2 Phospho (STY)	R3_TiO2_Phos	2	822.857	2	-5.9149e-05	145.94	80.373	IDFTPVSPAPSPTR	_IDFTPVS(ph)PAPS(ph)PTR_	G1UD79;Q7Z309	SPACIA2;FAM122B	Protein FAM122B
Phospho (STY)	R1_FeNTA_Phos	1	558.26	2	-4.0424e-05	119.03	65.904	IDISPSTFR	_IDIS(ph)PSTFR_	Q9Y2W1	THRAP3	Thyroid hormone receptor-associated protein 3
Phospho (STY)	R1_TiO2_Phos	1	1115.51	1	0.0014785	123.11	67.823	IDISPSTFR	_IDIS(ph)PSTFR_	Q9Y2W1	THRAP3	Thyroid hormone receptor-associated protein 3
Phospho (STY)	R1_TiO2_Phos	1	558.26	2	0.00013385	131.42	66.26	IDISPSTFR	_IDIS(ph)PSTFR_	Q9Y2W1	THRAP3	Thyroid hormone receptor-associated protein 3
Phospho (STY)	R2_FeNTA_Phos	1	558.26	2	7.1441e-05	100.69	57.39	IDISPSTFR	_IDIS(ph)PSTFR_	Q9Y2W1	THRAP3	Thyroid hormone receptor-associated protein 3
Phospho (STY)	R2_TiO2_Phos	1	558.26	2	-0.00047193	131.42	54.864	IDISPSTFR	_IDIS(ph)PSTFR_	Q9Y2W1	THRAP3	Thyroid hormone receptor-associated protein 3
Phospho (STY)	R2_TiO2_Phos	1	1115.51	1	0.00081215	123.11	78.089	IDISPSTFR	_IDIS(ph)PSTFR_	Q9Y2W1	THRAP3	Thyroid hormone receptor-associated protein 3
Phospho (STY)	R3_FeNTA_Phos_rpt	1	558.26	2	-0.00025683	141.89	69.643	IDISPSTFR	_IDIS(ph)PSTFR_	Q9Y2W1	THRAP3	Thyroid hormone receptor-associated protein 3
Phospho (STY)	R3_FeNTA_Phos_rpt	1	1115.51	1	0.0027261	123.11	70.023	IDISPSTFR	_IDIS(ph)PSTFR_	Q9Y2W1	THRAP3	Thyroid hormone receptor-associated protein 3
Phospho (STY)	R3_TiO2_Phos	1	558.26	2	-0.00046881	160.91	83.379	IDISPSTFR	_IDIS(ph)PSTFR_	Q9Y2W1	THRAP3	Thyroid hormone receptor-associated protein 3
Phospho (STY)	R3_TiO2_Phos	1	1115.51	1	0.00038407	121.61	79.259	IDISPSTFR	_IDIS(ph)PSTFR_	Q9Y2W1	THRAP3	Thyroid hormone receptor-associated protein 3
Phospho (STY)	R1_FeNTA_Phos	1	700.827	2	0.00044419	140.01	119.17	IDSTEVIYQPR	_IDS(ph)TEVIYQPR_	K7EMR0;K7EQN8;K7EP59;Q15831	STK11	Serine/threonine-protein kinase STK11
Phospho (STY)	R1_TiO2_Phos	1	700.827	2	0.00055603	258.78	258.78	IDSTEVIYQPR	_IDS(ph)TEVIYQPR_	K7EMR0;K7EQN8;K7EP59;Q15831	STK11	Serine/threonine-protein kinase STK11
Phospho (STY)	R2_TiO2_Phos	1	700.827	2	0.00025322	190.35	159.74	IDSTEVIYQPR	_IDS(ph)TEVIYQPR_	K7EMR0;K7EQN8;K7EP59;Q15831	STK11	Serine/threonine-protein kinase STK11
Phospho (STY)	R3_FeNTA_Phos_rpt	1	700.827	2	0.00021929	190.85	155.89	IDSTEVIYQPR	_IDS(ph)TEVIYQPR_	K7EMR0;K7EQN8;K7EP59;Q15831	STK11	Serine/threonine-protein kinase STK11
Phospho (STY)	R3_TiO2_Phos	1	700.827	2	0.0011249	176.05	161.25	IDSTEVIYQPR	_IDS(ph)TEVIYQPR_	K7EMR0;K7EQN8;K7EP59;Q15831	STK11	Serine/threonine-protein kinase STK11
Phospho (STY)	R3_FeNTA_Phos_rpt	1	872.713	3	0.00061537	180.04	136.23	IEDSEPHIPLIDDTDAEDDAPTK	_IEDS(ph)EPHIPLIDDTDAEDDAPTK_	E7ERY9;P20020;H0YHH6;A0A0U1RQU3	ATP2B1	Calcium-transporting ATPase;Plasma membrane calcium-transporting ATPase 1
Phospho (STY)	R3_TiO2_Phos	1	872.713	3	-0.00047221	117	81.411	IEDSEPHIPLIDDTDAEDDAPTK	_IEDS(ph)EPHIPLIDDTDAEDDAPTK_	E7ERY9;P20020;H0YHH6;A0A0U1RQU3	ATP2B1	Calcium-transporting ATPase;Plasma membrane calcium-transporting ATPase 1
Phospho (STY)	R1_FeNTA_Phos	1	787.791	2	-0.0002497	220.72	194.18	IEDVGSDEEDDSGK	_IEDVGS(ph)DEEDDSGK_	P08238;Q58FF8	HSP90AB1;HSP90AB2P	Heat shock protein HSP 90-beta;Putative heat shock protein HSP 90-beta 2
Phospho (STY)	R1_TiO2_Phos	1	787.791	2	0.00026497	192.4	171.4	IEDVGSDEEDDSGK	_IEDVGS(ph)DEEDDSGK_	P08238;Q58FF8	HSP90AB1;HSP90AB2P	Heat shock protein HSP 90-beta;Putative heat shock protein HSP 90-beta 2
Phospho (STY)	R1_TiO2_Phos	1	787.791	2	-0.00023361	219.53	186.09	IEDVGSDEEDDSGK	_IEDVGS(ph)DEEDDSGK_	P08238;Q58FF8	HSP90AB1;HSP90AB2P	Heat shock protein HSP 90-beta;Putative heat shock protein HSP 90-beta 2
Phospho (STY)	R2_FeNTA_Phos	1	787.791	2	0.00072676	176.42	147.2	IEDVGSDEEDDSGK	_IEDVGS(ph)DEEDDSGK_	P08238;Q58FF8	HSP90AB1;HSP90AB2P	Heat shock protein HSP 90-beta;Putative heat shock protein HSP 90-beta 2
Phospho (STY)	R2_TiO2_Phos	1	787.791	2	-0.00013361	144.15	122.47	IEDVGSDEEDDSGK	_IEDVGS(ph)DEEDDSGK_	P08238;Q58FF8	HSP90AB1;HSP90AB2P	Heat shock protein HSP 90-beta;Putative heat shock protein HSP 90-beta 2
Phospho (STY)	R2_TiO2_Phos	1	787.791	2	0.0007622	223.14	196.38	IEDVGSDEEDDSGK	_IEDVGS(ph)DEEDDSGK_	P08238;Q58FF8	HSP90AB1;HSP90AB2P	Heat shock protein HSP 90-beta;Putative heat shock protein HSP 90-beta 2
Phospho (STY)	R3_FeNTA_Phos_rpt	1	787.791	2	-0.00022067	116	83.374	IEDVGSDEEDDSGK	_IEDVGS(ph)DEEDDSGK_	P08238;Q58FF8	HSP90AB1;HSP90AB2P	Heat shock protein HSP 90-beta;Putative heat shock protein HSP 90-beta 2
Phospho (STY)	R3_FeNTA_Phos_rpt	1	787.791	2	-8.1433e-05	228.11	205.02	IEDVGSDEEDDSGK	_IEDVGS(ph)DEEDDSGK_	P08238;Q58FF8	HSP90AB1;HSP90AB2P	Heat shock protein HSP 90-beta;Putative heat shock protein HSP 90-beta 2
Phospho (STY)	R3_TiO2_Phos	1	787.791	2	0.00023338	135.61	107.94	IEDVGSDEEDDSGK	_IEDVGS(ph)DEEDDSGK_	P08238;Q58FF8	HSP90AB1;HSP90AB2P	Heat shock protein HSP 90-beta;Putative heat shock protein HSP 90-beta 2
Phospho (STY)	R3_TiO2_Phos	1	787.791	2	-0.00043114	225.6	198.19	IEDVGSDEEDDSGK	_IEDVGS(ph)DEEDDSGK_	P08238;Q58FF8	HSP90AB1;HSP90AB2P	Heat shock protein HSP 90-beta;Putative heat shock protein HSP 90-beta 2
Phospho (STY)	R1_FeNTA_Phos	1	909.352	2	0.001202	270.95	213.59	IEDVGSDEEDDSGKDK	_IEDVGS(ph)DEEDDSGKDK_	P08238;Q58FF8	HSP90AB1;HSP90AB2P	Heat shock protein HSP 90-beta;Putative heat shock protein HSP 90-beta 2
Phospho (STY)	R1_FeNTA_Phos	1	606.57	3	0.0003317	96.805	74.414	IEDVGSDEEDDSGKDK	_IEDVGS(ph)DEEDDSGKDK_	P08238;Q58FF8	HSP90AB1;HSP90AB2P	Heat shock protein HSP 90-beta;Putative heat shock protein HSP 90-beta 2
Phospho (STY)	R1_TiO2_Phos	1	909.352	2	0.00037557	319.45	248.42	IEDVGSDEEDDSGKDK	_IEDVGS(ph)DEEDDSGKDK_	P08238;Q58FF8	HSP90AB1;HSP90AB2P	Heat shock protein HSP 90-beta;Putative heat shock protein HSP 90-beta 2
Phospho (STY)	R1_TiO2_Phos	1	606.57	3	-0.00026887	107.72	73.623	IEDVGSDEEDDSGKDK	_IEDVGS(ph)DEEDDSGKDK_	P08238;Q58FF8	HSP90AB1;HSP90AB2P	Heat shock protein HSP 90-beta;Putative heat shock protein HSP 90-beta 2
Phospho (STY)	R2_FeNTA_Phos	1	909.352	2	0.00030807	308.42	241.63	IEDVGSDEEDDSGKDK	_IEDVGS(ph)DEEDDSGKDK_	P08238;Q58FF8	HSP90AB1;HSP90AB2P	Heat shock protein HSP 90-beta;Putative heat shock protein HSP 90-beta 2
Phospho (STY)	R2_FeNTA_Phos	1	606.57	3	-0.00018977	86.539	52.571	IEDVGSDEEDDSGKDK	_IEDVGS(ph)DEEDDSGKDK_	P08238;Q58FF8	HSP90AB1;HSP90AB2P	Heat shock protein HSP 90-beta;Putative heat shock protein HSP 90-beta 2
Phospho (STY)	R2_TiO2_Phos	1	909.352	2	8.8727e-05	245.04	184.5	IEDVGSDEEDDSGKDK	_IEDVGS(ph)DEEDDSGKDK_	P08238;Q58FF8	HSP90AB1;HSP90AB2P	Heat shock protein HSP 90-beta;Putative heat shock protein HSP 90-beta 2
Phospho (STY)	R2_TiO2_Phos	1	909.352	2	0.0021967	297.73	220	IEDVGSDEEDDSGKDK	_IEDVGS(ph)DEEDDSGKDK_	P08238;Q58FF8	HSP90AB1;HSP90AB2P	Heat shock protein HSP 90-beta;Putative heat shock protein HSP 90-beta 2
Phospho (STY)	R2_TiO2_Phos	1	909.352	2	0.00035714	247.44	187.58	IEDVGSDEEDDSGKDK	_IEDVGS(ph)DEEDDSGKDK_	P08238;Q58FF8	HSP90AB1;HSP90AB2P	Heat shock protein HSP 90-beta;Putative heat shock protein HSP 90-beta 2
Phospho (STY)	R2_TiO2_Phos	1	606.57	3	0.00025975	110.55	68.21	IEDVGSDEEDDSGKDK	_IEDVGS(ph)DEEDDSGKDK_	P08238;Q58FF8	HSP90AB1;HSP90AB2P	Heat shock protein HSP 90-beta;Putative heat shock protein HSP 90-beta 2
Phospho (STY)	R2_TiO2_Phos	1	606.57	3	-0.0013457	86.548	45.746	IEDVGSDEEDDSGKDK	_IEDVGS(ph)DEEDDSGKDK_	P08238;Q58FF8	HSP90AB1;HSP90AB2P	Heat shock protein HSP 90-beta;Putative heat shock protein HSP 90-beta 2
Phospho (STY)	R3_FeNTA_Phos_rpt	1	909.352	2	7.8973e-05	276.3	207.07	IEDVGSDEEDDSGKDK	_IEDVGS(ph)DEEDDSGKDK_	P08238;Q58FF8	HSP90AB1;HSP90AB2P	Heat shock protein HSP 90-beta;Putative heat shock protein HSP 90-beta 2
Phospho (STY)	R3_FeNTA_Phos_rpt	1	606.57	3	0.00081636	123.76	83.692	IEDVGSDEEDDSGKDK	_IEDVGS(ph)DEEDDSGKDK_	P08238;Q58FF8	HSP90AB1;HSP90AB2P	Heat shock protein HSP 90-beta;Putative heat shock protein HSP 90-beta 2
Phospho (STY)	R3_FeNTA_Phos_rpt	1	909.352	2	0.00013931	302.9	221.77	IEDVGSDEEDDSGKDK	_IEDVGS(ph)DEEDDSGKDK_	P08238;Q58FF8	HSP90AB1;HSP90AB2P	Heat shock protein HSP 90-beta;Putative heat shock protein HSP 90-beta 2
Phospho (STY)	R3_FeNTA_Phos_rpt	1	909.352	2	0.0016346	319.45	237.65	IEDVGSDEEDDSGKDK	_IEDVGS(ph)DEEDDSGKDK_	P08238;Q58FF8	HSP90AB1;HSP90AB2P	Heat shock protein HSP 90-beta;Putative heat shock protein HSP 90-beta 2
Phospho (STY)	R3_FeNTA_Phos_rpt	1	606.57	3	-0.00089211	83.292	30.258	IEDVGSDEEDDSGKDK	_IEDVGS(ph)DEEDDSGKDK_	P08238;Q58FF8	HSP90AB1;HSP90AB2P	Heat shock protein HSP 90-beta;Putative heat shock protein HSP 90-beta 2
Phospho (STY)	R3_TiO2_Phos	1	606.57	3	-0.00027453	106.52	76.386	IEDVGSDEEDDSGKDK	_IEDVGS(ph)DEEDDSGKDK_	P08238;Q58FF8	HSP90AB1;HSP90AB2P	Heat shock protein HSP 90-beta;Putative heat shock protein HSP 90-beta 2
Phospho (STY)	R3_TiO2_Phos	1	909.352	2	-5.6279e-05	253.34	198.56	IEDVGSDEEDDSGKDK	_IEDVGS(ph)DEEDDSGKDK_	P08238;Q58FF8	HSP90AB1;HSP90AB2P	Heat shock protein HSP 90-beta;Putative heat shock protein HSP 90-beta 2
Phospho (STY)	R3_TiO2_Phos	1	909.352	2	0.0015261	295.22	216.23	IEDVGSDEEDDSGKDK	_IEDVGS(ph)DEEDDSGKDK_	P08238;Q58FF8	HSP90AB1;HSP90AB2P	Heat shock protein HSP 90-beta;Putative heat shock protein HSP 90-beta 2
Phospho (STY)	R3_TiO2_Phos	1	909.352	2	-0.00012257	263.47	214.26	IEDVGSDEEDDSGKDK	_IEDVGS(ph)DEEDDSGKDK_	P08238;Q58FF8	HSP90AB1;HSP90AB2P	Heat shock protein HSP 90-beta;Putative heat shock protein HSP 90-beta 2
2 Phospho (STY)	R1_FeNTA_Phos	2	949.335	2	-0.0010373	186.6	136.97	IEDVGSDEEDDSGKDK	_IEDVGS(ph)DEEDDS(ph)GKDK_	P08238;Q58FF8	HSP90AB1;HSP90AB2P	Heat shock protein HSP 90-beta;Putative heat shock protein HSP 90-beta 2
2 Phospho (STY)	R1_TiO2_Phos	2	949.335	2	0.00079171	184.66	131.47	IEDVGSDEEDDSGKDK	_IEDVGS(ph)DEEDDS(ph)GKDK_	P08238;Q58FF8	HSP90AB1;HSP90AB2P	Heat shock protein HSP 90-beta;Putative heat shock protein HSP 90-beta 2
2 Phospho (STY)	R1_TiO2_Phos	2	949.335	2	0.001697	238.88	168.74	IEDVGSDEEDDSGKDK	_IEDVGS(ph)DEEDDS(ph)GKDK_	P08238;Q58FF8	HSP90AB1;HSP90AB2P	Heat shock protein HSP 90-beta;Putative heat shock protein HSP 90-beta 2
2 Phospho (STY)	R2_TiO2_Phos	2	949.335	2	0.0016486	269.99	182.66	IEDVGSDEEDDSGKDK	_IEDVGS(ph)DEEDDS(ph)GKDK_	P08238;Q58FF8	HSP90AB1;HSP90AB2P	Heat shock protein HSP 90-beta;Putative heat shock protein HSP 90-beta 2
2 Phospho (STY)	R2_TiO2_Phos	2	949.335	2	0.0021454	209.73	155.32	IEDVGSDEEDDSGKDK	_IEDVGS(ph)DEEDDS(ph)GKDK_	P08238;Q58FF8	HSP90AB1;HSP90AB2P	Heat shock protein HSP 90-beta;Putative heat shock protein HSP 90-beta 2
2 Phospho (STY)	R3_FeNTA_Phos_rpt	2	949.335	2	0.00071762	231.4	144.07	IEDVGSDEEDDSGKDK	_IEDVGS(ph)DEEDDS(ph)GKDK_	P08238;Q58FF8	HSP90AB1;HSP90AB2P	Heat shock protein HSP 90-beta;Putative heat shock protein HSP 90-beta 2
2 Phospho (STY)	R3_FeNTA_Phos_rpt	2	949.335	2	0.0014763	204.51	144.36	IEDVGSDEEDDSGKDK	_IEDVGS(ph)DEEDDS(ph)GKDK_	P08238;Q58FF8	HSP90AB1;HSP90AB2P	Heat shock protein HSP 90-beta;Putative heat shock protein HSP 90-beta 2
2 Phospho (STY)	R3_TiO2_Phos	2	949.335	2	-0.00063292	212.47	160.82	IEDVGSDEEDDSGKDK	_IEDVGS(ph)DEEDDS(ph)GKDK_	P08238;Q58FF8	HSP90AB1;HSP90AB2P	Heat shock protein HSP 90-beta;Putative heat shock protein HSP 90-beta 2
2 Phospho (STY)	R3_TiO2_Phos	2	949.335	2	0.00090493	213.64	149.1	IEDVGSDEEDDSGKDK	_IEDVGS(ph)DEEDDS(ph)GKDK_	P08238;Q58FF8	HSP90AB1;HSP90AB2P	Heat shock protein HSP 90-beta;Putative heat shock protein HSP 90-beta 2
Phospho (STY)	R1_FeNTA_Phos	1	649.269	3	-5.9829e-05	88.282	46.787	IEDVGSDEEDDSGKDKK	_IEDVGS(ph)DEEDDSGKDKK_	P08238;Q58FF8	HSP90AB1;HSP90AB2P	Heat shock protein HSP 90-beta;Putative heat shock protein HSP 90-beta 2
Phospho (STY)	R1_FeNTA_Phos	1	973.399	2	0.00061115	270.95	197.36	IEDVGSDEEDDSGKDKK	_IEDVGS(ph)DEEDDSGKDKK_	P08238;Q58FF8	HSP90AB1;HSP90AB2P	Heat shock protein HSP 90-beta;Putative heat shock protein HSP 90-beta 2
Phospho (STY)	R1_TiO2_Phos	1	649.269	3	-0.00013839	138.21	96.309	IEDVGSDEEDDSGKDKK	_IEDVGS(ph)DEEDDSGKDKK_	P08238;Q58FF8	HSP90AB1;HSP90AB2P	Heat shock protein HSP 90-beta;Putative heat shock protein HSP 90-beta 2
Phospho (STY)	R1_TiO2_Phos	1	973.399	2	0.0006972	276.14	225.83	IEDVGSDEEDDSGKDKK	_IEDVGS(ph)DEEDDSGKDKK_	P08238;Q58FF8	HSP90AB1;HSP90AB2P	Heat shock protein HSP 90-beta;Putative heat shock protein HSP 90-beta 2
Phospho (STY)	R2_FeNTA_Phos	1	649.269	3	0.00016776	101.3	57.349	IEDVGSDEEDDSGKDKK	_IEDVGS(ph)DEEDDSGKDKK_	P08238;Q58FF8	HSP90AB1;HSP90AB2P	Heat shock protein HSP 90-beta;Putative heat shock protein HSP 90-beta 2
Phospho (STY)	R2_TiO2_Phos	1	649.269	3	0.00019414	99.238	47.418	IEDVGSDEEDDSGKDKK	_IEDVGS(ph)DEEDDSGKDKK_	P08238;Q58FF8	HSP90AB1;HSP90AB2P	Heat shock protein HSP 90-beta;Putative heat shock protein HSP 90-beta 2
Phospho (STY)	R2_TiO2_Phos	1	973.399	2	0.00054505	245.04	191.52	IEDVGSDEEDDSGKDKK	_IEDVGS(ph)DEEDDSGKDKK_	P08238;Q58FF8	HSP90AB1;HSP90AB2P	Heat shock protein HSP 90-beta;Putative heat shock protein HSP 90-beta 2
Phospho (STY)	R3_FeNTA_Phos_rpt	1	649.269	3	-0.00045079	113.65	74.898	IEDVGSDEEDDSGKDKK	_IEDVGS(ph)DEEDDSGKDKK_	P08238;Q58FF8	HSP90AB1;HSP90AB2P	Heat shock protein HSP 90-beta;Putative heat shock protein HSP 90-beta 2
Phospho (STY)	R3_FeNTA_Phos_rpt	1	973.399	2	-3.1126e-05	273.52	218.08	IEDVGSDEEDDSGKDKK	_IEDVGS(ph)DEEDDSGKDKK_	P08238;Q58FF8	HSP90AB1;HSP90AB2P	Heat shock protein HSP 90-beta;Putative heat shock protein HSP 90-beta 2
Phospho (STY)	R3_TiO2_Phos	1	973.399	2	0.00017223	276.14	206.33	IEDVGSDEEDDSGKDKK	_IEDVGS(ph)DEEDDSGKDKK_	P08238;Q58FF8	HSP90AB1;HSP90AB2P	Heat shock protein HSP 90-beta;Putative heat shock protein HSP 90-beta 2
Phospho (STY)	R3_TiO2_Phos	1	649.269	3	0.00097185	106.76	48.27	IEDVGSDEEDDSGKDKK	_IEDVGS(ph)DEEDDSGKDKK_	P08238;Q58FF8	HSP90AB1;HSP90AB2P	Heat shock protein HSP 90-beta;Putative heat shock protein HSP 90-beta 2
Phospho (STY)	R3_TiO2_Phos	1	649.269	3	-0.00074132	100.18	57.835	IEDVGSDEEDDSGKDKK	_IEDVGS(ph)DEEDDSGKDKK_	P08238;Q58FF8	HSP90AB1;HSP90AB2P	Heat shock protein HSP 90-beta;Putative heat shock protein HSP 90-beta 2
2 Phospho (STY)	R1_TiO2_Phos	2	675.924	3	-0.00061829	73.758	37.234	IEDVGSDEEDDSGKDKK	_IEDVGS(ph)DEEDDS(ph)GKDKK_	P08238;Q58FF8	HSP90AB1;HSP90AB2P	Heat shock protein HSP 90-beta;Putative heat shock protein HSP 90-beta 2
2 Phospho (STY)	R1_TiO2_Phos	2	1013.38	2	5.6484e-05	204.71	169.78	IEDVGSDEEDDSGKDKK	_IEDVGS(ph)DEEDDS(ph)GKDKK_	P08238;Q58FF8	HSP90AB1;HSP90AB2P	Heat shock protein HSP 90-beta;Putative heat shock protein HSP 90-beta 2
2 Phospho (STY)	R2_TiO2_Phos	2	675.924	3	0.00075987	89.911	45.324	IEDVGSDEEDDSGKDKK	_IEDVGS(ph)DEEDDS(ph)GKDKK_	P08238;Q58FF8	HSP90AB1;HSP90AB2P	Heat shock protein HSP 90-beta;Putative heat shock protein HSP 90-beta 2
2 Phospho (STY)	R2_TiO2_Phos	2	1013.38	2	0.0034105	178.22	103.57	IEDVGSDEEDDSGKDKK	_IEDVGS(ph)DEEDDS(ph)GKDKK_	P08238;Q58FF8	HSP90AB1;HSP90AB2P	Heat shock protein HSP 90-beta;Putative heat shock protein HSP 90-beta 2
2 Phospho (STY)	R2_TiO2_Phos	2	1013.38	2	0.0023233	167.93	100.99	IEDVGSDEEDDSGKDKK	_IEDVGS(ph)DEEDDS(ph)GKDKK_	P08238;Q58FF8	HSP90AB1;HSP90AB2P	Heat shock protein HSP 90-beta;Putative heat shock protein HSP 90-beta 2
2 Phospho (STY)	R3_FeNTA_Phos_rpt	2	675.924	3	0.00020905	87.519	37.637	IEDVGSDEEDDSGKDKK	_IEDVGS(ph)DEEDDS(ph)GKDKK_	P08238;Q58FF8	HSP90AB1;HSP90AB2P	Heat shock protein HSP 90-beta;Putative heat shock protein HSP 90-beta 2
2 Phospho (STY)	R3_FeNTA_Phos_rpt	2	1013.38	2	0.0013893	213.64	173.02	IEDVGSDEEDDSGKDKK	_IEDVGS(ph)DEEDDS(ph)GKDKK_	P08238;Q58FF8	HSP90AB1;HSP90AB2P	Heat shock protein HSP 90-beta;Putative heat shock protein HSP 90-beta 2
2 Phospho (STY)	R3_TiO2_Phos	2	675.924	3	0.00053525	99.481	63.035	IEDVGSDEEDDSGKDKK	_IEDVGS(ph)DEEDDS(ph)GKDKK_	P08238;Q58FF8	HSP90AB1;HSP90AB2P	Heat shock protein HSP 90-beta;Putative heat shock protein HSP 90-beta 2
2 Phospho (STY)	R3_TiO2_Phos	2	1013.38	2	0.0018822	183.39	156	IEDVGSDEEDDSGKDKK	_IEDVGS(ph)DEEDDS(ph)GKDKK_	P08238;Q58FF8	HSP90AB1;HSP90AB2P	Heat shock protein HSP 90-beta;Putative heat shock protein HSP 90-beta 2
Oxidation (M),Phospho (STY)	R3_FeNTA_Phos_rpt	1	746.989	3	-0.0031604	51.798	24.717	IEGVGAATSAELDMPFYEDK	_IEGVGAATSAELDM(ox)PFY(ph)EDK_	P11137	MAP2	Microtubule-associated protein 2
Phospho (STY)	R1_FeNTA_Phos	1	860.335	2	0.00060513	252.12	203.52	IESDEEEDFENVGK	_IES(ph)DEEEDFENVGK_	Q96T23	RSF1	Remodeling and spacing factor 1
Phospho (STY)	R1_TiO2_Phos	1	860.335	2	0.0002969	190.82	149.18	IESDEEEDFENVGK	_IES(ph)DEEEDFENVGK_	Q96T23	RSF1	Remodeling and spacing factor 1
Phospho (STY)	R2_TiO2_Phos	1	860.335	2	0.00022779	233.28	184.67	IESDEEEDFENVGK	_IES(ph)DEEEDFENVGK_	Q96T23	RSF1	Remodeling and spacing factor 1
Phospho (STY)	R3_FeNTA_Phos_rpt	1	860.335	2	0.00045734	241.39	193.68	IESDEEEDFENVGK	_IES(ph)DEEEDFENVGK_	Q96T23	RSF1	Remodeling and spacing factor 1
Phospho (STY)	R3_TiO2_Phos	1	860.335	2	0.00071927	184	158.47	IESDEEEDFENVGK	_IES(ph)DEEEDFENVGK_	Q96T23	RSF1	Remodeling and spacing factor 1
Phospho (STY)	R2_TiO2_Phos	1	351.178	3	-0.00020115	69.812	12.531	IESPKLER	_IES(ph)PKLER_	Q92598;A0A0A0MSM0;Q5TBM3	HSPH1	Heat shock protein 105 kDa
Phospho (STY)	R3_FeNTA_Phos_rpt	1	351.178	3	0.00078471	60.118	10.582	IESPKLER	_IES(ph)PKLER_	Q92598;A0A0A0MSM0;Q5TBM3	HSPH1	Heat shock protein 105 kDa
Phospho (STY)	R3_FeNTA_Phos_rpt	1	351.178	3	0.00084731	68.786	16.207	IESPKLER	_IES(ph)PKLER_	Q92598;A0A0A0MSM0;Q5TBM3	HSPH1	Heat shock protein 105 kDa
Phospho (STY)	R3_TiO2_Phos	1	351.178	3	-4.4902e-05	91.069	52.445	IESPKLER	_IES(ph)PKLER_	Q92598;A0A0A0MSM0;Q5TBM3	HSPH1	Heat shock protein 105 kDa
Phospho (STY)	R3_TiO2_Phos	1	526.263	2	7.9584e-05	141.89	26.654	IESPKLER	_IES(ph)PKLER_	Q92598;A0A0A0MSM0;Q5TBM3	HSPH1	Heat shock protein 105 kDa
4 Phospho (STY)	R2_TiO2_Phos	4	1163.16	3	NaN	44.711	13.895	IFRMLGTPSEDTWPGVTQLPDYKGSFPK	_IFRMLGT(ph)PSEDT(ph)WPGVT(ph)QLPDYKGS(ph)FPK_	Q00526;K7EJ83	CDK3	Cyclin-dependent kinase 3
5 Phospho (STY)	R1_FeNTA_Phos	5	538.177	3	NaN	41.689	10.042	IFSTISSTKTK	_IFS(ph)T(ph)IS(ph)S(ph)T(ph)KTK_	Q5CZC0;A0A087WUX3;J3QTJ6	FSIP2	Fibrous sheath-interacting protein 2
Phospho (STY)	R1_FeNTA_Phos	1	633.294	2	0.00021864	162.88	63.189	IGEGTYGVVYK	_IGEGTY(ph)GVVYK_	E5RIU6;A0A087WZZ9;A0A024QZP7;P06493;G3V317;K7ELV5;E7ESI2;G3V5T9;P24941;Q00526	CDK1;CDC2;CDK2;CDK3	Cyclin-dependent kinase 1;Cyclin-dependent kinase 2;Cyclin-dependent kinase 3
Phospho (STY)	R1_TiO2_Phos	1	633.294	2	5.1629e-05	146.69	64.048	IGEGTYGVVYK	_IGEGTY(ph)GVVYK_	E5RIU6;A0A087WZZ9;A0A024QZP7;P06493;G3V317;K7ELV5;E7ESI2;G3V5T9;P24941;Q00526	CDK1;CDC2;CDK2;CDK3	Cyclin-dependent kinase 1;Cyclin-dependent kinase 2;Cyclin-dependent kinase 3
Phospho (STY)	R2_TiO2_Phos	1	633.294	2	-2.3278e-05	187.22	75.109	IGEGTYGVVYK	_IGEGTY(ph)GVVYK_	E5RIU6;A0A087WZZ9;A0A024QZP7;P06493;G3V317;K7ELV5;E7ESI2;G3V5T9;P24941;Q00526	CDK1;CDC2;CDK2;CDK3	Cyclin-dependent kinase 1;Cyclin-dependent kinase 2;Cyclin-dependent kinase 3
Phospho (STY)	R3_FeNTA_Phos_rpt	1	633.294	2	-5.4919e-05	160.82	69.557	IGEGTYGVVYK	_IGEGTY(ph)GVVYK_	E5RIU6;A0A087WZZ9;A0A024QZP7;P06493;G3V317;K7ELV5;E7ESI2;G3V5T9;P24941;Q00526	CDK1;CDC2;CDK2;CDK3	Cyclin-dependent kinase 1;Cyclin-dependent kinase 2;Cyclin-dependent kinase 3
Phospho (STY)	R3_TiO2_Phos	1	633.294	2	0.00024096	173.39	71.932	IGEGTYGVVYK	_IGEGTY(ph)GVVYK_	E5RIU6;A0A087WZZ9;A0A024QZP7;P06493;G3V317;K7ELV5;E7ESI2;G3V5T9;P24941;Q00526	CDK1;CDC2;CDK2;CDK3	Cyclin-dependent kinase 1;Cyclin-dependent kinase 2;Cyclin-dependent kinase 3
Phospho (STY)	R1_FeNTA_Phos	1	816.905	2	-0.00052835	109.14	109.14	IGELGAPEVWGLSPK	_IGELGAPEVWGLS(ph)PK_	Q8N5F7	NKAP	NF-kappa-B-activating protein
Phospho (STY)	R1_TiO2_Phos	1	816.905	2	1.9002e-05	94.203	63.242	IGELGAPEVWGLSPK	_IGELGAPEVWGLS(ph)PK_	Q8N5F7	NKAP	NF-kappa-B-activating protein
Phospho (STY)	R2_TiO2_Phos	1	816.905	2	0.00095539	120.59	90.528	IGELGAPEVWGLSPK	_IGELGAPEVWGLS(ph)PK_	Q8N5F7	NKAP	NF-kappa-B-activating protein
Phospho (STY)	R3_FeNTA_Phos_rpt	1	816.905	2	0.00023426	122.39	86.556	IGELGAPEVWGLSPK	_IGELGAPEVWGLS(ph)PK_	Q8N5F7	NKAP	NF-kappa-B-activating protein
Phospho (STY)	R3_TiO2_Phos	1	816.905	2	0.0009002	99.371	75.539	IGELGAPEVWGLSPK	_IGELGAPEVWGLS(ph)PK_	Q8N5F7	NKAP	NF-kappa-B-activating protein
2 Phospho (STY)	R3_FeNTA_Phos_rpt	2	737.673	3	-0.0018881	48.706	18.483	IGFPWSEIRNISFNDKK	_IGFPWS(ph)EIRNIS(ph)FNDKK_	P26038;E7EQR4;P15311;P35241	MSN;EZR;RDX	Moesin;Ezrin;Radixin
Phospho (STY)	R1_FeNTA_Phos	1	481.26	2	-7.7209e-06	102.95	69.064	IGPLGLSPK	_IGPLGLS(ph)PK_	P30050	RPL12	60S ribosomal protein L12
Phospho (STY)	R1_TiO2_Phos	1	481.26	2	-0.00016648	86.911	53.405	IGPLGLSPK	_IGPLGLS(ph)PK_	P30050	RPL12	60S ribosomal protein L12
Phospho (STY)	R2_TiO2_Phos	1	481.26	2	0.00019387	113.22	61.609	IGPLGLSPK	_IGPLGLS(ph)PK_	P30050	RPL12	60S ribosomal protein L12
Phospho (STY)	R3_FeNTA_Phos_rpt	1	481.26	2	-0.00014654	126.19	57.537	IGPLGLSPK	_IGPLGLS(ph)PK_	P30050	RPL12	60S ribosomal protein L12
Phospho (STY)	R3_TiO2_Phos	1	481.26	2	0.0001154	99.215	60.068	IGPLGLSPK	_IGPLGLS(ph)PK_	P30050	RPL12	60S ribosomal protein L12
Phospho (STY)	R1_FeNTA_Phos	1	635.292	2	0.00016273	124.38	100.16	IGSDPLAYEPK	_IGS(ph)DPLAYEPK_	P19634	SLC9A1	Sodium/hydrogen exchanger 1
Phospho (STY)	R1_TiO2_Phos	1	635.292	2	2.041e-05	140.01	113.89	IGSDPLAYEPK	_IGS(ph)DPLAYEPK_	P19634	SLC9A1	Sodium/hydrogen exchanger 1
Phospho (STY)	R2_TiO2_Phos	1	635.292	2	-0.000364	139.78	84.74	IGSDPLAYEPK	_IGS(ph)DPLAYEPK_	P19634	SLC9A1	Sodium/hydrogen exchanger 1
Phospho (STY)	R3_FeNTA_Phos_rpt	1	635.292	2	5.1614e-05	119.21	93.654	IGSDPLAYEPK	_IGS(ph)DPLAYEPK_	P19634	SLC9A1	Sodium/hydrogen exchanger 1
Phospho (STY)	R3_TiO2_Phos	1	635.292	2	0.00042964	139.78	87.205	IGSDPLAYEPK	_IGS(ph)DPLAYEPK_	P19634	SLC9A1	Sodium/hydrogen exchanger 1
Phospho (STY)	R1_FeNTA_Phos	1	566.273	3	2.3912e-05	124.08	102.09	IHRASDPGLPAEEPK	_IHRAS(ph)DPGLPAEEPK_	F8VPD4;P27708	CAD	CAD protein;Glutamine-dependent carbamoyl-phosphate synthase;Aspartate carbamoyltransferase;Dihydroorotase
Phospho (STY)	R1_TiO2_Phos	1	566.273	3	-7.2136e-06	78.401	58.019	IHRASDPGLPAEEPK	_IHRAS(ph)DPGLPAEEPK_	F8VPD4;P27708	CAD	CAD protein;Glutamine-dependent carbamoyl-phosphate synthase;Aspartate carbamoyltransferase;Dihydroorotase
Phospho (STY)	R1_TiO2_Phos	1	848.906	2	0.00041937	88.951	50.93	IHRASDPGLPAEEPK	_IHRAS(ph)DPGLPAEEPK_	F8VPD4;P27708	CAD	CAD protein;Glutamine-dependent carbamoyl-phosphate synthase;Aspartate carbamoyltransferase;Dihydroorotase
Phospho (STY)	R2_TiO2_Phos	1	848.906	2	0.00063371	120.77	90.831	IHRASDPGLPAEEPK	_IHRAS(ph)DPGLPAEEPK_	F8VPD4;P27708	CAD	CAD protein;Glutamine-dependent carbamoyl-phosphate synthase;Aspartate carbamoyltransferase;Dihydroorotase
Phospho (STY)	R2_TiO2_Phos	1	566.273	3	0.00010014	93.753	58.227	IHRASDPGLPAEEPK	_IHRAS(ph)DPGLPAEEPK_	F8VPD4;P27708	CAD	CAD protein;Glutamine-dependent carbamoyl-phosphate synthase;Aspartate carbamoyltransferase;Dihydroorotase
Phospho (STY)	R3_TiO2_Phos	1	566.273	3	0.0010925	113.81	71.382	IHRASDPGLPAEEPK	_IHRAS(ph)DPGLPAEEPK_	F8VPD4;P27708	CAD	CAD protein;Glutamine-dependent carbamoyl-phosphate synthase;Aspartate carbamoyltransferase;Dihydroorotase
Phospho (STY)	R1_FeNTA_Phos	1	710.889	2	0.0002967	166.62	165.51	IILDLISESPIK	_IILDLISES(ph)PIK_	P61978;Q5T6W2	HNRNPK	Heterogeneous nuclear ribonucleoprotein K
Phospho (STY)	R1_TiO2_Phos	1	710.889	2	-5.5998e-05	205.59	205.59	IILDLISESPIK	_IILDLISES(ph)PIK_	P61978;Q5T6W2	HNRNPK	Heterogeneous nuclear ribonucleoprotein K
Phospho (STY)	R2_TiO2_Phos	1	710.889	2	0.00033058	186.51	162.8	IILDLISESPIK	_IILDLISES(ph)PIK_	P61978;Q5T6W2	HNRNPK	Heterogeneous nuclear ribonucleoprotein K
Phospho (STY)	R3_FeNTA_Phos_rpt	1	710.889	2	-0.00022737	205.87	165.85	IILDLISESPIK	_IILDLISES(ph)PIK_	P61978;Q5T6W2	HNRNPK	Heterogeneous nuclear ribonucleoprotein K
Phospho (STY)	R3_TiO2_Phos	1	710.889	2	-0.00020413	190.24	155.55	IILDLISESPIK	_IILDLISES(ph)PIK_	P61978;Q5T6W2	HNRNPK	Heterogeneous nuclear ribonucleoprotein K
Phospho (STY)	R1_TiO2_Phos	1	1379	3	-3.9581e-05	71.903	71.903	IIPTLEEGLQLPSPTATSQLPLESDAVECLNYQHYK	_IIPTLEEGLQLPS(ph)PTATSQLPLESDAVECLNYQHYK_	P61978	HNRNPK	Heterogeneous nuclear ribonucleoprotein K
Phospho (STY)	R2_TiO2_Phos	1	1379	3	0.00074861	85.184	64.213	IIPTLEEGLQLPSPTATSQLPLESDAVECLNYQHYK	_IIPTLEEGLQLPS(ph)PTATSQLPLESDAVECLNYQHYK_	P61978	HNRNPK	Heterogeneous nuclear ribonucleoprotein K
Phospho (STY)	R3_TiO2_Phos	1	1379	3	-0.00041324	93.2	93.2	IIPTLEEGLQLPSPTATSQLPLESDAVECLNYQHYK	_IIPTLEEGLQLPS(ph)PTATSQLPLESDAVECLNYQHYK_	P61978	HNRNPK	Heterogeneous nuclear ribonucleoprotein K
Phospho (STY)	R1_TiO2_Phos	1	1190.03	2	-0.00022753	192.57	90.859	IISGSSGSLLSSGSQESDSSQSAK	_IISGSSGSLLSSGS(ph)QESDSSQSAK_	F8WAN4;Q9P2Q2;Q5T376	FRMD4A	FERM domain-containing protein 4A
Phospho (STY)	R2_TiO2_Phos	1	1190.03	2	-0.00019563	182.21	87.881	IISGSSGSLLSSGSQESDSSQSAK	_IISGSSGSLLSSGS(ph)QESDSSQSAK_	F8WAN4;Q9P2Q2;Q5T376	FRMD4A	FERM domain-containing protein 4A
Phospho (STY)	R3_TiO2_Phos	1	1190.03	2	-0.0010182	177.69	83.078	IISGSSGSLLSSGSQESDSSQSAK	_IISGSSGSLLSSGS(ph)QESDSSQSAK_	F8WAN4;Q9P2Q2;Q5T376	FRMD4A	FERM domain-containing protein 4A
2 Phospho (STY)	R1_TiO2_Phos	2	1008.41	2	0.0019065	208.85	140.37	IIYDSDSESEETLQVK	_IIYDS(ph)DS(ph)ESEETLQVK_	E0CX09;D6RAD2;P35251	RFC1	Replication factor C subunit 1
2 Phospho (STY)	R2_TiO2_Phos	2	1008.41	2	0.0014404	170.48	114.51	IIYDSDSESEETLQVK	_IIYDS(ph)DS(ph)ESEETLQVK_	E0CX09;D6RAD2;P35251	RFC1	Replication factor C subunit 1
2 Phospho (STY)	R3_TiO2_Phos	2	1008.41	2	3.0788e-05	116.04	46.779	IIYDSDSESEETLQVK	_IIYDS(ph)DS(ph)ESEETLQVK_	E0CX09;D6RAD2;P35251	RFC1	Replication factor C subunit 1
Phospho (STY)	R1_FeNTA_Phos	1	815.739	3	0.00026034	81.854	51.812	ILGSASPEEEQEKPILDRPTR	_ILGSAS(ph)PEEEQEKPILDRPTR_	Q7Z422	SZRD1	SUZ domain-containing protein 1
Phospho (STY)	R1_TiO2_Phos	1	815.739	3	-0.0001799	141.85	109.52	ILGSASPEEEQEKPILDRPTR	_ILGSAS(ph)PEEEQEKPILDRPTR_	Q7Z422	SZRD1	SUZ domain-containing protein 1
Phospho (STY)	R2_TiO2_Phos	1	815.739	3	1.7384e-05	95.209	54.125	ILGSASPEEEQEKPILDRPTR	_ILGSAS(ph)PEEEQEKPILDRPTR_	Q7Z422	SZRD1	SUZ domain-containing protein 1
Phospho (STY)	R3_FeNTA_Phos_rpt	1	815.739	3	0.00072021	59.789	42.005	ILGSASPEEEQEKPILDRPTR	_ILGSAS(ph)PEEEQEKPILDRPTR_	Q7Z422	SZRD1	SUZ domain-containing protein 1
Phospho (STY)	R1_FeNTA_Phos	1	582.313	2	-0.00019439	151.13	86.903	ILKSPEIQR	_ILKS(ph)PEIQR_	P36578;H3BM89	RPL4	60S ribosomal protein L4
Phospho (STY)	R2_TiO2_Phos	1	582.313	2	0.0002018	131.42	67.296	ILKSPEIQR	_ILKS(ph)PEIQR_	P36578;H3BM89	RPL4	60S ribosomal protein L4
Phospho (STY)	R3_FeNTA_Phos_rpt	1	582.313	2	0.0005577	116.84	52.613	ILKSPEIQR	_ILKS(ph)PEIQR_	P36578;H3BM89	RPL4	60S ribosomal protein L4
Phospho (STY)	R1_FeNTA_Phos	1	904.453	2	0.00035198	151.44	114.59	ILSDVTHSAVFGVPASK	_ILS(ph)DVTHSAVFGVPASK_	E9PG46;Q2M2I8	AAK1	AP2-associated protein kinase 1
Phospho (STY)	R2_TiO2_Phos	1	904.453	2	0.00046569	172.42	136.1	ILSDVTHSAVFGVPASK	_ILS(ph)DVTHSAVFGVPASK_	E9PG46;Q2M2I8	AAK1	AP2-associated protein kinase 1
Phospho (STY)	R3_FeNTA_Phos_rpt	1	904.453	2	-1.0329e-05	218.83	183.93	ILSDVTHSAVFGVPASK	_ILS(ph)DVTHSAVFGVPASK_	E9PG46;Q2M2I8	AAK1	AP2-associated protein kinase 1
Phospho (STY)	R3_FeNTA_Phos_rpt	1	603.305	3	-0.00030614	69.256	48.817	ILSDVTHSAVFGVPASK	_ILS(ph)DVTHSAVFGVPASK_	E9PG46;Q2M2I8	AAK1	AP2-associated protein kinase 1
Phospho (STY)	R3_TiO2_Phos	1	904.453	2	0.00084069	208.07	208.07	ILSDVTHSAVFGVPASK	_ILS(ph)DVTHSAVFGVPASK_	E9PG46;Q2M2I8	AAK1	AP2-associated protein kinase 1
Oxidation (M),2 Phospho (STY)	R1_FeNTA_Phos	2	1122.96	2	-0.0028768	92.247	24.316	IMQNTDPHSQEYVEHLK	_IM(ox)QNT(ph)DPHS(ph)QEYVEHLK_	Q99613;B5ME19	EIF3C;EIF3CL	Eukaryotic translation initiation factor 3 subunit C;Eukaryotic translation initiation factor 3 subunit C-like protein
Oxidation (M),2 Phospho (STY)	R1_TiO2_Phos	2	1122.96	2	-0.0038688	94.454	31.988	IMQNTDPHSQEYVEHLK	_IM(ox)QNT(ph)DPHS(ph)QEYVEHLK_	Q99613;B5ME19	EIF3C;EIF3CL	Eukaryotic translation initiation factor 3 subunit C;Eukaryotic translation initiation factor 3 subunit C-like protein
Oxidation (M),2 Phospho (STY)	R2_TiO2_Phos	2	1122.96	2	-0.0031149	83.751	32.801	IMQNTDPHSQEYVEHLK	_IM(ox)QNT(ph)DPHS(ph)QEYVEHLK_	Q99613;B5ME19	EIF3C;EIF3CL	Eukaryotic translation initiation factor 3 subunit C;Eukaryotic translation initiation factor 3 subunit C-like protein
Phospho (STY)	R1_TiO2_Phos	1	1041.49	2	0.00053319	239.56	202.42	IPEISIQDMTAQVTSPSGK	_IPEISIQDMTAQVTS(ph)PSGK_	Q5HY54;Q60FE5;P21333	FLNA	Filamin-A
Phospho (STY)	R2_TiO2_Phos	1	1041.49	2	0.00035858	329.78	292.45	IPEISIQDMTAQVTSPSGK	_IPEISIQDMTAQVTS(ph)PSGK_	Q5HY54;Q60FE5;P21333	FLNA	Filamin-A
Phospho (STY)	R3_TiO2_Phos	1	1041.49	2	0.00034711	233.46	188.89	IPEISIQDMTAQVTSPSGK	_IPEISIQDMTAQVTS(ph)PSGK_	Q5HY54;Q60FE5;P21333	FLNA	Filamin-A
Phospho (STY)	R3_TiO2_Phos	1	544.797	2	0.00073645	94.402	51.156	IPRPLSPTK	_IPRPLSPT(ph)K_	Q13625	TP53BP2	Apoptosis-stimulating of p53 protein 2
Phospho (STY)	R1_FeNTA_Phos	1	475.222	3	0.0002387	67.456	18.855	IPRPSVSQGCSR	_IPRPSVSQGCS(ph)R_	E3W994;J3KR49;O75122;A0A0U1RQI6;E7ERI8;E7EW49;H7C4M5	CLASP2	CLIP-associating protein 2
Phospho (STY)	R2_TiO2_Phos	1	1110.44	2	0.00048272	295.9	246.51	IQQFDDGGSDEEDIWEEK	_IQQFDDGGS(ph)DEEDIWEEK_	Q5H9R7;E9PQP7;H7BXH2;E9PKF6;H0YEN2	PPP6R3	Serine/threonine-protein phosphatase 6 regulatory subunit 3
Phospho (STY)	R3_TiO2_Phos	1	1110.44	2	0.0003065	224.8	176.04	IQQFDDGGSDEEDIWEEK	_IQQFDDGGS(ph)DEEDIWEEK_	Q5H9R7;E9PQP7;H7BXH2;E9PKF6;H0YEN2	PPP6R3	Serine/threonine-protein phosphatase 6 regulatory subunit 3
Phospho (STY)	R1_FeNTA_Phos	1	499.722	2	0.00013492	101.38	51.963	ISLSDMPR	_IS(ph)LSDMPR_	A0A087WV57;A0A087WYS3;H7C4X9;A0A087WVZ6;Q9ULU4	ZMYND8	Protein kinase C-binding protein 1
Oxidation (M),Phospho (STY)	R1_TiO2_Phos	1	563.948	3	-0.00026591	91.62	72.496	ISMPDLDLHLKSPK	_ISM(ox)PDLDLHLKS(ph)PK_	Q09666	AHNAK	Neuroblast differentiation-associated protein AHNAK
Oxidation (M),Phospho (STY)	R1_TiO2_Phos	1	563.948	3	-0.00055313	83.204	65.188	ISMPDLDLHLKSPK	_ISM(ox)PDLDLHLKS(ph)PK_	Q09666	AHNAK	Neuroblast differentiation-associated protein AHNAK
Oxidation (M),Phospho (STY)	R2_TiO2_Phos	1	563.948	3	2.2985e-05	109.44	75.14	ISMPDLDLHLKSPK	_ISM(ox)PDLDLHLKS(ph)PK_	Q09666	AHNAK	Neuroblast differentiation-associated protein AHNAK
Oxidation (M),Phospho (STY)	R2_TiO2_Phos	1	563.948	3	-0.00018606	93.823	50.01	ISMPDLDLHLKSPK	_ISM(ox)PDLDLHLKS(ph)PK_	Q09666	AHNAK	Neuroblast differentiation-associated protein AHNAK
Oxidation (M),Phospho (STY)	R3_TiO2_Phos	1	563.948	3	-0.00051062	78.763	55.672	ISMPDLDLHLKSPK	_ISM(ox)PDLDLHLKS(ph)PK_	Q09666	AHNAK	Neuroblast differentiation-associated protein AHNAK
Oxidation (M),Phospho (STY)	R3_TiO2_Phos	1	563.948	3	-8.4083e-05	76.326	42.147	ISMPDLDLHLKSPK	_ISM(ox)PDLDLHLKS(ph)PK_	Q09666	AHNAK	Neuroblast differentiation-associated protein AHNAK
Oxidation (M),Phospho (STY)	R3_TiO2_Phos	1	563.948	3	-0.00041411	72.681	36.043	ISMPDLDLHLKSPK	_ISM(ox)PDLDLHLKS(ph)PK_	Q09666	AHNAK	Neuroblast differentiation-associated protein AHNAK
Phospho (STY)	R1_FeNTA_Phos	1	747.394	3	-0.00019986	110.6	75.504	ISPIQKPQGLDPVEILQER	_IS(ph)PIQKPQGLDPVEILQER_	A0A0U1RQZ9;F6VDE0;P51531;A0A0U1RRJ8	SMARCA2	Probable global transcription activator SNF2L2
Phospho (STY)	R1_TiO2_Phos	1	747.394	3	0.00033468	92.565	72.668	ISPIQKPQGLDPVEILQER	_IS(ph)PIQKPQGLDPVEILQER_	A0A0U1RQZ9;F6VDE0;P51531;A0A0U1RRJ8	SMARCA2	Probable global transcription activator SNF2L2
Phospho (STY)	R2_TiO2_Phos	1	747.394	3	0.00065474	108.64	97.18	ISPIQKPQGLDPVEILQER	_IS(ph)PIQKPQGLDPVEILQER_	A0A0U1RQZ9;F6VDE0;P51531;A0A0U1RRJ8	SMARCA2	Probable global transcription activator SNF2L2
Phospho (STY)	R3_FeNTA_Phos_rpt	1	747.394	3	-0.00013195	79.426	63.53	ISPIQKPQGLDPVEILQER	_IS(ph)PIQKPQGLDPVEILQER_	A0A0U1RQZ9;F6VDE0;P51531;A0A0U1RRJ8	SMARCA2	Probable global transcription activator SNF2L2
Phospho (STY)	R3_TiO2_Phos	1	747.394	3	-0.00034475	80.314	47.823	ISPIQKPQGLDPVEILQER	_IS(ph)PIQKPQGLDPVEILQER_	A0A0U1RQZ9;F6VDE0;P51531;A0A0U1RRJ8	SMARCA2	Probable global transcription activator SNF2L2
Oxidation (M),2 Phospho (STY)	R1_TiO2_Phos	2	975.127	3	0.00018895	72.421	51.198	ITDLIKDLDSQTMMVLVNYIFFK	_ITDLIKDLDSQT(ph)M(ox)MVLVNY(ph)IFFK_	G3V595;P01011	SERPINA3	Alpha-1-antichymotrypsin;Alpha-1-antichymotrypsin His-Pro-less
Oxidation (M),2 Phospho (STY)	R2_TiO2_Phos	2	975.127	3	-0.0016899	76.155	34.242	ITDLIKDLDSQTMMVLVNYIFFK	_ITDLIKDLDSQT(ph)M(ox)MVLVNY(ph)IFFK_	G3V595;P01011	SERPINA3	Alpha-1-antichymotrypsin;Alpha-1-antichymotrypsin His-Pro-less
Oxidation (M),2 Phospho (STY)	R3_TiO2_Phos	2	975.127	3	-0.00099126	80.238	46.089	ITDLIKDLDSQTMMVLVNYIFFK	_ITDLIKDLDSQT(ph)M(ox)MVLVNY(ph)IFFK_	G3V595;P01011	SERPINA3	Alpha-1-antichymotrypsin;Alpha-1-antichymotrypsin His-Pro-less
2 Phospho (STY)	R1_TiO2_Phos	2	969.796	3	0.0021084	64.705	33.593	ITDLIKDLDSQTMMVLVNYIFFK	_ITDLIKDLDS(ph)QTMMVLVNY(ph)IFFK_	G3V595;P01011	SERPINA3	Alpha-1-antichymotrypsin;Alpha-1-antichymotrypsin His-Pro-less
2 Phospho (STY)	R1_TiO2_Phos	2	969.796	3	5.1409e-05	70.837	28.898	ITDLIKDLDSQTMMVLVNYIFFK	_ITDLIKDLDSQT(ph)MMVLVNY(ph)IFFK_	G3V595;P01011	SERPINA3	Alpha-1-antichymotrypsin;Alpha-1-antichymotrypsin His-Pro-less
2 Phospho (STY)	R2_TiO2_Phos	2	969.796	3	-0.0019507	82.586	31.63	ITDLIKDLDSQTMMVLVNYIFFK	_ITDLIKDLDSQT(ph)MMVLVNY(ph)IFFK_	G3V595;P01011	SERPINA3	Alpha-1-antichymotrypsin;Alpha-1-antichymotrypsin His-Pro-less
Phospho (STY)	R1_TiO2_Phos	1	736.321	2	-5.9272e-05	202.18	152.24	IWLSTETLANED	_IWLS(ph)TETLANED_	Q9NXD2	MTMR10	Myotubularin-related protein 10
Phospho (STY)	R3_TiO2_Phos	1	736.321	2	0.00020245	188.15	141.44	IWLSTETLANED	_IWLS(ph)TETLANED_	Q9NXD2	MTMR10	Myotubularin-related protein 10
Phospho (STY)	R1_FeNTA_Phos	1	668.27	3	3.3331e-05	126.04	102.71	IYHLPDAESDEDEDFK	_IYHLPDAES(ph)DEDEDFK_	B5MCX3;Q15019;H7C2Y0	2002-09-01	Septin-2
Phospho (STY)	R1_FeNTA_Phos	1	1001.9	2	-0.00011454	210.67	171.96	IYHLPDAESDEDEDFK	_IYHLPDAES(ph)DEDEDFK_	B5MCX3;Q15019;H7C2Y0	2002-09-01	Septin-2
Phospho (STY)	R1_TiO2_Phos	1	668.27	3	0.00010672	178.52	152.94	IYHLPDAESDEDEDFK	_IYHLPDAES(ph)DEDEDFK_	B5MCX3;Q15019;H7C2Y0	2002-09-01	Septin-2
Phospho (STY)	R1_TiO2_Phos	1	1001.9	2	0.0016358	241.64	184.53	IYHLPDAESDEDEDFK	_IYHLPDAES(ph)DEDEDFK_	B5MCX3;Q15019;H7C2Y0	2002-09-01	Septin-2
Phospho (STY)	R2_TiO2_Phos	1	668.27	3	-7.9153e-05	180.39	148.73	IYHLPDAESDEDEDFK	_IYHLPDAES(ph)DEDEDFK_	B5MCX3;Q15019;H7C2Y0	2002-09-01	Septin-2
Phospho (STY)	R2_TiO2_Phos	1	1001.9	2	0.0011575	218.12	157.93	IYHLPDAESDEDEDFK	_IYHLPDAES(ph)DEDEDFK_	B5MCX3;Q15019;H7C2Y0	2002-09-01	Septin-2
Phospho (STY)	R3_FeNTA_Phos_rpt	1	668.27	3	0.0001426	113.86	95.755	IYHLPDAESDEDEDFK	_IYHLPDAES(ph)DEDEDFK_	B5MCX3;Q15019;H7C2Y0	2002-09-01	Septin-2
Phospho (STY)	R3_FeNTA_Phos_rpt	1	1001.9	2	0.00077643	225.6	165.72	IYHLPDAESDEDEDFK	_IYHLPDAES(ph)DEDEDFK_	B5MCX3;Q15019;H7C2Y0	2002-09-01	Septin-2
Phospho (STY)	R3_TiO2_Phos	1	1001.9	2	0.001213	233.84	187.51	IYHLPDAESDEDEDFK	_IYHLPDAES(ph)DEDEDFK_	B5MCX3;Q15019;H7C2Y0	2002-09-01	Septin-2
Phospho (STY)	R3_TiO2_Phos	1	668.27	3	-3.9799e-05	166.6	123.87	IYHLPDAESDEDEDFK	_IYHLPDAES(ph)DEDEDFK_	B5MCX3;Q15019;H7C2Y0	2002-09-01	Septin-2
Phospho (STY)	R1_FeNTA_Phos	1	839.687	3	0.00035224	167.35	131.31	IYHLPDAESDEDEDFKEQTR	_IYHLPDAES(ph)DEDEDFKEQTR_	B5MCX3;Q15019;H7C2Y0	2002-09-01	Septin-2
Phospho (STY)	R1_FeNTA_Phos	1	630.017	4	-0.00013744	77.027	63.839	IYHLPDAESDEDEDFKEQTR	_IYHLPDAES(ph)DEDEDFKEQTR_	B5MCX3;Q15019;H7C2Y0	2002-09-01	Septin-2
Phospho (STY)	R1_TiO2_Phos	1	839.687	3	0.00079325	158.91	122.69	IYHLPDAESDEDEDFKEQTR	_IYHLPDAES(ph)DEDEDFKEQTR_	B5MCX3;Q15019;H7C2Y0	2002-09-01	Septin-2
Phospho (STY)	R1_TiO2_Phos	1	630.017	4	0.00030332	78.441	53.61	IYHLPDAESDEDEDFKEQTR	_IYHLPDAES(ph)DEDEDFKEQTR_	B5MCX3;Q15019;H7C2Y0	2002-09-01	Septin-2
Phospho (STY)	R1_TiO2_Phos	1	1259.03	2	0.0007331	202.16	128	IYHLPDAESDEDEDFKEQTR	_IYHLPDAES(ph)DEDEDFKEQTR_	B5MCX3;Q15019;H7C2Y0	2002-09-01	Septin-2
Phospho (STY)	R1_TiO2_Phos	1	1259.03	2	0.0038706	256.33	184.44	IYHLPDAESDEDEDFKEQTR	_IYHLPDAES(ph)DEDEDFKEQTR_	B5MCX3;Q15019;H7C2Y0	2002-09-01	Septin-2
Phospho (STY)	R2_FeNTA_Phos	1	839.687	3	-0.0001404	122.65	85.875	IYHLPDAESDEDEDFKEQTR	_IYHLPDAES(ph)DEDEDFKEQTR_	B5MCX3;Q15019;H7C2Y0	2002-09-01	Septin-2
Phospho (STY)	R2_TiO2_Phos	1	839.687	3	0.0020991	135.33	103.47	IYHLPDAESDEDEDFKEQTR	_IYHLPDAES(ph)DEDEDFKEQTR_	B5MCX3;Q15019;H7C2Y0	2002-09-01	Septin-2
Phospho (STY)	R2_TiO2_Phos	1	1259.03	2	0.0029967	202.16	131.36	IYHLPDAESDEDEDFKEQTR	_IYHLPDAES(ph)DEDEDFKEQTR_	B5MCX3;Q15019;H7C2Y0	2002-09-01	Septin-2
Phospho (STY)	R2_TiO2_Phos	1	630.017	4	0.00051744	60.541	24.415	IYHLPDAESDEDEDFKEQTR	_IYHLPDAES(ph)DEDEDFKEQTR_	B5MCX3;Q15019;H7C2Y0	2002-09-01	Septin-2
Phospho (STY)	R3_FeNTA_Phos_rpt	1	839.687	3	0.00049362	168.46	127.14	IYHLPDAESDEDEDFKEQTR	_IYHLPDAES(ph)DEDEDFKEQTR_	B5MCX3;Q15019;H7C2Y0	2002-09-01	Septin-2
Phospho (STY)	R3_TiO2_Phos	1	839.687	3	0.00043595	149.19	125.44	IYHLPDAESDEDEDFKEQTR	_IYHLPDAES(ph)DEDEDFKEQTR_	B5MCX3;Q15019;H7C2Y0	2002-09-01	Septin-2
Phospho (STY)	R3_TiO2_Phos	1	630.017	4	0.00031101	96.096	69.909	IYHLPDAESDEDEDFKEQTR	_IYHLPDAES(ph)DEDEDFKEQTR_	B5MCX3;Q15019;H7C2Y0	2002-09-01	Septin-2
Phospho (STY)	R3_TiO2_Phos	1	1259.03	2	0.0026674	211.89	147.02	IYHLPDAESDEDEDFKEQTR	_IYHLPDAES(ph)DEDEDFKEQTR_	B5MCX3;Q15019;H7C2Y0	2002-09-01	Septin-2
Phospho (STY)	R3_TiO2_Phos	1	1259.03	2	0.0005202	205.15	156.19	IYHLPDAESDEDEDFKEQTR	_IYHLPDAES(ph)DEDEDFKEQTR_	B5MCX3;Q15019;H7C2Y0	2002-09-01	Septin-2
Phospho (STY)	R3_TiO2_Phos	1	1259.03	2	0.00013339	176.46	104.78	IYHLPDAESDEDEDFKEQTR	_IYHLPDAES(ph)DEDEDFKEQTR_	B5MCX3;Q15019;H7C2Y0	2002-09-01	Septin-2
Phospho (STY)	R1_FeNTA_Phos	1	575.768	2	0.00016626	145.16	104.16	IYQYIQSR	_IYQY(ph)IQSR_	Q9Y463;Q13627	DYRK1B;DYRK1A	Dual specificity tyrosine-phosphorylation-regulated kinase 1B;Dual specificity tyrosine-phosphorylation-regulated kinase 1A
Phospho (STY)	R1_TiO2_Phos	1	575.768	2	-0.0001856	120.87	82.782	IYQYIQSR	_IYQY(ph)IQSR_	Q9Y463;Q13627	DYRK1B;DYRK1A	Dual specificity tyrosine-phosphorylation-regulated kinase 1B;Dual specificity tyrosine-phosphorylation-regulated kinase 1A
Phospho (STY)	R2_TiO2_Phos	1	575.768	2	-0.0003147	144.12	100.84	IYQYIQSR	_IYQY(ph)IQSR_	Q9Y463;Q13627	DYRK1B;DYRK1A	Dual specificity tyrosine-phosphorylation-regulated kinase 1B;Dual specificity tyrosine-phosphorylation-regulated kinase 1A
Phospho (STY)	R3_FeNTA_Phos_rpt	1	575.768	2	-0.00021804	118.5	58.73	IYQYIQSR	_IYQY(ph)IQSR_	Q9Y463;Q13627	DYRK1B;DYRK1A	Dual specificity tyrosine-phosphorylation-regulated kinase 1B;Dual specificity tyrosine-phosphorylation-regulated kinase 1A
Phospho (STY)	R3_TiO2_Phos	1	575.768	2	-6.7019e-05	157.68	114.24	IYQYIQSR	_IYQY(ph)IQSR_	Q9Y463;Q13627	DYRK1B;DYRK1A	Dual specificity tyrosine-phosphorylation-regulated kinase 1B;Dual specificity tyrosine-phosphorylation-regulated kinase 1A
2 Phospho (STY)	R1_FeNTA_Phos	2	988.862	2	0.0010161	219.06	154.69	KAEDSDSEPEPEDNVR	_KAEDS(ph)DS(ph)EPEPEDNVR_	Q9H0D6	XRN2	5-3 exoribonuclease 2
2 Phospho (STY)	R1_TiO2_Phos	2	988.862	2	0.0014592	199.7	133.31	KAEDSDSEPEPEDNVR	_KAEDS(ph)DS(ph)EPEPEDNVR_	Q9H0D6	XRN2	5-3 exoribonuclease 2
2 Phospho (STY)	R1_TiO2_Phos	2	659.577	3	-0.00047115	66.448	31.012	KAEDSDSEPEPEDNVR	_KAEDS(ph)DS(ph)EPEPEDNVR_	Q9H0D6	XRN2	5-3 exoribonuclease 2
2 Phospho (STY)	R2_TiO2_Phos	2	988.862	2	0.0021603	218.72	136.12	KAEDSDSEPEPEDNVR	_KAEDS(ph)DS(ph)EPEPEDNVR_	Q9H0D6	XRN2	5-3 exoribonuclease 2
2 Phospho (STY)	R2_TiO2_Phos	2	988.862	2	0.001999	150.13	94.63	KAEDSDSEPEPEDNVR	_KAEDS(ph)DS(ph)EPEPEDNVR_	Q9H0D6	XRN2	5-3 exoribonuclease 2
2 Phospho (STY)	R2_TiO2_Phos	2	988.862	2	NaN	181.49	115.1	KAEDSDSEPEPEDNVR	_KAEDS(ph)DS(ph)EPEPEDNVR_	Q9H0D6	XRN2	5-3 exoribonuclease 2
2 Phospho (STY)	R3_FeNTA_Phos_rpt	2	988.862	2	-0.00014374	209.73	138.41	KAEDSDSEPEPEDNVR	_KAEDS(ph)DS(ph)EPEPEDNVR_	Q9H0D6	XRN2	5-3 exoribonuclease 2
2 Phospho (STY)	R3_FeNTA_Phos_rpt	2	988.862	2	0.0011816	188.27	123.09	KAEDSDSEPEPEDNVR	_KAEDS(ph)DS(ph)EPEPEDNVR_	Q9H0D6	XRN2	5-3 exoribonuclease 2
2 Phospho (STY)	R3_FeNTA_Phos_rpt	2	988.862	2	NaN	171.39	108.25	KAEDSDSEPEPEDNVR	_KAEDS(ph)DS(ph)EPEPEDNVR_	Q9H0D6	XRN2	5-3 exoribonuclease 2
2 Phospho (STY)	R3_FeNTA_Phos_rpt	2	988.862	2	NaN	202.61	114.5	KAEDSDSEPEPEDNVR	_KAEDS(ph)DS(ph)EPEPEDNVR_	Q9H0D6	XRN2	5-3 exoribonuclease 2
2 Phospho (STY)	R3_TiO2_Phos	2	988.862	2	0.0022262	234.62	166.29	KAEDSDSEPEPEDNVR	_KAEDS(ph)DS(ph)EPEPEDNVR_	Q9H0D6	XRN2	5-3 exoribonuclease 2
Phospho (STY)	R2_TiO2_Phos	1	948.878	2	0.0010065	219.96	137.02	KAEDSDSEPEPEDNVR	_KAEDS(ph)DSEPEPEDNVR_	Q9H0D6	XRN2	5-3 exoribonuclease 2
Phospho (STY)	R3_TiO2_Phos	1	948.878	2	0.00080712	157.73	118.21	KAEDSDSEPEPEDNVR	_KAEDS(ph)DSEPEPEDNVR_	Q9H0D6	XRN2	5-3 exoribonuclease 2
Phospho (STY)	R1_FeNTA_Phos	1	761.345	2	-0.00086754	137.27	105.21	KAEGEPQEESPLK	_KAEGEPQEES(ph)PLK_	Q9NYF8;E9PK09;E9PQN2;E9PKI6;E9PK91;E9PJA7	BCLAF1	Bcl-2-associated transcription factor 1
Phospho (STY)	R1_FeNTA_Phos	1	507.899	3	-0.0004582	93.649	54.547	KAEGEPQEESPLK	_KAEGEPQEES(ph)PLK_	Q9NYF8;E9PK09;E9PQN2;E9PKI6;E9PK91;E9PJA7	BCLAF1	Bcl-2-associated transcription factor 1
Phospho (STY)	R1_TiO2_Phos	1	507.899	3	5.3162e-05	83.243	52.515	KAEGEPQEESPLK	_KAEGEPQEES(ph)PLK_	Q9NYF8;E9PK09;E9PQN2;E9PKI6;E9PK91;E9PJA7	BCLAF1	Bcl-2-associated transcription factor 1
Phospho (STY)	R1_TiO2_Phos	1	761.345	2	-0.0018439	124.5	78.292	KAEGEPQEESPLK	_KAEGEPQEES(ph)PLK_	Q9NYF8;E9PK09;E9PQN2;E9PKI6;E9PK91;E9PJA7	BCLAF1	Bcl-2-associated transcription factor 1
Phospho (STY)	R1_TiO2_Phos	1	761.345	2	-0.0012803	178.22	131.84	KAEGEPQEESPLK	_KAEGEPQEES(ph)PLK_	Q9NYF8;E9PK09;E9PQN2;E9PKI6;E9PK91;E9PJA7	BCLAF1	Bcl-2-associated transcription factor 1
Phospho (STY)	R1_TiO2_Phos	1	761.345	2	-0.00020523	179.9	76.439	KAEGEPQEESPLK	_KAEGEPQEES(ph)PLK_	Q9NYF8;E9PK09;E9PQN2;E9PKI6;E9PK91;E9PJA7	BCLAF1	Bcl-2-associated transcription factor 1
Phospho (STY)	R2_TiO2_Phos	1	761.345	2	0.00018758	254.72	210.95	KAEGEPQEESPLK	_KAEGEPQEES(ph)PLK_	Q9NYF8;E9PK09;E9PQN2;E9PKI6;E9PK91;E9PJA7	BCLAF1	Bcl-2-associated transcription factor 1
Phospho (STY)	R2_TiO2_Phos	1	507.899	3	0.00047839	127.78	80.792	KAEGEPQEESPLK	_KAEGEPQEES(ph)PLK_	Q9NYF8;E9PK09;E9PQN2;E9PKI6;E9PK91;E9PJA7	BCLAF1	Bcl-2-associated transcription factor 1
Phospho (STY)	R3_FeNTA_Phos_rpt	1	761.345	2	6.746e-05	211.45	166.64	KAEGEPQEESPLK	_KAEGEPQEES(ph)PLK_	Q9NYF8;E9PK09;E9PQN2;E9PKI6;E9PK91;E9PJA7	BCLAF1	Bcl-2-associated transcription factor 1
Phospho (STY)	R3_FeNTA_Phos_rpt	1	507.899	3	0.00016123	93.348	27.653	KAEGEPQEESPLK	_KAEGEPQEES(ph)PLK_	Q9NYF8;E9PK09;E9PQN2;E9PKI6;E9PK91;E9PJA7	BCLAF1	Bcl-2-associated transcription factor 1
Phospho (STY)	R3_FeNTA_Phos_rpt	1	507.899	3	0.00021906	124.38	68.334	KAEGEPQEESPLK	_KAEGEPQEES(ph)PLK_	Q9NYF8;E9PK09;E9PQN2;E9PKI6;E9PK91;E9PJA7	BCLAF1	Bcl-2-associated transcription factor 1
Phospho (STY)	R3_TiO2_Phos	1	761.345	2	0.00031005	223.68	186.02	KAEGEPQEESPLK	_KAEGEPQEES(ph)PLK_	Q9NYF8;E9PK09;E9PQN2;E9PKI6;E9PK91;E9PJA7	BCLAF1	Bcl-2-associated transcription factor 1
Phospho (STY)	R3_TiO2_Phos	1	507.899	3	0.00069385	158.65	101.13	KAEGEPQEESPLK	_KAEGEPQEES(ph)PLK_	Q9NYF8;E9PK09;E9PQN2;E9PKI6;E9PK91;E9PJA7	BCLAF1	Bcl-2-associated transcription factor 1
Phospho (STY)	R3_TiO2_Phos	1	579.608	3	0.00027412	129.89	94.27	KAEGEPQEESPLKSK	_KAEGEPQEES(ph)PLKSK_	Q9NYF8;E9PK09;E9PQN2;E9PKI6;E9PK91;E9PJA7	BCLAF1	Bcl-2-associated transcription factor 1
2 Phospho (STY)	R1_TiO2_Phos	2	870.817	2	0.0008228	152.86	126.11	KASGSENEGDYNPGR	_KAS(ph)GS(ph)ENEGDYNPGR_	Q02880	TOP2B	DNA topoisomerase 2-beta
2 Phospho (STY)	R3_FeNTA_Phos_rpt	2	870.817	2	0.0005545	125.51	95.877	KASGSENEGDYNPGR	_KAS(ph)GS(ph)ENEGDYNPGR_	Q02880	TOP2B	DNA topoisomerase 2-beta
2 Phospho (STY)	R3_TiO2_Phos	2	870.817	2	0.00095271	156	131.64	KASGSENEGDYNPGR	_KAS(ph)GS(ph)ENEGDYNPGR_	Q02880	TOP2B	DNA topoisomerase 2-beta
2 Phospho (STY)	R3_FeNTA_Phos_rpt	2	754.807	2	0.001046	50.286	10.228	KDDPLTNLNTAF	_KDDPLT(ph)NLNT(ph)AF_	G3V2X9	ACTN1
2 Phospho (STY)	R3_TiO2_Phos	2	754.807	2	0.0012306	57.52	8.2767	KDDPLTNLNTAF	_KDDPLT(ph)NLNT(ph)AF_	G3V2X9	ACTN1
Phospho (STY)	R1_FeNTA_Phos	1	751.334	2	0.00090797	101.72	51.635	KDSISEDEMVLR	_KDS(ph)ISEDEMVLR_	Q8N5D0	WDTC1	WD and tetratricopeptide repeats protein 1
Phospho (STY)	R3_FeNTA_Phos_rpt	1	751.334	2	0.00083912	135.61	88.885	KDSISEDEMVLR	_KDS(ph)ISEDEMVLR_	Q8N5D0	WDTC1	WD and tetratricopeptide repeats protein 1
Oxidation (M),Phospho (STY)	R1_TiO2_Phos	1	759.331	2	2.3191e-05	109.99	56.855	KDSISEDEMVLR	_KDS(ph)ISEDEM(ox)VLR_	Q8N5D0	WDTC1	WD and tetratricopeptide repeats protein 1
Oxidation (M),Phospho (STY)	R2_TiO2_Phos	1	759.331	2	0.00057398	97.631	64.089	KDSISEDEMVLR	_KDS(ph)ISEDEM(ox)VLR_	Q8N5D0	WDTC1	WD and tetratricopeptide repeats protein 1
Oxidation (M),Phospho (STY)	R3_FeNTA_Phos_rpt	1	759.331	2	0.0011463	115.09	64.624	KDSISEDEMVLR	_KDS(ph)ISEDEM(ox)VLR_	Q8N5D0	WDTC1	WD and tetratricopeptide repeats protein 1
Oxidation (M),Phospho (STY)	R3_TiO2_Phos	1	759.331	2	-7.9546e-05	69.045	26.49	KDSISEDEMVLR	_KDS(ph)ISEDEM(ox)VLR_	Q8N5D0	WDTC1	WD and tetratricopeptide repeats protein 1
Oxidation (M),Phospho (STY)	R3_TiO2_Phos	1	506.557	3	0.00019167	152.38	106.46	KDSISEDEMVLR	_KDS(ph)ISEDEM(ox)VLR_	Q8N5D0	WDTC1	WD and tetratricopeptide repeats protein 1
Phospho (STY)	R1_FeNTA_Phos	1	725.809	2	-0.00041534	107.63	45.468	KDSSSEVFSDAAK	_KDS(ph)SSEVFSDAAK_	Q5T5U3;E7ESW5;F8W9U9	ARHGAP21	Rho GTPase-activating protein 21
Phospho (STY)	R3_TiO2_Phos	1	725.809	2	0.00017678	163.9	108.64	KDSSSEVFSDAAK	_KDS(ph)SSEVFSDAAK_	Q5T5U3;E7ESW5;F8W9U9	ARHGAP21	Rho GTPase-activating protein 21
Oxidation (M),2 Phospho (STY)	R1_FeNTA_Phos	2	1063.35	2	NaN	165.49	127.38	KEESEESDDDMGFGLFD	_KEES(ph)EES(ph)DDDM(ox)GFGLFD_	P05387;H0YDD8;P05386	RPLP2;RPLP1	60S acidic ribosomal protein P2;60S acidic ribosomal protein P1
Oxidation (M),2 Phospho (STY)	R1_FeNTA_Phos	2	1063.35	2	NaN	188.09	128.38	KEESEESDDDMGFGLFD	_KEES(ph)EES(ph)DDDM(ox)GFGLFD_	P05387;H0YDD8;P05386	RPLP2;RPLP1	60S acidic ribosomal protein P2;60S acidic ribosomal protein P1
Oxidation (M),2 Phospho (STY)	R1_FeNTA_Phos	2	1063.35	2	NaN	117.27	83.514	KEESEESDDDMGFGLFD	_KEES(ph)EES(ph)DDDM(ox)GFGLFD_	P05387;H0YDD8;P05386	RPLP2;RPLP1	60S acidic ribosomal protein P2;60S acidic ribosomal protein P1
Oxidation (M),2 Phospho (STY)	R1_FeNTA_Phos	2	1063.35	2	NaN	89.669	61.058	KEESEESDDDMGFGLFD	_KEES(ph)EES(ph)DDDM(ox)GFGLFD_	P05387;H0YDD8;P05386	RPLP2;RPLP1	60S acidic ribosomal protein P2;60S acidic ribosomal protein P1
Oxidation (M),2 Phospho (STY)	R1_FeNTA_Phos	2	1063.35	2	NaN	100.02	72.751	KEESEESDDDMGFGLFD	_KEES(ph)EES(ph)DDDM(ox)GFGLFD_	P05387;H0YDD8;P05386	RPLP2;RPLP1	60S acidic ribosomal protein P2;60S acidic ribosomal protein P1
Oxidation (M),2 Phospho (STY)	R1_FeNTA_Phos	2	1063.35	2	NaN	101.5	71.885	KEESEESDDDMGFGLFD	_KEES(ph)EES(ph)DDDM(ox)GFGLFD_	P05387;H0YDD8;P05386	RPLP2;RPLP1	60S acidic ribosomal protein P2;60S acidic ribosomal protein P1
Oxidation (M),2 Phospho (STY)	R1_FeNTA_Phos	2	1063.35	2	NaN	89.669	57.513	KEESEESDDDMGFGLFD	_KEES(ph)EES(ph)DDDM(ox)GFGLFD_	P05387;H0YDD8;P05386	RPLP2;RPLP1	60S acidic ribosomal protein P2;60S acidic ribosomal protein P1
Oxidation (M),2 Phospho (STY)	R1_FeNTA_Phos	2	1063.35	2	NaN	79.311	50.762	KEESEESDDDMGFGLFD	_KEES(ph)EES(ph)DDDM(ox)GFGLFD_	P05387;H0YDD8;P05386	RPLP2;RPLP1	60S acidic ribosomal protein P2;60S acidic ribosomal protein P1
Oxidation (M),2 Phospho (STY)	R1_TiO2_Phos	2	1063.35	2	NaN	114.56	82.551	KEESEESDDDMGFGLFD	_KEES(ph)EES(ph)DDDM(ox)GFGLFD_	P05387;H0YDD8;P05386	RPLP2;RPLP1	60S acidic ribosomal protein P2;60S acidic ribosomal protein P1
Oxidation (M),2 Phospho (STY)	R1_TiO2_Phos	2	1063.35	2	NaN	91.725	52.194	KEESEESDDDMGFGLFD	_KEES(ph)EES(ph)DDDM(ox)GFGLFD_	P05387;H0YDD8;P05386	RPLP2;RPLP1	60S acidic ribosomal protein P2;60S acidic ribosomal protein P1
Oxidation (M),2 Phospho (STY)	R1_TiO2_Phos	2	1063.35	2	NaN	123.42	89.121	KEESEESDDDMGFGLFD	_KEES(ph)EES(ph)DDDM(ox)GFGLFD_	P05387;H0YDD8;P05386	RPLP2;RPLP1	60S acidic ribosomal protein P2;60S acidic ribosomal protein P1
Oxidation (M),2 Phospho (STY)	R1_TiO2_Phos	2	1063.35	2	NaN	112.74	86.595	KEESEESDDDMGFGLFD	_KEES(ph)EES(ph)DDDM(ox)GFGLFD_	P05387;H0YDD8;P05386	RPLP2;RPLP1	60S acidic ribosomal protein P2;60S acidic ribosomal protein P1
Oxidation (M),2 Phospho (STY)	R1_TiO2_Phos	2	1063.35	2	NaN	97.776	68.65	KEESEESDDDMGFGLFD	_KEES(ph)EES(ph)DDDM(ox)GFGLFD_	P05387;H0YDD8;P05386	RPLP2;RPLP1	60S acidic ribosomal protein P2;60S acidic ribosomal protein P1
Oxidation (M),2 Phospho (STY)	R1_TiO2_Phos	2	1063.35	2	NaN	82.265	57.108	KEESEESDDDMGFGLFD	_KEES(ph)EES(ph)DDDM(ox)GFGLFD_	P05387;H0YDD8;P05386	RPLP2;RPLP1	60S acidic ribosomal protein P2;60S acidic ribosomal protein P1
Oxidation (M),2 Phospho (STY)	R1_TiO2_Phos	2	1063.35	2	NaN	139.11	107.21	KEESEESDDDMGFGLFD	_KEES(ph)EES(ph)DDDM(ox)GFGLFD_	P05387;H0YDD8;P05386	RPLP2;RPLP1	60S acidic ribosomal protein P2;60S acidic ribosomal protein P1
Oxidation (M),2 Phospho (STY)	R1_TiO2_Phos	2	1063.35	2	NaN	89.659	57.504	KEESEESDDDMGFGLFD	_KEES(ph)EES(ph)DDDM(ox)GFGLFD_	P05387;H0YDD8;P05386	RPLP2;RPLP1	60S acidic ribosomal protein P2;60S acidic ribosomal protein P1
Oxidation (M),2 Phospho (STY)	R1_TiO2_Phos	2	1063.35	2	NaN	133.24	94.784	KEESEESDDDMGFGLFD	_KEES(ph)EES(ph)DDDM(ox)GFGLFD_	P05387;H0YDD8;P05386	RPLP2;RPLP1	60S acidic ribosomal protein P2;60S acidic ribosomal protein P1
Oxidation (M),2 Phospho (STY)	R1_TiO2_Phos	2	1063.35	2	NaN	127.01	101.09	KEESEESDDDMGFGLFD	_KEES(ph)EES(ph)DDDM(ox)GFGLFD_	P05387;H0YDD8;P05386	RPLP2;RPLP1	60S acidic ribosomal protein P2;60S acidic ribosomal protein P1
Oxidation (M),2 Phospho (STY)	R1_TiO2_Phos	2	1063.35	2	NaN	132.62	107.25	KEESEESDDDMGFGLFD	_KEES(ph)EES(ph)DDDM(ox)GFGLFD_	P05387;H0YDD8;P05386	RPLP2;RPLP1	60S acidic ribosomal protein P2;60S acidic ribosomal protein P1
Oxidation (M),2 Phospho (STY)	R1_TiO2_Phos	2	1063.35	2	NaN	100.27	48.571	KEESEESDDDMGFGLFD	_KEES(ph)EES(ph)DDDM(ox)GFGLFD_	P05387;H0YDD8;P05386	RPLP2;RPLP1	60S acidic ribosomal protein P2;60S acidic ribosomal protein P1
Oxidation (M),2 Phospho (STY)	R1_TiO2_Phos	2	1063.35	2	NaN	128.1	88.198	KEESEESDDDMGFGLFD	_KEES(ph)EES(ph)DDDM(ox)GFGLFD_	P05387;H0YDD8;P05386	RPLP2;RPLP1	60S acidic ribosomal protein P2;60S acidic ribosomal protein P1
Oxidation (M),2 Phospho (STY)	R1_TiO2_Phos	2	1063.35	2	NaN	128.72	91.946	KEESEESDDDMGFGLFD	_KEES(ph)EES(ph)DDDM(ox)GFGLFD_	P05387;H0YDD8;P05386	RPLP2;RPLP1	60S acidic ribosomal protein P2;60S acidic ribosomal protein P1
Oxidation (M),2 Phospho (STY)	R1_TiO2_Phos	2	1063.35	2	NaN	129.89	109.27	KEESEESDDDMGFGLFD	_KEES(ph)EES(ph)DDDM(ox)GFGLFD_	P05387;H0YDD8;P05386	RPLP2;RPLP1	60S acidic ribosomal protein P2;60S acidic ribosomal protein P1
Oxidation (M),2 Phospho (STY)	R1_TiO2_Phos	2	1063.35	2	NaN	117.27	92.681	KEESEESDDDMGFGLFD	_KEES(ph)EES(ph)DDDM(ox)GFGLFD_	P05387;H0YDD8;P05386	RPLP2;RPLP1	60S acidic ribosomal protein P2;60S acidic ribosomal protein P1
Oxidation (M),2 Phospho (STY)	R1_TiO2_Phos	2	1063.35	2	NaN	123.54	99.033	KEESEESDDDMGFGLFD	_KEES(ph)EES(ph)DDDM(ox)GFGLFD_	P05387;H0YDD8;P05386	RPLP2;RPLP1	60S acidic ribosomal protein P2;60S acidic ribosomal protein P1
Oxidation (M),2 Phospho (STY)	R1_TiO2_Phos	2	1063.35	2	NaN	100.45	76.888	KEESEESDDDMGFGLFD	_KEES(ph)EES(ph)DDDM(ox)GFGLFD_	P05387;H0YDD8;P05386	RPLP2;RPLP1	60S acidic ribosomal protein P2;60S acidic ribosomal protein P1
Oxidation (M),2 Phospho (STY)	R1_TiO2_Phos	2	1063.35	2	NaN	136.33	106.69	KEESEESDDDMGFGLFD	_KEES(ph)EES(ph)DDDM(ox)GFGLFD_	P05387;H0YDD8;P05386	RPLP2;RPLP1	60S acidic ribosomal protein P2;60S acidic ribosomal protein P1
Oxidation (M),2 Phospho (STY)	R1_TiO2_Phos	2	1063.35	2	NaN	116.6	88.905	KEESEESDDDMGFGLFD	_KEES(ph)EES(ph)DDDM(ox)GFGLFD_	P05387;H0YDD8;P05386	RPLP2;RPLP1	60S acidic ribosomal protein P2;60S acidic ribosomal protein P1
Oxidation (M),2 Phospho (STY)	R1_TiO2_Phos	2	1063.35	2	NaN	136.33	102.7	KEESEESDDDMGFGLFD	_KEES(ph)EES(ph)DDDM(ox)GFGLFD_	P05387;H0YDD8;P05386	RPLP2;RPLP1	60S acidic ribosomal protein P2;60S acidic ribosomal protein P1
Oxidation (M),2 Phospho (STY)	R1_TiO2_Phos	2	1063.35	2	NaN	117.65	88.716	KEESEESDDDMGFGLFD	_KEES(ph)EES(ph)DDDM(ox)GFGLFD_	P05387;H0YDD8;P05386	RPLP2;RPLP1	60S acidic ribosomal protein P2;60S acidic ribosomal protein P1
Oxidation (M),2 Phospho (STY)	R1_TiO2_Phos	2	1063.35	2	NaN	69.975	43.269	KEESEESDDDMGFGLFD	_KEES(ph)EES(ph)DDDM(ox)GFGLFD_	P05387;H0YDD8;P05386	RPLP2;RPLP1	60S acidic ribosomal protein P2;60S acidic ribosomal protein P1
Oxidation (M),2 Phospho (STY)	R1_TiO2_Phos	2	1063.35	2	NaN	110.56	85.115	KEESEESDDDMGFGLFD	_KEES(ph)EES(ph)DDDM(ox)GFGLFD_	P05387;H0YDD8;P05386	RPLP2;RPLP1	60S acidic ribosomal protein P2;60S acidic ribosomal protein P1
Oxidation (M),2 Phospho (STY)	R1_TiO2_Phos	2	1063.35	2	NaN	118.15	96.349	KEESEESDDDMGFGLFD	_KEES(ph)EES(ph)DDDM(ox)GFGLFD_	P05387;H0YDD8;P05386	RPLP2;RPLP1	60S acidic ribosomal protein P2;60S acidic ribosomal protein P1
Oxidation (M),2 Phospho (STY)	R1_TiO2_Phos	2	1063.35	2	NaN	80.316	51.961	KEESEESDDDMGFGLFD	_KEES(ph)EES(ph)DDDM(ox)GFGLFD_	P05387;H0YDD8;P05386	RPLP2;RPLP1	60S acidic ribosomal protein P2;60S acidic ribosomal protein P1
Oxidation (M),2 Phospho (STY)	R1_TiO2_Phos	2	1063.35	2	NaN	82.482	61.174	KEESEESDDDMGFGLFD	_KEES(ph)EES(ph)DDDM(ox)GFGLFD_	P05387;H0YDD8;P05386	RPLP2;RPLP1	60S acidic ribosomal protein P2;60S acidic ribosomal protein P1
Oxidation (M),2 Phospho (STY)	R1_TiO2_Phos	2	1063.35	2	NaN	74.793	39.675	KEESEESDDDMGFGLFD	_KEES(ph)EES(ph)DDDM(ox)GFGLFD_	P05387;H0YDD8;P05386	RPLP2;RPLP1	60S acidic ribosomal protein P2;60S acidic ribosomal protein P1
Oxidation (M),2 Phospho (STY)	R1_TiO2_Phos	2	1063.35	2	NaN	101.54	69.176	KEESEESDDDMGFGLFD	_KEES(ph)EES(ph)DDDM(ox)GFGLFD_	P05387;H0YDD8;P05386	RPLP2;RPLP1	60S acidic ribosomal protein P2;60S acidic ribosomal protein P1
Oxidation (M),2 Phospho (STY)	R1_TiO2_Phos	2	1063.35	2	NaN	72.793	46.59	KEESEESDDDMGFGLFD	_KEES(ph)EES(ph)DDDM(ox)GFGLFD_	P05387;H0YDD8;P05386	RPLP2;RPLP1	60S acidic ribosomal protein P2;60S acidic ribosomal protein P1
Oxidation (M),2 Phospho (STY)	R1_TiO2_Phos	2	1063.35	2	NaN	70.944	47.844	KEESEESDDDMGFGLFD	_KEES(ph)EES(ph)DDDM(ox)GFGLFD_	P05387;H0YDD8;P05386	RPLP2;RPLP1	60S acidic ribosomal protein P2;60S acidic ribosomal protein P1
Oxidation (M),2 Phospho (STY)	R1_TiO2_Phos	2	1063.35	2	NaN	115.26	96.966	KEESEESDDDMGFGLFD	_KEES(ph)EES(ph)DDDM(ox)GFGLFD_	P05387;H0YDD8;P05386	RPLP2;RPLP1	60S acidic ribosomal protein P2;60S acidic ribosomal protein P1
Oxidation (M),2 Phospho (STY)	R1_TiO2_Phos	2	1063.35	2	NaN	74.207	54.659	KEESEESDDDMGFGLFD	_KEES(ph)EES(ph)DDDM(ox)GFGLFD_	P05387;H0YDD8;P05386	RPLP2;RPLP1	60S acidic ribosomal protein P2;60S acidic ribosomal protein P1
Oxidation (M),2 Phospho (STY)	R2_TiO2_Phos	2	1063.35	2	NaN	145.99	113.29	KEESEESDDDMGFGLFD	_KEES(ph)EES(ph)DDDM(ox)GFGLFD_	P05387;H0YDD8;P05386	RPLP2;RPLP1	60S acidic ribosomal protein P2;60S acidic ribosomal protein P1
Oxidation (M),2 Phospho (STY)	R2_TiO2_Phos	2	1063.35	2	NaN	115.53	83.88	KEESEESDDDMGFGLFD	_KEES(ph)EES(ph)DDDM(ox)GFGLFD_	P05387;H0YDD8;P05386	RPLP2;RPLP1	60S acidic ribosomal protein P2;60S acidic ribosomal protein P1
Oxidation (M),2 Phospho (STY)	R2_TiO2_Phos	2	1063.35	2	NaN	84.895	52.268	KEESEESDDDMGFGLFD	_KEES(ph)EES(ph)DDDM(ox)GFGLFD_	P05387;H0YDD8;P05386	RPLP2;RPLP1	60S acidic ribosomal protein P2;60S acidic ribosomal protein P1
Oxidation (M),2 Phospho (STY)	R2_TiO2_Phos	2	1063.35	2	NaN	124.77	88.921	KEESEESDDDMGFGLFD	_KEES(ph)EES(ph)DDDM(ox)GFGLFD_	P05387;H0YDD8;P05386	RPLP2;RPLP1	60S acidic ribosomal protein P2;60S acidic ribosomal protein P1
Oxidation (M),2 Phospho (STY)	R2_TiO2_Phos	2	1063.35	2	NaN	140.75	110.94	KEESEESDDDMGFGLFD	_KEES(ph)EES(ph)DDDM(ox)GFGLFD_	P05387;H0YDD8;P05386	RPLP2;RPLP1	60S acidic ribosomal protein P2;60S acidic ribosomal protein P1
Oxidation (M),2 Phospho (STY)	R2_TiO2_Phos	2	1063.35	2	NaN	108.47	81.524	KEESEESDDDMGFGLFD	_KEES(ph)EES(ph)DDDM(ox)GFGLFD_	P05387;H0YDD8;P05386	RPLP2;RPLP1	60S acidic ribosomal protein P2;60S acidic ribosomal protein P1
Oxidation (M),2 Phospho (STY)	R2_TiO2_Phos	2	1063.35	2	NaN	76.378	45.229	KEESEESDDDMGFGLFD	_KEES(ph)EES(ph)DDDM(ox)GFGLFD_	P05387;H0YDD8;P05386	RPLP2;RPLP1	60S acidic ribosomal protein P2;60S acidic ribosomal protein P1
Oxidation (M),2 Phospho (STY)	R2_TiO2_Phos	2	1063.35	2	NaN	132.9	109.91	KEESEESDDDMGFGLFD	_KEES(ph)EES(ph)DDDM(ox)GFGLFD_	P05387;H0YDD8;P05386	RPLP2;RPLP1	60S acidic ribosomal protein P2;60S acidic ribosomal protein P1
Oxidation (M),2 Phospho (STY)	R2_TiO2_Phos	2	1063.35	2	NaN	60.161	35.377	KEESEESDDDMGFGLFD	_KEES(ph)EES(ph)DDDM(ox)GFGLFD_	P05387;H0YDD8;P05386	RPLP2;RPLP1	60S acidic ribosomal protein P2;60S acidic ribosomal protein P1
Oxidation (M),2 Phospho (STY)	R2_TiO2_Phos	2	1063.35	2	NaN	82.877	58.468	KEESEESDDDMGFGLFD	_KEES(ph)EES(ph)DDDM(ox)GFGLFD_	P05387;H0YDD8;P05386	RPLP2;RPLP1	60S acidic ribosomal protein P2;60S acidic ribosomal protein P1
Oxidation (M),2 Phospho (STY)	R3_TiO2_Phos	2	1063.35	2	NaN	208.28	171.05	KEESEESDDDMGFGLFD	_KEES(ph)EES(ph)DDDM(ox)GFGLFD_	P05387;H0YDD8;P05386	RPLP2;RPLP1	60S acidic ribosomal protein P2;60S acidic ribosomal protein P1
[truncated: 3,360 more rows]

## Sheet: Non-redundant phosphopeptides
Modifications	Phospho (STY)	Mass	Score	Delta score	T-test Significant 12h/Mock	T-test Significant 18h/Mock	T-test Significant 18h/12h	-Log T-test p-value 12h/Mock	T-test Difference 12h/Mock	-Log T-test p-value 18h/Mock	T-test Difference 18h/Mock	-Log T-test p-value 18h/12h	T-test Difference 18h/12h	E1 12h/Mock	E1 18h/Mock	E1 18h/12h	E2 18h/Mock	E2 12h/Mock	E2 18h/12h	E3 12h/Mock	E318h/Mock	E3 18h/12h	Ratio M/L variability [%] 1	Ratio H/L variability [%] 1	Ratio H/M variability [%] 1	Ratio H/L variability [%] 2	Ratio M/L variability [%] 2	Ratio H/M variability [%] 2	Ratio M/L variability [%] 3	Ratio H/L variability [%] 3	Ratio H/M variability [%] 3	Sequence	Proteins	Gene Names	Protein Names
Phospho (STY)	1	1976.76	163.15	117.33				0	NaN	0	NaN	0	NaN	NaN	NaN	NaN	NaN	NaN	NaN	NaN	NaN	NaN	NaN	NaN	NaN	NaN	NaN	NaN	NaN	NaN	NaN	AADPPAENSSAPEAEQGGAE	P67809;H0Y449;A0A087X1S2	YBX1	Nuclease-sensitive element-binding protein 1
Phospho (STY)	1	2166.92	373.9	335.32	+	+		1.55784	0.668866	1.62102	0.538286	0.306252	-0.0602126	0.689836	0.451646	-0.154634	0.455334	0.462367	0.0824842	0.854395	0.707878	-0.108488	12.043	7.2115	9.5053	1.3145	24.815	27.398	43.301	21.716	3.5041	AAFDDAIAELDTLSEESYK	P62258;K7EM20	YWHAE	14-3-3 protein epsilon
Phospho (STY)	1	3325.44	132.8	118.28				0.563593	-0.17512	0.362521	-0.172129	0.058916	-0.0641622	NaN	NaN	NaN	-0.0324477	-0.255236	0.25355	-0.0950035	-0.311811	-0.381874	NaN	NaN	NaN	NaN	NaN	NaN	NaN	NaN	NaN	AAFTTPDHAPLSPQSSVASSGSEQTEEQGSSR	M0R0X3;A0A087WZT0;A0A087WUK6;M0QZ22;Q5PRF9	SAMD4B	Protein Smaug homolog 2
Phospho (STY)	1	1936.84	277.34	223.83				0.00534486	-0.00977712	0.288248	0.367802	0.126812	0.37026	-0.354741	0.181039	0.516923	1.25701	-0.769502	2.02468	1.09491	-0.334644	-1.43082	1.639	11.422	11.985	NaN	NaN	NaN	NaN	NaN	NaN	AAHTEDINACTLTTSPR	H7C155;P04049	RAF1	RAF proto-oncogene serine/threonine-protein kinase
Oxidation (M);Phospho (STY)	1	3121.3	218.87	183.08				0.763368	0.130588	0.739997	0.20742	0.524181	-0.154356	0.0783365	0.15069	-0.158751	0.407516	0.0581087	0.0401854	0.255319	0.0640551	-0.344502	NaN	NaN	NaN	6.0699	24.366	23.481	22.329	16.432	8.4401	AALGLQDSDDEDAAVDIDEQIESMFNSK	A0A0C4DG89;Q7L014	DDX46	Probable ATP-dependent RNA helicase DDX46
2 Phospho (STY)	2	1785.87	122.63	18.22				0	NaN	0	NaN	0	NaN	NaN	NaN	NaN	NaN	NaN	NaN	NaN	NaN	NaN	NaN	NaN	NaN	NaN	NaN	NaN	NaN	NaN	NaN	AALNATNAVKRLQTR	H7C5N4;Q8N0Z3	SPICE1	Spindle and centriole-associated protein 1
Phospho (STY)	1	1782.87	93.237	75.835	+	+		1.66738	0.550279	1.6925	0.835835	0.489068	0.199494	0.417056	1.06343	0.485118	0.792939	0.533962	0.156	0.699818	0.651132	-0.0426351	NaN	NaN	NaN	NaN	NaN	NaN	NaN	NaN	NaN	AAPPPPPPPPPLESSPR	Q5T4S7	UBR4	E3 ubiquitin-protein ligase UBR4
Phospho (STY)	1	893.474	120.27	36.625	+	+		1.64952	-0.444858	2.38489	-0.585588	0.388058	-0.104118	-0.39068	-0.65872	-0.206063	-0.565012	-0.579491	0.0969617	-0.364403	-0.533034	-0.203253	4.2184	4.3741	4.2035	NaN	NaN	NaN	6.2189	12.335	10.182	AASALLLR	F5H672;F5H5N2;B4DNC9;B3KQ30;Q9H1K1	ISCU	Iron-sulfur cluster assembly enzyme ISCU, mitochondrial
Phospho (STY)	1	1986.8	300.5	228.21	+			2.01541	-0.426709	1.11758	-0.591109	0.78446	-0.218848	-0.404324	-0.393349	-0.0837374	-0.93658	-0.508424	-0.418028	-0.367378	-0.443399	-0.154779	14.131	16.596	4.0381	31.682	6.8162	28.646	20.436	18.031	14.229	AASDGQYENQSPEATSPR	H0Y4U1;A0A087WWW7;E9PGF5;E9PF55;Q9HBL0	TNS1	Tensin-1
2 Phospho (STY)	2	2066.76	282.18	234.13				0	-0.330302	0	0.0122111	0	0.136363	NaN	NaN	NaN	0.0122111	-0.330302	0.136363	NaN	NaN	NaN	NaN	NaN	NaN	NaN	NaN	NaN	NaN	NaN	NaN	AASDGQYENQSPEATSPR	H0Y4U1;A0A087WWW7;E9PGF5;E9PF55;Q9HBL0	TNS1	Tensin-1
Phospho (STY)	1	1607.78	188.58	156.51	+	+	+	1.88227	-1.01156	1.55605	-0.418422	3.26488	0.458347	-0.969932	-0.543572	0.43776	-0.414864	-1.23179	0.463649	-0.832976	-0.296828	0.473631	12.975	1.7339	13.81	NaN	NaN	NaN	6.1328	11.15	9.9256	AASDPLLSSVSPAVSK	P19532	TFE3	Transcription factor E3
Acetyl (Protein N-term);Phospho (STY)	1	2136.93	93.342	93.342				0.114539	-0.139655	0.0163945	0.0218149	0.259189	0.0964767	0.226755	0.396269	0.209641	NaN	NaN	NaN	-0.506066	-0.352639	-0.0166871	NaN	NaN	NaN	NaN	NaN	NaN	NaN	NaN	NaN	AASDTERDGLAPEKTSPDR	E9PI52;Q7L4I2	RSRC2	Arginine/serine-rich coiled-coil protein 2
Phospho (STY)	1	1819.84	272.32	231.77				0.812484	-0.0725298	0.513074	-0.140983	0.103017	0.0157743	-0.0307518	-0.130997	-0.0504128	0.0333701	-0.136141	0.117506	-0.0506966	-0.325322	-0.0197699	11.261	2.4423	17.996	NaN	NaN	NaN	1.0245	23.101	8.7079	AASPPASASDLIEQQQK	Q5VSL9	STRIP1	Striatin-interacting protein 1
2 Phospho (STY)	2	1158.45	140.01	65.841				0.839404	0.238344	0.913193	0.147219	1.00777	-0.146968	0.293488	0.175812	-0.169826	NaN	NaN	NaN	0.183201	0.118626	-0.12411	NaN	NaN	NaN	NaN	NaN	NaN	1.8896	3.6347	7.6704	AASPSPQSVR	A9Z1X7;E9PCT1;Q8IYB3	SRRM1	Serine/arginine repetitive matrix protein 1
Phospho (STY)	1	1078.48	83.617	34.669				0	-0.19904	0	-0.427595	0	-0.251195	NaN	NaN	NaN	NaN	NaN	NaN	-0.19904	-0.427595	-0.251195	NaN	NaN	NaN	NaN	NaN	NaN	NaN	NaN	NaN	AASPSPQSVR	A9Z1X7;E9PCT1;Q8IYB3	SRRM1	Serine/arginine repetitive matrix protein 1
Phospho (STY)	1	2837.18	138	112.69	+			1.34597	-0.385054	0.813472	-0.13458	0.772761	0.310844	-0.449828	-0.0148785	0.235359	-0.198063	-0.217206	0.102527	-0.488127	-0.1908	0.594644	10.714	5.2691	6.4867	NaN	NaN	NaN	14.258	17.875	35.114	ADAPDAGAQSDSELPSYHQNDVSLDR	Q92538	GBF1	Golgi-specific brefeldin A-resistance guanine nucleotide exchange factor 1
Acetyl (Protein N-term);Phospho (STY)	1	1526.6	196.67	128.16				0.862801	-0.21881	0.516051	-0.0688194	0.283366	0.0885249	-0.335972	-0.066367	0.225398	-0.157158	-0.0404375	-0.139208	-0.280019	0.0170666	0.179384	NaN	NaN	NaN	NaN	NaN	NaN	NaN	NaN	NaN	ADLEEQLSDEEK	P47755;F8W9N7;F8WED3;C9JUG7	CAPZA2	F-actin-capping protein subunit alpha-2
Phospho (STY)	1	1647.73	262.82	168.03				0.883595	-0.206838	0.775311	0.278912	1.2545	0.502963	-0.343513	0.1396	0.414677	0.15562	-0.0563712	0.34661	-0.220631	0.541515	0.747602	3.9437	5.7234	1.8391	NaN	NaN	NaN	4.9284	2.116	3.9068	ADLNQGIGEPQSPSR	Q96C19	EFHD2	EF-hand domain-containing protein D2
Phospho (STY)	1	1803.83	90.872	67.341				0	0.178619	0	0.467488	0	0.265206	NaN	NaN	NaN	0.467488	0.178619	0.265206	NaN	NaN	NaN	NaN	NaN	NaN	2.18	2.9998	2.0267	NaN	NaN	NaN	ADLNQGIGEPQSPSRR	Q96C19	EFHD2	EF-hand domain-containing protein D2
2 Phospho (STY)	2	1847.61	248.81	182.02				1.05776	-0.175469	1.17756	-0.2441	0.323516	-0.0377888	NaN	NaN	NaN	-0.269669	-0.199752	-0.00288247	-0.151186	-0.218531	-0.0726951	NaN	NaN	NaN	NaN	NaN	NaN	5.7918	0.42596	5.1782	AEDSDSEPEPEDNVR	Q9H0D6	XRN2	5'-3' exoribonuclease 2
Phospho (STY)	1	1393.69	164.66	136.88				0.271553	-0.0873294	0.567282	-0.120348	0.107122	0.0653538	-0.098691	-0.011588	0.256407	-0.276048	0.121811	-0.346872	-0.285108	-0.0734085	0.286526	13.138	5.9215	8.0956	5.1902	8.971	6.4321	5.6658	12.203	12.913	AEEKSPISINVK	Q9UK58	CCNL1	Cyclin-L1
Phospho (STY)	1	3328.27	62.67	28.195				0	NaN	0	NaN	0	NaN	NaN	NaN	NaN	NaN	NaN	NaN	NaN	NaN	NaN	NaN	NaN	NaN	NaN	NaN	NaN	NaN	NaN	NaN	AEEPPSQLDQDTQVQDMDEGSDDEEEGQK	Q15459;H7C1L2	SF3A1	Splicing factor 3A subunit 1
Phospho (STY)	1	1392.58	126.56	76.356				0.936719	0.255762	1.1874	0.52267	0.685617	0.257378	0.208767	0.576184	0.343806	NaN	NaN	NaN	0.302758	0.469157	0.170951	NaN	NaN	NaN	NaN	NaN	NaN	NaN	NaN	NaN	AEGEPQEESPLK	Q9NYF8;E9PK09;E9PQN2;E9PKI6;E9PK91;E9PJA7	BCLAF1	Bcl-2-associated transcription factor 1
Phospho (STY)	1	1957.68	364.38	304.63				1.05767	0.105135	0.114403	-0.0152996	0.400475	-0.0789838	NaN	NaN	NaN	-0.0554863	0.119688	-0.135929	0.0905825	0.024887	-0.0220388	NaN	NaN	NaN	NaN	NaN	NaN	NaN	NaN	NaN	AESCGSFDETESEESSK	A8MXB7;Q9Y343	SNX24	Sorting nexin-24
Phospho (STY)	1	1226.46	124.6	83.983		+		1.20045	0.272926	1.70429	0.413448	0.134693	0.0504209	0.378179	0.520146	0.0612924	0.403704	0.135272	0.267983	0.305329	0.316493	-0.178012	NaN	NaN	NaN	NaN	NaN	NaN	NaN	NaN	NaN	AESPEEVACR	Q7Z6Z7	HUWE1	E3 ubiquitin-protein ligase HUWE1
2 Phospho (STY)	2	2035.8	216.9	156.21		+		1.03372	-0.198446	1.32515	-0.156312	0.0277969	0.00859367	-0.326516	-0.145925	0.147828	-0.101103	-0.153366	0.0580073	-0.115457	-0.221909	-0.180054	10.557	5.6765	4.3603	2.2167	9.1185	15.304	7.0311	2.4803	1.9126	AESPESSAIESTQSTPQK	Q9NTI5	PDS5B	Sister chromatid cohesion protein PDS5 homolog B
Phospho (STY)	1	1955.84	190.18	150.17	+	+		1.30903	-0.170125	1.30822	-0.15322	0.22995	0.0163778	-0.244839	-0.212568	-0.0267487	-0.0904496	-0.153045	0.0620982	-0.11249	-0.156643	0.0137839	3.2055	1.4848	5.9674	9.2738	2.5282	13.796	2.7672	13.565	14.69	AESPESSAIESTQSTPQK	Q9NTI5	PDS5B	Sister chromatid cohesion protein PDS5 homolog B
2 Phospho (STY)	2	2654.11	53.674	17.443				0	NaN	0	NaN	0	NaN	NaN	NaN	NaN	NaN	NaN	NaN	NaN	NaN	NaN	NaN	NaN	NaN	NaN	NaN	NaN	NaN	NaN	NaN	AETLSGLGDSGAAGAAALSSASSETGTR	Q15424;K7ES42	SAFB	Scaffold attachment factor B1
Phospho (STY)	1	1580.77	107.34	69.788				0.823409	-0.439651	0.932186	0.572874	0.96113	0.916555	-0.556181	0.40806	0.776525	0.310922	-0.0630474	0.426432	-0.699724	0.999639	1.54671	19.49	5.6879	19.815	NaN	NaN	NaN	NaN	NaN	NaN	AEVLGHKTPEPAPR	Q9UHD8;K7ER34;K7EJ51;K7ENL0	2009-09-01	Septin-9
Phospho (STY)	1	1425.65	191.4	157.19				0	0.754716	0	0.735262	0	-0.180937	NaN	NaN	NaN	NaN	NaN	NaN	0.754717	0.735262	-0.180937	NaN	NaN	NaN	NaN	NaN	NaN	3.875	7.7817	11.755	AFLAELEQNSPK	H3BPE1;H3BQK9;Q9UPN3;H0Y390	MACF1	Microtubule-actin cross-linking factor 1, isoforms 1/2/3/5
Phospho (STY)	1	1318.55	132.14	101.29				0.754083	-0.29017	0.223669	0.143059	0.470752	0.347164	-0.37258	0.338339	0.551196	NaN	NaN	NaN	-0.207761	-0.0522216	0.143132	NaN	NaN	NaN	NaN	NaN	NaN	4.8701	15.502	16.702	AFSDPFVEAEK	A0A087WYC1;P34932;A0A087WTS8	HSPA4	Heat shock 70 kDa protein 4
3 Phospho (STY);Oxidation (M)	3	1877.69	75.102	36.069		+		0.945905	-0.597416	1.96446	-1.00335	0.988812	-0.287483	-0.48999	-0.986245	-0.334225	-1.02046	-0.704841	-0.240742	NaN	NaN	NaN	NaN	NaN	NaN	NaN	NaN	NaN	NaN	NaN	NaN	AFTMLWSFTVYTR	A4D174	C7orf71	Putative uncharacterized protein C7orf71
Phospho (STY)	1	1178.46	139.19	91.232				0.789466	-0.812499	1.24762	-0.756466	0.0351527	-0.0154045	-1.02435	-0.823831	0.110096	NaN	NaN	NaN	-0.600643	-0.689102	-0.140905	3.6879	0.55175	27.646	NaN	NaN	NaN	NaN	NaN	NaN	AGFNYESPSK	Q9UHF7;H0YC29;E5RJ97;E7EVN4;F8W8T0	TRPS1	Zinc finger transcription factor Trps1
2 Phospho (STY)	2	1590.59	130.47	84.01				0.353868	-0.210338	0.938338	0.132636	0.419418	0.364599	-0.385865	0.156914	0.612966	NaN	NaN	NaN	-0.0348105	0.108357	0.116232	NaN	NaN	NaN	NaN	NaN	NaN	1.3741	3.5732	3.2558	AGGSPASYHGSTSPR	F6PQP6;I3L2B2	EPN2
Phospho (STY)	1	1531.69	249.33	209.75				0	0.303109	0	-0.721064	0	-1.10995	NaN	NaN	NaN	NaN	NaN	NaN	0.303109	-0.721064	-1.10995	NaN	NaN	NaN	NaN	NaN	NaN	NaN	NaN	NaN	AGSISTLDSLDFAR	A0A075B785;Q9P260	KIAA1468	LisH domain and HEAT repeat-containing protein KIAA1468
3 Phospho (STY)	3	2406.93	68.944	7.2121				0.623683	0.245509	0.708083	0.258058	0.0666926	-0.0371028	0.149259	0.34005	0.126048	0.176067	0.341758	-0.200253	NaN	NaN	NaN	NaN	NaN	NaN	NaN	NaN	NaN	NaN	NaN	NaN	AGSPTLLNCLMYKMSYYR	Q8TCJ2	STT3B	Dolichyl-diphosphooligosaccharide--protein glycosyltransferase subunit STT3B
Acetyl (Protein N-term);Oxidation (M);Phospho (STY)	1	1800.82	203.53	157.12				0.165692	-0.0242673	0.334274	0.161016	0.345984	0.180476	NaN	NaN	NaN	0.0176369	0.0203421	0.0259259	-0.0688768	0.304394	0.335026	NaN	NaN	NaN	26.498	3.1866	26.466	16.975	14.638	3.8445	AHSPVQSGLPGMQNLK	B4DR80	STK24
Acetyl (Protein N-term);Phospho (STY)	1	1784.83	61.821	31.713				0	-0.0794018	0	-0.187986	0	-0.053359	-0.0794018	-0.187987	-0.053359	NaN	NaN	NaN	NaN	NaN	NaN	NaN	NaN	NaN	NaN	NaN	NaN	NaN	NaN	NaN	AHSPVQSGLPGMQNLK	B4DR80	STK24
Oxidation (M);Phospho (STY)	1	1395.6	163.46	98.186				0.0739131	0.00592837	0.618168	0.0278854	0.0340034	-0.00690167	-0.00569543	0.0305479	-0.12257	-0.00264252	-0.0329642	0.100855	0.0564447	0.0557509	0.00100953	12.402	17.815	10.954	9.427	4.5464	9.6126	3.3038	1.7338	2.1804	AHTPTPGIYMGR	Q13595	TRA2A	Transformer-2 protein homolog alpha
Phospho (STY)	1	1379.61	143.89	110.3				1.04065	0.21181	0.823013	0.157044	0.319561	-0.0850305	0.117163	0.170822	0.0443242	0.0313951	0.345396	-0.278461	0.172872	0.268913	-0.0209551	5.6531	8.642	1.0271	18.843	10.784	24.989	10.861	7.044	12.532	AHTPTPGIYMGR	Q13595	TRA2A	Transformer-2 protein homolog alpha
Phospho (STY)	1	2285.12	114.88	95.304	+			1.32963	-1.16207	0.101012	-0.0504548	1.17996	1.11114	-1.18528	-0.300253	0.823912	-0.120623	-1.60152	1.71241	-0.699419	0.269512	0.797096	21.595	10.512	5.709	NaN	NaN	NaN	1.9185	19.264	13.966	AIGGIILTASHNPGGPNGDFGIK	P36871	PGM1	Phosphoglucomutase-1
Phospho (STY)	1	1428.69	180.95	142.95				0	-0.842879	0	-0.568602	0	-0.141828	NaN	NaN	NaN	NaN	NaN	NaN	-0.842879	-0.568602	-0.141828	NaN	NaN	NaN	NaN	NaN	NaN	NaN	NaN	NaN	AISTGSLASSTLNK	Q12923	PTPN13	Tyrosine-protein phosphatase non-receptor type 13
Phospho (STY)	1	1179.59	169.17	120.17	+	+		2.28503	-0.532226	1.79659	-0.548643	0.0548954	0.018815	-0.596165	-0.425676	0.240253	-0.668753	-0.537361	-0.110764	-0.463151	-0.551501	-0.0730442	4.526	2.7394	5.4305	NaN	NaN	NaN	10.512	18.591	6.0415	AITSLLGGGSPK	Q6KC79	NIPBL	Nipped-B-like protein
Phospho (STY)	1	1559.72	132.15	97.639	+	+		1.60359	-0.610148	1.8682	-0.702884	0.245579	-0.152437	-0.517441	-0.767732	-0.24197	-0.538786	-0.806342	0.274407	-0.50666	-0.802135	-0.489747	9.7001	5.1346	15.097	NaN	NaN	NaN	NaN	NaN	NaN	AKPAMPQDSVPSPR	P53396	ACLY	ATP-citrate synthase
Oxidation (M);Phospho (STY)	1	1575.71	99.044	99.044	+	+		3.50423	-0.656728	3.95705	-0.747094	1.17144	-0.155557	-0.633479	-0.762143	-0.227422	-0.743448	-0.668455	-0.0801119	-0.668249	-0.735692	-0.159138	3.1953	14.962	20.989	9.1839	10.378	6.1871	4.0142	0.29351	2.3273	AKPAMPQDSVPSPR	P53396	ACLY	ATP-citrate synthase
Phospho (STY)	1	3913.65	83.944	66.73				0.240329	0.124237	0.0558027	0.0105283	0.25496	-0.0596673	-0.169031	-0.0827439	0.0532504	-0.0117189	0.0695647	-0.00575923	0.472176	0.126048	-0.226493	2.927	5.4032	5.6492	NaN	NaN	NaN	NaN	NaN	NaN	AKSPQPPVEEEDEHFDDTVVCLDTYNCDLHFK	Q00839;Q5RI18	HNRNPU	Heterogeneous nuclear ribonucleoprotein U
Phospho (STY)	1	2749.25	76.807	59.245				0	-0.500238	0	-0.23033	0	-0.256287	-0.500238	-0.23033	-0.256287	NaN	NaN	NaN	NaN	NaN	NaN	NaN	NaN	NaN	NaN	NaN	NaN	NaN	NaN	NaN	ALEAELDAQHLSETFDNIDNLSPK	P25054;B7Z2B6;E9PFT7	APC	Adenomatous polyposis coli protein
Phospho (STY)	1	1526.62	258.41	227.85				0.0911115	0.014896	1.25265	-0.228941	1.07758	-0.2464	0.0932897	-0.218582	-0.375646	-0.331608	-0.0902653	-0.1121	0.0416635	-0.136632	-0.251453	1.5364	7.2034	0.91809	NaN	NaN	NaN	4.3868	13.768	13.803	ALEEGDGSVSGSSPR	Q8N3X1	FNBP4	Formin-binding protein 4
Phospho (STY)	1	1847.95	123.76	104.46	+	+		1.41292	0.12715	1.50338	-0.256213	1.15156	-0.400065	0.119423	-0.243574	-0.355553	NaN	NaN	NaN	0.134878	-0.268852	-0.444576	9.5587	5.7826	5.2804	NaN	NaN	NaN	1.9608	17.355	33.671	ALESPERPFLAILGGAK	P00558	PGK1	Phosphoglycerate kinase 1
Phospho (STY)	1	1254.71	138.42	101.36				0.64809	-0.165327	0.502523	-0.130925	0.0567775	0.0452221	0.0097772	-0.32686	-0.471149	-0.0469508	-0.318002	0.338141	-0.187756	-0.0189657	0.268674	NaN	NaN	NaN	NaN	NaN	NaN	NaN	NaN	NaN	ALSPVIPLIPR	O14686	KMT2D	Histone-lysine N-methyltransferase 2D
2 Phospho (STY)	2	2748.28	137.4	68.811				0.907896	-0.99051	0.805384	-1.38149	0.285012	-0.476642	-0.795709	-1.72819	-0.982278	NaN	NaN	NaN	-1.18531	-1.03478	0.0289935	NaN	NaN	NaN	NaN	NaN	NaN	NaN	NaN	NaN	ALSYASLDKEDLLSPINQNTLQR	Q6R327	RICTOR	Rapamycin-insensitive companion of mTOR
Phospho (STY)	1	2668.31	120.9	84.213				0.469375	-0.616501	0.453609	-0.785944	0.0923427	-0.250852	NaN	NaN	NaN	-1.27076	-0.252776	-1.05929	-0.980227	-0.301124	0.557582	NaN	NaN	NaN	NaN	NaN	NaN	NaN	NaN	NaN	ALSYASLDKEDLLSPINQNTLQR	Q6R327	RICTOR	Rapamycin-insensitive companion of mTOR
Phospho (STY)	1	1960.84	206.63	159.89	+	+		1.84401	-0.29448	2.46062	-0.60482	1.09741	-0.249273	-0.29419	-0.673233	-0.35583	-0.588205	-0.356328	-0.104471	-0.232922	-0.553024	-0.287519	NaN	NaN	NaN	NaN	NaN	NaN	3.1398	5.1791	8.865	ALVVPEPEPDSDSNQER	Q5VTR2;C9J0A5;C9JXC9	RNF20	E3 ubiquitin-protein ligase BRE1A
3 Phospho (STY);Oxidation (M)	3	2009.83	56.569	14.948				0	2.61713	0	0.53963	0	-2.07698	2.61713	0.53963	-2.07698	NaN	NaN	NaN	NaN	NaN	NaN	NaN	NaN	NaN	NaN	NaN	NaN	NaN	NaN	NaN	AMTMLTIEQLSYLLK	A0A087WV57;A0A087WYS3;H7C4X9;A0A087WVZ6;Q9ULU4;Q5TH12	ZMYND8	Protein kinase C-binding protein 1
Phospho (STY)	1	2133	378.86	333.25	+	+		1.74744	-0.495261	1.55467	-0.248844	1.07233	0.333089	-0.615442	-0.221035	0.526369	-0.193288	-0.487055	0.301177	-0.383285	-0.332208	0.171719	16.878	12.953	10.658	NaN	NaN	NaN	20.5	12.543	29.598	ANSFVGTAQYVSPELLTEK	E9PER6;Q6A1A2;O15530	PDPK1;PDPK2P	Putative 3-phosphoinositide-dependent protein kinase 2;3-phosphoinositide-dependent protein kinase 1
Phospho (STY)	1	1436.74	40.616	15.274				0	0.459746	0	0.417056	0	0.268195	NaN	NaN	NaN	NaN	NaN	NaN	0.459746	0.417056	0.268195	NaN	NaN	NaN	NaN	NaN	NaN	NaN	NaN	NaN	ANVTVLDTQIRK	H0YD14;Q9NZM1	MYOF	Myoferlin
Phospho (STY)	1	3407.65	120.85	120.85				0.647921	-0.0623591	0.522731	0.0950748	0.96474	0.117168	-0.13424	0.000576887	0.0583859	0.0561673	-0.0278661	0.0943719	-0.0249715	0.22848	0.198745	5.7861	2.2047	6.2655	6.313	16.021	9.7771	5.5486	8.3234	2.1975	APQQQPPPQQPPPPQPPPQQPPPPPSYSPAR	M0R3F1;A0A0A0MRA5;B7Z4B8;Q9BUJ2	HNRNPUL1	Heterogeneous nuclear ribonucleoprotein U-like protein 1
Phospho (STY)	1	1864.78	212.03	151.84	+	+		1.4223	-0.541264	1.98478	-0.545187	0.126559	-0.0325921	-0.601781	-0.438992	0.0224743	-0.628653	-0.330792	-0.205267	-0.69122	-0.567917	0.0850168	NaN	NaN	NaN	NaN	NaN	NaN	NaN	NaN	NaN	APSPPPTASNSSNSQSEK	Q8N108	MIER1	Mesoderm induction early response protein 1
Phospho (STY)	1	1536.73	111.11	58.069				0	-1.66561	0	0.757621	0	2.40629	NaN	NaN	NaN	0.757621	-1.66562	2.40629	NaN	NaN	NaN	NaN	NaN	NaN	9.6507	14.324	4.6735	NaN	NaN	NaN	APSRDEGSLLLGSR	A0A087X0S7;A0A0C4DH00;A0A087WTU1;A0A0B4J2G4;Q15345	LRRC41	Leucine-rich repeat-containing protein 41
Phospho (STY)	1	1733.78	255.72	255.72			+	0.411232	-0.228921	0.625167	0.267156	1.4975	0.485023	-0.631422	0.0611541	0.596744	0.157949	-0.126281	0.309985	0.0709388	0.582363	0.548338	13.236	6.5125	1.9551	2.6955	1.3071	1.9893	7.8279	11.317	13.903	APSVANVGSHCDLSLK	Q5HY54;Q60FE5;P21333	FLNA	Filamin-A
Phospho (STY)	1	1064.5	123.96	60.809	+	+		2.04728	-0.216687	1.89201	-0.177269	0.286984	0.0213114	-0.175436	-0.177719	-0.0252211	-0.141939	-0.235246	0.06924	-0.239379	-0.21215	0.0199154	16.337	2.2349	11.699	NaN	NaN	NaN	7.4569	20.142	25.172	AQISSPNLR	H0Y507;Q5TCZ1	SH3PXD2A	SH3 and PX domain-containing protein 2A
Phospho (STY)	1	1189.57	84.169	29.909				0	-0.370173	0	0.401303	0	0.737514	-0.370173	0.401303	0.737514	NaN	NaN	NaN	NaN	NaN	NaN	NaN	NaN	NaN	NaN	NaN	NaN	NaN	NaN	NaN	AQLEPVASPAK	Q15149	PLEC	Plectin
Phospho (STY)	1	1448.67	230.67	176.33	+			3.66255	-0.906176	0.913687	-0.641202	0.272689	0.252649	-0.932031	-0.441693	0.46634	-1.13264	-0.887367	-0.411318	-0.89913	-0.349272	0.702923	4.8934	5.7084	12.883	NaN	NaN	NaN	13.598	62.527	35.407	AQSPTPSLPASWK	H0Y9Y3;Q9UMS6	SYNPO2	Synaptopodin-2
Phospho (STY)	1	1981.96	255.69	215.72				1.18074	-0.416703	0.92832	-0.51507	0.205336	-0.141381	-0.544456	-0.31829	0.221073	-0.904143	-0.192068	-0.610228	-0.513584	-0.322776	-0.0349878	NaN	NaN	NaN	NaN	NaN	NaN	NaN	NaN	NaN	AQTLPTSVVTITSESSPGK	A0A087WUZ3;Q01082	SPTBN1	Spectrin beta chain, non-erythrocytic 1
Phospho (STY)	1	2138.06	298.42	242.66		+		0.621769	-0.0498562	1.80491	-0.321296	0.810429	-0.199811	-0.106871	-0.331227	-0.0668655	-0.386299	-0.0377842	-0.369606	-0.00491356	-0.246361	-0.162961	21.556	11.344	23.652	7.404	0.81927	3.6297	23.271	10.557	19.083	AQTLPTSVVTITSESSPGKR	A0A087WUZ3;Q01082	SPTBN1	Spectrin beta chain, non-erythrocytic 1
2 Phospho (STY)	2	1097.47	75.788	47.211	+			1.4358	-0.186376	0.351981	-0.137535	0.202771	-0.101972	-0.19712	-0.253017	-0.255598	-0.0220533	-0.175631	0.0516534	NaN	NaN	NaN	NaN	NaN	NaN	NaN	NaN	NaN	NaN	NaN	NaN	ARSVSPPPK	Q13247	SRSF6	Serine/arginine-rich splicing factor 6
Phospho (STY)	1	1289.55	120.6	92.927	+	+		1.61785	0.381815	1.54535	0.462632	0.155074	0.0585765	0.261832	0.618239	0.313826	0.415542	0.429964	-0.0136409	0.453649	0.354114	-0.124456	4.4956	0.42732	1.1169	NaN	NaN	NaN	4.086	0.40152	0.98481	ASDPGLPAEEPK	F8VPD4;P27708	CAD	CAD protein;Glutamine-dependent carbamoyl-phosphate synthase;Aspartate carbamoyltransferase;Dihydroorotase
Phospho (STY)	1	1275.52	109.66	50.849				0	-1.74967	0	-0.813601	0	0.927821	-1.74967	-0.813601	0.927821	NaN	NaN	NaN	NaN	NaN	NaN	NaN	NaN	NaN	NaN	NaN	NaN	NaN	NaN	NaN	ASELTGCSPFK	BTVNS1
Oxidation (M);Phospho (STY)	1	1734.76	224.67	157.58				0.0181583	-0.0205417	0.0423204	0.0342092	0.0110249	0.0206502	-0.451031	0.346191	0.732834	-0.48076	0.682393	-1.13356	-0.292988	0.237197	0.462681	3.9298	34.889	31.432	NaN	NaN	NaN	2.26	37.403	24.453	ASGEMASAQYITAALR	P54578;A6NJA2	USP14	Ubiquitin carboxyl-terminal hydrolase 14;Ubiquitin carboxyl-terminal hydrolase
Phospho (STY)	1	1718.77	231.21	192.05				0.697167	0.0983474	0.615397	0.149283	0.414132	0.122139	-0.00183338	0.287945	0.328607	0.181929	0.174534	0.0887916	0.122341	-0.0220241	-0.0509806	NaN	NaN	NaN	NaN	NaN	NaN	NaN	NaN	NaN	ASGEMASAQYITAALR	P54578;A6NJA2	USP14	Ubiquitin carboxyl-terminal hydrolase 14;Ubiquitin carboxyl-terminal hydrolase
Phospho (STY)	1	1467.71	220.72	220.72				0.567939	-0.169933	0.795527	0.152909	0.819747	0.399059	-0.0943718	0.0226164	0.142871	0.261832	-0.391512	0.736076	-0.023915	0.174279	0.31823	2.6569	4.4805	8.1344	NaN	NaN	NaN	31.276	4.3176	16.409	ASGQAFELILSPR	A2A2D0;P16949	STMN1	Stathmin
2 Phospho (STY)	2	1547.68	171.85	132.81		+		0.251866	0.061955	1.58163	-0.153233	0.749364	-0.108055	-0.0522815	-0.19446	-0.179025	-0.107197	0.238175	-0.140648	-2.89e-05	-0.158043	-0.00449376	NaN	NaN	NaN	NaN	NaN	NaN	NaN	NaN	NaN	ASGQAFELILSPR	A2A2D0;P16949	STMN1	Stathmin
Acetyl (Protein N-term);Phospho (STY)	1	1223.58	172.33	127.26	+			1.97047	-2.37898	0.247247	-0.529269	1.1045	1.85327	-2.72404	-1.71038	0.950692	-0.812511	-2.51532	1.75171	-1.8976	0.935083	2.85742	3.9572	3.5983	1.1034	NaN	NaN	NaN	11.061	3.5412	9.4557	ASGVAVSDGVIK	P23528;E9PP50;E9PS23	CFL1	Cofilin-1
Acetyl (Protein N-term);Phospho (STY)	1	1411.58	173.36	121.51	+			2.65047	-2.22574	0.129208	-0.173198	1.29526	1.984	-2.22008	-0.911044	1.10185	-0.279844	-2.41112	2.17319	-2.04603	0.671293	2.67697	10.034	3.3305	4.5558	NaN	NaN	NaN	3.2359	5.3573	0.5655	ASGVQVADEVCR	F6RFD5;P60981	DSTN	Destrin
Oxidation (M);Phospho (STY)	1	2165.85	367.31	304.93	+	+		1.72226	-0.554895	1.85698	-0.501406	0.3991	0.132789	-0.587598	-0.449237	0.265077	-0.434403	-0.669763	0.250045	-0.407325	-0.620579	-0.116755	NaN	NaN	NaN	NaN	NaN	NaN	0.37427	0.57806	5.3263	ASMSEFLESEDGEVEQQR	J3QQW9;Q15022	SUZ12	Polycomb protein SUZ12
Phospho (STY)	1	2149.85	340.8	273.11	+	+		1.32065	-0.518245	1.31577	-0.476756	0.0843507	0.0298013	-0.736845	-0.584393	0.182438	-0.586709	-0.334007	-0.201258	-0.483884	-0.259167	0.108223	NaN	NaN	NaN	NaN	NaN	NaN	3.4125	11.87	4.1916	ASMSEFLESEDGEVEQQR	J3QQW9;Q15022	SUZ12	Polycomb protein SUZ12
Phospho (STY)	1	1271.48	98.182	61.229				0	-0.542816	0	-0.372505	0	0.145873	NaN	NaN	NaN	NaN	NaN	NaN	-0.542816	-0.372505	0.145873	NaN	NaN	NaN	NaN	NaN	NaN	NaN	NaN	NaN	ASPFEEDQNR	C9JW01;A0A0C4DG68;A0A0A0MR59;Q8TB72	PUM2	Pumilio homolog 2
4 Phospho (STY);Oxidation (M)	4	2704.11	60.134	60.134	+			1.47711	-1.40023	1.1918	-1.18246	0.177742	0.177645	NaN	NaN	NaN	-1.06262	-1.47361	0.482533	-1.32684	-1.3023	-0.127242	NaN	NaN	NaN	NaN	NaN	NaN	NaN	NaN	NaN	ASQSASPLVCSELPVTLLMPIR	H7C036	DIS3L2
Phospho (STY)	1	1349.58	135.94	78.052				0.807695	-0.703063	0.28572	0.170794	1.18413	0.896542	-0.875328	-0.206545	0.566864	0.165172	-1.1427	1.36676	-0.0911564	0.553754	0.755999	NaN	NaN	NaN	NaN	NaN	NaN	19.333	10.145	13.809	ASSFADMMGILK	E9PPF9;E9PLD2;Q9H019	MTFR1L	Mitochondrial fission regulator 1-like
2 Oxidation (M);Phospho (STY)	1	1381.57	128.36	67.999				0.924718	-0.79999	0.737451	0.394958	1.29743	1.1398	-1.23943	0.00532815	1.16594	0.642101	-0.943333	1.58706	-0.217206	0.537445	0.666393	NaN	NaN	NaN	NaN	NaN	NaN	NaN	NaN	NaN	ASSFADMMGILK	E9PPF9;E9PLD2;Q9H019	MTFR1L	Mitochondrial fission regulator 1-like
Phospho (STY)	1	1317.63	174.46	116.58				0.0688573	-0.0546301	0.196269	0.121951	0.142059	0.184997	NaN	NaN	NaN	-0.067833	0.178364	-0.209765	-0.287624	0.311736	0.579759	NaN	NaN	NaN	NaN	NaN	NaN	7.191	8.0661	15.143	ASSFSGISILTR	H7C0E9;A0A0U1RRA6;B5MCU0;B5MCG9;Q9Y2K5;H0YIX9	R3HDM2	R3H domain-containing protein 2
Phospho (STY)	1	1153.56	182.92	127.83	+			1.54661	0.124625	1.0131	0.260661	0.870185	0.161228	0.0935602	0.424277	0.29337	0.233643	0.165815	0.092971	0.1145	0.124063	0.0973411	3.6122	4.902	3.3999	NaN	NaN	NaN	11.738	2.7564	9.9261	ASSLEDLVLK	Q15477	SKIV2L	Helicase SKI2W
Phospho (STY)	1	1571.67	158.31	113.48				0.835808	-0.123539	0.558735	0.109342	1.039	0.225601	-0.217659	0.240009	0.348006	-0.0151118	-0.0334809	0.0944181	-0.119479	0.103128	0.234379	0.2829	2.7602	3.4632	NaN	NaN	NaN	2.2273	17.756	18.072	ASSLGEIDESSELR	Q16513	PKN2	Serine/threonine-protein kinase N2
Phospho (STY)	1	1072.5	155.33	110.31			+	1.21961	-0.400895	0.291337	-0.0305455	2.28184	0.370213	-0.596994	-0.0872582	0.412619	-0.0474428	-0.358491	0.377594	-0.2472	0.0430645	0.320427	17.049	2.8687	15.971	NaN	NaN	NaN	4.1687	4.4365	0.95312	ASSLNFLNK	A8MZ87;Q9H0B6	KLC2	Kinesin light chain 2
Phospho (STY)	1	1622.74	165.58	122.29				0	NaN	0	NaN	0	NaN	NaN	NaN	NaN	NaN	NaN	NaN	NaN	NaN	NaN	NaN	NaN	NaN	NaN	NaN	NaN	NaN	NaN	NaN	ASSPAQCVTPVQTVV	Q13614	MTMR2	Myotubularin-related protein 2
2 Phospho (STY)	2	1447.54	111.7	72.07				0.260313	-0.220015	0.690937	0.194848	0.245721	0.288569	0.0368901	0.130272	-0.0692097	NaN	NaN	NaN	-0.47692	0.259423	0.646347	NaN	NaN	NaN	NaN	NaN	NaN	NaN	NaN	NaN	ASVSGPNSPSETR	C9JZJ7;A0A087X0X0;C9J453;A0A087X255;O15344	MID1	E3 ubiquitin-protein ligase Midline-1
Phospho (STY)	1	1367.57	95.822	70.887				0	0.156267	0	-0.263612	0	-0.597998	NaN	NaN	NaN	NaN	NaN	NaN	0.156267	-0.263612	-0.597998	NaN	NaN	NaN	NaN	NaN	NaN	NaN	NaN	NaN	ASVSGPNSPSETR	C9JZJ7;A0A087X0X0;C9J453;A0A087X255;O15344	MID1	E3 ubiquitin-protein ligase Midline-1
3 Phospho (STY)	3	2351.94	119.96	41.46				0	NaN	0	NaN	0	NaN	NaN	NaN	NaN	NaN	NaN	NaN	NaN	NaN	NaN	NaN	NaN	NaN	NaN	NaN	NaN	NaN	NaN	NaN	ASYYEILDVPRSASADDIK	C9J1G2;E7ETU0;C9JX00;C9JRD2;C9JXB9;P25686	DNAJB2	DnaJ homolog subfamily B member 2
Phospho (STY)	1	1502.67	194.01	130.35	+	+		2.11626	0.66463	1.52705	0.681795	0.112524	0.0382205	0.61664	0.849999	0.170694	0.448901	0.780982	-0.191436	0.596267	0.746485	0.135404	4.665	5.9402	1.6085	NaN	NaN	NaN	3.7639	2.6761	0.3169	ATAPQTQHVSPMR	E9PQZ1;E9PRY8;P29692;E9PK01;E9PK06;E9PPR1;E9PL12;E9PL71;E9PQ49;E9PI39;A0A087X1X7	EEF1D	Elongation factor 1-delta
Oxidation (M);Phospho (STY)	1	1518.66	130.66	96.279				0	0.539531	0	0.724912	0	0.196103	NaN	NaN	NaN	NaN	NaN	NaN	0.539531	0.724912	0.196103	NaN	NaN	NaN	NaN	NaN	NaN	2.4439	4.8359	4.9404	ATAPQTQHVSPMR	E9PQZ1;E9PRY8;P29692;E9PK01;E9PK06;E9PPR1;E9PL12;E9PL71;E9PQ49;E9PI39;A0A087X1X7	EEF1D	Elongation factor 1-delta
Oxidation (M);Phospho (STY)	1	2633.05	186.74	127.45				0	-1.22152	0	-0.812131	0	0.461224	NaN	NaN	NaN	-0.812131	-1.22152	0.461224	NaN	NaN	NaN	NaN	NaN	NaN	NaN	NaN	NaN	NaN	NaN	NaN	ATEDGEEDEEMIESIENLEDLK	P49736;H0Y8E6	MCM2	DNA replication licensing factor MCM2
3 Phospho (STY)	3	2144.84	51.727	11.548				0	NaN	0	NaN	0	NaN	NaN	NaN	NaN	NaN	NaN	NaN	NaN	NaN	NaN	NaN	NaN	NaN	NaN	NaN	NaN	NaN	NaN	NaN	ATEEHSTRQKSPEIHR	Q9NYF8;E9PK09;E9PQN2;E9PKI6;E9PK91	BCLAF1	Bcl-2-associated transcription factor 1
Acetyl (Protein N-term);Phospho (STY)	1	1048.46	109.16	88.322	+	+		1.77842	-0.364623	2.37214	-0.475887	0.582121	-0.126364	-0.456108	-0.444498	-0.0142664	-0.538094	-0.29573	-0.285225	-0.342031	-0.445067	-0.0796	NaN	NaN	NaN	NaN	NaN	NaN	2.5046	5.7585	12.556	ATEIGSPPR	B9A053;Q9C0J8	WDR33	pre-mRNA 3' end processing protein WDR33
2 Phospho (STY)	2	1674.65	174.4	122.85	+	+		1.33817	-0.561094	1.98466	-0.76018	0.74564	-0.223281	-0.656808	-0.835214	-0.173254	-0.841068	-0.712386	-0.0626743	-0.314087	-0.604257	-0.433916	NaN	NaN	NaN	NaN	NaN	NaN	NaN	NaN	NaN	ATGDGSSPELPSLER	H3BS99;A0A0C4DGM5;Q9H2Y7	ZNF106	Zinc finger protein 106
Phospho (STY)	1	1241.52	148.13	101.42	+	+		2.03809	-0.603941	2.12613	-0.691938	0.220633	-0.0620354	-0.68404	-0.740119	-0.0880094	-0.763367	-0.49074	-0.222557	-0.637042	-0.57233	0.124461	1.7051	0.91758	2.7132	NaN	NaN	NaN	8.6266	3.1516	4.3103	ATISDEEIER	C9J0A7;Q9UQN3	CHMP2B	Charged multivesicular body protein 2b
2 Phospho (STY)	2	2369.03	216.15	216.15				0.917211	-0.546424	0.0251897	0.0106859	0.785616	0.555952	-0.726043	0.274649	0.944858	-0.160153	-0.784632	0.654808	-0.128598	-0.0824384	0.0681893	9.1107	3.9274	5.1085	19.606	7.0954	10.503	12.33	16.229	10.879	ATLLNVPDLSDSIHSANASER	A0A087X0K9;G5E9E7;G3V1L9;Q07157;H0YKB1	TJP1	Tight junction protein ZO-1
2 Phospho (STY)	2	1082.44	94.662	58.329				0	1.98699	0	8.58116	0	6.57362	1.98699	8.58116	6.57362	NaN	NaN	NaN	NaN	NaN	NaN	NaN	NaN	NaN	NaN	NaN	NaN	NaN	NaN	NaN	ATSFATVVK	H3BPE1;H3BQK9;Q9UPN3;H0Y390;E9PNZ4	MACF1	Microtubule-actin cross-linking factor 1, isoforms 1/2/3/5
Phospho (STY)	1	1337.63	92.151	64.896				0	0.179001	0	-0.794157	0	-0.951596	NaN	NaN	NaN	NaN	NaN	NaN	0.179001	-0.794157	-0.951596	NaN	NaN	NaN	NaN	NaN	NaN	8.7791	21.325	9.4304	ATSGSSLPVGINR	Q13905	RAPGEF1	Rap guanine nucleotide exchange factor 1
Oxidation (M);Phospho (STY)	1	2185.94	308.24	271.59				0	-0.631958	0	0.753262	0	1.34653	NaN	NaN	NaN	NaN	NaN	NaN	-0.631958	0.753262	1.34653	NaN	NaN	NaN	NaN	NaN	NaN	NaN	NaN	NaN	ATSNVFAMFDQSQIQEFK	J3QRS3;P19105;O14950;J3KTJ1;P24844	MYL12A;MYL12B;MYL9	Myosin regulatory light chain 12A;Myosin regulatory light chain 12B;Myosin regulatory light polypeptide 9
Acetyl (Protein N-term);Phospho (STY)	1	1347.64	131.08	74.353		+		1.29978	-0.373215	2.1002	-0.611745	0.455671	-0.208299	-0.519528	-0.541807	-0.0233285	-0.719875	-0.2189	-0.552574	-0.381216	-0.573553	-0.0489942	0.037223	0.21087	2.2773	NaN	NaN	NaN	5.3876	4.4946	4.0435	ATSPQKSPSVPK	Q9NVD7	PARVA	Alpha-parvin
2 Phospho (STY);Acetyl (Protein N-term)	2	1427.61	98.676	31.523		+		1.08049	-0.546442	1.83249	-0.617686	0.329388	-0.0977384	-0.836038	-0.748796	0.0352017	-0.486408	-0.253498	-0.316262	-0.549789	-0.617853	-0.0121553	15.569	3.3014	13.629	NaN	NaN	NaN	2.9622	4.6834	3.4217	ATSPQKSPSVPK	Q9NVD7	PARVA	Alpha-parvin
2 Phospho (STY);Acetyl (Protein N-term)	2	1937.89	188.54	149.93				1.29053	-0.42011	0.367243	-0.144246	0.544197	0.25593	-0.34161	-0.437565	-0.0377842	-0.00695607	-0.616636	0.574755	-0.302084	0.0117819	0.230818	7.4564	11.997	7.3309	NaN	NaN	NaN	1.0164	4.1964	4.603	ATSPQKSPSVPKSPTPK	Q9NVD7	PARVA	Alpha-parvin
3 Phospho (STY);Acetyl (Protein N-term)	3	2017.86	152.66	152.66				0.5099	-0.447207	0.319062	-0.261689	0.475614	0.219426	-0.683182	-0.507173	0.0922074	NaN	NaN	NaN	-0.211231	-0.0162056	0.346645	NaN	NaN	NaN	NaN	NaN	NaN	2.4814	0.9117	13.023	ATSPQKSPSVPKSPTPK	Q9NVD7	PARVA	Alpha-parvin
2 Phospho (STY)	2	2555.15	116.79	88.136				0.733338	-0.402397	0.756061	-0.369043	0.261343	-0.213243	-0.763024	-0.328562	0.0659858	-0.697336	-0.0638162	-0.807767	-0.380352	-0.0812322	0.102053	NaN	NaN	NaN	10.502	8.9221	25.275	NaN	NaN	NaN	ATTPPNQGRPDSPVYANLQELK	Q1RLN5;Q8IWW6	ARHGAP12	Rho GTPase-activating protein 12
Phospho (STY)	1	978.479	154.15	92.042				0	-0.182475	0	0.248171	0	0.477988	NaN	NaN	NaN	NaN	NaN	NaN	-0.182475	0.24817	0.477988	NaN	NaN	NaN	NaN	NaN	NaN	8.0875	36.629	41.948	ATVTPSPVK	Q9H1E3	NUCKS1	Nuclear ubiquitous casein and cyclin-dependent kinase substrate 1
2 Phospho (STY)	2	1058.44	136.81	94.41				0	0.0116388	0	0.285225	0	0.299831	NaN	NaN	NaN	NaN	NaN	NaN	0.0116388	0.285225	0.299831	NaN	NaN	NaN	NaN	NaN	NaN	NaN	NaN	NaN	ATVTPSPVK	Q9H1E3	NUCKS1	Nuclear ubiquitous casein and cyclin-dependent kinase substrate 1
2 Phospho (STY)	2	1243.56	70.622	70.622				0	-0.0515636	0	0.410992	0	0.0720372	NaN	NaN	NaN	NaN	NaN	NaN	-0.0515636	0.410992	0.0720372	NaN	NaN	NaN	NaN	NaN	NaN	NaN	NaN	NaN	ATVTPSPVKGK	Q9H1E3	NUCKS1	Nuclear ubiquitous casein and cyclin-dependent kinase substrate 1
Acetyl (Protein N-term);Phospho (STY)	1	3083.44	85.423	85.423				0.580738	0.542764	0.842117	0.585753	0.034222	-0.00577978	0.890019	0.92562	-0.0180158	0.733354	0.898557	-0.0922074	-0.160282	0.0982848	0.0928839	NaN	NaN	NaN	NaN	NaN	NaN	78.232	68.37	9.966	ATVVVEATEPEPSGSIANPAASTSPSLSHR	P46821;D6RCL2;D6RGJ3;D6RA32	MAP1B	Microtubule-associated protein 1B;MAP1B heavy chain;MAP1 light chain LC1
Acetyl (Protein N-term);Phospho (STY)	1	1518.72	111.88	40.32	+	+		1.30384	1.05083	1.98027	1.14884	0.0437173	-0.0196068	1.00978	1.35061	-0.0175631	1.15549	1.49139	-0.27023	0.651316	0.94043	0.228973	NaN	NaN	NaN	NaN	NaN	NaN	NaN	NaN	NaN	AVAVGRPSNEELR	D6RGI3;D6RER5;Q9NVA2	2011-09-01	Septin-11
Phospho (STY)	1	1263.53	94.692	48.802				0	NaN	0	NaN	0	NaN	NaN	NaN	NaN	NaN	NaN	NaN	NaN	NaN	NaN	NaN	NaN	NaN	NaN	NaN	NaN	NaN	NaN	NaN	AVCSTYLQSR	H7BXX9;Q5SQL3;J3KP92;Q9H2X6;Q86Z02	HIPK2;HIPK1	Homeodomain-interacting protein kinase 2;Homeodomain-interacting protein kinase 1
2 Phospho (STY);Acetyl (Protein N-term)	2	1987.8	112.96	47.745				0.762982	0.110658	0.748766	-0.127786	0.675672	-0.227964	0.00460933	-0.0190534	-0.02056	-0.128125	0.168899	-0.209142	0.158466	-0.23618	-0.45419	NaN	NaN	NaN	NaN	NaN	NaN	2.2619	1.7877	1.2507	AVNVYSTSITQETMSR	K7ENB3;M0QX52;K7ERD8	MAPRE2
Phospho (STY)	1	3003.5	45.336	18.171				0	0.253505	0	0.345396	0	0.0192037	NaN	NaN	NaN	NaN	NaN	NaN	0.253505	0.345396	0.0192037	NaN	NaN	NaN	NaN	NaN	NaN	NaN	NaN	NaN	AVTTVTQSTPVPGPSVPPPEELQVSPGPR	P51610;H7C1C4	HCFC1	Host cell factor 1;HCF N-terminal chain 1;HCF N-terminal chain 2;HCF N-terminal chain 3;HCF N-terminal chain 4;HCF N-terminal chain 5;HCF N-terminal chain 6;HCF C-terminal chain 1;HCF C-terminal chain 2;HCF C-terminal chain 3;HCF C-terminal chain 4;HCF C-terminal chain 5;HCF C-terminal chain 6
Phospho (STY)	1	2769.32	103.26	81.362		+	+	0.649047	-0.429353	2.21633	-1.17967	2.45464	-0.522119	-0.826796	-1.35642	-0.524998	-1.04469	-0.484873	-0.51924	0.0236102	-1.1379	NaN	NaN	NaN	NaN	NaN	NaN	NaN	NaN	NaN	NaN	CLLADLPLPPELPGGDDLSKSPEEK	Q14004;Q9BVE2;A0A087X209	CDK13	Cyclin-dependent kinase 13
4 Phospho (STY)	4	2423.93	70.538	39.854	+			1.36028	0.438246	1.15867	0.664606	0.633895	0.158615	0.408168	0.591871	0.0980152	NaN	NaN	NaN	0.468323	0.737341	0.219215	NaN	NaN	NaN	NaN	NaN	NaN	NaN	NaN	NaN	CLTYSKAVADPFTYSLLR	Q96P69	GPR78	G-protein coupled receptor 78
Oxidation (M);Phospho (STY)	1	1572.64	173.19	110.66				0.161856	0.0392181	0.555231	0.0384303	0.217945	-0.0607001	-0.111103	0.0905825	0.10742	0.0123541	0.182057	-0.23842	0.0467006	0.0123541	-0.0511002	NaN	NaN	NaN	NaN	NaN	NaN	NaN	NaN	NaN	CPSPTMSLPSSWK	Q8N3V7	SYNPO	Synaptopodin
Phospho (STY)	1	1625.71	100.11	54.118				0	0.118891	0	-0.27687	0	-0.227016	NaN	NaN	NaN	NaN	NaN	NaN	0.118891	-0.27687	-0.227017	NaN	NaN	NaN	NaN	NaN	NaN	NaN	NaN	NaN	CRSPGMLEPLGSSR	Q9UQ35	SRRM2	Serine/arginine repetitive matrix protein 2
Oxidation (M);Phospho (STY)	1	1312.53	159.66	130.41		+		1.20884	0.843932	2.71662	0.854926	0.858904	0.196516	0.514097	0.818932	0.214249	0.929942	0.756169	0.328598	1.26153	0.815903	0.0467006	10.098	5.1696	4.5413	8.3413	22.586	12.979	25.302	10.006	35.651	CSGPGLSPGMVR	Q5HY54;Q60FE5;P21333;A0A087WWY3	FLNA	Filamin-A
Phospho (STY)	1	1296.54	132.24	101.69	+	+		2.39154	0.708494	2.1725	0.672067	0.477421	-0.0718496	0.624054	0.766298	-0.0413726	0.574538	0.779049	-0.181802	0.722379	0.675364	0.00762616	6.6152	5.2383	12.009	NaN	NaN	NaN	25.072	4.6103	18.314	CSGPGLSPGMVR	Q5HY54;Q60FE5;P21333;A0A087WWY3	FLNA	Filamin-A
Phospho (STY)	1	1842.79	197.51	137.02	+			1.39858	-0.245246	0.780636	-0.450513	0.700064	-0.231166	-0.260653	-0.33052	-0.156257	NaN	NaN	NaN	-0.229839	-0.570507	-0.306074	NaN	NaN	NaN	NaN	NaN	NaN	21.547	6.7118	20.807	DAPTSPASVASSSSTPSSK	H0YKH0;H0YLW9;H0YLI3;F5H7D6;H0YNT2;H0YKT5;H0YKN8;H0YL70;Q04726;A0A0D9SES8	TLE3	Transducin-like enhancer protein 3
Phospho (STY)	1	1835.73	408.77	343.93	+			2.04234	-0.598245	1.13305	-0.451079	0.698664	0.33082	-0.690218	-0.534558	0.0364681	-0.196723	-0.49285	0.643676	-0.611667	-0.621955	0.312317	NaN	NaN	NaN	NaN	NaN	NaN	NaN	NaN	NaN	DASDDLDDLNFFNQK	P20042	EIF2S2	Eukaryotic translation initiation factor 2 subunit 2
2 Phospho (STY);Oxidation (M)	2	1973.75	157.62	113.02	+	+		1.7385	-0.71249	1.64108	-0.915949	0.455555	-0.237189	-0.76136	-0.634173	0.0706641	-1.05679	-0.851756	-0.180275	-0.524355	-1.05688	-0.601956	5.2699	0.13891	4.5653	4.0318	7.7394	3.5486	47.255	1.3651	43.257	DATPPVSPINMEDQER	P17275	JUNB	Transcription factor jun-B
2 Phospho (STY)	2	1957.75	188.54	154.12	+			1.43231	-0.950842	0.700168	-1.01781	0.103036	-0.0793976	NaN	NaN	NaN	-1.34755	-1.0061	-0.309875	-0.895583	-0.688079	0.151079	NaN	NaN	NaN	NaN	NaN	NaN	NaN	NaN	NaN	DATPPVSPINMEDQER	P17275	JUNB	Transcription factor jun-B
Phospho (STY)	1	909.396	51.528	26.752				0	2.05707	0	0.263756	0	-1.83975	NaN	NaN	NaN	NaN	NaN	NaN	2.05707	0.263756	-1.83975	NaN	NaN	NaN	NaN	NaN	NaN	NaN	NaN	NaN	DATSAPLR	Q9Y463;M0R2X3;M0R131	DYRK1B	Dual specificity tyrosine-phosphorylation-regulated kinase 1B
Phospho (STY)	1	2505.84	215.88	185.57				0	NaN	0	NaN	0	NaN	NaN	NaN	NaN	NaN	NaN	NaN	NaN	NaN	NaN	NaN	NaN	NaN	NaN	NaN	NaN	NaN	NaN	NaN	DDEKEAEEGEDDRDSANGEDDS	G3V4C1;G3V2Q1;P07910;G3V2D6	HNRNPC	Heterogeneous nuclear ribonucleoproteins C1/C2
2 Phospho (STY)	2	1712.66	96.756	33.094				0.494164	-0.344808	0.864449	-0.0528287	0.442388	0.257402	-0.534725	-0.0413132	0.421372	-0.0643441	-0.154891	0.0934326	NaN	NaN	NaN	NaN	NaN	NaN	NaN	NaN	NaN	NaN	NaN	NaN	DDGGSEITNYILEK	A0A0A0MRA3;A0A0A0MTS7;Q8WZ42	TTN	Titin
Phospho (STY)	1	1549.73	199.68	152.43	+	+		2.38274	0.803024	2.63587	0.918574	0.554406	0.127557	0.741316	0.904658	0.108223	1.00123	0.761711	0.286427	0.906044	0.849839	-0.0119807	3.9601	0.40961	1.3899	NaN	NaN	NaN	0.33695	1.05	2.2784	DEILPTTPISEQK	P23396;E9PPU1;E9PL09;H0YEU2;E9PSF4	RPS3	40S ribosomal protein S3
Oxidation (M);Phospho (STY)	1	2239.97	218.74	180.37	+			1.34511	-0.127344	1.1272	-0.0801869	0.714223	0.0582781	-0.152981	-0.0412835	0.1149	-0.121612	-0.157689	0.0480093	-0.0713605	-0.0776651	0.0119249	6.6193	4.3221	7.6465	0.33559	0.20512	2.9038	4.3112	4.7735	8.7595	DELHIVEAEAMNYEGSPIK	P06748	NPM1	Nucleophosmin
Phospho (STY)	1	2223.98	206.95	206.95				0.123295	-0.0445962	0.712004	-0.146213	0.0950608	0.0142635	-0.281948	-0.249068	-0.00424777	-0.19159	0.0140695	-0.0621217	0.134089	0.00201835	0.10916	21.659	14.723	32.874	NaN	NaN	NaN	24.459	19.747	10.383	DELHIVEAEAMNYEGSPIK	P06748	NPM1	Nucleophosmin
Phospho (STY)	1	1411.54	217.68	153.04				0	-0.752291	0	-0.163074	0	0.692784	NaN	NaN	NaN	NaN	NaN	NaN	-0.752291	-0.163074	0.692784	NaN	NaN	NaN	NaN	NaN	NaN	NaN	NaN	NaN	DEQLSPEEEEK	P15408;C9JCN8	FOSL2	Fos-related antigen 2
Phospho (STY)	1	1938.78	225.37	166.55	+	+		2.02842	-1.41676	2.20597	-1.83491	0.795594	-0.405619	-1.69283	-1.85032	-0.150129	-2.07875	-1.27216	-0.765959	-1.28528	-1.57566	-0.300768	NaN	NaN	NaN	NaN	NaN	NaN	NaN	NaN	NaN	DETFGEYSDSDEKPLK	H7C0J0;A0A087X0M8;O00533	CHL1	Neural cell adhesion molecule L1-like protein;Processed neural cell adhesion molecule L1-like protein
Phospho (STY)	1	2189.89	94.958	70.165				0	0.31545	0	-0.000634928	0	-0.0494913	NaN	NaN	NaN	-0.000634928	0.31545	-0.0494913	NaN	NaN	NaN	NaN	NaN	NaN	NaN	NaN	NaN	NaN	NaN	NaN	DFQEYVEPGEDFPASPQR	E9PHI6;Q9Y6G9;C9JGM7	DYNC1LI1	Cytoplasmic dynein 1 light intermediate chain 1
Phospho (STY)	1	1341.59	180.95	79.059	+	+		3.52407	0.666422	1.57127	0.679371	0.0986361	0.0365338	0.678973	0.873341	0.213254	0.684819	0.643394	0.100082	0.676899	0.479955	-0.203735	10.53	7.7309	1.4244	NaN	NaN	NaN	0.25505	0.10722	6.4397	DGGSGNSTIIVSR	Q7Z6Z7	HUWE1	E3 ubiquitin-protein ligase HUWE1
Phospho (STY)	1	1337.55	170.89	107.81				0.0390809	0.0337226	0.290194	0.161043	0.107933	0.0435273	-0.214224	-0.00652125	0.1644	NaN	NaN	NaN	0.281669	0.328607	-0.0773455	NaN	NaN	NaN	NaN	NaN	NaN	1.2121	8.2157	17.88	DGQDAIAQSPEK	H7BXE3;Q9NWH9;H0YL55	SLTM	SAFB-like transcription modulator
Phospho (STY)	1	1915.76	242.1	173.12				0	NaN	0	NaN	0	NaN	NaN	NaN	NaN	NaN	NaN	NaN	NaN	NaN	NaN	NaN	NaN	NaN	NaN	NaN	NaN	NaN	NaN	NaN	DGQVINETSQHHDDLE	P08670	VIM	Vimentin
Oxidation (M);Phospho (STY)	1	2416.96	139.28	100.58				0.282468	0.110832	0.0427247	-0.0220176	0.115295	-0.114724	-0.162686	-0.120953	0.435522	-0.245985	0.325386	-0.730923	0.169797	0.300885	-0.0487703	NaN	NaN	NaN	NaN	NaN	NaN	NaN	NaN	NaN	DHFGLEGDEESTMLEDSVSPK	Q9Y490	TLN1	Talin-1
Oxidation (M);Phospho (STY)	1	2545.06	47.088	29.438				0	0.010923	0	-0.349309	0	-0.493906	0.010923	-0.349309	-0.493906	NaN	NaN	NaN	NaN	NaN	NaN	NaN	NaN	NaN	NaN	NaN	NaN	NaN	NaN	NaN	DHFGLEGDEESTMLEDSVSPKK	Q9Y490	TLN1	Talin-1
Oxidation (M);Phospho (STY)	1	1909.85	117.93	36.408				0	0.236952	0	-0.247508	0	-0.325502	NaN	NaN	NaN	-0.247508	0.236952	-0.325502	NaN	NaN	NaN	NaN	NaN	NaN	NaN	NaN	NaN	NaN	NaN	NaN	DHLHSVMVHLQQENK	G3V1Q7;Q8TBY8	PMFBP1	Polyamine-modulated factor 1-binding protein 1
2 Phospho (STY)	2	2639.12	116.94	93.426	+			1.89458	-0.503481	1.24827	-0.354357	0.519018	0.272313	-0.513564	-0.322848	0.412511	NaN	NaN	NaN	-0.493398	-0.385865	0.132116	NaN	NaN	NaN	NaN	NaN	NaN	11.656	0.69224	9.0084	DHNVGSPPKSPTHASPQHTQTEK	F8W665;A0A0C4DGH6;A0JNW5	UHRF1BP1L	UHRF1-binding protein 1-like
3 Phospho (STY)	3	2719.08	136.81	136.81				0	-0.169615	0	0.989066	0	1.16221	-0.169615	0.989066	1.16221	NaN	NaN	NaN	NaN	NaN	NaN	15.279	39.38	48.233	NaN	NaN	NaN	NaN	NaN	NaN	DHNVGSPPKSPTHASPQHTQTEK	F8W665;A0A0C4DGH6;A0JNW5	UHRF1BP1L	UHRF1-binding protein 1-like
Phospho (STY)	1	2559.15	62.792	48.178				0.315795	-0.0444785	0.46489	-0.0531584	0.113125	0.0609614	-0.140714	-0.102001	0.191815	-0.0902807	0.0382958	-0.300417	-0.0310171	0.0328061	0.291486	NaN	NaN	NaN	NaN	NaN	NaN	NaN	NaN	NaN	DHNVGSPPKSPTHASPQHTQTEK	F8W665;A0A0C4DGH6;A0JNW5	UHRF1BP1L	UHRF1-binding protein 1-like
Phospho (STY)	1	1795.7	296.25	225.7			+	0.238951	0.0184506	0.631025	-0.0371469	1.70932	-0.0452751	-0.0330528	-0.0116026	-0.0392807	-0.0810185	0.0629506	-0.0581087	0.0254541	-0.0188196	-0.0384359	2.0619	2.738	2.3859	0.61422	1.554	4.4154	2.3812	4.6963	5.8193	DHSPTPSVFNSDEER	Q6UN15	FIP1L1	Pre-mRNA 3'-end-processing factor FIP1
[truncated: 1,243 more rows]
