# Supplementary material for: Phosphoproteomic Analysis Reveals the Importance of Kinase Regulation During Orbivirus Infection
Source: Mol Cell Proteomics. 2017 Aug 29;16(11):1990–2005. doi: 10.1074/mcp.M117.067355 (PMC5672004; doi:10.1074/mcp.M117.067355)
Supplement: Supplemental Data [file 10.1074_M117.067355_mcp.M117.067355-5.xlsx]

## Sheet: Phosphosites
E1 12h/Mock	E1 18h/Mock	E1 18h/12h	E1 18h/Mock	E1 12h/Mock	E1 18h/12h	E1 12h/Mock	E1 18h/Mock	E1 18h/12h	Amino acid	Charge	Multiplicity	Motifs	Known site	Origin	Regulatory site	Regulatory site function	Regulatory site process	Regulatory site protInteract	Regulatory site otherInteract	Regulatory site notes	T-test Significant 12h/Mock	T-test Significant 18h/Mock	T-test Significant 18h/12h	-Log T-test p-value 12h/Mock	T-test Difference 12h/Mock	-Log T-test p-value 18h/Mock	T-test Difference 18h/Mock	-Log T-test p-value 18h/12h	T-test Difference 18h/12h	Localization prob	PEP	Score	Delta score	Mass error [ppm]	Position	Proteins	Positions within proteins	Leading proteins	Protein	Protein names	Gene names	Sequence window	Unique identifier	PhosphoSitePlus window	PhosphoSitePlus kinase	PhosphoSitePlus kinase uniprot
-0.340989	-0.353598	-0.0789903	-0.401425	-0.286287	-0.033793	-0.299702	-0.300982	-0.0659138	S	2	___1	Casein kinase I substrate motif;ERK1,2 kinase substrate motif;GSK-3, ERK1, ERK2, CDK5 substrate motif;WW domain binding motif	+	CST;HTP							+	+	+	2.54887	-0.308993	2.17249	-0.352001	1.32564	-0.0595657	1	2.80146e-09	207.16	163.27	1.8936	967	A0A024RCR6;A0A0G2JK23;P46379;A0A0G2JL47;H0Y710	967;973;973;967;116	A0A024RCR6	A0A024RCR6	Large proline-rich protein BAG6	BAT3;BAG6	QGAERASPEPQRENASPAPGTTAEEAMSRGP	UID1	EPQRENAsPAPGttA
1.16524	-0.64318	-2.05295	0.980976	-0.854857	1.89213	-0.467414	-0.35159	0.153416	S	2	___1	Cdc2 kinase substrate motif;CDK kinase substrate motif;CDK1,2,4,6 kinase substrate motif;ERK1,2 kinase substrate motif;GSK-3, ERK1, ERK2, CDK5 substrate motif;WW domain binding motif	+	CST;HTP										0.0267293	-0.0523448	0.00283364	-0.00459804	0.000665363	-0.00247137	0.999995	0.000127229	175.01	107.62	0.66599	1111	A0A024RCR6;A0A0G2JK23;P46379;A0A0G2JL47;H0Y710;H0Y4L1	1111;1117;1117;1062;211;121	A0A024RCR6	A0A024RCR6	Large proline-rich protein BAG6	BAT3;BAG6	LRSDIQKRLQEDPNYSPQRFPNAQRAFADDP	UID2	LQEDPNysPQRFPNA
-0.338323	0.0357646	0.30229	NaN	NaN	NaN	-0.368793	2.32155	2.50812	S	2	___1	Casein kinase II substrate motif;ERK1,2 kinase substrate motif;GSK-3, ERK1, ERK2, CDK5 substrate motif;WW domain binding motif	+	CST;HTP							+			1.56201	-0.353558	0.309633	1.17866	0.373003	1.40521	0.997032	0.00231668	126.19	36.086	0.78332	1075	A0A024RCR6;A0A0G2JK23;P46379	1075;1081;1081	A0A024RCR6	A0A024RCR6	Large proline-rich protein BAG6	BAT3;BAG6	AVSRAAKAAGARPLTSPESLSRDLEAPEVQE	UID3	AGARPLtsPEsLSRD
0.713872	0.352307	-0.322217	NaN	NaN	NaN	0.186881	0.436695	-0.00258472	S	3	___1	ERK1,2 kinase substrate motif;GSK-3, ERK1, ERK2, CDK5 substrate motif;MAPKAPK2 kinase substrate motif;MDC1 BRCT domain binding motif;Plk1 PBD domain binding motif;WW domain binding motif	+	CST;HTP										0.47237	0.450376	1.16856	0.394501	0.305488	-0.162401	0.915649	0.000553786	108.55	80.148	0.82639	647	A0A087WT45;A0A075B793;Q4V328;A0A087WXA6	647;661;692;271	A0A087WT45	A0A087WT45	GRIP1-associated protein 1	GRIPAP1	REKESSAVPARSLSSSPQAQPPRPAELSDEE	UID5	PARsLsssPQAQPPR
NaN	NaN	NaN	-0.402798	-1.03159	0.686684	-1.00584	0.105544	0.767316	S	2	___1	Casein kinase II substrate motif	+	CST;HTP							+		+	2.09442	-1.01872	0.178392	-0.148627	1.45262	0.727	0.941227	0.0061145	110.15	42.943	0.19291	550	A0A087WY36;A0A087WTD7;A8MYJ1;Q12802	550;545;550;1929	A0A087WY36	A0A087WY36	A-kinase anchor protein 13	AKAP13	GNDENMSNTWKFLSHSTDSLNKISKVNESTE	UID6	TWKFLSHstDsLNKI
-1.16841	-1.78294	-0.489463	-1.2739	-0.999971	-0.166715	-1.21374	-1.08884	0.0305479	S	2	___1	14-3-3 domain binding motif;Calmodulin-dependent protein kinase II substrate motif;Casein kinase II substrate motif;ERK1,2 kinase substrate motif;GSK-3, ERK1, ERK2, CDK5 substrate motif;PKA kinase substrate motif;PKC kinase substrate motif;WW domain binding motif	+	HTP							+	+		2.48005	-1.12737	1.66123	-1.38189	0.519048	-0.208544	0.75777	0.00128646	139.19	83.212	0.60345	188	A0A087WU18;Q99607	188;188	A0A087WU18	A0A087WU18	ETS-related transcription factor Elf-4	ELF4	KSKKRIRKTKGNRSTSPVTDPSIPIRKKSKD	UID8	TKGNRstsPVTDPSI
NaN	NaN	NaN	-1.00529	-1.06516	0.0835692	-0.909472	-0.980142	-0.090035	S	2	___1	b-Adrenergic Receptor kinase substrate motif;Casein kinase II substrate motif;ERK1,2 kinase substrate motif;GSK-3, ERK1, ERK2, CDK5 substrate motif;MAPKAPK2 kinase substrate motif;WW domain binding motif										+		1.30025	-0.987315	2.09349	-0.992716	0.0104164	-0.00323286	0.999808	7.3223e-27	246.53	204.21	-0.1569	472	A0A087WUU9;P47974	472;474	A0A087WUU9	A0A087WUU9	Zinc finger protein 36, C3H1 type-like 2	ZFP36L2	YLSGSLSSGSLSGSESPSLDPGRRLPIFSRL	UID9
-0.709505	-0.462157	0.275842	-0.641041	-0.0771628	-0.508429	-0.558325	-0.284563	0.124461	S	2	___1	Cdc2 kinase substrate motif;CDK kinase substrate motif;CDK1,2,4,6 kinase substrate motif;ERK1,2 kinase substrate motif;Growth associated histone HI kinase substrate motif;GSK-3, ERK1, ERK2, CDK5 substrate motif;MDC1 BRCT domain binding motif;Plk1 PBD domain binding motif;WW domain binding motif	+	HTP								+		0.844582	-0.448331	1.33636	-0.462587	0.048424	-0.0360422	0.997135	6.80801e-52	298.42	242.66	1.7566	2343	A0A087WUZ3;Q01082	2343;2341	A0A087WUZ3	A0A087WUZ3	Spectrin beta chain, non-erythrocytic 1	SPTBN1	AQTLPTSVVTITSESSPGKREKDKEKDKEKR	UID10	VtItsEssPGkREKD
-0.789536	-0.988418	-0.257804	-0.648598	-1.06969	0.296084	-0.757306	-1.18158	-0.190174	S	3	___1	14-3-3 domain binding motif;b-Adrenergic Receptor kinase substrate motif;Calmodulin-dependent protein kinase II substrate motif;Casein kinase II substrate motif;PAK2 kinase substrate motif;PKA kinase substrate motif;PKC epsilon kinase substrate motif;PKC kinase substrate motif	+	CST;HTP							+	+		1.89656	-0.872179	1.57823	-0.93953	0.0974707	-0.0506313	0.989939	3.41614e-15	222.03	190.99	0.2101	66	A0A087WVF1;Q5BIX2;Q96B23;K7EQH1	66;66;66;66	A0A087WVF1	A0A087WVF1	Uncharacterized protein C18orf25	C18orf25;ARKL1	VISSMPCLLMELRRDSSESQLASTESDKPTT	UID11	LMELRRDssEsQLAs
-1.31847	-1.20863	0.0919367	-1.6363	-1.44391	-0.0110662	-0.893062	-1.13464	-0.338287	S	2	___1	BARD1 BRCT domain binding motif;Casein kinase II substrate motif;G protein-coupled receptor kinase 1 substrate motif	+	HTP							+	+		1.73981	-1.21848	1.86614	-1.32652	0.239382	-0.0858055	0.999933	3.11323e-14	227.41	186.7	2.2895	98	H0YBC7;A0A087WVL5;O60238	98;120;120	H0YBC7	H0YBC7	BCL2/adenovirus E1B 19 kDa protein-interacting protein 3-like	BNIP3L	MFDVEMHTSRDHSSQSEEEVVEGEKEVEALK	UID13	SRDHssQsEEEVVEG
-0.702421	0.0471196	0.696884	0.719402	-1.26223	1.99798	-0.486772	0.764261	1.29337	S	2	___1	Casein kinase II substrate motif;MAPKAPK2 kinase substrate motif	+	CST;HTP										1.14567	-0.81714	0.799137	0.510261	1.14553	1.32941	1	2.12783e-08	190.34	74.419	-0.28457	86	A0A087WW59;Q7Z7L8	86;399	A0A087WW59	A0A087WW59	Uncharacterized protein C11orf96	C11orf96	VSPMEEEKAKKSFLQSLECLRRSTQSLSLQR	UID14	AKKsFLQsLECLRRs
-0.0222731	-0.285056	-0.305753	-0.317265	-0.316007	0.0567462	0.63988	-0.394638	-1.00026	S	2	___1	14-3-3 domain binding motif;Akt kinase substrate motif;b-Adrenergic Receptor kinase substrate motif;Calmodulin-dependent protein kinase II substrate motif;MAPKAPK1 kinase substrate motif;p70 Ribosomal S6 kinase substrate motif;Phosphorylase kinase substrate motif;PKA kinase substrate motif;PKC kinase substrate motif	+	CST;HTP								+		0.121407	0.100533	2.02507	-0.33232	0.506636	-0.416422	1	6.53335e-07	192.4	122.03	-0.32154	1461	A0A087WWA3;Q4R9M9;O60333;A0A0U1RQL3	1461;1473;1487;169	A0A087WWA3	A0A087WWA3	Kinesin-like protein;Kinesin-like protein KIF1B	KIF1B;KIF1Bbeta	VRGEENLAGWRPRGDSLILEHQWELEKLELL	UID15	GWRPRGDsLILEHQW
-0.835162	-1.0585	-0.453597	-1.00549	-0.209178	-0.652234	-0.315864	-0.594857	-0.456979	S	2	___1	Casein kinase II substrate motif	+	CST;HTP								+	+	0.842626	-0.453401	1.58075	-0.886284	1.80922	-0.520937	0.999968	0.00997125	105.2	56.223	0.33074	1031	A0A087WWA3;Q4R9M9;O60333	1031;1043;1057	A0A087WWA3	A0A087WWA3	Kinesin-like protein;Kinesin-like protein KIF1B	KIF1B;KIF1Bbeta	NQSDFSSVAMTRSGLSLEELRIVEGQGQSSE	UID16	AMTRsGLsLEELRIV
-0.076828	-0.179743	-0.179678	NaN	NaN	NaN	-0.420086	-0.316492	-0.0665634	S	2	___1	b-Adrenergic Receptor kinase substrate motif;Casein kinase II substrate motif;Cdc2 kinase substrate motif;CDK kinase substrate motif;CDK1,2,4,6 kinase substrate motif;ERK1,2 kinase substrate motif;GSK-3, ERK1, ERK2, CDK5 substrate motif;WW domain binding motif	+	HTP										0.414716	-0.248457	0.766532	-0.248118	0.562031	-0.123121	0.958751	0.00306211	115.12	80.038	1.7014	136	A0A087WWJ1;P52701;U3KQ72;C9JH55;C9J8Y8;C9J7Y7;F8WAX8	136;137;38;38;38;38;137	A0A087WWJ1	A0A087WWJ1	DNA mismatch repair protein Msh6	MSH6	EKGKSVRVHVQFFDDSPTRGWVSKRLLKPYT	UID17	HVQFFDDsPtRGWVs
-0.654831	-0.0765237	0.625083	NaN	NaN	NaN	-0.304487	-0.448292	-0.160411	S	3	___1	Casein kinase II substrate motif;ERK1,2 kinase substrate motif;Growth associated histone HI kinase substrate motif;GSK-3, ERK1, ERK2, CDK5 substrate motif;WW domain binding motif	+	CST;HTP										0.651863	-0.479659	0.406309	-0.262408	0.180508	0.232336	1	0.00720682	92.65	54.247	0.56168	612	A0A087WWP4;Q96T37	612;656	A0A087WWP4	A0A087WWP4	Putative RNA-binding protein 15	RBM15	KRRLPEESGGRHLDRSPESDRPRKRHCAPSP	UID18	GGRHLDRsPEsDRPR
NaN	NaN	NaN	-1.0061	-0.831615	-0.125783	-0.827231	-0.882172	-0.259634	S	2	___1	14-3-3 domain binding motif;Akt kinase substrate motif;Calmodulin-dependent protein kinase II substrate motif;MAPKAPK1 kinase substrate motif;PKA kinase substrate motif;PKC kinase substrate motif;ZIP kinase substrate motif	+	CST;HTP;LTP							+	+		2.77408	-0.829423	1.37963	-0.944136	0.672041	-0.192708	1	8.14396e-51	295.16	255.38	1.4439	31	H0Y4U1;A0A087WWW7;E9PGF5;E9PF55;Q9HBL0	31;550;899;899;899	H0Y4U1	H0Y4U1	Tensin-1	TNS1	KQPAEPPAPLRRRAASDGQYENQSPEATSPR	UID19	PLRRRAAsDGQyENQ
-0.404324	-0.393349	-0.0837374	-0.867042	-0.185212	-0.710261	-0.322523	-0.432046	-0.00911769	S	2	___1	Casein kinase I substrate motif;Casein kinase II substrate motif;ERK1,2 kinase substrate motif;G protein-coupled receptor kinase 1 substrate motif;GSK-3, ERK1, ERK2, CDK5 substrate motif;WW domain binding motif	+	CST;HTP;LTP							+			1.38215	-0.30402	1.18423	-0.564146	0.453811	-0.267705	1	5.89296e-51	300.5	228.21	1.4439	39	H0Y4U1;A0A087WWW7;E9PGF5;E9PF55;Q9HBL0	39;558;907;907;907	H0Y4U1	H0Y4U1	Tensin-1	TNS1	PLRRRAASDGQYENQSPEATSPRSPGVRSPV	UID20	DGQyENQsPEAtsPR
-0.238238	-0.658994	-0.491713	NaN	NaN	NaN	-0.586753	-0.341226	0.0953169	S	2	___1	Casein kinase II substrate motif;ERK1,2 kinase substrate motif;G protein-coupled receptor kinase 1 substrate motif;GSK3 kinase substrate motif;GSK-3, ERK1, ERK2, CDK5 substrate motif;MAPKAPK2 kinase substrate motif;WW domain binding motif	+	CST;HTP;LTP	+	protein stabilization	apoptosis, altered; transcription, altered							0.59438	-0.412495	0.708116	-0.50011	0.206283	-0.198198	0.999457	1.66837e-13	235.85	172.18	0.24564	424	A0A087WXM0;Q01167	424;428	A0A087WXM0	A0A087WXM0	Forkhead box protein K2	FOXK2	LAVIQEARFAQSAPGSPLSSQPVLITVQRQL	UID22	FAQsAPGsPLssQPV	CDK1;CDK2	P06493;P24941
-0.492302	-0.200548	0.33754	0.422448	-0.262919	0.729722	-0.0594047	0.109829	0.553852	S	2	___1	14-3-3 domain binding motif;Akt kinase substrate motif;Calmodulin-dependent protein kinase II substrate motif;Casein kinase II substrate motif;MAPKAPK1 kinase substrate motif;MDC1 BRCT domain binding motif;p70 Ribosomal S6 kinase substrate motif;Phosphorylase kinase substrate motif;PKA kinase substrate motif;PKC kinase substrate motif;Plk1 PBD domain binding motif;Pyruvate dehydrogenase kinase su…	+	CST;HTP									+	0.790417	-0.271542	0.220916	0.110576	1.38365	0.540371	0.853481	1.31493e-50	301.04	200.27	-0.68883	382	E7ERV5;A0A087WY00;G3V394;F8WE88;F8W6H6;Q9Y4I1	382;1625;1650;1652;1652;1652	E7ERV5	E7ERV5	Unconventional myosin-Va	MYO5A	GVSGVKPTGLRKRTSSIADEGTYTLDSILRQ	UID24	GLRKRtssIADEGtY
-0.37258	0.338339	0.551196	NaN	NaN	NaN	-0.207761	-0.0522216	0.143132	S	2	___1	14-3-3 domain binding motif;Calmodulin-dependent protein kinase II substrate motif;PKA kinase substrate motif;PKC kinase substrate motif	+	CST;HTP										0.754083	-0.29017	0.223669	0.143059	0.470752	0.347164	1	0.000900893	132.14	101.29	-0.68167	76	A0A087WYC1;P34932;A0A087WTS8	76;76;76	A0A087WYC1	A0A087WYC1	Heat shock 70 kDa protein 4	HSPA4	KNTVQGFKRFHGRAFSDPFVEAEKSNLAYDI	UID25	RFHGRAFsDPFVEAE
-0.545951	-0.238374	0.148479	0.0451634	-1.05179	1.2424	-0.746664	0.0614305	0.793272	S	3	___1		+	HTP							+			1.47321	-0.781468	0.157393	-0.0439268	0.82731	0.728049	0.884352	1.24932e-63	316.54	254.07	-0.49918	761	A0A087WYF6;F8W7U3;J3KP36;E7ESD2;A0A0A0MR88;A0A096LPC5;Q9Y4E1;Q641Q2;B1AP61	761;748;778;836;836;836;834;836;50	A0A087WYF6	A0A087WYF6	WASH complex subunit FAM21C;WASH complex subunit FAM21A	FAM21A;FAM21C	QKEVGKGRDPDAHPKSTGVFQDEELLFSHKL	UID26	DPDAHPKsTGVFQDE
-0.340222	-0.274564	0.0542234	0.121413	-0.716315	0.669717	-0.36251	-0.485459	-0.153366	S	2	___1	BARD1 BRCT domain binding motif;Casein kinase I substrate motif;Casein kinase II substrate motif;G protein-coupled receptor kinase 1 substrate motif;MAPKAPK2 kinase substrate motif	+	CST;HTP										1.2191	-0.473016	0.45094	-0.21287	0.282316	0.190191	1	8.91133e-30	265.09	265.09	1.012	29	A0A087X2F8;A0A087X126;A0A087WYK6;A0A0C4DGT1;Q13085	29;29;66;29;29	A0A087X2F8	A0A087X2F8	Acetyl-CoA carboxylase 1;Biotin carboxylase	ACACA	NQHSRFIIGSVSEDNSEDEISNLVKLDLLEE	UID29	GsVsEDNsEDEISNL
-0.230533	-0.331645	-0.107446	-0.158977	-0.24732	-0.00992037	-0.0987836	-0.224267	-0.181297	S	2	___1	Casein kinase I substrate motif;Casein kinase II substrate motif;Pyruvate dehydrogenase kinase substrate motif	+	CST;HTP;LTP								+		1.26093	-0.192212	1.37842	-0.238296	0.738275	-0.0995543	1	2.38757e-52	300.86	272.56	0.081914	205	E5RFQ9;A0A087WZ06;Q13188	205;205;316	E5RFQ9	E5RFQ9	Serine/threonine-protein kinase 3;Serine/threonine-protein kinase 3 36kDa subunit;Serine/threonine-protein kinase 3 20kDa subunit	STK3	RHEEQQRELEEEEENSDEDELDSHTMVKTSV	UID30	LEEEEENsDEDELDs
-0.00753606	0.118626	0.0394191	0.189793	0.1333	0.0522964	0.476226	0.278461	-0.185179	S	2	___1	Casein kinase II substrate motif;Cdc2 kinase substrate motif;CDK kinase substrate motif;CDK1,2,4,6 kinase substrate motif;ERK1,2 kinase substrate motif;G protein-coupled receptor kinase 1 substrate motif;Growth associated histone HI kinase substrate motif;GSK-3, ERK1, ERK2, CDK5 substrate motif;MDC1 BRCT domain binding motif;Plk1 PBD domain binding motif;WW domain binding motif	+	HTP;LTP										0.526842	0.200664	1.2876	0.195626	0.139498	-0.0311545	0.961044	8.13208e-09	197.05	115.77	-0.047661	27	A0A087WZH7;P29966	27;27	A0A087WZH7	A0A087WZH7	Myristoylated alanine-rich C-kinase substrate	MARCKS	GEAAAERPGEAAVASSPSKANGQENGHVKVN	UID31	GEAAVAssPskANGQ	CDK2	P24941
0.0973411	0.0843364	-0.142226	0.230449	0.0458623	0.17674	0.346078	0.246226	-0.202887	S	3	___1	DNA dependent Protein kinase substrate motif	+	HTP										0.656483	0.163094	1.16582	0.187004	0.167111	-0.0561245	0.987653	3.66089e-09	205.92	128.87	-0.57557	29	A0A087WZH7;P29966	29;29	A0A087WZH7	A0A087WZH7	Myristoylated alanine-rich C-kinase substrate	MARCKS	AAAERPGEAAVASSPSKANGQENGHVKVNGD	UID32	AAVAssPskANGQEN
-0.297697	-0.0356975	0.243303	NaN	NaN	NaN	0.0855606	0.218843	0.190172	S	2	___1	Cdc2 kinase substrate motif;CDK kinase substrate motif;CDK1,2,4,6 kinase substrate motif;ERK1,2 kinase substrate motif;G protein-coupled receptor kinase 1 substrate motif;GSK3 kinase substrate motif;GSK-3, ERK1, ERK2, CDK5 substrate motif;MAPKAPK2 kinase substrate motif;WW domain binding motif	+	CST;HTP										0.168663	-0.106068	0.219727	0.0915728	1.1099	0.216738	0.999888	2.07925e-05	173.77	146.88	0.21102	80	F8VQD8;A0A087X050;F8VVY1;F8VUB4;F8VX63;F8VP97;F8VV52;Q9NZN8	80;127;165;145;165;165;156;165	F8VQD8	F8VQD8	CCR4-NOT transcription complex subunit 2	CNOT2	GIPSRTNSMSSSGLGSPNRSSPSIICMPKQQ	UID37	MsssGLGsPNRssPS
0.0082	-0.248519	-0.143038	0.0082	-0.34344	0.25484	-0.461323	0.103665	0.371169	S	2	___1	Casein kinase II substrate motif;PKA kinase substrate motif;PKC kinase substrate motif;Pyruvate dehydrogenase kinase substrate motif	+	HTP										0.698021	-0.265521	0.150497	-0.0455512	0.387491	0.16099	0.999999	0.000616433	151.11	93.031	-1.148	605	A0A087X0K9;G5E9E7;G3V1L9;Q07157	605;621;617;617	A0A087X0K9	A0A087X0K9	Tight junction protein ZO-1	TJP1	WRFRGLRSSKRNLRKSREDLSAQPVQTKFPA	UID41	SKRNLRKsREDLsAQ
-1.69283	-1.85032	-0.150129	NaN	NaN	NaN	-1.28528	-1.57566	-0.300768	S	2	___1	Casein kinase II substrate motif;Pyruvate dehydrogenase kinase substrate motif												1.06258	-1.48906	1.29303	-1.71299	0.687684	-0.225449	0.999784	1.17132e-09	225.37	166.55	0.039561	287	H7C0J0;A0A087X0M8;O00533	287;1100;1137	H7C0J0	H7C0J0	Neural cell adhesion molecule L1-like protein;Processed neural cell adhesion molecule L1-like protein	CHL1	DPEIQSVKDETFGEYSDSDEKPLKGSLRSLN	UID42
0.369271	0.0996318	-0.180087	-0.0548268	0.268434	-0.335712	-0.108176	-0.818834	-0.729675	S	2	___1	Casein kinase II substrate motif	+	CST;HTP										0.457956	0.17651	0.337781	-0.25801	0.898168	-0.415158	0.88062	2.62736e-29	260.11	172.11	0.80867	141	A0A087X2B6;G3V119;H0YB24;Q8N163	141;353;370;678	A0A087X2B6	A0A087X2B6	Cell cycle and apoptosis regulator protein 2	CCAR2	FAGAKLEDSEVRSVASNQSEMEFSSLQDMPK	UID45	sEVRsVAsNQsEMEF
0.675184	-0.0291169	-0.70736	0.235604	0.343692	-0.0229005	0.509138	-0.182164	-0.581475	S	2	___1	MDC1 BRCT domain binding motif;Plk1 PBD domain binding motif	+	CST;HTP							+			1.47453	0.509338	0.0208756	0.0081079	0.761477	-0.437245	0.999973	1.50704e-28	264	182.81	-0.13976	724	A0A087X2D8;O60271	724;733	A0A087X2D8	A0A087X2D8	C-Jun-amino-terminal kinase-interacting protein 4	SPAG9	GLDTEGSKQRSASQSSLDKLDQELKEQQKEL	UID49	QRsAsQssLDKLDQE
-0.104527	-0.690265	-0.747366	-0.841999	0.177471	-0.994073	-0.173824	-0.371945	-0.100623	S	2	___1	Casein kinase II substrate motif;G protein-coupled receptor kinase 1 substrate motif	+	CST;HTP								+		0.105742	-0.0336264	1.352	-0.634736	0.83077	-0.614021	0.791328	0.00390933	130.64	88.815	-0.13744	463	A0A088AWN2;Q8TBZ3	463;432	A0A088AWN2	A0A088AWN2	WD repeat-containing protein 20	WDR20	SVTTPGNSVPPPLPRSNSLPHSAVSNAGSKS	UID50	VPPPLPRsNsLPHSA
0.125651	-0.531511	-0.697874	-0.852693	0.206143	-1.04565	-0.301604	-0.304291	-0.266993	S	3	___1	14-3-3 domain binding motif;Calmodulin-dependent protein kinase II alpha substrate motif;Calmodulin-dependent protein kinase II substrate motif;Calmodulin-dependent protein kinase IV substrate motif;Chk1 kinase substrate motif;G protein-coupled receptor kinase 1 substrate motif;GSK3 kinase substrate motif;Phosphorylase kinase substrate motif;PKA kinase substrate motif;PKC kinase substrate motif	+	CST;HTP										0.0200505	0.0100635	1.14609	-0.562832	1.0141	-0.670173	0.99703	0.00362109	130.64	88.815	-0.064959	465	A0A088AWN2;Q8TBZ3	465;434	A0A088AWN2	A0A088AWN2	WD repeat-containing protein 20	WDR20	TTPGNSVPPPLPRSNSLPHSAVSNAGSKSSV	UID51	PPLPRsNsLPHSAVs
0.814509	1.01721	0.221073	0.747087	0.429321	0.198543	0.407733	0.728922	0.124593	S	2	___1	14-3-3 domain binding motif;ATM kinase substrate motif;Calmodulin-dependent protein kinase II substrate motif;Casein kinase II substrate motif;DNA dependent Protein kinase substrate motif;PKA kinase substrate motif;PKC epsilon kinase substrate motif;PKC kinase substrate motif	+	CST;HTP;LTP	+		apoptosis, induced			UV induced apoptosis		+	+	1.27516	0.550521	1.9084	0.831073	1.60473	0.181403	1	2.41642e-09	207.08	158.61	1.2773	62	J3QQX0;C9JFE4;A0A096LP07;A0A096LPJ3;A8K070;Q13098	62;454;469;473;509;474	J3QQX0	J3QQX0	COP9 signalosome complex subunit 1	GPS1	SARVDSHSKSPPREGSQGELTPANSQSRMST	UID54	ksPPREGsQGELtPA	ATR;ATM	Q13535;Q13315
-0.878348	-0.423178	0.326307	-0.366485	-0.95062	0.615287	-0.541009	-0.335099	0.101784	S	2	___1	14-3-3 domain binding motif;Akt kinase substrate motif;Calmodulin-dependent protein kinase II substrate motif;Casein kinase II substrate motif;MAPKAPK1 kinase substrate motif;p70 Ribosomal S6 kinase substrate motif;Phosphorylase kinase substrate motif;PKA kinase substrate motif;PKC kinase substrate motif;ZIP kinase substrate motif	+	CST;HTP;LTP	+	molecular association, regulation	transcription, altered	14-3-3 epsilon(INDUCES)			+	+		1.60919	-0.789992	2.32859	-0.374921	0.841181	0.347793	0.99886	0.00276612	127.51	83.745	0.098986	173	A0A0A0MQR4;I3L2J0;Q96RK0	173;1082;173	A0A0A0MQR4	A0A0A0MQR4	Protein capicua homolog	CIC	PEIQLPLPPGKRRTQSLSALPKERDSSSEKD	UID57	PGKRRtQsLsALPKE	p90RSK;RSK2	Q15418;P51812
-0.760235	-0.34584	0.130404	-0.631869	-0.483844	-0.22033	-0.472469	-0.420414	-0.00073593	S	2	___1	Casein kinase II substrate motif;ERK1,2 kinase substrate motif;GSK-3, ERK1, ERK2, CDK5 substrate motif;PKA kinase substrate motif;PKC kinase substrate motif;WW domain binding motif	+	CST;HTP							+	+		1.58523	-0.572183	1.49262	-0.466041	0.0993296	-0.0302207	1	1.14948e-05	172.09	148.58	0.89326	136	C9JW01;A0A0C4DG68;A0A0A0MR59;Q8TB72	136;27;80;136	C9JW01	C9JW01	Pumilio homolog 2	PUM2	AETDGPEKGDQKGKASPFEEDQNRDLKQGDD	UID60	GDQKGKAsPFEEDQN
-0.0556363	-0.0661404	0.00115371	-0.0741373	-0.0975791	0.0948956	0.0130691	-0.0476366	-0.0373251	S	2	___1	14-3-3 domain binding motif;Calmodulin-dependent protein kinase II substrate motif;Casein kinase II substrate motif;ERK1,2 kinase substrate motif;GSK-3, ERK1, ERK2, CDK5 substrate motif;MAPKAPK2 kinase substrate motif;PKA kinase substrate motif;PKC kinase substrate motif;WW domain binding motif	+	CST;HTP								+		0.545948	-0.0467154	1.81425	-0.0626381	0.175526	0.0195747	0.999999	2.72505e-05	164.48	107.31	1.8815	182	C9JW01;A0A0C4DG68;A0A0A0MR59;Q8TB72	182;73;126;182	C9JW01	C9JW01	Pumilio homolog 2	PUM2	ADCKDFNRTPGSRQASPTEVVERLGPNTNPS	UID61	tPGsRQAsPtEVVER
NaN	NaN	NaN	-1.16735	-0.028587	-1.11557	-1.27463	0.110229	1.33834	S	2	___1	14-3-3 domain binding motif;Akt kinase substrate motif;Calmodulin-dependent protein kinase II substrate motif;Casein kinase II substrate motif;MAPKAPK1 kinase substrate motif;MDC1 BRCT domain binding motif;PKA kinase substrate motif;PKC kinase substrate motif;Plk1 PBD domain binding motif												0.31361	-0.651611	0.251861	-0.528558	0.0257814	0.111386	0.95839	2.04807e-10	236.42	182.39	0.81391	99	K7EMM4;K7ENH8;A0A0A0MRB7	99;193;479	K7EMM4	K7EMM4		TCF3	EEEKKELKAPRARTSSTDEVLSLEEKDLRDR	UID65
-0.203452	-0.387921	-0.208494	-0.252226	-0.84231	0.521018	-0.739541	-0.144855	0.398788	S	3	___1	14-3-3 domain binding motif;Akt kinase substrate motif;ATM kinase substrate motif;Calmodulin-dependent protein kinase II substrate motif;Casein kinase II substrate motif;DNA dependent Protein kinase substrate motif;MAPKAPK1 kinase substrate motif;PAK2 kinase substrate motif;Pim1 kinase substrate sequence;PKA kinase substrate motif;PKC epsilon kinase substrate motif;PKC kinase substrate motif;ZIP …	+	CST;HTP										1.02131	-0.595101	1.18547	-0.261667	0.394182	0.237104	1	0.000106514	160.43	112.32	-0.032583	283	H7C1L3;A0A0A0MSU2;Q6PJG2	283;461;461	H7C1L3	H7C1L3	ELM2 and SANT domain-containing protein 1	ELMSAN1	LRGGVIQSTRRRRRASQEANLLTLAQKAVEL	UID70	tRRRRRAsQEANLLt
0.0186342	0.403922	0.226139	0.295488	0.628634	-0.233397	-0.0281162	0.539134	0.542506	S	3	___1	Casein kinase I substrate motif;ERK1,2 kinase substrate motif;G protein-coupled receptor kinase 1 substrate motif;GSK-3, ERK1, ERK2, CDK5 substrate motif;PKA kinase substrate motif;PKC kinase substrate motif;WW domain binding motif	+	CST;HTP;LTP								+		0.36434	0.206384	1.55399	0.412848	0.291288	0.178416	1	0.00265606	108.13	76.313	-0.13256	1484	Q9HBD4;A0A0A0MT49;P51532	1484;1486;1452	Q9HBD4	Q9HBD4	Transcription activator BRG1	SMARCA4	SKKQKKRGRPPAEKLSPNPPNLTKKMKKIVD	UID71	RPPAEKLsPNPPNLt
0.332164	0.618145	0.352533	0.380729	0.0618453	0.294685	0.277271	0.464773	0.234501	S	2	___1	Casein kinase II substrate motif;ERK1,2 kinase substrate motif;GSK-3, ERK1, ERK2, CDK5 substrate motif;MDC1 BRCT domain binding motif;Plk1 PBD domain binding motif;Pyruvate dehydrogenase kinase substrate motif;WW domain binding motif	+	CST;HTP								+	+	0.945832	0.22376	1.7056	0.487882	1.8802	0.293906	0.999641	2.04268e-110	387.29	336.04	-0.18123	49	H0YEG1;F5GY88;A0A0B4J1W0;O75448	49;892;898;873	H0YEG1	H0YEG1	Mediator of RNA polymerase II transcription subunit 24	MED24	MRLLSSNEDDANILSSPTDRSMSSSLSASQL	UID74	DDANILssPtDRSMS
-0.846195	0.176067	1.00712	NaN	NaN	NaN	-0.323191	0.38648	0.785258	S	2	___1	Casein kinase II substrate motif;G protein-coupled receptor kinase 1 substrate motif	+	CST;HTP										0.57229	-0.584693	0.642328	0.281274	1.10566	0.896191	0.99298	0.0026245	126.34	98.482	1.7414	80	H0YC33;E5RH50;A0A0B4J210;Q6PKG0	80;561;766;766	H0YC33	H0YC33	La-related protein 1	LARP1	ANKLFGAPEPSTIARSLPTTVPESPNYRNTR	UID75	EPSTIARsLPttVPE	mTOR	P42345
0.163628	-0.0132323	-0.176218	-0.0675154	0.14274	-0.0749165	0.176067	0.0048968	-0.199653	S	2	___1	b-Adrenergic Receptor kinase substrate motif;Casein kinase II substrate motif;ERK1,2 kinase substrate motif;GSK-3, ERK1, ERK2, CDK5 substrate motif;WW domain binding motif	+	CST;HTP;LTP							+			2.43939	0.160812	0.437605	-0.0252836	1.2278	-0.150262	0.997916	0.00763647	104.9	71.607	0.67299	88	H0YC33;E5RH50;A0A0B4J210;Q6PKG0	88;569;774;774	H0YC33	H0YC33	La-related protein 1	LARP1	EPSTIARSLPTTVPESPNYRNTRTPRTPRTP	UID76	LPttVPEsPNyRNtR	CDK2;mTOR	P24941;P42345
NaN	NaN	NaN	0.246834	0.196229	0.0163661	0.330329	0.251204	-0.169258	S	2	___1	Casein kinase I substrate motif;Casein kinase II substrate motif;G protein-coupled receptor kinase 1 substrate motif	+	HTP								+		0.799274	0.263279	2.25288	0.249019	0.250754	-0.0764459	1	5.72181e-08	182.37	86.035	0.36403	39	A0A0C4DFV9;Q01105	39;63	A0A0C4DFV9	A0A0C4DFV9	Protein SET	SET	IDEVQNEIDRLNEQASEEILKVEQKYNKLRQ	UID77	DRLNEQAsEEILkVE
NaN	NaN	NaN	0.232415	0.126312	0.210713	0.0851526	0.406972	0.425459	S	3	___1	Casein kinase II substrate motif;DNA dependent Protein kinase substrate motif;ERK1,2 kinase substrate motif;G protein-coupled receptor kinase 1 substrate motif;GSK-3, ERK1, ERK2, CDK5 substrate motif;WW domain binding motif	+	HTP										0.912284	0.105732	0.770404	0.319694	0.683503	0.318086	0.941509	0.00442377	90.442	55.265	0.84247	367	H0Y3X6;A0A0C4DFX9;Q9H3P2	367;374;363	H0Y3X6	H0Y3X6	Negative elongation factor A	NELFA	SSREASRPPEEPSAPSPTLPAQFKQRAPMYN	UID78	PEEPsAPsPtLPAQF
0.0783365	0.15069	-0.158751	0.407516	0.0581087	0.0401854	0.255319	0.0640551	-0.344502	S	2	___1	b-Adrenergic Receptor kinase substrate motif;BARD1 BRCT domain binding motif;Casein kinase II substrate motif	+	CST;HTP										0.763368	0.130588	0.739997	0.20742	0.524181	-0.154356	1	2.39182e-21	218.87	183.08	-1.7314	804	A0A0C4DG89;Q7L014	804;804	A0A0C4DG89	A0A0C4DG89	Probable ATP-dependent RNA helicase DDX46	DDX46	NERKKLQKAALGLQDSDDEDAAVDIDEQIES	UID79	AALGLQDsDDEDAAV
-0.060638	-0.100159	-0.0971778	0.0691523	-0.176577	0.245335	-0.0181766	-0.306448	-0.0345445	S	2	___1	Casein kinase II substrate motif;DNA dependent Protein kinase substrate motif;ERK1,2 kinase substrate motif;G protein-coupled receptor kinase 1 substrate motif;GSK-3, ERK1, ERK2, CDK5 substrate motif;WW domain binding motif	+	CST;HTP;LTP										0.66971	-0.0851304	0.388139	-0.112485	0.122901	0.0378709	0.999936	2.06625e-39	286.84	192.48	1.1134	185	A0A0C4DGH2;P62070	185;186	A0A0C4DGH2	A0A0C4DGH2	Ras-related protein R-Ras2	RRAS2	LVRVIRKFQEQECPPSPEPTRKEKDKKGCHC	UID81	QEQECPPsPEPtRKE
-0.222801	-0.0691794	0.262914	-0.263993	0.0167816	-0.269632	-0.415807	-0.11143	0.340277	S	2	___1	b-Adrenergic Receptor kinase substrate motif;Casein kinase I substrate motif;Casein kinase II substrate motif;G protein-coupled receptor kinase 1 substrate motif;PKA kinase substrate motif;PKC kinase substrate motif	+	CST;HTP										0.620805	-0.207276	0.888712	-0.148201	0.207207	0.111187	1	3.46493e-102	389.84	286.12	-0.0086352	153	A0A0C4DGV5;O95218	153;153	A0A0C4DGV5	A0A0C4DGV5	Zinc finger Ran-binding domain-containing protein 2	ZRANB2	AVGPASILKEVEDKESEGEEEDEDEDLSKYK	UID88	KEVEDKEsEGEEEDE
-0.154153	-0.126722	0.0174944	-0.0452975	-0.00911769	0.0263666	-0.205946	-0.0664878	0.158854	S	2	___1	BARD1 BRCT domain binding motif;Casein kinase II substrate motif;G protein-coupled receptor kinase 1 substrate motif	+	CST;HTP										0.764782	-0.123072	1.08293	-0.0795025	0.556841	0.0675717	1	4.92724e-22	252.1	200.66	-0.20394	188	A0A0C4DGV5;O95218	188;188	A0A0C4DGV5	A0A0C4DGV5	Zinc finger Ran-binding domain-containing protein 2	ZRANB2	EDEDDADLSKYNLDASEEEDSNKKKSNRRSR	UID89	sKyNLDAsEEEDsNK
-0.684666	-0.530135	0.0953169	-0.857704	-0.424804	-0.338453	NaN	NaN	NaN	S	2	___1	14-3-3 domain binding motif;Calmodulin-dependent protein kinase II substrate motif;Casein kinase II substrate motif;MAPKAPK2 kinase substrate motif;MDC1 BRCT domain binding motif;PKA kinase substrate motif;PKC kinase substrate motif;Plk1 PBD domain binding motif	+	CST;HTP										0.834252	-0.554735	0.831032	-0.69392	0.17085	-0.121568	0.887644	0.00377408	131.61	92.964	-0.79688	29	E5RG30;E5RJ65;E5RHF1;E5RGS8;E5RH07;E5RGQ6;A0A0C4DGW2;P57768	29;29;29;29;29;29;29;29	E5RG30	E5RG30	Sorting nexin-16	SNX16	NSASSFTTNRNQRSSSFGSVSTSSNSSKGQL	UID90	NRNQRsSsFGSVSTS
-1.38802	-1.35912	-0.0164682	-1.66474	-1.37583	-0.256045	-1.59366	-1.32341	0.262193	S	2	___1	Casein kinase II substrate motif;ERK1,2 kinase substrate motif;G protein-coupled receptor kinase 1 substrate motif;GSK3 kinase substrate motif;GSK-3, ERK1, ERK2, CDK5 substrate motif;WW domain binding motif	+	CST;HTP							+	+		2.62735	-1.4525	2.2564	-1.44909	0.00711172	-0.00344002	0.999915	1.09074e-09	207.31	86.841	1.1903	1913	A0A0C4DGZ0;P24928	1913;1913	A0A0C4DGZ0	A0A0C4DGZ0	DNA-directed RNA polymerase;DNA-directed RNA polymerase II subunit RPB1	POLR2A	TSPVYTPTSPKYSPTSPTYSPTSPKYSPTSP	UID92	sPKysPtsPtysPtt;tPKysPtsPtysPts;sPKysPtsPtysPts
-1.46323	-1.36546	0.162468	NaN	NaN	NaN	-1.42167	-1.37842	0.144438	S	2	___1	Casein kinase II substrate motif;ERK1,2 kinase substrate motif;G protein-coupled receptor kinase 1 substrate motif;GSK-3, ERK1, ERK2, CDK5 substrate motif;MAPKAPK2 kinase substrate motif;WW domain binding motif	+	CST;HTP;LTP							+	+	+	2.03759	-1.44245	2.52199	-1.37194	1.42763	0.153453	0.947185	1.57044e-09	195.5	86.841	0.21359	1917	A0A0C4DGZ0;P24928	1917;1917	A0A0C4DGZ0	A0A0C4DGZ0	DNA-directed RNA polymerase;DNA-directed RNA polymerase II subunit RPB1	POLR2A	YTPTSPKYSPTSPTYSPTSPKYSPTSPTYSP	UID93	sPtsPtysPtsPKys	CDK2	P24941
-1.71246	-1.12315	0.505586	NaN	NaN	NaN	-1.53099	-1.19836	0.162597	S	2	___1	Casein kinase II substrate motif;ERK1,2 kinase substrate motif;G protein-coupled receptor kinase 1 substrate motif;Growth associated histone HI kinase substrate motif;GSK3 kinase substrate motif;GSK-3, ERK1, ERK2, CDK5 substrate motif;PKA kinase substrate motif;PKC kinase substrate motif;WW domain binding motif	+	CST;HTP							+	+		1.44878	-1.62172	1.68577	-1.16076	0.520118	0.334091	0.966253	1.89735e-06	185.86	106.96	1.1903	1920	A0A0C4DGZ0;P24928	1920;1920	A0A0C4DGZ0	A0A0C4DGZ0	DNA-directed RNA polymerase;DNA-directed RNA polymerase II subunit RPB1	POLR2A	TSPKYSPTSPTYSPTSPKYSPTSPTYSPTSP	UID94	sPtysPtsPKysPts	CDK1	P06493
-0.610808	0.081476	0.738206	-0.474091	0.364797	-0.880098	NaN	NaN	NaN	S	2	___1	14-3-3 domain binding motif;Calmodulin-dependent protein kinase II substrate motif;Calmodulin-dependent protein kinase IV substrate motif;Casein kinase II substrate motif;Chk1 kinase substrate motif;G protein-coupled receptor kinase 1 substrate motif;PKA kinase substrate motif;PKC kinase substrate motif;Pyruvate dehydrogenase kinase substrate motif	+	CST;HTP										0.074303	-0.123006	0.215847	-0.196308	0.024879	-0.070946	1	0.000296911	168.93	132.26	-0.47236	648	A0A0C4DH22;Q9H4G0	648;648	A0A0C4DH22	A0A0C4DH22	Band 4.1-like protein 1	EPB41L1	FEDFSRSLPELDRDKSDSDTEGLLFSRDLNK	UID97	PELDRDKsDsDtEGL
0.395721	1.14254	0.696973	1.06157	-0.0192728	0.904062	NaN	NaN	NaN	S	2	___1	Casein kinase II substrate motif;ERK1,2 kinase substrate motif;GSK-3, ERK1, ERK2, CDK5 substrate motif;MAPKAPK2 kinase substrate motif;WW domain binding motif	+	CST;HTP								+		0.274921	0.188224	1.6312	1.10206	1.08677	0.800517	0.998605	0.000334091	161.1	137.27	0.44696	544	A0A0C4DH22;Q9H4G0;H7C2K6;X6RC15	544;544;110;42	A0A0C4DH22	A0A0C4DH22	Band 4.1-like protein 1	EPB41L1	DRDWERERRLPSSPASPSPKGTPEKANERAG	UID98	RLPssPAsPsPKGtP
-0.0827592	-0.124566	-0.0495316	-0.416308	0.0104934	-0.36446	-0.134129	-0.157753	-0.0193604	S	2	___1	G protein-coupled receptor kinase 1 substrate motif	+	CST;HTP										0.609781	-0.0687982	0.894503	-0.232876	0.493888	-0.144451	1	6.02675e-05	166.86	76.714	-0.53392	430	A0A0C4DH22;Q9H4G0;H7C2K6	430;430;8	A0A0C4DH22	A0A0C4DH22	Band 4.1-like protein 1	EPB41L1	PFFERSSSKRYTMSRSLDGAEFSRPASVSEN	UID100	KRYTMsRsLDGAEFs
-0.443163	-0.311614	0.0472592	-0.45338	-0.299613	-0.188907	-0.407976	-0.447426	-0.0148348	S	2	___1	Casein kinase II substrate motif	+	CST;HTP;LTP							+	+		1.90499	-0.383584	1.89044	-0.40414	0.269714	-0.0521609	0.999822	2.08907e-39	286.85	231.31	0.75076	234	Q5QPR4;J3QR29;A0A0D9SEI3;Q5QPR3;B7ZVY7;A0A0D9SER5;A0A0D9SEN2;J3QR44;Q9UQ88;P21127;J3KS35;E7ESP2	234;236;260;267;270;271;273;283;271;283;268;281	Q5QPR4	Q5QPR4	Cyclin-dependent kinase 11A;Cyclin-dependent kinase 11B	CDK11A;CDK11B;CDC2L1	EKMEERDLLSDLQDISDSERKTSSAESSSAE	UID102	LsDLQDIsDsERKTS
0.205768	0.163112	0.258097	0.0312541	0.147176	-0.139731	0.158854	0.0935602	-0.0243992	S	2	___1	Aurora-A kinase substrate motif;b-Adrenergic Receptor kinase substrate motif;Casein kinase II substrate motif;MAPKAPK2 kinase substrate motif;PAK2 kinase substrate motif;Phosphorylase kinase substrate motif;PKA kinase substrate motif;PKC kinase substrate motif	+	CST;HTP;LTP							+			1.96514	0.170599	0.893039	0.0959755	0.0884222	0.0313221	1	0.000892599	128.22	63.673	-0.049762	13	Q5QPR4;J3QR29;A0A0D9SEI3;Q5QPR3;B7ZVY7;A0A0D9SER5;A0A0D9SEN2;J3QR44;Q9UQ88;P21127;J3KS35;E7ESP2;E9PFJ2;A0A087WYI9;A0A087X1I0	13;13;47;47;47;47;47;47;47;47;47;47;47;47;47	Q5QPR4	Q5QPR4	Cyclin-dependent kinase 11A;Cyclin-dependent kinase 11B	CDK11A;CDK11B;CDC2L1	___MSQSDDRDSKRDSLEEGELRDHCMEITI	UID103	DRDSKRDsLEEGELR
-0.294969	-0.12301	0.104203	-0.204	0.24817	-0.294077	0.106214	-0.113973	-0.0990772	S	2	___1	Casein kinase II substrate motif;ERK1, ERK2, SAPK, CDK5 and GSK3 kinase substrate motif;ERK1,2 kinase substrate motif;Growth associated histone HI kinase substrate motif;GSK-3, ERK1, ERK2, CDK5 substrate motif;WW domain binding motif	+	HTP								+		0.0389554	0.0198054	1.44507	-0.146994	0.309478	-0.0963171	0.999602	0.00276322	120.57	90.493	-0.54372	140	A0A0G2JIS2;A2ABF8;A0A0G2JIR1;A2ABF9;A0A0G2JK64;Q96KQ7	140;197;197;197;197;140	A0A0G2JIS2	A0A0G2JIS2	Histone-lysine N-methyltransferase EHMT2	EHMT2	SCPSRAKMSMTGAGKSPPSVQSLAMRLLSMP	UID105	sMTGAGKsPPSVQSL;sMtGAGKsPPsVQSL
1.82546	-0.385356	-2.20736	NaN	NaN	NaN	-0.660406	-0.753385	-0.0563112	S	2	___1	AMP-activated protein kinase substrate motif;Casein kinase II substrate motif;PKA kinase substrate motif;PKC kinase substrate motif	+	HTP										0.142072	0.582527	0.70114	-0.569371	0.315367	-1.13184	0.999999	0.000907815	155.37	88.16	0.66126	216	H0YCG0;A0A0G2JMS7;A0A0G2JNZ2;A0A0G2JPP5;Q14160	216;1139;1220;1220;1220	H0YCG0	H0YCG0	Protein scribble homolog	SCRIB	GVIANPFAAGIGHRNSLESISSIDRELSPEG	UID106	AGIGHRNsLEsIssI
-0.59018	-1.10017	-0.172246	-0.584263	-0.662003	0.298513	-0.76518	-0.889771	-0.0618874	S	3	___1	Casein kinase I substrate motif;ERK1,2 kinase substrate motif;G protein-coupled receptor kinase 1 substrate motif;GSK-3, ERK1, ERK2, CDK5 substrate motif;PKA kinase substrate motif;PKC kinase substrate motif;WW domain binding motif	+	CST;HTP							+	+		2.24751	-0.672454	1.5355	-0.858069	0.0487362	0.0214599	1	0.000587574	134.82	98.184	0.76198	1377	A0A0U1RQZ9;F6VDE0;P51531;A0A0U1RRJ4;A0A0U1RRD6;A0A0U1RRF8;A0A0A0MSS5;F6UH26;A0A0U1RQU0;A0A0U1RR09;F6XE55;A0A0U1RQW7;A0A0U1RRN2;B1ALG1;A0A0U1RR83;A0A0U1RQX3;F6T8Q0;B1ALG2;A0A0U1RR26;A0A0U1RRG6;B4DNT1;B1ALF6	1377;1319;1377;51;41;41;53;41;81;41;81;81;97;41;81;81;53;41;65;170;81;83	A0A0U1RQZ9	A0A0U1RQZ9	Probable global transcription activator SNF2L2	SMARCA2	EKAKKRRGRPPAEKLSPNPPKLTKQMNAIID	UID109	RPPAEKLsPNPPKLT
-1.16939	-0.857025	0.0287106	-1.49443	-1.26462	-0.323197	-0.300413	-1.09431	-0.875222	S	3	___1	ERK1,2 kinase substrate motif;GSK-3, ERK1, ERK2, CDK5 substrate motif;PKA kinase substrate motif;PKC kinase substrate motif;WW domain binding motif	+	HTP								+		1.01296	-0.911472	1.59801	-1.14859	0.558295	-0.389903	1	0.00275692	110.6	75.504	-0.46127	329	A0A0U1RQZ9;F6VDE0;P51531;A0A0U1RRJ8	329;329;329;37	A0A0U1RQZ9	A0A0U1RQZ9	Probable global transcription activator SNF2L2	SMARCA2	QPSPVLQLQQKQSRISPIQKPQGLDPVEILQ	UID110	QQKQSRIsPIQKPQG
NaN	NaN	NaN	-0.067833	0.178364	-0.209765	-0.214274	0.229465	0.425352	S	2	___1	Calmodulin-dependent protein kinase II substrate motif;Casein kinase II substrate motif;Chk1 kinase substrate motif;MDC1 BRCT domain binding motif;PKA kinase substrate motif;PKC kinase substrate motif;Plk1 PBD domain binding motif	+	CST;HTP										0.0259777	-0.0179548	0.165591	0.0808159	0.101454	0.107793	0.995328	0.000312147	174.46	116.58	-0.017197	114	H7C0E9;A0A0U1RRA6;B5MCU0;B5MCG9;Q9Y2K5;H0YIX9	114;339;363;349;349;219	H7C0E9	H7C0E9	R3H domain-containing protein 2	R3HDM2	DGSVRSMRPPVTKASSFSGISILTRGDSIGS	UID111	PPVTKAssFsGISIL
NaN	NaN	NaN	-0.823805	-0.889102	0.0905265	-0.734107	-0.905305	-0.192892	S	2	___1	Casein kinase II substrate motif;G protein-coupled receptor kinase 1 substrate motif	+	CST;HTP								+		1.21749	-0.811605	1.52311	-0.864555	0.10827	-0.051183	1	4.61502e-13	231.75	154.7	1.1583	129	A0A0U1RRM1;Q8WXI9;A0A0U1RRK3;A0A0U1RR34	129;129;129;129	A0A0U1RRM1	A0A0U1RRM1	Transcriptional repressor p66-beta	GATAD2B	PERGRLTPSPDIIVLSDNEASSPRSSSRMEE	UID114	sPDIIVLsDNEAssP
0.0458623	-0.474693	-0.599855	NaN	NaN	NaN	-0.271914	-0.418716	-0.0484868	S	2	___1	Casein kinase II substrate motif;ERK1,2 kinase substrate motif;G protein-coupled receptor kinase 1 substrate motif;GSK-3, ERK1, ERK2, CDK5 substrate motif;WW domain binding motif	+	CST;HTP								+		0.217259	-0.113026	1.39973	-0.446705	0.348089	-0.324171	0.998743	9.15131e-13	234.72	187.48	3.4006	470	A0A0U1RRM1;Q8WXI9;A0A0U1RR30	470;486;238	A0A0U1RRM1	A0A0U1RRM1	Transcriptional repressor p66-beta	GATAD2B	QEQEIEQRLQQQAALSPTTAPAVSSVSKQET	UID117	LQQQAALsPTtAPAV
-0.124629	0.153546	0.151339	NaN	NaN	NaN	-0.823064	0.174279	0.691177	S	2	___1	Calmodulin-dependent protein kinase II substrate motif;Chk1 kinase substrate motif;PAK2 kinase substrate motif;PKA kinase substrate motif;PKC kinase substrate motif	+	CST;HTP;LTP	+	molecular association, regulation; activity, inhibited	cell cycle regulation; apoptosis, altered; cytoskeletal reorganization	TUBA4A(DISRUPTS); TUBA1A(DISRUPTS); TUBB(DISRUPTS)				+		0.393265	-0.473847	1.39569	0.163912	0.440366	0.421258	1	1.90778e-05	171.85	132.81	-0.34868	16	A2A2D0;P16949	16;16	A2A2D0	A2A2D0	Stathmin	STMN1	MASSDIQVKELEKRASGQAFELILSPRSKES	UID118	kELEKRAsGQAFELI	CAMK2A;CAMK4;PKACA;CAMK2B;PAK1	Q9UQM7;Q16566;P17612;P00517;Q13554;Q13153
-0.0943718	0.0226164	0.142871	0.261832	-0.391512	0.736076	-0.0421597	0.207393	0.285106	S	2	___1	Casein kinase II substrate motif;ERK1,2 kinase substrate motif;Growth associated histone HI kinase substrate motif;GSK-3, ERK1, ERK2, CDK5 substrate motif;PKA kinase substrate motif;PKC kinase substrate motif;WW domain binding motif	+	CST;HTP;LTP	+	molecular association, regulation; activity, inhibited; phosphorylation	cell cycle regulation; cytoskeletal reorganization	TUBA1A(DISRUPTS); TUBB(DISRUPTS)						0.607115	-0.176015	0.818747	0.163947	0.789927	0.388018	1	9.69239e-15	220.72	220.72	-0.34868	25	A2A2D0;P16949	25;25	A2A2D0	A2A2D0	Stathmin	STMN1	ELEKRASGQAFELILSPRSKESVPEFPLSPP	UID119	QAFELILsPRskEsV	ERK1;CDK1;CDK2;P38D;PKCB	P27361;P06493;P24941;O15264;P05771
NaN	NaN	NaN	-0.599943	-1.06109	0.400396	-0.526888	-0.81208	-0.410562	S	2	___1	Casein kinase II substrate motif;Phosphorylase kinase substrate motif;PKA kinase substrate motif;PKC kinase substrate motif;Plk1 kinase substrate motif	+	CST;HTP										0.684891	-0.793989	1.02258	-0.706012	0.0034796	-0.00508298	1	0.00563179	112.13	69.73	0.020441	46	A2A2D0;P16949;E5RGX5;Q93045	46;46;69;80	A2A2D0	A2A2D0	Stathmin;Stathmin-2	STMN1;STMN2	SVPEFPLSPPKKKDLSLEEIQKKLEAAEERR	UID120	PPKKKDLsLEEIQkk;sPKKKDLsLEEIQkk
-1.13027	-0.617609	0.423417	-1.13119	-0.903954	-0.168129	-0.734347	0.159758	1.01128	S	2	___1	b-Adrenergic Receptor kinase substrate motif;b-Adrenergic Receptor kinase substrate motif;Casein kinase II substrate motif;Casein kinase II substrate motif;PKA kinase substrate motif;PKA kinase substrate motif									+			1.82119	-0.922857	0.532301	-0.529679	0.46761	0.42219	0.999999	0.00150309	139.74	91.741	0.37134	90	A6NMQ3;Q5T5H1;O43768;H3BTD3;H3BQ52;H3BMD8;P56211	90;83;67;46;21;81;62	A6NMQ3;H3BQ52	A6NMQ3	Alpha-endosulfine;cAMP-regulated phosphoprotein 19	ENSA;ARPP19	KEVLRMKSVEQKYFDSGDYNMAKAKMKNKQL;PEAASAEEQKQKYFDSGDYNMAKAKMKNKQL	UID129
-0.331826	0.0482362	0.33308	-0.539121	0.00115371	-0.532467	-0.10597	-0.0038861	0.00920381	S	2	___1	Casein kinase I substrate motif;Cdc2 kinase substrate motif;CDK kinase substrate motif;CDK1,2,4,6 kinase substrate motif;ERK1,2 kinase substrate motif;Growth associated histone HI kinase substrate motif;GSK-3, ERK1, ERK2, CDK5 substrate motif;WW domain binding motif	+	CST;HTP;LTP										0.558633	-0.145548	0.325813	-0.164924	0.0834448	-0.0633942	0.999999	7.98806e-05	157.09	118.51	0.22346	146	H7BZY0;A6NNK5;Q12888	146;1633;1678	H7BZY0	H7BZY0	Tumor suppressor p53-binding protein 1	TP53BP1	VLSGKRKLITSEEERSPAKRGRKSATVKPGR	UID130	ItsEEERsPAKRGRK	Chk1;CDK1	O14757;P06493
-0.454981	-0.656399	-0.223475	-0.411157	-0.47911	0.0912946	-0.480076	-0.73723	-0.209645	S	2	___1	Casein kinase II substrate motif;ERK1,2 kinase substrate motif;G protein-coupled receptor kinase 1 substrate motif;GSK3 kinase substrate motif;GSK-3, ERK1, ERK2, CDK5 substrate motif;WW domain binding motif	+	CST;HTP							+	+		3.51839	-0.471389	1.59273	-0.601595	0.417085	-0.113942	1	4.28786e-14	216.53	181.23	1.0314	65	E5RGQ4;E9PGW9;E7EV93;A6NNN6;E7ETA6;Q15154	65;65;65;65;65;65	E5RGQ4	E5RGQ4	Pericentriolar material 1 protein	PCM1	KKFGVESDKRVTNDISPESSPGVGRRRTKTP	UID131	kRVtNDIsPEssPGV
-0.465181	-0.273326	0.342896	-0.455277	-0.445735	0.0845174	-0.296226	-0.305895	-0.351884	S	3	___1	Casein kinase II substrate motif;ERK1,2 kinase substrate motif;G protein-coupled receptor kinase 1 substrate motif;GSK3 kinase substrate motif;GSK-3, ERK1, ERK2, CDK5 substrate motif;MDC1 BRCT domain binding motif;Plk1 PBD domain binding motif;WW domain binding motif	+	HTP							+	+		1.7659	-0.402381	1.59537	-0.344833	0.0397522	0.0251764	0.947874	1.43216e-05	130.52	95.086	-0.056859	775	H0YCW2;S4R3B3;H7C453;S4R3U7;H7BZ52;S4R3H3;S4R393;S4R410;A7E2V4	775;429;431;496;1154;1156;1123;1161;1156	H0YCW2	H0YCW2	Zinc finger SWIM domain-containing protein 8	ZSWIM8	MASIDSSAPETTSDSSPTLSRRPLRGGWAPT	UID133	PETTsDssPTLsRRP
-0.169956	-0.051459	0.0687396	-0.186656	-0.0739854	-0.121413	-0.0743195	-0.293695	-0.186196	S	2	___1	DNA dependent Protein kinase substrate motif;ERK1,2 kinase substrate motif;GSK-3, ERK1, ERK2, CDK5 substrate motif;WW domain binding motif	+	CST;HTP										1.09743	-0.106087	0.895629	-0.17727	0.390123	-0.0796233	1	6.46534e-14	219.85	216.53	0.24381	1141	A8MQ02;Q5TIG5;J3KN01;P55196	1141;1182;1189;1182	A8MQ02	A8MQ02	Afadin	MLLT4	RADHRSSPNVANQPPSPGGKSAYASGTTAKI	UID135	NVANQPPsPGGKsAy
NaN	NaN	NaN	-0.0554863	0.119688	-0.135929	0.0905825	0.024887	-0.0220388	S	2	___1	Casein kinase II substrate motif;G protein-coupled receptor kinase 1 substrate motif	+	CST;HTP										1.05767	0.105135	0.114403	-0.0152996	0.400475	-0.0789838	1	2.00871e-100	364.38	304.63	0.96652	149	A8MXB7;Q9Y343	149;116	A8MXB7	A8MXB7	Sorting nexin-24	SNX24	NVRHLPSLPKAESCGSFDETESEESSKLSHQ	UID137	PKAEsCGsFDEtEsE
-0.596994	-0.0872582	0.412619	-0.0474428	-0.358491	0.377594	-0.2472	0.0430645	0.320427	S	2	___1	14-3-3 domain binding motif;AMP-activated protein kinase substrate motif;Calmodulin-dependent protein kinase I substrate motif;Calmodulin-dependent protein kinase II alpha substrate motif;Calmodulin-dependent protein kinase II substrate motif;Calmodulin-dependent protein kinase IV substrate motif;Chk1 kinase substrate motif;MDC1 BRCT domain binding motif;Phosphorylase kinase substrate motif;PKA k…	+	CST;HTP;LTP	+	molecular association, regulation		14-3-3 beta(INDUCES)		mutation of this site prevents 14-3-3 binding (pan-14-3-3 antibody)			+	1.21961	-0.400895	0.291337	-0.0305455	2.28184	0.370213	0.995166	0.000152192	155.33	97.543	0.39752	443	A8MZ87;Q9H0B6	443;582	A8MZ87	A8MZ87	Kinesin light chain 2	KLC2	GTPQEPPNPRMKRASSLNFLNKSVEEPTQVG	UID138	PRMKRAssLNFLNKs	AMPKA1	Q13131
-0.806291	-0.467713	0.309642	-0.771889	-0.297112	-0.499374	-0.906683	-0.519011	0.341758	S	3	___1	DNA dependent Protein kinase substrate motif;ERK1,2 kinase substrate motif;G protein-coupled receptor kinase 1 substrate motif;GSK3 kinase substrate motif;GSK-3, ERK1, ERK2, CDK5 substrate motif;WW domain binding motif	+	CST;HTP;LTP								+		1.14891	-0.670029	1.60607	-0.586204	0.0600445	0.0506754	1	4.35666e-09	178.22	142.47	1.0452	778	A9Z1X7;E9PCT1;Q8IYB3	778;768;769	A9Z1X7	A9Z1X7	Serine/arginine repetitive matrix protein 1	SRRM1	SGSPEPAAKKPPAPPSPVQSQSPSTNWSPAV	UID141	KKPPAPPsPVQsQsP	CDK2	P24941
-0.427227	0.0186342	0.445727	0.0513026	0.0143553	0.113021	-0.358565	-0.145334	0.232415	S	2	___1	Casein kinase II substrate motif;G protein-coupled receptor kinase 1 substrate motif;PKA kinase substrate motif	+	CST;HTP										0.695237	-0.257145	0.142908	-0.0251324	0.945196	0.263721	1	2.57693e-16	214.89	181.35	-0.33162	458	A9Z1X7;E9PCT1;Q8IYB3;M0R088	458;462;463;422	A9Z1X7	A9Z1X7	Serine/arginine repetitive matrix protein 1	SRRM1	RESPSPAPKPRKVELSESEEDKGGKMAAADS	UID145	KPRKVELsEsEEDKG
0.0550568	-0.0435419	-0.109437	0.0661237	0.0630887	-0.00259445	0.00331442	-0.0449402	-0.0729986	S	2	___1	14-3-3 domain binding motif;Calmodulin-dependent protein kinase II substrate motif;ERK1,2 kinase substrate motif;GSK-3, ERK1, ERK2, CDK5 substrate motif;PAK2 kinase substrate motif;PKA kinase substrate motif;PKC epsilon kinase substrate motif;PKC kinase substrate motif;WW domain binding motif	+	CST;HTP										0.787317	0.0404867	0.0664085	-0.00745278	0.725637	-0.0616766	1	2.99196e-05	163.66	89.49	-0.03135	606	A9Z1X7;E9PCT1;Q8IYB3;M0R088	606;596;597;570	A9Z1X7	A9Z1X7	Serine/arginine repetitive matrix protein 1	SRRM1	PSPPPRRRSPSPRRYSPPIQRRYSPSPPPKR	UID150	sPsPRRysPPIQRRy
-0.647151	-0.666622	0.212756	-1.10995	-0.839364	-0.350837	NaN	NaN	NaN	S	2	___1	Casein kinase II substrate motif;ERK1,2 kinase substrate motif;GSK-3, ERK1, ERK2, CDK5 substrate motif;WW domain binding motif	+	CST;HTP										1.08691	-0.743257	0.807758	-0.888286	0.0720957	-0.0690403	0.999808	0.00181397	131.32	45.787	-0.034206	189	B0QY16;Q6ICG6	189;304	B0QY16	B0QY16	Uncharacterized protein KIAA0930	KIAA0930	STPPTPERNNRPAFFSPSLKRKVPRNRIAEM	UID153	NNRPAFFsPsLKRKV
NaN	NaN	NaN	0.393636	-0.757818	1.20753	-0.641964	-0.0699364	0.520347	S	2	___1	MAPKAPK2 kinase substrate motif;PKA kinase substrate motif;PKC kinase substrate motif	+	CST;HTP;LTP	+	activity, induced	cell motility, induced; cell growth, induced;exocytosis, induced			GEF;dopamine release				1.27926	-0.699891	0.213292	0.16185	0.618026	0.863937	1	0.00532443	112.94	88.716	0.04087	34	F6SJA5;E7EUY6;E9PDQ5;B1ALK7;Q15052;Q14155	34;340;262;340;488;518	F6SJA5	F6SJA5	Rho guanine nucleotide exchange factor 6;Rho guanine nucleotide exchange factor 7	ARHGEF7;ARHGEF6	LFPNVLLMLSASPRMSGFIYQGKLPTTGMTI	UID155	LSASPRMsGFIyQGK;LSASPRMsGFIYQGK	PKCT;PKCG	Q04759;P05129
-0.39068	-0.65872	-0.206063	-0.565012	-0.579491	0.0969617	-0.364403	-0.533034	-0.203253	S	2	___1	14-3-3 domain binding motif;AMP-activated protein kinase substrate motif;Calmodulin-dependent protein kinase I substrate motif;Calmodulin-dependent protein kinase II substrate motif;Calmodulin-dependent protein kinase IV substrate motif;Chk1 kinase substrate motif;PKA kinase substrate motif;PKC kinase substrate motif;ZIP kinase substrate motif	+	CST;HTP;LTP	+	protein stabilization; molecular association, regulation		14-3-3 beta(INDUCES)			+	+		1.64952	-0.444858	2.38489	-0.585588	0.388058	-0.104118	1	0.0034509	120.27	36.625	-0.53605	14	F5H672;F5H5N2;B4DNC9;B3KQ30;Q9H1K1	14;14;14;14;14	F5H672	F5H672	Iron-sulfur cluster assembly enzyme ISCU, mitochondrial	ISCU	__MAAAGAFRLRRAASALLLRSPRLPARELS	UID156	FRLRRAAsALLLRsP	mTOR	P42345
-0.30768	0.0280033	0.264476	NaN	NaN	NaN	0.166844	-0.0675306	-0.277132	S	2	___1	Casein kinase II substrate motif;Pyruvate dehydrogenase kinase substrate motif	+	CST;HTP;LTP										0.088136	-0.070418	0.124793	-0.0197636	0.00650769	-0.00632772	0.999999	6.0438e-40	292.2	244.47	-0.99836	844	B3KXX3;Q9UHW9	844;1032	B3KXX3	B3KXX3	Solute carrier family 12 member 6	SLC12A6	LVKDRNSMLRLTSIGSDEDEETETYQEKVHM	UID157	LRLtsIGsDEDEETE
-1.07856	-1.32909	-0.29221	-1.45166	-1.28951	-0.0641931	-1.16408	-1.37172	-0.0509956	S	2	___1	Casein kinase II substrate motif;DNA dependent Protein kinase substrate motif;MAPKAPK2 kinase substrate motif;Pyruvate dehydrogenase kinase substrate motif	+	HTP;LTP							+	+		2.56928	-1.17738	3.17198	-1.38416	0.647847	-0.1358	0.999989	0.00131029	123.86	81.142	-0.016089	6	B4DHN5;E9PBU7;O00560	6;6;6	B4DHN5	B4DHN5	Syntenin-1	SDCBP	__________MSLYPSLEDLKVDKVIQAQTA	UID158	__MsLyPsLEDLKVD	ULK1	O75385
0.362554	0.143785	-0.314912	-0.0342933	0.382501	-0.330444	0.257373	-0.0610292	-0.302315	S	2	___1	Casein kinase II substrate motif	+	CST;HTP;LTP	+	activity, induced; molecular association, regulation		SMN(INDUCES)		possible SMN oligomerization	+		+	1.87856	0.334143	0.0835254	0.0161542	3.17882	-0.31589	0.999812	2.13072e-78	348.4	281.46	-0.074269	28	B4DP61;E7EQZ4;Q16637	28;28;28	B4DP61	B4DP61	Survival motor neuron protein	SMN2;SMN1	PEQEDSVLFRRGTGQSDDSDIWDDTALIKAY	UID159	FRRGtGQsDDsDIWD
-0.0794018	-0.187987	-0.053359	0.0176369	0.0203421	0.0259259	-0.0688768	0.304394	0.335026	S	2	___1	ERK1,2 kinase substrate motif;G protein-coupled receptor kinase 1 substrate motif;GSK3 kinase substrate motif;GSK-3, ERK1, ERK2, CDK5 substrate motif;WW domain binding motif												0.508517	-0.0426455	0.105715	0.0446816	0.320531	0.102531	1	2.70165e-09	203.53	157.12	0.41823	4	B4DR80	4	B4DR80	B4DR80		STK24	____________MAHSPVQSGLPGMQNLKAD	UID161
-0.464604	-0.263906	0.159758	-0.507644	-0.20146	-0.29772	-0.398342	-0.283281	0.225645	S	2	___1	b-Adrenergic Receptor kinase substrate motif;Casein kinase I substrate motif;Casein kinase II substrate motif;Pyruvate dehydrogenase kinase substrate motif	+	CST;HTP;LTP							+	+		1.33542	-0.354802	1.33638	-0.351611	0.0577933	0.0292279	1	2.26494e-20	256.33	184.44	0.41318	178	B5MCX3;Q15019;H7C2Y0	178;218;73	B5MCX3	B5MCX3	Septin-2	2002-09-01	IEEHNIKIYHLPDAESDEDEDFKEQTRLLKA	UID165	yHLPDAEsDEDEDFK	CK2A1	P68400
-0.181918	-0.860557	-0.489018	-0.788091	-0.62997	-0.0695647	-0.396802	-0.836295	-0.391058	S	2	___1	Casein kinase II substrate motif;G protein-coupled receptor kinase 1 substrate motif	+	HTP								+		1.04822	-0.402897	3.18021	-0.828314	0.886972	-0.316547	1	2.5671e-15	232.62	165.32	0.15134	2	B8ZZJ0;B9A032;B8ZZN6;P63165	2;2;2;2	B8ZZJ0	B8ZZJ0	Small ubiquitin-related modifier 1	SUMO1	______________MSDQEAKPSTEDLGDKK	UID169	______MsDQEAkPs
-0.296067	-0.143309	0.135798	-0.234109	-0.281632	0.0548717	-0.223121	-0.227912	0.11836	S	2	___1		+	CST;HTP;LTP							+	+		2.16065	-0.26694	1.68982	-0.201777	1.27956	0.10301	1	1.6791e-29	261.45	212	0.39146	2	B8ZZQ6;P06454	2;2	B8ZZQ6	B8ZZQ6	Prothymosin alpha;Prothymosin alpha, N-terminally processed;Thymosin alpha-1	PTMA	______________MSDAAVDTSSEITTKDL	UID170	______MsDAAVdts
-0.00452274	-0.565033	-0.371945	NaN	NaN	NaN	0.281669	-0.30276	-0.339984	S	2	___1	ERK1,2 kinase substrate motif;G protein-coupled receptor kinase 1 substrate motif;GSK-3, ERK1, ERK2, CDK5 substrate motif;WW domain binding motif	+	CST;HTP									+	0.292241	0.138573	0.72851	-0.433896	1.54423	-0.355965	0.999983	1.95007e-09	201.72	167.97	0.33233	94	B8ZZU6;E9PBF9;P15336;E9PEK8;H7C2N6;C9JCI8	94;112;112;112;101;54	B8ZZU6	B8ZZU6	Cyclic AMP-dependent transcription factor ATF-2	ATF2	KKASEDDIKKMPLDLSPLATPIIRSKIEEPS	UID172	kKMPLDLsPLAtPII
-0.456108	-0.444498	-0.0142664	-0.538094	-0.29573	-0.285225	-0.342031	-0.445067	-0.0796	S	2	___1	Casein kinase I substrate motif;Cdc2 kinase substrate motif;CDK kinase substrate motif;CDK1,2,4,6 kinase substrate motif;ERK1,2 kinase substrate motif;GSK-3, ERK1, ERK2, CDK5 substrate motif;WW domain binding motif	+	HTP							+	+		1.77842	-0.364623	2.37214	-0.475887	0.582121	-0.126364	1	0.00367478	109.16	88.322	0.23115	7	B9A053;Q9C0J8	7;7	B9A053	B9A053	pre-mRNA 3' end processing protein WDR33	WDR33	_________MATEIGSPPRFFHMPRFQHQAP	UID174	_MATEIGsPPrFFHM
-0.68404	-0.740119	-0.0880094	-0.763367	-0.49074	-0.222557	-0.54905	-0.54017	0.0805212	S	2	___1	BARD1 BRCT domain binding motif;Casein kinase II substrate motif;PKA kinase substrate motif	+	CST;HTP							+	+		2.00967	-0.57461	1.97296	-0.681218	0.32421	-0.0766818	0.99813	0.000373082	148.13	101.42	0.077219	169	C9J0A7;Q9UQN3	169;199	C9J0A7	C9J0A7	Charged multivesicular body protein 2b	CHMP2B	AARSLPSASTSKATISDEEIERQLKALGVD_	UID177	STsKAtIsDEEIERQ
-0.705476	-0.460092	0.167358	-0.78595	-0.679804	0.0239296	-0.729603	-0.540652	0.193961	S	2	___1	ERK1,2 kinase substrate motif;G protein-coupled receptor kinase 1 substrate motif;Growth associated histone HI kinase substrate motif;GSK-3, ERK1, ERK2, CDK5 substrate motif;WW domain binding motif	+	CST;HTP							+	+		3.38121	-0.704961	1.58469	-0.595565	0.867928	0.128416	0.999999	2.16942e-10	213	149.03	0.21243	49	H7C184;C9J7T7;C9JE98;C9J0Q5;C9JFD3;Q9Y618	49;1806;2248;2248;2258;2269	H7C184	H7C184	Nuclear receptor corepressor 2	NCOR2	YRDGEQTEPSRMGSKSPGNTSQPPAFFSKLT	UID178	PSRMGsKsPGNtsQP
-0.728861	-0.199636	0.411318	-0.148129	-0.439774	0.438698	-0.304558	0.0413831	0.365021	S	2	___1	Casein kinase II substrate motif;MAPKAPK2 kinase substrate motif											+	1.22745	-0.491065	0.525658	-0.102127	2.55184	0.405012	0.997547	1.0917e-29	262.98	262.98	1.113	106	C9JA93	106	C9JA93	C9JA93		TBC1D15	KRTLLVNCQNKSLSQSFENLLDEPAYGLIQK	UID180
-0.224098	-0.357363	-0.0845174	-0.169534	-0.0655816	-0.0729976	0.0842003	-0.361194	-0.146994	S	3	___1	Casein kinase II substrate motif;PKA kinase substrate motif;PKC kinase substrate motif;Pyruvate dehydrogenase kinase substrate motif										+	+	0.282286	-0.0684932	1.36901	-0.29603	1.32191	-0.101503	0.999998	0.000650732	111.88	89.076	0.47556	2	C9JEL3	2	C9JEL3	C9JEL3		EIF4E2	______________MSLKDDDSGDHDQNEEN	UID182
0.0673633	0.146786	0.0353423	-0.192629	0.0263043	-0.209391	0.0861043	0.135666	-0.0501588	S	3	___1	ATM kinase substrate motif;Casein kinase II substrate motif;DNA dependent Protein kinase substrate motif;G protein-coupled receptor kinase 1 substrate motif	+	HTP										1.11378	0.059924	0.0898129	0.0299411	0.390679	-0.0747359	0.822328	2.09358e-25	254.36	211.06	-0.033966	113	C9JFK9;O95817	113;171	C9JFK9	C9JFK9	BAG family molecular chaperone regulator 3	BAG3	AAAAAQPPASHGPERSQSPAASDCSSSSSSA	UID183	ASHGPERsQsPAAsD
-0.0295145	-0.126943	-0.135364	-0.164448	0.0619835	-0.175301	-0.067455	0.087327	0.152118	S	2	___1	14-3-3 domain binding motif;Calmodulin-dependent protein kinase II substrate motif;ERK1,2 kinase substrate motif;G protein-coupled receptor kinase 1 substrate motif;GSK3 kinase substrate motif;GSK-3, ERK1, ERK2, CDK5 substrate motif;PKA kinase substrate motif;PKC kinase substrate motif;WW domain binding motif	+	HTP										0.102302	-0.011662	0.321308	-0.0680212	0.180903	-0.0528489	0.764471	6.26775e-32	267.24	217.92	0.90526	115	C9JFK9;O95817	115;173	C9JFK9	C9JFK9	BAG family molecular chaperone regulator 3	BAG3	AAAQPPASHGPERSQSPAASDCSSSSSSASL	UID184	HGPERsQsPAAsDCs
-0.0346479	0.0103502	0.0749164	0.00388999	0.09815	0.0206038	-0.0464293	-0.101676	-0.153029	S	2	___1	14-3-3 domain binding motif;Calmodulin-dependent protein kinase II substrate motif;Casein kinase II substrate motif;G protein-coupled receptor kinase 1 substrate motif;GSK3 kinase substrate motif;MAPKAPK2 kinase substrate motif;PAK2 kinase substrate motif;PKA kinase substrate motif;PKC epsilon kinase substrate motif;PKC kinase substrate motif	+	CST;HTP;LTP										0.0392851	0.00569096	0.295489	-0.0291451	0.0933755	-0.0191697	0.99992	2.56122e-51	300.03	239.82	1.1181	96	C9JSU1;Q9Y608	96;328	C9JSU1	C9JSU1	Leucine-rich repeat flightless-interacting protein 2	LRRFIP2	ASATTPLSGNSSRRGSGDTSSLIDPDTSLSE	UID185	GNssRRGsGDtSsLI
-0.00459512	0.0394191	-0.15388	NaN	NaN	NaN	-0.0737121	-0.122978	-0.0601716	S	2	___1	Casein kinase II substrate motif;G protein-coupled receptor kinase 1 substrate motif;GSK3 kinase substrate motif	+	CST;HTP										0.336898	-0.0391536	0.156472	-0.0417796	0.58054	-0.107026	0.994092	8.79628e-06	179.59	134.37	0.47156	88	C9JSU1;Q9Y608	88;320	C9JSU1	C9JSU1	Leucine-rich repeat flightless-interacting protein 2	LRRFIP2	TRPSSRNSASATTPLSGNSSRRGSGDTSSLI	UID186	ASATtPLsGNssRRG
-0.809347	-0.817206	0.164786	-0.663511	-0.576755	0.0134508	-0.455989	-0.049233	0.557974	S	2	___1	b-Adrenergic Receptor kinase substrate motif;Casein kinase II substrate motif;ERK1,2 kinase substrate motif;G protein-coupled receptor kinase 1 substrate motif;Growth associated histone HI kinase substrate motif;GSK3 kinase substrate motif;GSK-3, ERK1, ERK2, CDK5 substrate motif;PKA kinase substrate motif;PKC kinase substrate motif;WW domain binding motif	+	CST;HTP							+			1.56298	-0.614031	0.791075	-0.509983	0.569259	0.245404	0.994079	3.46847e-10	213.36	213.36	0.38391	34	C9JXI1;C9JVP0;Q9UPW0	34;189;223	C9JXI1	C9JXI1	Forkhead box protein J3	FOXJ3	TNKVTLYNTDQDGSDSPRSSLNNSLSDQSLA	UID187	tDQDGsDsPRSSLNN
-1.36635	0.172872	1.39791	0.355693	-0.921226	1.24369	-0.87644	0.559443	1.25641	S	2	___1	Casein kinase II substrate motif	+	CST;HTP							+		+	1.67194	-1.05467	1.08026	0.362669	2.84051	1.29934	0.999992	0.00177679	129.74	59.33	0.85302	26	E9PKY0;C9JZR2;O60716	26;349;349	E9PKY0	E9PKY0	Catenin delta-1	CTNND1	YYWAPLAQHERGSLASLDSLRKGGPPPPNWR	UID189	HERGsLAsLDsLRkG
NaN	NaN	NaN	0.0508847	0.133958	-0.0784732	0.0518593	0.00891703	0.0103502	S	2	___1	14-3-3 domain binding motif;Calmodulin-dependent protein kinase II substrate motif;Calmodulin-dependent protein kinase IV substrate motif;Chk1 kinase substrate motif;ERK1,2 kinase substrate motif;GSK-3, ERK1, ERK2, CDK5 substrate motif;MDC1 BRCT domain binding motif;PKA kinase substrate motif;PKC kinase substrate motif;Plk1 PBD domain binding motif;WW domain binding motif	+	CST;HTP;LTP	+	molecular association, regulation	cytoskeletal reorganization	EB3(INDUCES); ACTB(INDUCES)		regulates F-actin bundling, relieves the intramolecular inhibition of F-actin bundling, bound to F-actin bundles in filopodia, important for neuritogenesis, iimportant for microtubule? F-actin interactions.				0.57699	0.0929087	0.409425	0.0299009	0.23397	-0.0340615	0.994391	0.00342139	120.45	53.885	0.65541	141	D6R9W4;Q16643;D6RCR4	141;142;79	D6R9W4	D6R9W4	Drebrin	DBN1	GAIGQRLSNGLARLSSPVLHRLRLREDENAE	UID191	NGLARLssPVLHRLR	CDK5	Q00535
-0.641514	0.172103	0.771632	0.219711	-0.448213	0.742217	-0.395435	0.520447	0.895768	S	2	___1	14-3-3 domain binding motif;Calmodulin-dependent protein kinase I substrate motif;Calmodulin-dependent protein kinase II substrate motif;Calmodulin-dependent protein kinase IV substrate motif;Casein kinase II substrate motif;Chk1 kinase substrate motif;PKA kinase substrate motif;PKC kinase substrate motif;Pyruvate dehydrogenase kinase substrate motif	+	CST;HTP							+		+	1.6561	-0.495054	0.966014	0.304087	2.4667	0.803206	0.998924	6.22351e-14	219.01	162.71	-0.029197	370	E3W994;J3KR49;O75122;A0A0U1RQI6;E7ERI8;E7EW49;B3KR06;E7ENG2	370;370;370;376;603;604;376;380	E3W994	E3W994	CLIP-associating protein 2	CLASP2	SSKASSLPGSLQRSRSDIDVNAAAGAKAHHA	UID194	GsLQRsRsDIDVNAA
-0.517482	0.0835197	0.485324	0.259182	-0.370415	0.596863	-0.690987	0.298658	0.801655	S	2	___1	Casein kinase II substrate motif	+	CST;HTP							+		+	1.52844	-0.526295	1.0767	0.213787	1.67624	0.627947	0.99986	1.22805e-50	301.93	252.44	1.0434	575	E3W994;J3KR49;O75122	575;596;596	E3W994	E3W994	CLIP-associating protein 2	CLASP2	RLSSSVSAMRVLNTGSDVEEAVADALKKPAR	UID195	MRVLNtGsDVEEAVA
-0.589789	-0.604389	-0.16707	NaN	NaN	NaN	-0.184457	-0.23011	-0.0437054	S	2	___1	14-3-3 domain binding motif;Calmodulin-dependent protein kinase I substrate motif;Calmodulin-dependent protein kinase II substrate motif;Calmodulin-dependent protein kinase IV substrate motif;Casein kinase II substrate motif;Chk1 kinase substrate motif;DNA dependent Protein kinase substrate motif;PKA kinase substrate motif;PKC kinase substrate motif	+	CST;HTP										0.512817	-0.387123	0.571207	-0.417249	0.472228	-0.105387	0.909437	0.00112234	150.51	115.07	-0.2569	29	J3QLT3;E7ENF8;Q15311	29;29;29	J3QLT3	J3QLT3	RalA-binding protein 1	RALBP1	EHRRVEHGSGLTRTPSSEEISPTKFPGLYRT	UID197	SGLtRtPssEEIsPt
0.275722	0.187134	-0.146994	0.351628	0.0931545	0.197435	0.158079	0.0596321	-0.0613454	S	2	___1	ERK1,2 kinase substrate motif;Growth associated histone HI kinase substrate motif;GSK-3, ERK1, ERK2, CDK5 substrate motif;WW domain binding motif	+	CST;HTP										1.08943	0.175652	0.847052	0.199465	0.0109152	-0.00363511	1	0.00146452	131.79	76.71	0.37658	298	G3V1Q4;E7ES33;E7EPK1;Q16181;A0A0U1RRM2	298;314;334;334;29	G3V1Q4	G3V1Q4	Septin-7	2007-09-01	YNGVDNNKNKGQLTKSPLAQMEEERREHVAK	UID198	NKGQLtksPLAQMEE
-0.184326	-0.130997	0.0257376	-0.1274	0.0797024	-0.21014	-0.097363	-0.0617217	-0.0611948	S	2	___1	Casein kinase II substrate motif;Cdc2 kinase substrate motif;CDK kinase substrate motif;CDK1,2,4,6 kinase substrate motif;ERK1,2 kinase substrate motif;G protein-coupled receptor kinase 1 substrate motif;GSK-3, ERK1, ERK2, CDK5 substrate motif;WW domain binding motif	+	CST;HTP								+		0.321055	-0.0673289	1.37927	-0.106706	0.447847	-0.0818656	0.999491	0.000152192	155.33	95.404	0.11752	199	H3BP01;E7ERS3;Q86VM9	199;558;534	H3BP01	H3BP01	Zinc finger CCCH domain-containing protein 18	ZC3H18	WRRSKSPKKKLGVSVSPSRARRRRKTSASSA	UID200	KKLGVsVsPsRARRR
-1.55491	-1.3665	0.120617	-1.43152	-1.46387	0.104961	-1.2887	-1.14845	0.117695	S	2	___1	14-3-3 domain binding motif;AMP-activated protein kinase substrate motif;Calmodulin-dependent protein kinase II substrate motif;DNA dependent Protein kinase substrate motif;ERK1,2 kinase substrate motif;GSK-3, ERK1, ERK2, CDK5 substrate motif;HMGCoA Reductase kinase substrate motif;PKA kinase substrate motif;PKC kinase substrate motif;WW domain binding motif	+	CST;HTP							+	+	+	2.53064	-1.43583	2.37594	-1.31549	2.75456	0.114425	0.999992	0.000683401	143.37	60.086	0.2425	757	E7ESG2;Q9HAW4	757;810	E7ESG2	E7ESG2	Claspin	CLSPN	RGTSFFPTAGGFRSPSPGLFRASLVSSASKS	UID202	AGGFRsPsPGLFRAS
-0.278286	-0.665066	-0.490456	NaN	NaN	NaN	-0.0699061	-0.978066	-1.24366	S	2	___1	b-Adrenergic Receptor kinase substrate motif;Casein kinase II substrate motif;G protein-coupled receptor kinase 1 substrate motif;GSK3 kinase substrate motif;MAPKAPK2 kinase substrate motif;PKA kinase substrate motif;PKC kinase substrate motif;Pyruvate dehydrogenase kinase substrate motif	+	CST;HTP										0.464299	-0.174096	0.92142	-0.821566	0.583592	-0.867058	0.989372	1.07155e-09	198.37	123.67	-0.2595	63	E7ET15;O15042;U3KPT1;C9JDJ7;C9J5L1;E7EW00;H0Y8D9	63;63;43;33;63;63;65	E7ET15	E7ET15	U2 snRNP-associated SURP motif-containing protein	U2SURP	KSPRKHNYRNESARESLCDSPHQNLSRPLLE	UID203	RNEsAREsLCDsPHQ
-0.0503231	0.0265876	0.0333701	-0.37707	-0.177441	-0.077243	-0.272541	-0.178306	0.0227584	S	2	___1	14-3-3 domain binding motif;Calmodulin-dependent protein kinase II alpha substrate motif;Calmodulin-dependent protein kinase II substrate motif;Calmodulin-dependent protein kinase IV substrate motif;Casein kinase II substrate motif;Chk1 kinase substrate motif;Doublecortin kinase-1 kinase substrate motif;G protein-coupled receptor kinase 1 substrate motif;Phosphorylase kinase substrate motif;PKA k…	+	CST;HTP										0.912727	-0.166769	0.56938	-0.176263	0.0654271	-0.00703815	0.999937	7.67509e-10	202.92	140.22	0.2423	248	E7EUL7;E9PHV5;P28290	248;739;739	E7EUL7	E7EUL7	Sperm-specific antigen 2	SSFA2	RYLFAKAGYPLRRSQSLPTTLLSPVRVVSSV	UID204	yPLRRsQsLPttLLs
NaN	NaN	NaN	-0.293377	0.0489337	-0.366364	-0.301835	0.518837	0.770279	S	2	___1	14-3-3 domain binding motif;Calmodulin-dependent protein kinase II substrate motif;Casein kinase II substrate motif;PKA kinase substrate motif;PKC kinase substrate motif	+	CST;HTP;LTP										0.220173	-0.126451	0.0821679	0.11273	0.106442	0.201958	0.999796	0.00832266	118.61	64.121	0.31005	1024	E7EX73;E9PGM1;E7EUU4;Q04637;A0A0A0MR52	1024;1101;1148;1187;988	E7EX73	E7EX73	Eukaryotic translation initiation factor 4 gamma 1	EIF4G1	DRLDRARTPATKRSFSKEVEERSRERPSQPE	UID206	PATKRsFskEVEERs
-0.466018	-0.0480989	0.29772	0.365581	-0.358843	0.560302	NaN	NaN	NaN	S	3	___1	Casein kinase I substrate motif;Casein kinase II substrate motif;G protein-coupled receptor kinase 1 substrate motif	+	HTP;LTP										1.08483	-0.41243	0.234122	0.158741	0.72339	0.429011	0.999896	0.00348529	96.371	48.4	0.049196	1031	E7EX73;E9PGM1;E7EUU4;Q04637;A0A0A0MR52	1031;1108;1155;1194;995	E7EX73	E7EX73	Eukaryotic translation initiation factor 4 gamma 1	EIF4G1	TPATKRSFSKEVEERSRERPSQPEGLRKAAS	UID207	skEVEERsRERPsQP
-0.697102	-0.0425311	0.614663	0.218595	-0.395549	0.683205	-0.886753	0.74932	1.56204	S	2	___1	Phosphorylase kinase substrate motif;PKA kinase substrate motif;PKC kinase substrate motif	+	CST;HTP							+			1.3574	-0.659801	0.499575	0.308461	1.05097	0.953301	1	0.00175904	144.17	110.43	0.71913	401	H0Y2V1;H7C4C5;F8W9U4;E7EVA0;P27816	401;415;766;2218;1073	H0Y2V1	H0Y2V1	Microtubule-associated protein;Microtubule-associated protein 4	MAP4	SQKLNFKEKAQAKVGSLDNVGHLPAGGAVKI	UID208	KAQAKVGsLDNVGHL
-0.000634928	0.278342	0.339251	NaN	NaN	NaN	-0.135095	0.0619835	0.059909	S	2	___1	AMP-activated protein kinase substrate motif;Calmodulin-dependent protein kinase II substrate motif;Casein kinase II substrate motif;Chk1 kinase substrate motif;PAK2 kinase substrate motif;PKA kinase substrate motif;PKC kinase substrate motif	+	CST;HTP;LTP										0.303637	-0.0678648	0.443085	0.170163	0.410357	0.19958	1	0.0050192	101.01	32.837	-0.25904	101	H0YJU9;H0YJL0;H0YJT3;H0YG16;G5E9S8;G3V2E7;F8W6L3;G3V3H3;G3V5R9;E7EVH7;Q07866;H0YGB8	101;120;97;152;519;521;546;521;521;693;521;21	H0YJU9	H0YJU9	Kinesin light chain 1	KLC1	VAEVLNDPENMEKRRSRESLNVDVVKYESGP	UID209	ENMEkRRsREsLNVD	AMPKA1	Q13131
0.315218	0.501923	0.0901759	0.27739	0.284159	0.0893441	0.144829	0.289244	0.227741	S	3	___1	Casein kinase I substrate motif;Casein kinase II substrate motif;ERK1,2 kinase substrate motif;GSK-3, ERK1, ERK2, CDK5 substrate motif;WW domain binding motif	+	CST;HTP							+	+		1.37854	0.248069	1.40364	0.356186	1.00799	0.135754	0.952446	0.00162832	113.28	77.955	0.90856	464	E7EX17;P23588	464;459	E7EX17	E7EX17	Eukaryotic translation initiation factor 4B	EIF4B	KSLENETLNKEEDCHSPTSKPPKPDQPLKVM	UID214	NKEEDCHsPtsKPPK
0.109695	0.0313951	-0.15946	0.119688	0.0340749	0.0951267	0.0712136	0.0207689	-0.142465	S	3	___1	b-Adrenergic Receptor kinase substrate motif;BARD1 BRCT domain binding motif;Casein kinase II substrate motif;G protein-coupled receptor kinase 1 substrate motif	+	CST;HTP										1.08828	0.0716611	0.679416	0.0572841	0.309943	-0.0689328	0.998008	3.34804e-08	123.31	90.332	0.31663	87	F8VZJ2;H0YHX9;Q13765;E9PAV3;F8W0W4	87;164;166;2029;166	F8VZJ2	F8VZJ2	Nascent polypeptide-associated complex subunit alpha;Nascent polypeptide-associated complex subunit alpha, muscle-specific form	NACA	SNIQENTQTPTVQEESEEEEVDETGVEVKDI	UID215	tPtVQEEsEEEEVDE
0.327917	0.450063	0.27274	0.527871	0.245252	0.394487	0.416515	0.479334	0.177854	S	2	___1	Casein kinase II substrate motif;ERK1,2 kinase substrate motif;G protein-coupled receptor kinase 1 substrate motif;GSK-3, ERK1, ERK2, CDK5 substrate motif;WW domain binding motif	+	CST;HTP;LTP							+	+	+	1.66277	0.329895	2.6626	0.485756	1.33596	0.281693	0.999999	1.07099e-05	180.93	111.27	0.13749	104	E9PCY7;G8JLB6;P31943;P55795;E5RGH4;E5RGV0;D6RIU0;D6RBM0;E7EQJ0;D6RAM1;H0YAQ2;D6R9T0;D6RFM3;D6RIT2;D6RDU3;D6RJ04;D6RIH9	104;104;104;104;27;52;104;104;104;104;51;104;104;104;104;104;104	E9PCY7	E9PCY7	Heterogeneous nuclear ribonucleoprotein H;Heterogeneous nuclear ribonucleoprotein H, N-terminally processed;Heterogeneous nuclear ribonucleoprotein H2	HNRNPH1;HNRNPH2	NNVEMDWVLKHTGPNSPDTANDGFVRLRGLP	UID216	LkHtGPNsPDtANDG	CDK2	P24941
-0.154105	-0.0124026	0.107286	0.212383	0.306845	-0.0561673	0.0582473	0.0546401	-0.154923	S	2	___1	b-Adrenergic Receptor kinase substrate motif;Casein kinase II substrate motif;PKA kinase substrate motif												0.186929	0.0703294	0.480529	0.0848733	0.157879	-0.0346015	0.99997	4.17546e-79	351.02	313.33	-0.57763	475	E9PDH4	475	E9PDH4	E9PDH4		PIKFYVE	GHSEPSWFKDIKFDDSDTEQIAEEGDDNLAK	UID217
-0.615442	-0.221035	0.526369	-0.193288	-0.487055	0.301177	-0.383285	-0.309467	-0.197534	S	2	___1	14-3-3 domain binding motif;Calmodulin-dependent protein kinase II substrate motif;G protein-coupled receptor kinase 1 substrate motif;PKA kinase substrate motif;PKC kinase substrate motif	+	CST;HTP;LTP	+	molecular association, regulation; enzymatic activity, induced	cell growth, induced	14-3-3 theta(INDUCES); 14-3-3 eta(INDUCES)			+	+		1.74744	-0.495261	1.68958	-0.241263	0.366833	0.210004	1	1.01315e-110	378.86	333.25	2.2008	214	E9PER6;Q6A1A2;O15530	214;214;241	E9PER6	E9PER6	Putative 3-phosphoinositide-dependent protein kinase 2;3-phosphoinositide-dependent protein kinase 1	PDPK1;PDPK2P	TAKVLSPESKQARANSFVGTAQYVSPELLTE	UID219	sKQARANsFVGtAQy	PDK1	O15530
-0.587793	-0.0799811	0.205142	-0.112802	-1.02494	0.854884	-0.378888	0.0277203	0.362779	S	2	___1	14-3-3 domain binding motif;Calmodulin-dependent protein kinase II substrate motif;Casein kinase II substrate motif;PKA kinase substrate motif;PKC kinase substrate motif;ZIP kinase substrate motif	+	CST;HTP										1.13501	-0.663874	0.489097	-0.055021	0.865587	0.474268	0.999801	7.60373e-14	218.83	183.93	-0.011433	637	E9PG46;Q2M2I8	637;637	E9PG46	E9PG46	AP2-associated protein kinase 1	AAK1	PSSPKTQRAGHRRILSDVTHSAVFGVPASKS	UID220	AGHRRILsDVtHsAV
NaN	NaN	NaN	0.389677	0.403268	0.14626	0.668573	0.71984	-0.0504576	S	2	___1	ERK1,2 kinase substrate motif;G protein-coupled receptor kinase 1 substrate motif;GSK-3, ERK1, ERK2, CDK5 substrate motif;WW domain binding motif	+	CST;HTP										0.811147	0.53592	0.734877	0.554759	0.147834	0.0479011	0.938281	0.00208796	140.96	97.542	-0.74007	305	E9PHI6;Q9Y6G9	305;421	E9PHI6	E9PHI6	Cytoplasmic dynein 1 light intermediate chain 1	DYNC1LI1	PRTPNRSVSSNVASVSPIPAGSKKIDPNMKA	UID221	ssNVAsVsPIPAGsk
0.226755	0.396269	0.209641	NaN	NaN	NaN	-0.506066	-0.352639	-0.0166871	S	3	___1	Casein kinase I substrate motif;Cdc2 kinase substrate motif;CDK kinase substrate motif;CDK1,2,4,6 kinase substrate motif;ERK1,2 kinase substrate motif;Growth associated histone HI kinase substrate motif;GSK-3, ERK1, ERK2, CDK5 substrate motif;PKA kinase substrate motif;PKC kinase substrate motif;WW domain binding motif	+	CST;HTP										0.114539	-0.139655	0.0163945	0.0218149	0.259189	0.0964767	0.837457	0.00263743	93.342	93.342	0.38182	17	E9PI52;Q7L4I2	17;17	E9PI52	E9PI52	Arginine/serine-rich coiled-coil protein 2	RSRC2	AASDTERDGLAPEKTSPDRDKKKEQSEVSVS	UID222	GLAPEKtsPDRDKKK
0.162726	0.284633	0.262193	0.18612	-0.155213	0.420743	0.0097772	0.0950467	0.00302647	S	2	___1	14-3-3 domain binding motif;Akt kinase substrate motif;Calmodulin-dependent protein kinase II substrate motif;MAPKAPK1 kinase substrate motif;PKA kinase substrate motif;PKC epsilon kinase substrate motif;PKC kinase substrate motif	+	CST;HTP										0.0197006	0.00576342	1.12548	0.1886	0.696488	0.228654	1	4.70326e-52	303.39	276.8	-0.18551	36	E9PJ38;E9PND3;E9PN10;O00559	36;36;36;36	E9PJ38	E9PJ38	Receptor-binding cancer antigen expressed on SiSo cells	EBAG9	FLKRLICRSGRGRKLSGDQITLPTTVDYSSV	UID223	SGRGRKLsGDQItLP
-1.05739	-0.100577	0.866394	0.403595	-1.04302	1.4769	-0.217206	0.537445	0.666393	S	2	___1	Calmodulin-dependent protein kinase II substrate motif;Casein kinase II substrate motif;Chk1 kinase substrate motif;MAPKAPK2 kinase substrate motif;MDC1 BRCT domain binding motif;PKA kinase substrate motif;PKC kinase substrate motif;Plk1 PBD domain binding motif;Pyruvate dehydrogenase kinase substrate motif	+	CST;HTP										0.964283	-0.77254	0.543655	0.280154	1.26536	1.00323	0.979804	0.000376334	154.23	96.348	-0.094629	141	E9PPF9;E9PLD2;Q9H019	141;141;238	E9PPF9	E9PPF9	Mitochondrial fission regulator 1-like	MTFR1L	SSSEEDDCVSLSKASSFADMMGILKDFHRMK	UID224	VSLsKAssFADMMGI
0.125916	-0.124267	-0.255357	0.0282862	-0.214742	0.285056	-0.106203	0.440633	0.323658	S	3	___1	14-3-3 domain binding motif;Calmodulin-dependent protein kinase II substrate motif;Calmodulin-dependent protein kinase IV substrate motif;Casein kinase II substrate motif;Chk1 kinase substrate motif;ERK1,2 kinase substrate motif;GSK-3, ERK1, ERK2, CDK5 substrate motif;PKA kinase substrate motif;PKC kinase substrate motif;Pyruvate dehydrogenase kinase substrate motif;WW domain binding motif	+	CST;HTP										0.233622	-0.0650099	0.247036	0.114884	0.226968	0.117786	0.768497	2.64677e-81	346.07	318.41	-0.0636	17	E9PM92;O00193;E9PQA1	17;17;17	E9PM92	E9PM92	Small acidic protein	C11orf58;SMAP	SAARESHPHGVKRSASPDDDLGSSNWEAADL	UID226	HGVKRsAsPDDDLGs
-0.877712	-0.453044	0.407516	-0.96632	-1.15216	0.403847	-0.877606	-0.474091	0.28629	S	2	___1	14-3-3 domain binding motif;Akt kinase substrate motif;Calmodulin-dependent protein kinase II substrate motif;Casein kinase II substrate motif;G protein-coupled receptor kinase 1 substrate motif;GSK3 kinase substrate motif;MAPKAPK1 kinase substrate motif;PKA kinase substrate motif;PKC kinase substrate motif;ZIP kinase substrate motif	+	CST;HTP;LTP	+		transcription, induced			IFN-stimulated genes induced, including mammary and ovarian carcinoma cell lines, inhibits viral replication	+		+	2.05569	-0.96916	1.19449	-0.631152	1.9343	0.365884	0.977672	0.00281518	116.9	64.42	0.087689	210	E9PMC9;Q7Z589	210;209	E9PMC9	E9PMC9	Protein EMSY	C11orf30;EMSY	CSDEDEKPRKRRRTNSSSSSPVVLKEVPKAV	UID227	RKRRRtNsssssPVV	Akt1	P31749
0.358509	0.141825	-0.213253	0.188401	0.311852	-0.180148	0.389457	0.210888	-0.276415	S	3	___1	14-3-3 domain binding motif;b-Adrenergic Receptor kinase substrate motif;Calmodulin-dependent protein kinase II substrate motif;ERK1,2 kinase substrate motif;GSK-3, ERK1, ERK2, CDK5 substrate motif;PKA kinase substrate motif;PKC epsilon kinase substrate motif;PKC kinase substrate motif;WW domain binding motif	+	HTP							+	+	+	2.39238	0.353272	1.90395	0.180371	1.80627	-0.223272	1	7.9398e-10	202.79	152.32	1.0919	7	E9PMW5;E9PMK8;O75382	7;7;7	E9PMW5	E9PMW5	Tripartite motif-containing protein 3	TRIM3	_________MAKREDSPGPEVQPMDKQFLVC	UID228	_MAKREDsPGPEVQP
0.61664	0.849999	0.170694	0.448901	0.780982	-0.191436	0.588709	0.746485	0.142871	S	2	___1	Cdc2 kinase substrate motif;CDK kinase substrate motif;CDK1,2,4,6 kinase substrate motif;ERK1,2 kinase substrate motif;GSK-3, ERK1, ERK2, CDK5 substrate motif;WW domain binding motif	+	CST;HTP;LTP	+	phosphorylation					+	+		2.09115	0.66211	1.52705	0.681795	0.119282	0.0407096	0.999999	6.1779e-08	194.01	130.35	1.1027	90	E9PQZ1;E9PRY8;P29692;E9PK01;E9PK06;E9PPR1;E9PL12;E9PL71;E9PQ49;E9PI39;A0A087X1X7	90;549;133;133;114;133;133;109;133;133;499	E9PQZ1	E9PQZ1	Elongation factor 1-delta	EEF1D	SSPGHRATAPQTQHVSPMRQVEPPAKKPATP	UID229	APQtQHVsPMRQVEP	CDK1	P06493
NaN	NaN	NaN	-0.821024	-1.12699	0.264651	-1.18889	-0.344538	0.846634	S	2	___1	14-3-3 domain binding motif;Aurora-A kinase substrate motif;b-Adrenergic Receptor kinase substrate motif;Calmodulin-dependent protein kinase II substrate motif;Casein kinase II substrate motif;G protein-coupled receptor kinase 1 substrate motif;GSK3 kinase substrate motif;MAPKAPK2 kinase substrate motif;PAK2 kinase substrate motif;Phosphorylase kinase substrate motif;PKA kinase substrate motif;PK…	+	CST;HTP							+			1.76924	-1.15794	0.607207	-0.582781	0.512686	0.555642	0.99887	0.000196057	168.93	109.68	0.93209	421	H0YDK8;E9PR38;Q5T1Z4;Q5T1Z8;Q14671	421;467;710;745;709	H0YDK8	H0YDK8	Pumilio homolog 1	PUM1	TAVANSNTGSGSRRDSLTGSSDLYKRTSSSL	UID230	GSGSRRDsLtGssDL
0.0457225	0.239154	0.240131	0.35321	-0.278059	0.541114	0.0882773	0.1995	0.193835	S	3	___1	14-3-3 domain binding motif;Calmodulin-dependent protein kinase II substrate motif;MAPKAPK1 kinase substrate motif;Pim1 kinase substrate sequence;PKA kinase substrate motif;PKA, PKG kinase substrate motif;PKC epsilon kinase substrate motif;PKC kinase substrate motif;PKG kinase substrate motif;ZIP kinase substrate motif	+	CST;HTP;LTP	+		RNA splicing, altered					+		0.143668	-0.0480196	1.53549	0.263955	1.01654	0.325027	0.996012	3.01e-51	298.42	298.42	-0.046611	22	F2Z2T1;Q09161	22;22	F2Z2T1	F2Z2T1	Nuclear cap-binding protein subunit 1	NCBP1	SDENDGGQPHKRRKTSDANETEDHLESLICK	UID231	PHKRRKtsDANEtED	p70S6K	P23443
-0.232803	-0.132135	0.15782	-0.0245605	-0.193932	0.174263	0.172872	0.00934718	-0.129781	S	2	___1	14-3-3 domain binding motif;Akt kinase substrate motif;Calmodulin-dependent protein kinase II substrate motif;Casein kinase II substrate motif;MAPKAPK1 kinase substrate motif;PKA kinase substrate motif;PKC kinase substrate motif	+	CST;HTP;LTP										0.236688	-0.084621	0.433511	-0.0491162	0.247896	0.0674339	1	2.63032e-30	257.48	257.48	-1.305	47	F2Z3H0;F2Z3N9;H7C3L7;Q99543	47;47;36;47	F2Z3H0	F2Z3H0	DnaJ homolog subfamily C member 2;DnaJ homolog subfamily C member 2, N-terminally processed	DNAJC2	GRWFEAFVKRRNRNASASFQELEDKKELSEE	UID232	kRRNRNAsAsFQELE
-0.0301478	-0.579943	-0.63922	NaN	NaN	NaN	-0.0151118	-0.204034	-0.429498	S	2	___1	Branched chain alpha-ketoacid dehydrogenase kinase substrate motif;Casein kinase II substrate motif;MAPKAPK2 kinase substrate motif	+	CST;HTP;LTP										0.68996	-0.0226298	0.545709	-0.391989	0.908823	-0.534359	1	2.82264e-05	164.13	115.69	0.045026	318	F5GXU9;F5H5P2;P12694	318;381;347	F5GXU9	F5GXU9	2-oxoisovalerate dehydrogenase subunit alpha, mitochondrial	BCKDHA	RIGHHSTSDDSSAYRSVDEVNYWDKQ_____	UID236	DDssAyRsVDEVNyW	BCKDK	Q00972
0.183455	0.326997	0.148088	0.234379	0.627607	-0.352646	0.356707	0.82489	0.590338	S	2	___1	14-3-3 domain binding motif;Calmodulin-dependent protein kinase II substrate motif;Calmodulin-dependent protein kinase IV substrate motif;Casein kinase II substrate motif;G protein-coupled receptor kinase 1 substrate motif;PKA kinase substrate motif;PKC epsilon kinase substrate motif;PKC kinase substrate motif	+	CST;HTP										1.02309	0.389256	0.893029	0.462089	0.165353	0.128594	0.999603	8.97568e-07	181.81	142.23	-0.39914	49	F5H0N7;J3KP58;Q9UDT6;P30622	49;348;352;348	F5H0N7	F5H0N7	CAP-Gly domain-containing linker protein 2;CAP-Gly domain-containing linker protein 1	CLIP1;CLIP2	TGLLTETSSRYARKISGTTALQEALKEKQQH	UID240	SRYARKIsGttALQE
NaN	NaN	NaN	-2.05859	-1.17677	-0.865681	-1.56606	-1.40557	0.309758	S	2	___1	Cdc2 kinase substrate motif;CDK kinase substrate motif;CDK1,2,4,6 kinase substrate motif;ERK1,2 kinase substrate motif;GSK-3, ERK1, ERK2, CDK5 substrate motif;WW domain binding motif	+	HTP;LTP										1.04694	-1.37142	0.925854	-1.73208	0.143417	-0.277962	1	0.0021461	123.95	95.513	-0.013096	23	F5H452;Q5JSB6;Q5JSB5;Q14186	23;23;23;23	F5H452	F5H452	Transcription factor Dp-1	TFDP1	IEANGELKVFIDQNLSPGKGVVSLVAVHPST	UID241	VFIDQNLsPGKGVVS	Chk1	O14757
-0.0916943	0.769095	0.864572	0.622837	0.294547	0.3052	0.242572	0.755827	0.511569	S	2	___1	b-Adrenergic Receptor kinase substrate motif;Casein kinase II substrate motif	+	CST;HTP								+		0.462565	0.148475	2.37388	0.71592	1.12244	0.560447	0.999968	7.50103e-40	283.64	230.85	1.1089	48	F5H5D3;Q9BQE3;F8VVB9;F8VRZ4;F8VS66;F8VX09;F8VWV9;F8VRK0;F8VXZ7;F8W0F6;P68363;Q71U36;Q6PEY2;Q13748;F8VQQ4	118;48;48;13;48;13;13;13;13;48;48;48;48;48;13	F5H5D3;P68363;Q71U36	P68363	Tubulin alpha-1C chain;Tubulin alpha-1B chain;Tubulin alpha-1A chain;Tubulin alpha-3E chain;Tubulin alpha-3C/D chain	TUBA1C;TUBA1B;TUBA1A;TUBA3E;TUBA3C	DGQMPSDKTIGGGDDSFNTFFSETGAGKHVP	UID242	tIGGGDDsFNtFFsE
-0.260653	-0.33052	-0.156257	NaN	NaN	NaN	-0.229839	-0.570507	-0.306074	S	2	___1	Casein kinase II substrate motif;ERK1,2 kinase substrate motif;GSK-3, ERK1, ERK2, CDK5 substrate motif;WW domain binding motif	+	CST;HTP							+			1.39858	-0.245246	0.780636	-0.450513	0.700064	-0.231166	0.936715	1.21559e-06	197.51	137.02	1.782	286	H0YKH0;H0YLW9;H0YLI3;F5H7D6;H0YNT2;H0YKT5;H0YKN8;H0YL70;Q04726;A0A0D9SES8	286;286;360;230;230;291;292;296;286;286	H0YKH0	H0YKH0	Transducin-like enhancer protein 3	TLE3	NGLDKARSLKKDAPTSPASVASSSSTPSSKT	UID243	LKKDAPtsPAsVAsS
-0.448843	-0.074198	0.403704	-0.46031	-0.280773	-0.15056	-0.13868	-0.0326985	0.113034	S	2	___1	Casein kinase II substrate motif;ERK1,2 kinase substrate motif;G protein-coupled receptor kinase 1 substrate motif;GSK3 kinase substrate motif;GSK-3, ERK1, ERK2, CDK5 substrate motif;WW domain binding motif	+	CST;HTP										1.07566	-0.289432	0.523806	-0.189069	0.279518	0.122059	0.98884	4.59971e-08	194.32	111.62	0.85152	203	H0YKH0;H0YLW9;H0YLI3;F5H7D6;H0YNT2;H0YKT5;H0YKN8;H0YL70;Q04726	203;203;277;147;147;208;209;213;203	H0YKH0	H0YKH0	Transducin-like enhancer protein 3	TLE3	ELDHRERESSANNSVSPSESLRASEKHRGSA	UID244	sSANNsVsPsEsLRA
NaN	NaN	NaN	0.407298	0.264957	0.325774	0.458067	-0.282298	-0.75504	S	2	___1	Casein kinase II substrate motif;Cdc2 kinase substrate motif;CDK kinase substrate motif;CDK1,2,4,6 kinase substrate motif;ERK1,2 kinase substrate motif;Growth associated histone HI kinase substrate motif;GSK-3, ERK1, ERK2, CDK5 substrate motif;MDC1 BRCT domain binding motif;Plk1 PBD domain binding motif;WW domain binding motif	+	HTP										0.779488	0.361512	0.0526435	0.0625	0.119577	-0.214633	0.999431	3.47151e-11	237.06	140.92	0.99669	101	F5H7T0;F6RJM5;Q96S38	101;101;282	F5H7T0	F5H7T0	Ribosomal protein S6 kinase delta-1	RPS6KC1	RKGVDLLLEGVQGESSPTRREAVKRRTAEYL	UID245	EGVQGEssPtRREAV
-2.22008	-0.911044	1.10185	-0.279844	-2.41112	2.17319	-2.04603	0.671293	2.67697	S	2	___1		+	CST;HTP;LTP	+		cytoskeletal reorganization; cell adhesion, altered				+			2.65047	-2.22574	0.129208	-0.173198	1.29526	1.984	1	1.27359e-06	173.36	121.51	0.77625	3	F6RFD5;P60981	3;3	F6RFD5	F6RFD5	Destrin	DSTN	_____________MASGVQVADEVCRIFYDM	UID248	_____MAsGVQVADE	LIMK2;LIMK1;TESK1	P53671;P53667;Q63572
0.427499	0.671112	0.188528	0.538936	0.44159	-0.012211	0.411969	0.357833	-0.114879	S	3	___1	AMP-activated protein kinase substrate motif;HMGCoA Reductase kinase substrate motif;PKA kinase substrate motif;PKC kinase substrate motif	+	CST;HTP;LTP	+	enzymatic activity, induced					+	+		3.39679	0.427019	1.53933	0.522627	0.0759403	0.0204793	1	0.00173614	124.08	102.09	1.9292	1796	F8VPD4;P27708	1796;1859	F8VPD4	F8VPD4	CAD protein;Glutamine-dependent carbamoyl-phosphate synthase;Aspartate carbamoyltransferase;Dihydroorotase	CAD	LPDGRFHLPPRIHRASDPGLPAEEPKEKSSR	UID249	PPRIhRAsDPGLPAE	PKACA;p70S6K	P17612;P23443
-1.16398	-1.49598	-0.296545	0.905659	-0.774676	1.73904	-1.08749	-2.4295	-1.3706	S	2	___1	Calmodulin-dependent protein kinase II substrate motif;Casein kinase II substrate motif;Chk1 kinase substrate motif;Phosphorylase kinase substrate motif;PKA kinase substrate motif;PKC kinase substrate motif;Plk1 kinase substrate motif	+	HTP							+			1.86479	-1.00871	0.379281	-1.00661	0.00814457	0.0239629	1	0.00956074	128.91	63.279	1.2248	438	F8VS07;F8VQE1;Q9UHB6	438;580;741	F8VS07	F8VS07	LIM domain and actin-binding protein 1	LIMA1	SQDVELWEGEVVKELSVEEQIKRNRYYDEDE	UID250	GEVVKELsVEEQIKR
-0.909417	-0.950955	-0.101598	NaN	NaN	NaN	-0.325214	-0.449592	-0.144728	S	2	___1	ERK1,2 kinase substrate motif;GSK-3, ERK1, ERK2, CDK5 substrate motif;WW domain binding motif	+	CST;HTP										0.550734	-0.617316	0.659861	-0.700273	0.957234	-0.123163	1	0.00253461	168	110.2	0.56845	481	F8VV64;Q63HR2;R4GMX1	481;481;135	F8VV64	F8VV64	Tensin-2	TNS2	SVDGSLTHTRGPLDGSPYAQVQRPPRQTPPA	UID251	tRGPLDGsPyAQVQR
0.589859	0.388134	-0.228064	0.616358	0.227125	0.484126	0.613626	0.400757	-0.203917	S	2	___1	Casein kinase I substrate motif;DNA dependent Protein kinase substrate motif;ERK1,2 kinase substrate motif;GSK-3, ERK1, ERK2, CDK5 substrate motif;WW domain binding motif	+	CST;HTP								+		1.20476	0.47687	1.61801	0.468416	0.0234526	0.0173817	1	4.61319e-14	221.51	176.59	0.82425	347	F8VXC8;Q8TAQ2	347;347	F8VXC8	F8VXC8	SWI/SNF complex subunit SMARCC2	SMARCC2	REEEQEDLTKDMDEPSPVPNVEEVTLPKTVN	UID254	TKDMDEPsPVPNVEE
0.851919	0.67726	-0.00980028	0.828469	0.405884	0.309199	0.553361	0.462995	-0.0863542	S	2	___1	Casein kinase I substrate motif;Casein kinase II substrate motif;ERK1,2 kinase substrate motif;GSK-3, ERK1, ERK2, CDK5 substrate motif;WW domain binding motif	+	CST;HTP							+	+		1.35532	0.603721	1.59992	0.656241	0.209691	0.0710147	0.99984	0.000115312	163.62	115.86	0.26074	283	F8VXC8;Q8TAQ2	283;283	F8VXC8	F8VXC8	SWI/SNF complex subunit SMARCC2	SMARCC2	RRKKISAKTLTDEVNSPDSDRRDKKGGNYKK	UID255	tLTDEVNsPDsDRRD
-0.666164	-0.38007	0.062398	-0.850689	-0.769207	0.139252	-0.682696	-0.407708	0.213005	S	2	___1	Casein kinase II substrate motif	+	CST;HTP							+			2.69001	-0.706022	1.1557	-0.546156	1.06382	0.138218	1	3.29536e-51	306.67	229.43	0.81944	269	F8W126;Q96EZ8	269;282	F8W126	F8W126	Microspherule protein 1	MCRS1	QTVQPLPKGDQVLNFSDAEDLIDDSKLKDMR	UID259	GDQVLNFsDAEDLID
NaN	NaN	NaN	0.866236	1.00007	-0.182184	0.787349	1.67428	1.07224	S	3	___1	Casein kinase II substrate motif;G protein-coupled receptor kinase 1 substrate motif	+	CST;HTP;LTP										1.12257	0.89371	0.707647	1.27026	0.216708	0.44503	0.969138	4.04845e-05	166.79	151.49	0.40126	4	F8W6I7;P09651;F8VTQ5;F8W646	4;4;4;4	F8W6I7	F8W6I7	Heterogeneous nuclear ribonucleoprotein A1;Heterogeneous nuclear ribonucleoprotein A1, N-terminally processed	HNRNPA1	____________MSKSESPKEPEQLRKLFIG	UID260	____MsksEsPkEPE
1.00454	1.12889	0.185232	1.01185	1.07526	0.0613755	0.817623	1.13973	0.20063	S	2	___1	b-Adrenergic Receptor kinase substrate motif;Calmodulin-dependent protein kinase II substrate motif;Casein kinase II substrate motif;Chk1 kinase substrate motif;ERK1,2 kinase substrate motif;G protein-coupled receptor kinase 1 substrate motif;Growth associated histone HI kinase substrate motif;GSK-3, ERK1, ERK2, CDK5 substrate motif;MAPKAPK2 kinase substrate motif;PKA kinase substrate motif;PKC k…	+	CST;HTP;LTP							+	+		2.20256	0.965806	2.85428	1.09349	1.11125	0.149079	0.999986	1.03899e-06	178.47	133.86	0.85755	6	F8W6I7;P09651;F8VTQ5;F8W646	6;6;6;6	F8W6I7	F8W6I7	Heterogeneous nuclear ribonucleoprotein A1;Heterogeneous nuclear ribonucleoprotein A1, N-terminally processed	HNRNPA1	__________MSKSESPKEPEQLRKLFIGGL	UID261	__MsksEsPkEPEQL
-0.0028449	0.0460021	0.0370308	-0.451741	0.112233	-0.494057	-0.0638313	-0.350302	-0.251127	S	2	___1	MAPKAPK2 kinase substrate motif;MDC1 BRCT domain binding motif;Plk1 PBD domain binding motif	+	CST;HTP										0.0989026	0.0151856	0.621824	-0.252014	0.578511	-0.236051	0.893107	0.000127454	145.83	97.619	0.32091	619	F8W726;Q14157	619;608	F8W726	F8W726	Ubiquitin-associated protein 2-like	UBAP2L	EQRSTQTRRYPSSISSSPQKDLTQAKNGFSS	UID264	RyPssIsssPQkDLt
-0.0275867	0.0233263	0.013498	-0.245951	0.153805	-0.444879	0.0829751	-0.0408382	-0.174133	S	2	___1	Cdc2 kinase substrate motif;CDK kinase substrate motif;CDK1,2,4,6 kinase substrate motif;ERK1,2 kinase substrate motif;Growth associated histone HI kinase substrate motif;GSK-3, ERK1, ERK2, CDK5 substrate motif;MAPKAPK2 kinase substrate motif;MDC1 BRCT domain binding motif;Plk1 PBD domain binding motif;WW domain binding motif	+	CST;HTP										0.49847	0.0697312	0.406107	-0.0878208	0.571002	-0.201838	0.999793	7.4804e-11	198.52	138.01	0.77607	620	F8W726;Q14157	620;609	F8W726	F8W726	Ubiquitin-associated protein 2-like	UBAP2L	QRSTQTRRYPSSISSSPQKDLTQAKNGFSSV	UID265	yPssIsssPQkDLtQ
0.27011	0.199876	-0.0778326	0.0385766	0.1141	0.111742	0.179893	0.156655	-0.109063	S	2	___1	Casein kinase II substrate motif;ERK1,2 kinase substrate motif;G protein-coupled receptor kinase 1 substrate motif;GSK3 kinase substrate motif;GSK-3, ERK1, ERK2, CDK5 substrate motif;WW domain binding motif	+	CST;HTP										1.27363	0.188035	0.951081	0.131703	0.124186	-0.0250513	0.965526	4.47072e-15	195.18	150.33	2.8224	478	F8W726;Q14157	478;467	F8W726	F8W726	Ubiquitin-associated protein 2-like	UBAP2L	PSSPLPSKSTSAPQMSPGSSDNQSSSPQPAQ	UID266	stsAPQMsPGssDNQ
-0.420917	-0.829588	-0.300466	-0.359971	-0.341391	-0.111833	-0.30504	-0.712433	-0.438972	S	3	___1	ERK1,2 kinase substrate motif;G protein-coupled receptor kinase 1 substrate motif;GSK-3, ERK1, ERK2, CDK5 substrate motif;MDC1 BRCT domain binding motif;Plk1 PBD domain binding motif;WW domain binding motif	+	CST;HTP							+	+		2.03989	-0.355782	1.33586	-0.633997	1.01841	-0.283757	0.997645	4.00936e-16	208.72	159.57	2.0989	488	F8W726;Q14157	488;477	F8W726	F8W726	Ubiquitin-associated protein 2-like	UBAP2L	SAPQMSPGSSDNQSSSPQPAQQKLKQQKKKA	UID267	ssDNQsssPQPAQQK
-0.262694	0.3122	0.314522	0.372618	-0.470149	1.06882	-0.320684	0.269991	0.399226	S	2	___1	Casein kinase II substrate motif;MAPKAPK2 kinase substrate motif;Pyruvate dehydrogenase kinase substrate motif	+	CST;HTP							+	+		1.52873	-0.351176	2.06337	0.31827	0.8847	0.594188	0.974382	4.0582e-66	333.68	293.47	-0.9713	725	F8W9S7;Q14C86;H0Y4E7;H0Y7I9;C9IZ08;B4DGD8	725;746;583;609;746;746	F8W9S7	F8W9S7	GTPase-activating protein and VPS9 domain-containing protein 1	GAPVD1	QEERLQELESCSGLGSTSDDTDVREVSSRPS	UID268	EsCsGLGstsDDTDV
0.0915306	-0.0938944	-0.122319	-0.161089	-0.0268076	-0.170566	-0.2935	0.191436	0.471135	S	2	___1	14-3-3 domain binding motif;AMP-activated protein kinase substrate motif;Calmodulin-dependent protein kinase I substrate motif;Calmodulin-dependent protein kinase II substrate motif;Calmodulin-dependent protein kinase IV substrate motif;Chk1 kinase substrate motif;HMGCoA Reductase kinase substrate motif;PKA kinase substrate motif;PKC kinase substrate motif	+	CST;HTP										0.242605	-0.0762591	0.0641357	-0.0211822	0.0966557	0.0594169	0.978503	4.68862e-05	155.09	107.05	-0.78054	881	F8W9S7;Q14C86;H0Y4E7;H0Y7I9;C9IZ08	881;902;739;739;902	F8W9S7	F8W9S7	GTPase-activating protein and VPS9 domain-containing protein 1	GAPVD1	FKQRHSYPERLVRSRSSDIVSSVRRPMSDPS	UID269	ERLVRsRssDIVSsV
-0.730799	-0.952406	-0.331935	-0.821049	-0.854701	0.0910641	-0.965841	-1.14197	-0.236333	S	2	___1	ATM kinase substrate motif;Casein kinase II substrate motif;DNA dependent Protein kinase substrate motif	+	HTP							+	+		2.19989	-0.850447	2.04274	-0.971809	0.468361	-0.159068	0.996327	1.0084e-09	192.57	90.859	-0.85559	359	F8WAN4;Q9P2Q2;Q5T376	359;374;407	F8WAN4	F8WAN4	FERM domain-containing protein 4A	FRMD4A	GKIISGSSGSLLSSGSQESDSSQSAKKDMLA	UID271	GsLLSSGsQESDSSQ
0.152378	0.186754	0.18002	0.330444	0.308244	0.161992	0.310805	0.253021	0.196607	S	2	___1	14-3-3 domain binding motif;Akt kinase substrate motif;Calmodulin-dependent protein kinase II substrate motif;Casein kinase II substrate motif;MAPKAPK1 kinase substrate motif;PAK2 kinase substrate motif;Pim1 kinase substrate sequence;PKA kinase substrate motif;PKA, PKG kinase substrate motif;PKC epsilon kinase substrate motif;PKC kinase substrate motif;PKG kinase substrate motif;ZIP kinase substr…	+	CST;HTP;LTP	+	molecular association, regulation		14-3-3 beta(INDUCES)			+	+	+	1.40795	0.257143	1.59909	0.25674	2.51074	0.17954	0.99997	0.00465607	113.65	88.879	-0.86929	205	F8WBA3;Q15139	205;205	F8WBA3	F8WBA3	Serine/threonine-protein kinase;Serine/threonine-protein kinase D1	PRKD1	FKIPNNCSGVRRRRLSNVSLTGVSTIRTSSA	UID272	GVRRRRLsNVsLtGV
0.213876	0.543991	0.277509	0.399007	0.523462	-0.0734089	0.261832	0.317304	0.163499	S	2	___1	Casein kinase I substrate motif;Casein kinase II substrate motif;ERK1,2 kinase substrate motif;G protein-coupled receptor kinase 1 substrate motif;Growth associated histone HI kinase substrate motif;GSK3 kinase substrate motif;GSK-3, ERK1, ERK2, CDK5 substrate motif;WW domain binding motif										+		1.12924	0.333056	1.61976	0.420101	0.44666	0.122533	0.999941	0.000916318	146.11	66.618	-0.34805	243	F8WBA3;Q15139	243;235	F8WBA3	F8WBA3	Serine/threonine-protein kinase;Serine/threonine-protein kinase D1	PRKD1	DEPLLSPVSPGFEQKSPSESFIGREKRSNSQ	UID273
-1.75414	-0.809423	0.882526	-1.54481	-2.13213	0.605376	-1.40974	-1.12205	0.285935	S	3	___1	14-3-3 domain binding motif;Akt kinase substrate motif;Calmodulin-dependent protein kinase II substrate motif;Casein kinase II substrate motif;MAPKAPK1 kinase substrate motif;p70 Ribosomal S6 kinase substrate motif;Phosphorylase kinase substrate motif;PKA kinase substrate motif;PKC kinase substrate motif;Pyruvate dehydrogenase kinase substrate motif;ZIP kinase substrate motif	+	CST;HTP							+	+		1.86395	-1.76534	1.49227	-1.15876	1.12215	0.591279	1	0.000113347	149.8	110.56	0.27314	140	F8WBF5;P49759	140;140	F8WBF5	F8WBF5	Dual specificity protein kinase CLK1	CLK1	HRRSHGKSHRRKRTRSVEDDEEGHLICQSGD	UID274	HRRKRtRsVEDDEEG
-0.40744	-0.873318	-0.545234	-0.778903	-0.645232	-0.177981	-0.377688	-0.825568	-0.498077	S	2	___1	Casein kinase II substrate motif;Pyruvate dehydrogenase kinase substrate motif									+	+		1.52127	-0.476787	2.96367	-0.825929	1.14407	-0.407098	1	4.40002e-10	206.13	161.62	-1.1211	2	Q6V3B1;G3V563;G3V2R5	2;2;2	Q6V3B1	Q6V3B1		MAX	______________MSDNDDIEVESDADKRA	UID279
0.0585242	0.179511	0.0160683	0.331361	0.229834	0.302582	0.207643	0.441908	0.240375	S	2	___1	b-Adrenergic Receptor kinase substrate motif;ERK1,2 kinase substrate motif;Growth associated histone HI kinase substrate motif;GSK-3, ERK1, ERK2, CDK5 substrate motif;PKA kinase substrate motif;PKC kinase substrate motif;WW domain binding motif												1.0384	0.165334	1.27697	0.317594	0.781137	0.186342	1	6.20612e-07	190.53	155.26	0.75334	110	G3V3G7;G3V340;Q13033	110;229;229	G3V3G7	G3V3G7	Striatin-3	STRN3	SVETKNLEQILNGGESPK_____________	UID281
NaN	NaN	NaN	-0.955396	-0.237592	-0.732313	-0.12885	-0.756526	-0.298016	S	3	___1	DNA dependent Protein kinase substrate motif;ERK1,2 kinase substrate motif;G protein-coupled receptor kinase 1 substrate motif;GSK-3, ERK1, ERK2, CDK5 substrate motif;WW domain binding motif	+	CST;HTP;LTP										0.736016	-0.183221	1.13298	-0.855961	0.595242	-0.515164	1	3.82133e-06	182.49	182.49	-0.051043	62	G3V4X8;G3V3A4;Q13573	62;224;224	G3V4X8	G3V4X8	SNW domain-containing protein 1	SNW1	PPRFKINKKIPRGPPSPPAPVMHSPSRKMTV	UID282	KIPRGPPsPPAPVMH	CDK2	P24941
-0.241919	-0.145861	0.123534	-0.281456	-0.0900964	-0.15069	-0.415268	-0.0443153	0.231801	S	2	___1	ERK1,2 kinase substrate motif;Growth associated histone HI kinase substrate motif;GSK-3, ERK1, ERK2, CDK5 substrate motif;PKA kinase substrate motif;PKC kinase substrate motif;WW domain binding motif	+	CST;HTP										0.929433	-0.249094	0.825917	-0.157211	0.214793	0.068215	1	0.000654483	141.65	52.843	1.4705	192	G3V4R5;G3V411;H0YJA2;Q6PJT7	192;217;431;515	G3V4R5	G3V4R5	Zinc finger CCCH domain-containing protein 14	ZC3H14	HLMQTRDLVQPDKPASPKFIVTLDGVPSPP_	UID285	VQPDkPAsPKFIVTL
-0.860426	-1.01517	-0.151586	NaN	NaN	NaN	-0.905386	-1.28388	-0.478306	S	2	___1	14-3-3 domain binding motif;AMP-activated protein kinase substrate motif;Calmodulin-dependent protein kinase II substrate motif;Casein kinase II substrate motif;HMGCoA Reductase kinase substrate motif;MAPKAPK1 kinase substrate motif;PKA kinase substrate motif;PKC kinase substrate motif	+	CST;HTP							+			1.79033	-0.882906	1.13035	-1.14952	0.516248	-0.314946	0.999363	0.00018531	160.04	118.5	1.0516	445	G3V4T7;Q96NE9	445;522	G3V4T7	G3V4T7	FERM domain-containing protein 6	FRMD6	STSSSSETVVKLRGQSTDSLPQTICRKPKTS	UID286	VVKLRGQstDsLPQt
-0.942279	-0.796912	0.00891703	-0.854779	-0.831024	-0.0835198	-0.74036	-0.739107	-0.0971623	S	2	___1	Casein kinase II substrate motif;Pyruvate dehydrogenase kinase substrate motif	+	CST;HTP							+	+		2.31684	-0.837888	2.75671	-0.796933	0.642313	-0.057255	0.999933	0.000777325	147.62	99.532	0.077096	467	G3V4T7;Q96NE9	467;544	G3V4T7	G3V4T7	FERM domain-containing protein 6	FRMD6	TICRKPKTSTDRHSLSLDDIRLYQKDFLRIA	UID288	STDRHsLsLDDIRLY
NaN	NaN	NaN	-0.121895	0.181548	0.127305	0.203765	-0.0649325	-0.149393	S	2	___1	Casein kinase II substrate motif;ERK1,2 kinase substrate motif;GSK-3, ERK1, ERK2, CDK5 substrate motif;WW domain binding motif	+	CST;HTP							+			1.43572	0.192656	0.724918	-0.0934136	0.0226015	-0.0110437	0.999229	2.39275e-09	198.85	198.85	0.45639	24	G3XAH6;P51003;G3V457;G3V3I9;A0A0C4DGK1	24;24;24;24;24	G3XAH6	G3XAH6	Poly(A) polymerase alpha	PAPOLA	GSQQTQPPQKHYGITSPISLAAPKETDCVLT	UID289	QKHyGItsPIsLAAP
-1.02894	-0.902227	0.0628125	NaN	NaN	NaN	-1.83413	-0.859509	1.07649	S	2	___1	Casein kinase II substrate motif;Casein kinase II substrate motif;PKA kinase substrate motif;PKA kinase substrate motif;PKC kinase substrate motif;PKC kinase substrate motif	+	CST;HTP								+		0.758128	-1.43154	1.81153	-0.880868	0.334517	0.569652	0.960102	5.99986e-20	251	184.26	0.19101	655	G3XAM7;P35221;A0A0A0MTJ6;A0A0A0MRI5;P26232	655;655;270;270;654	G3XAM7;P26232	G3XAM7	Catenin alpha-1;Catenin alpha-2	CTNNA1;CTNNA2	DSDFEQEDYDVRSRTSVQTEDDQLIAGQSAR;DSDFETEDFDVRSRTSVQTEDDQLIAGQSAR	UID291	FDVRsRtsVQtEDDQ;YDVRsRtsVQtEDDQ
-0.912483	-1.07294	-0.27666	-1.04499	-0.771865	-0.281312	-0.719733	-0.777715	-0.0138002	S	2	___1	b-Adrenergic Receptor kinase substrate motif;Casein kinase II substrate motif;G protein-coupled receptor kinase 1 substrate motif	+	CST;HTP;LTP	+	molecular association, regulation	carcinogenesis, induced; cell motility, altered; transcription, altered	CTNNB1(DISRUPTS)		S641 phosphorylation promotes Beta-catenin transactivation and tumor cell invasion.	+	+		2.29071	-0.80136	2.02825	-0.965213	0.785555	-0.190591	1	3.19117e-93	361.02	355.72	0.47137	641	G3XAM7;P35221	641;641	G3XAM7	G3XAM7	Catenin alpha-1	CTNNA1	RKAVLMIRTPEELDDSDFETEDFDVRSRTSV	UID292	tPEELDDsDFEtEDF	CK2A1	P68400
0.104739	0.179001	0.0432046	0.280006	0.149389	0.0504726	0.0182068	0.0581087	0.128425	S	2	___1	Cdc2 kinase substrate motif;CDK kinase substrate motif;CDK1,2,4,6 kinase substrate motif;ERK1,2 kinase substrate motif;GSK-3, ERK1, ERK2, CDK5 substrate motif;WW domain binding motif	+	CST;HTP;LTP	+	intracellular localization; protein conformation	cell growth, induced; apoptosis, induced; cytoskeletal reorganization			mitochondrial elongation; required for Ras-induced mitochondrial fission and tumor growth; increases mitochondrial fragmentation; S616D mutant showed punctate DRP1, while S616A mutant had filamentous DRP1; S616 phosphorylation inhibits oligomerization				0.846288	0.0907785	0.939087	0.172372	0.946305	0.0740342	1	0.00887703	115.26	76.095	-0.44359	592	G8JLD5;O00429	592;616	G8JLD5	G8JLD5	Dynamin-1-like protein	DNM1L	LLAEEKSKPIPIMPASPQKGHAVNLLDVPVP	UID294	PIPIMPAsPQKGHAV	PKCD;ERK1;CDK1;CDK2;ERK2;CDK5	Q05655;P27361;P06493;P24941;P28482;Q00535
-0.500544	-0.230838	0.296428	-0.556096	-0.322379	-0.158725	-0.591136	0.0264459	0.648926	S	2	___1	ATM kinase substrate motif;Casein kinase II substrate motif;DNA dependent Protein kinase substrate motif	+	CST;HTP;LTP	+	activity, induced; molecular association, regulation; intracellular localization	cell motility, altered; transcription, induced	MMP9(DISRUPTS)		nuclear localization	+			1.56987	-0.471353	0.566263	-0.253496	0.421818	0.26221	1	0.0028757	122.52	71.327	0.67737	46	H0YE40;H0YD13;H0Y2P0;P16070	46;170;254;706	H0YE40	H0YE40	CD44 antigen	CD44	VEDRKPSGLNGEASKSQEMVHLVNKESSETP	UID296	LNGEAsksQEMVHLV	CAMK2A	Q9UQM7
-0.16427	0.194213	0.644502	-0.0700727	-0.113645	0.135507	-0.509307	-0.043408	0.226878	S	3	___1	14-3-3 domain binding motif;Calmodulin-dependent protein kinase II alpha substrate motif;Calmodulin-dependent protein kinase II substrate motif;Calmodulin-dependent protein kinase IV substrate motif;Casein kinase II substrate motif;Chk1 kinase substrate motif;MAPKAPK2 kinase substrate motif;Phosphorylase kinase substrate motif;PKA kinase substrate motif;PKC epsilon kinase substrate motif;PKC kina…	+	CST;HTP										0.771558	-0.262407	0.10842	0.0269108	0.781328	0.335629	0.997665	0.00813395	91.317	67.955	-1.3486	85	H0Y332;Q5JRH0;Q5T5C0	85;83;759	H0Y332	H0Y332	Syntaxin-binding protein 5	STXBP5	KMNNFIEKAKMSRKLSLPTDLKPDLDVKDNS	UID298	AKMSRKLsLPtDLKP
1.1167	-0.27221	-1.45613	-0.758599	1.52632	-2.36986	0.883464	-0.204798	-1.17475	S	2	___1	AMP-activated protein kinase substrate motif;b-Adrenergic Receptor kinase substrate motif;Calmodulin-dependent protein kinase II substrate motif;Casein kinase II substrate motif;HMGCoA Reductase kinase substrate motif;PKA kinase substrate motif;PKC kinase substrate motif;Pyruvate dehydrogenase kinase substrate motif	+	CST;HTP							+		+	1.6089	1.17549	0.847303	-0.411869	1.35872	-1.66691	0.999508	2.6868e-23	263.89	186.51	0.31671	161	H0Y360;Q01433;E9PIJ1;H0YCL9	161;190;72;157	H0Y360	H0Y360	AMP deaminase 2	AMPD2	PDILLRAKQDFLKTDSDSDLQLYKEQGEGQG	UID299	QDFLKtDsDsDLQLy
-0.616879	-0.627315	-0.0557112	NaN	NaN	NaN	-0.381592	-0.445794	-0.086492	S	2	___1	AMP-activated protein kinase substrate motif;ATM kinase substrate motif;Casein kinase II substrate motif;DNA dependent Protein kinase substrate motif;HMGCoA Reductase kinase substrate motif;MDC1 BRCT domain binding motif;PKA kinase substrate motif;PKC kinase substrate motif;Plk1 PBD domain binding motif	+	HTP										0.831709	-0.499236	0.971929	-0.536555	0.867399	-0.0711016	0.877743	4.59812e-15	227.92	161.73	-0.50026	205	H0Y7K3;H0Y470;H7C2C6;Q3V6T2;H0Y7U8	205;719;877;1702;655	H0Y7K3	H0Y7K3	Girdin	CCDC88A	LEESNKLTSVQIKSSSQENLLDEVMKSLSVS	UID301	SVQIKsSsQENLLDE
-0.523214	-0.337357	0.117429	NaN	NaN	NaN	-0.573188	-0.213956	0.237686	S	3	___1	14-3-3 domain binding motif;Calmodulin-dependent protein kinase II substrate motif;Calmodulin-dependent protein kinase IV substrate motif;Chk1 kinase substrate motif;G protein-coupled receptor kinase 1 substrate motif;PAK2 kinase substrate motif;PKA kinase substrate motif;PKA, PKG kinase substrate motif;PKC epsilon kinase substrate motif;PKC kinase substrate motif;PKG kinase substrate motif	+	CST;HTP;LTP	+		transcription, induced				+			1.53765	-0.548201	0.853299	-0.275656	0.682209	0.177558	1	0.00027578	143.58	72.142	-0.75279	454	H7C3X8;H0Y494;H0Y4E8;J3KPC8;Q9Y2K2	454;503;545;551;493	H7C3X8	H7C3X8	Serine/threonine-protein kinase SIK3	SIK3	TLQLLNGMGPLGRRASDGGANIQLHAQQLLK	UID303	GPLGRRAsDGGANIQ	PHKG2	Q9DB30
-0.175436	-0.177719	-0.0252211	-0.141939	-0.235246	0.06924	-0.239379	-0.21215	0.0199154	S	2	___1	ERK1,2 kinase substrate motif;GSK-3, ERK1, ERK2, CDK5 substrate motif;MDC1 BRCT domain binding motif;Plk1 PBD domain binding motif;WW domain binding motif	+	HTP							+	+		2.04728	-0.216687	1.89201	-0.177269	0.286984	0.0213114	0.997693	0.00316791	123.96	76.663	1.3557	348	H0Y507;Q5TCZ1	348;421	H0Y507	H0Y507	SH3 and PX domain-containing protein 2A	SH3PXD2A	SPAVARIAPQRAQISSPNLRTRPPPRRESSL	UID304	PQRAQIssPNLRTRP
-0.206079	-0.147809	0.0706641	-0.399902	-0.128424	-0.385818	-0.0769954	-0.0613905	-0.0210576	S	3	___1	b-Adrenergic Receptor kinase substrate motif;Casein kinase I substrate motif;Casein kinase II substrate motif;Pyruvate dehydrogenase kinase substrate motif	+	CST;HTP										1.17168	-0.137166	0.736172	-0.203034	0.295999	-0.11207	1	9.98259e-30	265.93	224.43	0.16114	62	H0Y6J6;Q5W012;Q96I25;Q5W011;Q5W010	62;123;155;155;154	H0Y6J6	H0Y6J6	Splicing factor 45	RBM17	DRHEASGFARRPDPDSDEDEDYERERRKRSM	UID305	ARRPDPDsDEDEDyE
-0.16427	-0.407938	-0.27235	-0.408148	-0.0737425	-0.233275	-0.0646308	-0.343897	-0.00965501	S	3	___1	14-3-3 domain binding motif;Calmodulin-dependent protein kinase II substrate motif;Casein kinase II substrate motif;ERK1,2 kinase substrate motif;G protein-coupled receptor kinase 1 substrate motif;Growth associated histone HI kinase substrate motif;GSK-3, ERK1, ERK2, CDK5 substrate motif;PKA kinase substrate motif;PKC kinase substrate motif;WW domain binding motif	+	HTP;LTP	+		RNA splicing, altered					+		1.06217	-0.100881	2.51655	-0.386661	0.767801	-0.17176	0.952792	0.000263275	130.07	94.013	-0.52521	129	H0Y6J6;Q5W012;Q96I25	129;190;222	H0Y6J6	H0Y6J6	Splicing factor 45	RBM17	AAIPPPVYEEQDRPRSPTGPSNSFLANMGGT	UID306	EEQDRPRsPtGPsNs	CLK1;ERK2	P49759;P28482
0.313478	0.196607	0.0732718	0.30229	0.0683268	0.216937	0.141694	0.0837921	0.00934718	S	2	___1	ATM kinase substrate motif;Casein kinase II substrate motif;DNA dependent Protein kinase substrate motif;PAK2 kinase substrate motif;Pim1 kinase substrate sequence;PKA kinase substrate motif;PKC kinase substrate motif;Pyruvate dehydrogenase kinase substrate motif	+	CST;HTP										0.859311	0.1745	1.03962	0.19423	0.610271	0.0998521	0.999998	4.30794e-12	209.11	144.89	0.20381	113	H0Y917;Q9H7D7	113;121	H0Y917	H0Y917	WD repeat-containing protein 26	WDR26	ATPELGSSLKKKKRLSQSDEDVIRLIGQHLN	UID308	LKKKKRLsQsDEDVI
-0.932031	-0.441693	0.46634	-1.13264	-0.887367	-0.411318	-0.89913	-0.349272	0.702923	S	2	___1	14-3-3 domain binding motif;Calmodulin-dependent protein kinase II substrate motif;Casein kinase II substrate motif;ERK1,2 kinase substrate motif;G protein-coupled receptor kinase 1 substrate motif;GSK3 kinase substrate motif;GSK-3, ERK1, ERK2, CDK5 substrate motif;PKA kinase substrate motif;PKC kinase substrate motif;WW domain binding motif	+	CST;HTP							+			3.66255	-0.906176	0.913687	-0.641202	0.272689	0.252649	0.999999	2.65588e-15	230.67	176.33	0.96874	854	H0Y9Y3;Q9UMS6	854;902	H0Y9Y3	H0Y9Y3	Synaptopodin-2	SYNPO2	VVDSDTVQAHAARAQSPTPSLPASWKYSSNV	UID309	AHAARAQsPtPsLPA
-0.428158	-0.1376	0.240742	-0.421747	0.0306892	-0.529971	-0.742482	-0.587815	0.0939657	S	3	___1	Casein kinase I substrate motif;Casein kinase II substrate motif;Cdc2 kinase substrate motif;CDK kinase substrate motif;CDK1,2,4,6 kinase substrate motif;ERK1,2 kinase substrate motif;GSK-3, ERK1, ERK2, CDK5 substrate motif;MAPKAPK2 kinase substrate motif;WW domain binding motif	+	HTP										0.633391	-0.379984	0.997216	-0.382387	0.0921584	-0.0650878	0.898892	4.19405e-05	139.55	95.526	-1.0878	28	H0YBW3;Q9NVR2	28;231	H0YBW3	H0YBW3	Integrator complex subunit 10	INTS10	IENQHQGAQDTSDLMSPSKRSSQKYIIEGLT	UID310	QDTsDLMsPskRSSQ
-0.297201	-0.262625	-0.0222145	-0.170053	-0.220799	0.114707	-0.317732	-0.394354	-0.0344263	S	2	___1	Casein kinase I substrate motif;Cdc2 kinase substrate motif;CDK kinase substrate motif;CDK1,2,4,6 kinase substrate motif;ERK1,2 kinase substrate motif;G protein-coupled receptor kinase 1 substrate motif;Growth associated histone HI kinase substrate motif;GSK-3, ERK1, ERK2, CDK5 substrate motif;MAPKAPK2 kinase substrate motif;MDC1 BRCT domain binding motif;Plk1 PBD domain binding motif;WW domain b…	+	CST;HTP							+			1.95774	-0.278577	1.2885	-0.275677	0.139801	0.0193553	0.958227	0.00112684	134.77	88.793	0.56414	12	H0YC41;Q69YN4	12;1579	H0YC41	H0YC41	Protein virilizer homolog	KIAA1429	____ELERSFLSEPSSPGRTKTTKGFKLGKH	UID311	sFLsEPssPGRtKTT
-1.01847	0.152118	1.22157	NaN	NaN	NaN	-1.27174	-0.087856	1.32659	S	2	___1	Casein kinase II substrate motif	+	CST;HTP;LTP	+	molecular association, regulation; intracellular localization	cell cycle regulation	LAMP1(INDUCES)		modulates cytokinesis			+	1.15417	-1.1451	0.0791315	0.0321312	1.58129	1.27408	0.909443	0.00720568	116.58	58.796	1.0423	176	H0YC42;P55327;E5RK35	176;176;12	H0YC42	H0YC42	Tumor protein D52	TPD52	ITKKLEDVKNSPTFKSFEEKVENLKGSPKNV	UID312	kNsPtFKsFEEkVEN	CAMK2D iso8	Q13557-8
NaN	NaN	NaN	0.249021	-0.543026	0.62756	-0.342049	-0.0494271	0.116232	S	2	___1	BARD1 BRCT domain binding motif;Casein kinase I substrate motif;Casein kinase II substrate motif	+	CST;HTP										0.847257	-0.442537	0.204301	0.0997967	0.416335	0.371896	1	7.83021e-51	295.9	246.51	0.27527	617	H0YEN2;Q5H9R7;E9PQP7;H7BXH2;E9PKF6	324;617;385;571;582	H0YEN2;Q5H9R7	Q5H9R7	Serine/threonine-protein phosphatase 6 regulatory subunit 3	PPP6R3	EACCKERIQQFDDGGSDEEDIWEEKHIAFTP	UID313	QQFDDGGsDEEDIWE
0.330214	0.277866	-0.0320051	0.226015	0.407625	-0.0648829	0.449007	0.394185	0.0413831	S	2	___1	Casein kinase II substrate motif;ERK1,2 kinase substrate motif;Growth associated histone HI kinase substrate motif;GSK-3, ERK1, ERK2, CDK5 substrate motif;WW domain binding motif	+	CST;HTP							+	+		2.11604	0.395615	1.57682	0.299355	0.210763	-0.0185016	0.999992	0.00159203	152.11	109.02	0.91403	105	H0YNS8;H0YKM5;Q9NP66	105;105;105	H0YNS8	H0YNS8	High mobility group protein 20A	HMG20A	GRKRKKPLRDSNAPKSPLTGYVRFMNERREQ	UID316	RDsNAPKsPLtGYVR
-0.841999	-0.634755	0.10916	-0.882757	-0.587923	-0.245496	-0.686313	-0.700357	-0.00800024	S	2	___1	Casein kinase II substrate motif;ERK1,2 kinase substrate motif;GSK-3, ERK1, ERK2, CDK5 substrate motif;WW domain binding motif	+	CST;HTP;LTP							+	+		1.96593	-0.705412	2.00342	-0.73929	0.161168	-0.048112	0.996963	2.81265e-09	196.11	138.52	0.12345	32	H3BMI8;Q9NYB0	32;203	H3BMI8	H3BMI8	Telomeric repeat-binding factor 2-interacting protein 1	TERF2IP	LRGQEHKYLLGDAPVSPSSQKLKRKAEEDPE	UID320	LLGDAPVsPssQkLK	CDK2	P24941
0.2444	0.732139	0.457016	1.16729	0.0427844	1.08642	0.361544	0.974383	0.751549	S	2	___1	Casein kinase I substrate motif;Casein kinase II substrate motif;G protein-coupled receptor kinase 1 substrate motif;GSK3 kinase substrate motif;MAPKAPK2 kinase substrate motif	+	CST;HTP								+		0.836127	0.216243	1.77379	0.957938	1.28307	0.764994	0.999983	7.83371e-26	275.74	209.49	0.23088	736	H3BND4;Q6P996	736;718	H3BND4	H3BND4	Pyridoxal-dependent decarboxylase domain-containing protein 1	PDXDC1	GQKPFKRSLRGSDALSETSSVSHIEDLEKVE	UID321	LRGsDALsEtssVsH
-0.461005	-0.481364	0.0123541	-0.359823	-0.095882	-0.263034	NaN	NaN	NaN	S	2	___1	ERK1,2 kinase substrate motif;GSK-3, ERK1, ERK2, CDK5 substrate motif;WW domain binding motif	+	CST;HTP;LTP										0.43244	-0.278444	1.03929	-0.420594	0.275824	-0.12534	1	8.7488e-29	261.06	185.4	0.2483	18	H3BTD6;H3BQ37;H3BPW9;Q96F86	18;131;131;131	H3BTD6	H3BTD6	Enhancer of mRNA-decapping protein 3	EDC3	NIPKRTDVKSQDVAVSPQQQQCSKSYVDRHM	UID323	KsQDVAVsPQQQQCs
NaN	NaN	NaN	-0.921855	-0.423565	-0.243303	-0.832257	-1.06936	-0.189878	S	3	___1	b-Adrenergic Receptor kinase substrate motif;BARD1 BRCT domain binding motif;Casein kinase II substrate motif;PKA kinase substrate motif	+	HTP								+		0.698323	-0.627911	1.32722	-0.995608	1.10723	-0.216591	1	2.85989e-06	185.66	151.27	-1.133	118	H3BRG5;Q9Y3M8	118;133	H3BRG5	H3BRG5	StAR-related lipid transfer protein 13	STARD13	SMKLDVNFQRKKGDDSDEEDLCISNKWTFQR	UID324	QRKKGDDsDEEDLCI
0.23008	0.455334	0.163885	0.669571	0.237074	0.521598	0.505688	0.282618	-0.000721562	S	3	___1	ERK1,2 kinase substrate motif;GSK-3, ERK1, ERK2, CDK5 substrate motif;WW domain binding motif	+	CST;HTP										1.15404	0.324281	1.28013	0.469174	0.557679	0.228254	1	9.64668e-30	273.43	273.43	0.38003	111	H3BUF6;Q8WWM7;H3BSK9	111;111;51	H3BUF6	H3BUF6	Ataxin-2-like protein	ATXN2L	IGSARGQSTGKGPPQSPVFEGVYNNSRMLHF	UID325	TGkGPPQsPVFEGVy
-0.214224	-0.00652125	0.1644	NaN	NaN	NaN	0.281669	0.328607	-0.0773455	S	2	___1	Casein kinase II substrate motif;Cdc2 kinase substrate motif;CDK kinase substrate motif;CDK1,2,4,6 kinase substrate motif;ERK1,2 kinase substrate motif;GSK-3, ERK1, ERK2, CDK5 substrate motif;WW domain binding motif	+	HTP										0.0390809	0.0337226	0.290194	0.161043	0.107933	0.0435273	1	7.69252e-06	170.89	107.81	0.76153	271	H7BXE3;Q9NWH9;H0YL55	271;289;213	H7BXE3	H7BXE3	SAFB-like transcription modulator	SLTM	SEASKPKDGQDAIAQSPEKESKDYEMNANHK	UID326	GQDAIAQsPEKEsKD
NaN	NaN	NaN	-0.685686	-0.502321	-0.111298	-0.718688	-0.608408	0.0641931	S	2	___1	14-3-3 domain binding motif;Calmodulin-dependent protein kinase II substrate motif;Casein kinase II substrate motif;G protein-coupled receptor kinase 1 substrate motif;PKA kinase substrate motif;PKC kinase substrate motif	+	CST;HTP								+		0.952134	-0.610504	1.42054	-0.647047	0.0793267	-0.0235526	0.977993	0.00170773	126.83	87.437	0.26925	111	H7C0Q2;Q86VQ1	111;223	H7C0Q2	H7C0Q2	Glucocorticoid-induced transcript 1 protein	GLCCI1	WAEEGAEKRSHQRSASWGSADQLKEQIAKLR	UID328	RSHQRsAsWGSADQL
-0.354741	0.181039	0.516923	1.25701	-0.769502	2.02468	1.09491	-0.334644	-1.43082	S	2	___1	ERK1,2 kinase substrate motif;G protein-coupled receptor kinase 1 substrate motif;Growth associated histone HI kinase substrate motif;GSK-3, ERK1, ERK2, CDK5 substrate motif;PKA kinase substrate motif;PKC kinase substrate motif;WW domain binding motif	+	CST;HTP;LTP	+	molecular association, regulation; intracellular localization; enzymatic activity, inhibited		HRas(DISRUPTS)						0.00534486	-0.00977712	0.288248	0.367802	0.126812	0.37026	0.993147	9.38552e-39	277.34	223.83	-0.66318	521	H7C155;P04049	521;642	H7C155	H7C155	RAF proto-oncogene serine/threonine-protein kinase	RAF1	RAAHTEDINACTLTTSPRLPVF_________	UID329	NACtLtTsPRLPVF_
-0.621244	-0.00734755	0.683113	-0.167993	-0.492018	0.561047	-0.544308	0.452174	0.994435	S	2	___1	Casein kinase II substrate motif;ERK1,2 kinase substrate motif;GSK-3, ERK1, ERK2, CDK5 substrate motif;WW domain binding motif	+	HTP							+		+	2.33894	-0.552523	0.17477	0.0922777	1.54333	0.746198	0.999927	0.00135889	151.39	126.09	0.84956	46	H7C2H2;Q86X27	46;308	H7C2H2	H7C2H2	Ras-specific guanine nucleotide-releasing factor RalGPS2	RALGPS2	SAASREDLVGPEVGASPQSGRKSVAAEGALL	UID337	VGPEVGAsPQsGRKs
-0.686986	0.284396	1.2383	-0.234991	0.0193461	-0.264116	-0.315181	0.0951818	0.410884	S	3	___1	Casein kinase II substrate motif;MAPKAPK2 kinase substrate motif	+	HTP										0.602909	-0.327607	0.107404	0.0481953	0.398738	0.461688	0.81324	2.75211e-10	208.61	153.52	2.0984	31	H7C2H2;Q86X27	31;293	H7C2H2	H7C2H2	Ras-specific guanine nucleotide-releasing factor RalGPS2	RALGPS2	YKLSLKIEPGTSTPRSAASREDLVGPEVGAS	UID338	PGTStPRsAAsREDL
-0.278829	0.623305	1.08665	-0.11749	0.0926134	-0.19774	-0.510005	0.184471	0.717386	S	3	___1	Casein kinase II substrate motif;Pyruvate dehydrogenase kinase substrate motif	+	HTP										0.498852	-0.232073	0.40157	0.230095	0.528943	0.535431	0.791375	2.75211e-10	208.61	153.52	0.9571	34	H7C2H2;Q86X27	34;296	H7C2H2	H7C2H2	Ras-specific guanine nucleotide-releasing factor RalGPS2	RALGPS2	SLKIEPGTSTPRSAASREDLVGPEVGASPQS	UID339	StPRsAAsREDLVGP
NaN	NaN	NaN	0.037312	0.304394	-0.163112	0.24062	-0.185409	-0.46935	S	2	___1	Casein kinase II substrate motif;MDC1 BRCT domain binding motif;Plk1 PBD domain binding motif;Pyruvate dehydrogenase kinase substrate motif	+	CST;HTP										1.12985	0.272507	0.20313	-0.0740483	0.542013	-0.316231	0.90965	2.27036e-07	177.36	122.25	-0.10912	104	H7C5L6;P78362	104;497	H7C5L6	H7C5L6	SRSF protein kinase 2;SRSF protein kinase 2 N-terminal;SRSF protein kinase 2 C-terminal	SRPK2	ESSPSHDRSRTVSASSTGDLPKAKTRAADLL	UID342	SRtVsAsstGDLPKA
-0.0911564	-0.267392	-0.102326	-0.0191265	-0.0674248	0.124078	-0.0565812	-0.228351	-0.15592	S	3	___1	14-3-3 domain binding motif;Akt kinase substrate motif;Calmodulin-dependent protein kinase II substrate motif;ERK1,2 kinase substrate motif;G protein-coupled receptor kinase 1 substrate motif;GSK-3, ERK1, ERK2, CDK5 substrate motif;MAPKAPK1 kinase substrate motif;PKA kinase substrate motif;PKC kinase substrate motif;WW domain binding motif	+	CST;HTP							+			1.70624	-0.0717208	0.807246	-0.171623	0.184294	-0.0447224	1	0.00774695	91.093	55.094	0.27891	258	I1E4Y6;Q6Y7W6;C9JH78;C9IYH5	258;236;63;67	I1E4Y6	I1E4Y6	PERQ amino acid-rich with GYF domain-containing protein 2	GIGYF2	RLAGSRRDGERWRPHSPDGPRSAGWREHMER	UID343	GERWRPHsPDGPRsA
NaN	NaN	NaN	-0.652606	-0.918688	0.0932017	-0.907522	-0.0989536	0.465086	S	2	___1	BARD1 BRCT domain binding motif;Casein kinase II substrate motif;DNA dependent Protein kinase substrate motif	+	CST;HTP							+			2.40979	-0.913105	0.393403	-0.37578	0.427022	0.279144	1	0.00308913	122.66	80.237	1.2011	63	I3L0X5;I3L4C3;O75391	63;103;114	I3L0X5	I3L0X5	Sperm-associated antigen 7	SPAG7	DDCRYVMIFKKEFAPSDEELDSYRRGEEWDP	UID345	FKKEFAPsDEELDSY
-1.23409	-0.180054	1.16819	-1.44804	-1.02935	-0.4246	-1.09265	-0.987417	0.138421	S	3	___1	BARD1 BRCT domain binding motif;Casein kinase I substrate motif;Casein kinase II substrate motif	+	CST;HTP							+			2.53551	-1.1187	0.844893	-0.871836	0.227073	0.294005	1	2.00583e-15	238.88	166.67	-0.098215	11	I3VM54;Q9Y2K7	11;28	I3VM54	I3VM54	Lysine-specific demethylase 2A	KDM2A	_____MRRRYEDDGISDDEIEGKRTFDLEEK	UID348	RYEDDGIsDDEIEGK
-1.05529	-0.944027	-0.199537	-1.124	-0.813119	-0.285935	-0.666095	-0.592049	0.0382958	S	2	___1	b-Adrenergic Receptor kinase substrate motif;Casein kinase I substrate motif;Casein kinase II substrate motif;Plk1 kinase substrate motif	+	CST;HTP							+	+		1.75538	-0.844835	1.52777	-0.886692	0.578442	-0.149059	1	1.18123e-09	223.68	151.58	-1.0492	142	J3KMZ8;Q92785	142;142	J3KMZ8	J3KMZ8	Zinc finger protein ubi-d4	DPF2	PLEKRGAPDPRVDDDSLGEFPVTNSRARKRI	UID349	DPRVDDDsLGEFPVT
-1.24455	-0.513605	0.737946	-0.613454	-1.03274	0.422153	-1.19337	-0.572952	0.5144	S	2	___1	14-3-3 domain binding motif;Calmodulin-dependent protein kinase II alpha substrate motif;Calmodulin-dependent protein kinase II substrate motif;Calmodulin-dependent protein kinase IV substrate motif;Casein kinase II substrate motif;Chk1 kinase substrate motif;Phosphorylase kinase substrate motif;PKA kinase substrate motif;PKC epsilon kinase substrate motif;PKC kinase substrate motif	+	CST;HTP							+	+	+	2.51883	-1.15689	2.58373	-0.56667	1.56749	0.558166	0.999923	0.000900884	131.08	77.486	2.3425	235	J3KN59;Q12982	235;114	J3KN59	J3KN59	BCL2/adenovirus E1B 19 kDa protein-interacting protein 2	BNIP2	DDLPKPKTTEVIRKGSITEYTAAEEKEDGRR	UID350	TEVIRKGsItEytAA
-0.0211747	-0.0613454	-0.0332151	-0.133448	-0.352087	0.23138	-0.0544672	-0.143851	-0.170589	S	2	___1	14-3-3 domain binding motif;Calmodulin-dependent protein kinase II substrate motif;ERK1,2 kinase substrate motif;G protein-coupled receptor kinase 1 substrate motif;GSK-3, ERK1, ERK2, CDK5 substrate motif;PAK2 kinase substrate motif;PKA kinase substrate motif;PKC epsilon kinase substrate motif;PKC kinase substrate motif;WW domain binding motif	+	CST;HTP								+		0.511339	-0.142576	1.31007	-0.112881	0.0245761	0.00919188	1	0.000576445	129.54	82.808	0.57217	641	J3KPS2;Q6ZRV2	641;914	J3KPS2	J3KPS2	Protein FAM83H	FAM83H	EQKGSPTSAYPERRGSPVPPVPERRSSPVPP	UID351	AyPERRGsPVPPVPE
-0.022874	-0.0402744	-0.0380064	-1.00772	0.0384361	-1.01692	-0.129623	-0.145733	0.253142	S	2	___1	Casein kinase I substrate motif;Casein kinase II substrate motif;PKA kinase substrate motif;PKC kinase substrate motif	+	HTP										0.284205	-0.0380204	0.489922	-0.397911	0.252929	-0.267263	0.999999	4.10864e-05	159.44	111.26	-1.0133	512	J3KPS2;Q6ZRV2	512;785	J3KPS2	J3KPS2	Protein FAM83H	FAM83H	REEVAAPGAVGGERRSLESCLLDLRDSFAQQ	UID352	AVGGERRsLESCLLD
0.130667	-0.787593	-0.913651	-0.378738	-0.452372	0.114254	NaN	NaN	NaN	S	3	___1	Cdc2 kinase substrate motif;CDK kinase substrate motif;CDK1,2,4,6 kinase substrate motif;ERK1,2 kinase substrate motif;GSK-3, ERK1, ERK2, CDK5 substrate motif;PKA kinase substrate motif;PKC kinase substrate motif;WW domain binding motif	+	CST;HTP										0.168121	-0.160853	0.66828	-0.583165	0.237172	-0.399699	1	0.000658586	142.4	100.49	1.0217	36	J3KTC2;J3QQY0;J3KSZ8;Q68DK7	36;362;362;362	J3KTC2	J3KTC2	Male-specific lethal 1 homolog	MSL1	LAPEFSKVKTKTPKHSPIKEEPCGSLSETVC	UID356	KTKTPKHsPIKEEPC
0.259423	0.429536	0.0816123	0.177471	0.53047	-0.142217	0.184852	0.449429	0.153805	S	2	___1	Casein kinase II substrate motif;DNA dependent Protein kinase substrate motif;ERK1,2 kinase substrate motif;GSK-3, ERK1, ERK2, CDK5 substrate motif;WW domain binding motif												1.04338	0.324915	1.2473	0.352145	0.118813	0.0310667	0.999955	1.93852e-06	185.71	133.18	0.73333	46	J3KTD8	46	J3KTD8	J3KTD8		CBFB	CRDGRSEIARRQQDPSPGSNLGGGDDLKLR_	UID357
-0.662209	-0.516821	0.223793	-0.51056	-0.501892	0.0244285	-0.43012	-0.497466	0.00158601	S	2	___1	b-Adrenergic Receptor kinase substrate motif;G protein-coupled receptor kinase 1 substrate motif	+	CST;HTP;LTP	+	molecular association, regulation; ubiquitination		EZH2(DISRUPTS)			+	+		1.78885	-0.531407	3.90018	-0.508282	0.444473	0.0832692	1	1.77647e-93	367.31	304.93	0.91008	523	J3QQW9;Q15022	523;546	J3QQW9	J3QQW9	Polycomb protein SUZ12	SUZ12	CRPKRTKASMSEFLESEDGEVEQQRTYSSGH	UID361	sMsEFLEsEDGEVEQ	PLK1	P53350
-0.465799	-0.441654	-0.00611558	-0.636885	-0.395473	-0.212383	-0.556372	-0.429867	0.130008	S	2	___1	14-3-3 domain binding motif;Akt kinase substrate motif;Calmodulin-dependent protein kinase II substrate motif;ERK1,2 kinase substrate motif;GSK-3, ERK1, ERK2, CDK5 substrate motif;MAPKAPK1 kinase substrate motif;PKA kinase substrate motif;PKC kinase substrate motif;WW domain binding motif	+	CST;HTP							+	+		2.01895	-0.472548	1.76042	-0.502802	0.0996902	-0.0294966	1	0.00270735	128.03	95.035	-1.2265	308	J3QR07;Q96MU7	308;308	J3QR07	J3QR07	YTH domain-containing protein 1	YTHDC1	GSDEKKKERKRARGISPIVFDRSGSSASESY	UID362	RKRARGIsPIVFDRs
0.00561564	-0.299134	-0.390794	-0.11973	0.00331442	-0.110497	0.057277	-0.274983	-0.363327	S	2	___1	ATM kinase substrate motif;Casein kinase II substrate motif;DNA dependent Protein kinase substrate motif	+	HTP										0.472475	0.022069	1.26519	-0.231282	1.07612	-0.288206	1	0.000452705	151.16	87.843	0.90976	18	K7EQS5;K7EQS9;K7EPK6;K7EK08;O43310	18;18;18;18;18	K7EQS5	K7EQS5	CBP80/20-dependent translation initiation factor	CTIF	NSSAASASSEAGSSRSQEIEELERFIDSYVL	UID370	SEAGSsRsQEIEELE
NaN	NaN	NaN	0.0447438	-0.00189116	0.0438392	-0.600577	0.168899	0.771886	S	2	___1	AMP-activated protein kinase substrate motif;Calmodulin-dependent protein kinase II substrate motif;Chk1 kinase substrate motif;HMGCoA Reductase kinase substrate motif;PKA kinase substrate motif;PKC kinase substrate motif	+	CST;HTP										0.302775	-0.301234	0.474778	0.106821	0.333592	0.407862	0.894079	0.00256246	118.73	79.582	1.8904	383	K7EL81;Q9BZL4	383;427	K7EL81	K7EL81	Protein phosphatase 1 regulatory subunit 12C	PPP1R12C	EEAPFSRRFGLLKTGSSGALGPPERRTAEGA	UID371	FGLLKtGssGALGPP
-0.510724	-0.48344	-0.130286	-0.133844	-0.385488	0.356901	-0.0921249	-0.053853	0.0504668	S	2	___1	14-3-3 domain binding motif;AMP-activated protein kinase substrate motif;b-Adrenergic Receptor kinase substrate motif;Calmodulin-dependent protein kinase I substrate motif;Calmodulin-dependent protein kinase II substrate motif;Calmodulin-dependent protein kinase IV substrate motif;Casein kinase II substrate motif;Chk1 kinase substrate motif;PKA kinase substrate motif;PKC kinase substrate motif	+	CST;HTP										0.930559	-0.329446	0.634581	-0.223712	0.234618	0.0923605	0.999524	4.05382e-31	258.78	258.78	1.596	31	K7EMR0;K7EQN8;K7EP59;Q15831	31;31;31;31	K7EMR0	K7EMR0	Serine/threonine-protein kinase STK11	STK11	ELMSVGMDTFIHRIDSTEVIYQPRRKRAKLI	UID372	TFIHRIDstEVIyQP
0.108759	-0.00820338	0.190552	0.265197	0.103531	0.203253	-0.287571	-0.350449	0.0174944	S	2	___1	BARD1 BRCT domain binding motif;Casein kinase II substrate motif;PKA kinase substrate motif;PKC kinase substrate motif	+	HTP										0.0624704	-0.0250939	0.0568775	-0.0311518	0.825795	0.1371	1	3.0963e-113	380.39	312.46	-0.92471	1976	M0R300;M0R0P8;Q13459;M0R240;M0QXP0	1976;1992;1992;128;165	M0R300	M0R300	Unconventional myosin-IXb	MYO9B	KEDITYRLPELDPRGSDEENLDSETSASTES	UID376	PELDPRGsDEENLDs
0.250355	0.601602	0.310922	NaN	NaN	NaN	-0.0846703	1.0036	1.08624	S	2	___1	Casein kinase I substrate motif;G protein-coupled receptor kinase 1 substrate motif												0.150201	0.0828425	0.806265	0.802602	0.491441	0.698581	1	0.00889544	95.073	36.305	3.3766	417	M0R0W6;P30530	417;685	M0R0W6	M0R0W6	Receptor protein-tyrosine kinase;Tyrosine-protein kinase receptor UFO	AXL	HRDLAARNCMLNENMSVCVADFGLSKKIYNG	UID377
0.0842003	-0.0115734	-0.0527004	0.0612924	0.133564	0.0981966	0.223546	0.122474	-0.183114	S	2	___1	ERK1,2 kinase substrate motif;G protein-coupled receptor kinase 1 substrate motif;Growth associated histone HI kinase substrate motif;GSK3 kinase substrate motif;GSK-3, ERK1, ERK2, CDK5 substrate motif;PKA kinase substrate motif;PKC kinase substrate motif;WW domain binding motif	+	CST;HTP										1.16098	0.147103	0.558026	0.0573977	0.20111	-0.0458725	0.996517	2.22673e-21	245.63	197.99	0.40229	101	M0R2S2;M0R165;Q9UBC2	101;255;255	M0R2S2	M0R2S2	Epidermal growth factor receptor substrate 15-like 1	EPS15L1	PSHGSVSSLNSTGSLSPKHSLKQTQPTVNWV	UID378	LNstGsLsPKHsLKQ
-0.388506	-0.195352	0.102457	-0.30004	-0.303276	0.0365702	-0.297981	-0.4504	-0.15719	S	2	___1	14-3-3 domain binding motif;Calmodulin-dependent protein kinase I substrate motif;Calmodulin-dependent protein kinase II substrate motif;Calmodulin-dependent protein kinase IV substrate motif;Casein kinase II substrate motif;Chk1 kinase substrate motif;PKA kinase substrate motif;PKC kinase substrate motif	+	CST;HTP							+			2.10723	-0.329921	1.29288	-0.315264	0.0245022	-0.0060544	0.999223	0.00559732	134.56	76.464	0.36255	150	M0R2Q7;O60292	150;1544	M0R2Q7	M0R2Q7	Signal-induced proliferation-associated 1-like protein 3	SIPA1L3	ERDTGSPQKGLQRTLSDESLCSGRREPSFAS	UID379	KGLQRtLsDEsLCSG
-0.214123	0.245496	0.443288	0.17594	-0.172522	0.257752	0.0469799	0.349592	0.386149	S	3	___1	b-Adrenergic Receptor kinase substrate motif;Casein kinase II substrate motif;G protein-coupled receptor kinase 1 substrate motif;MAPKAPK2 kinase substrate motif;Pyruvate dehydrogenase kinase substrate motif	+	CST;HTP								+	+	0.527221	-0.113222	1.43829	0.257009	1.65447	0.362396	1	2.31067e-14	227.7	169.75	-0.14667	60	O00505	60	O00505	O00505	Importin subunit alpha-4	KPNA3	LLKKRNVPQEESLEDSDVDADFKAQNVTLEA	UID382	QEEsLEDsDVDADFK
-0.210095	-0.22122	-0.053344	-0.30397	-0.10566	-0.124593	-0.0637107	-0.222919	-0.102589	S	2	___1	14-3-3 domain binding motif;AMP-activated protein kinase substrate motif;Calmodulin-dependent protein kinase II substrate motif;Casein kinase II substrate motif;DNA dependent Protein kinase substrate motif;ERK1,2 kinase substrate motif;GSK-3, ERK1, ERK2, CDK5 substrate motif;HMGCoA Reductase kinase substrate motif;PKA kinase substrate motif;PKC kinase substrate motif;WW domain binding motif	+	CST;HTP;LTP								+	+	0.996516	-0.126489	1.92893	-0.24937	1.32627	-0.0935086	0.999855	5.39503e-14	223.36	151.03	0.0083568	696	O14497;A0A087WUV6	696;313	O14497	O14497	AT-rich interactive domain-containing protein 1A	ARID1A	FSPHTSPHLPGIRGPSPSPVGSPASVAQSRS	UID383	LPGIRGPsPsPVGsP
-0.0362596	-0.0306782	0.0395595	0.0801119	-0.27127	0.336628	0.00992034	0.1145	0.0943712	S	3	___1	Casein kinase II substrate motif;ERK1,2 kinase substrate motif;G protein-coupled receptor kinase 1 substrate motif;GSK3 kinase substrate motif;GSK-3, ERK1, ERK2, CDK5 substrate motif;WW domain binding motif	+	CST;HTP;LTP										0.428772	-0.099203	0.470492	0.0546447	0.642385	0.156853	0.999964	0.000255658	129.2	108.08	-0.80248	363	O14497	363	O14497	O14497	AT-rich interactive domain-containing protein 1A	ARID1A	AASGGAQQRSHHAPMSPGSSGGGGQPLARTP	UID384	RSHHAPMsPGssGGG	CDK2	P24941
-0.390283	-0.581044	-0.00717357	NaN	NaN	NaN	-0.225194	-0.964095	-0.788464	S	2	___1	BARD1 BRCT domain binding motif;Casein kinase II substrate motif;G protein-coupled receptor kinase 1 substrate motif;GSK3 kinase substrate motif	+	HTP										0.777718	-0.307738	0.810499	-0.772569	0.30609	-0.397819	0.999968	0.000254288	136.14	89.097	0.18944	5	O14646	5	O14646	O14646	Chromodomain-helicase-DNA-binding protein 1	CHD1	___________MNGHSDEESVRNSSGESSQS	UID385	___MNGHsDEESVRN
0.0097772	-0.32686	-0.471149	-0.0469508	-0.318002	0.338141	-0.187756	-0.0189657	0.268674	S	2	___1	14-3-3 domain binding motif;Calmodulin-dependent protein kinase II substrate motif;ERK1,2 kinase substrate motif;G protein-coupled receptor kinase 1 substrate motif;GSK-3, ERK1, ERK2, CDK5 substrate motif;PKA kinase substrate motif;PKC kinase substrate motif;WW domain binding motif	+	CST;HTP										0.64809	-0.165327	0.502523	-0.130925	0.0567775	0.0452221	1	0.000456216	138.42	101.36	0.68868	4738	O14686	4738	O14686	O14686	Histone-lysine N-methyltransferase 2D	KMT2D	PHLGSGRWEQEDRALSPVIPLIPRASIPVFP	UID386	EQEDRALsPVIPLIP
-0.227439	0.273337	0.366252	-0.165855	0.14496	-0.254715	0.00590291	0.0928839	0.0482362	S	2	___1	b-Adrenergic Receptor kinase substrate motif;Casein kinase II substrate motif;PKA kinase substrate motif;Pyruvate dehydrogenase kinase substrate motif	+	CST;HTP;LTP	+		apoptosis, induced; cell adhesion, altered							0.0777331	-0.0255252	0.185389	0.0667885	0.0999474	0.0532579	1	2.87451e-06	164.11	131.49	1.4398	119	O14737;K7EQA1	119;81	O14737	O14737	Programmed cell death protein 5	PDCD5	EKTTTVKFNRRKVMDSDEDDDY_________	UID387	NRRKVMDsDEDDDy_	CK2A1	P68400
-0.211515	-0.223054	-0.134255	0.305679	-0.306163	0.500034	-0.173531	0.133432	0.468218	S	2	___1	AMP-activated protein kinase substrate motif;Calmodulin-dependent protein kinase II substrate motif;Chk1 kinase substrate motif;PKA kinase substrate motif;PKC kinase substrate motif	+	CST;HTP;LTP	+	molecular association, regulation	cell adhesion, altered	14-3-3 beta(INDUCES)			+			1.5518	-0.230403	0.161708	0.072019	0.508332	0.277999	0.99605	3.65605e-10	212.03	174.52	-0.32836	445	O14974;H0YIS4;H0YHI8;F8VZN8	445;140;49;445	O14974	O14974	Protein phosphatase 1 regulatory subunit 12A	PPP1R12A	DESPATWRLGLRKTGSYGALAEITASKEGQK	UID388	LGLRktGsyGALAEI	NuaK1	O60285
-1.78886	-0.819419	0.887447	NaN	NaN	NaN	-1.25388	0.283448	1.53665	S	2	___1	14-3-3 domain binding motif;Calmodulin-dependent protein kinase II substrate motif;Casein kinase II substrate motif;PKA kinase substrate motif;PKC kinase substrate motif;Pyruvate dehydrogenase kinase substrate motif;ZIP kinase substrate motif	+	CST;HTP;LTP										0.955458	-1.52137	0.147512	-0.267986	0.778364	1.21205	0.999644	0.000372432	158.3	89.784	0.31668	507	O14974;H0YIS4;H0YHI8;F8VZN8	507;202;111;507	O14974	O14974	Protein phosphatase 1 regulatory subunit 12A	PPP1R12A	TRLAYVAPTIPRRLASTSDIEEKENRDSSSL	UID389	tIPRRLAstsDIEEK
-0.736485	-1.49281	-0.689823	-1.36375	-0.595991	-0.816313	-0.765572	-0.90874	-0.185441	S	2	___1	Casein kinase II substrate motif;G protein-coupled receptor kinase 1 substrate motif	+	CST;HTP							+	+		2.25507	-0.699349	1.71346	-1.2551	1.00155	-0.563859	0.999399	7.20754e-16	231.4	164.83	0.29689	45	O15234	45	O15234	O15234	Protein CASC3	CASC3	LRGGGSCSGSAGGGGSGSLPSQRGGRTGALH	UID394	GsAGGGGsGsLPSQr
-0.399863	0.0122111	0.268075	-0.0541676	-0.389564	0.272419	-0.397828	-0.0515936	0.306029	S	2	___1	b-Adrenergic Receptor kinase substrate motif;Casein kinase I substrate motif;Casein kinase II substrate motif;ERK1,2 kinase substrate motif;GSK-3, ERK1, ERK2, CDK5 substrate motif;WW domain binding motif	+	CST;HTP							+		+	4.19852	-0.395752	0.541483	-0.0311834	2.74436	0.282174	0.999536	9.50355e-10	200.19	200.19	-0.062764	1549	O43166;F5GYF8	1549;1003	O43166	O43166	Signal-induced proliferation-associated 1-like protein 1	SIPA1L1	KSTIEEDLKKLIDLESPTPESQKSFKFHALS	UID398	KKLIDLEsPtPEsQK
-0.745382	0.129613	0.785676	NaN	NaN	NaN	-0.660156	0.125254	1.14991	S	2	___1	14-3-3 domain binding motif;Akt kinase substrate motif;Calmodulin-dependent protein kinase II substrate motif;Casein kinase II substrate motif;G protein-coupled receptor kinase 1 substrate motif;MAPKAPK1 kinase substrate motif;PKA kinase substrate motif;PKC kinase substrate motif;ZIP kinase substrate motif	+	CST;HTP							+	+		1.41392	-0.702769	1.96316	0.127434	0.926601	0.967793	0.789247	0.000601594	141.65	116.79	1.3779	288	O43166	288	O43166	O43166	Signal-induced proliferation-associated 1-like protein 1	SIPA1L1	RLFKEREKPLKRRSKSETGDSSIFRKLRNAK	UID399	PLKRRsKsEtGDSSI
-1.1573	-0.490558	0.619648	-0.439598	-0.864439	0.497629	-0.943555	-0.322632	0.614003	S	2	___1	14-3-3 domain binding motif;Aurora-A kinase substrate motif;Calmodulin-dependent protein kinase II substrate motif;Casein kinase II substrate motif;PAK2 kinase substrate motif;Phosphorylase kinase substrate motif;PKA kinase substrate motif;PKC epsilon kinase substrate motif;PKC kinase substrate motif;Pyruvate dehydrogenase kinase substrate motif	+	CST;HTP;LTP							+	+	+	2.11125	-0.988432	1.85776	-0.417596	2.32655	0.577093	1	3.20416e-70	354.36	239.84	0.64216	93	Q9UG54;O43318	93;439	Q9UG54	Q9UG54	Mitogen-activated protein kinase kinase kinase 7	DKFZp586F0420;MAP3K7	ARIAATTGNGQPRRRSIQDLTVTGTEPGQVS	UID400	NGQPRRRsIQDLtVT
-0.866095	0.425137	1.12724	-0.391039	-0.0454315	-0.386921	-0.973271	0.249263	1.15614	S	2	___1	Casein kinase II substrate motif;Pyruvate dehydrogenase kinase substrate motif	+	CST;HTP										0.781831	-0.628266	0.130795	0.0944536	0.467779	0.632151	1	1.13338e-06	209.22	126.71	0.67235	166	O43399;A0A087WZ51	166;112	O43399	O43399	Tumor protein D54	TPD52L2	ISRKLGDMRNSATFKSFEDRVGTIKSKVVGD	UID401	RNsAtFksFEDRVGt
-1.08905	-0.978861	0.0302654	NaN	NaN	NaN	-1.02856	-0.705335	-0.149585	S	2	___1	Cdc2 kinase substrate motif;CDK kinase substrate motif;CDK1,2,4,6 kinase substrate motif;ERK1,2 kinase substrate motif;Growth associated histone HI kinase substrate motif;GSK-3, ERK1, ERK2, CDK5 substrate motif;PKA kinase substrate motif;PKC kinase substrate motif;WW domain binding motif	+	CST;HTP;LTP							+			1.74037	-1.0588	0.989289	-0.842098	0.202669	-0.0596596	1	0.00371937	151.41	105.76	1.7276	391	O43463	391	O43463	O43463	Histone-lysine N-methyltransferase SUV39H1	SUV39H1	STRMDSNFGLAGLPGSPKKRVRIECKCGTES	UID402	GLAGLPGsPKKRVRI
0.0460021	0.0177795	0.109829	-0.301693	0.62068	-0.963622	-0.0665634	-0.234397	-0.248622	S	2	___1	Cdc2 kinase substrate motif;CDK kinase substrate motif;CDK1,2,4,6 kinase substrate motif;ERK1,2 kinase substrate motif;GSK-3, ERK1, ERK2, CDK5 substrate motif;WW domain binding motif	+	HTP										0.350218	0.20004	0.662388	-0.17277	0.438545	-0.367472	1	8.75691e-05	152.07	112	1.4602	6	O60684;S4R3E5	6;6	O60684	O60684	Importin subunit alpha-7	KPNA6	__________METMASPGKDNYRMKSYKNNA	UID404	__MEtMAsPGKDNYR
0.928048	-0.602876	-1.39665	-0.46168	-0.643428	0.203087	-0.283826	-0.715889	-0.292617	S	2	___1	b-Adrenergic Receptor kinase substrate motif;BARD1 BRCT domain binding motif;Casein kinase II substrate motif;G protein-coupled receptor kinase 1 substrate motif	+	CST;HTP								+		0.000171126	0.000264843	1.8237	-0.593482	0.392873	-0.495393	0.99992	0.00592371	134.08	101.75	0.76304	601	O60885	601	O60885	O60885	Bromodomain-containing protein 4	BRD4	KEPAPMKSKPPPTYESEEEDKCKPMSYEEKR	UID405	KPPPtyEsEEEDKCK
-1.13851	-1.15447	0.124328	-0.647377	-1.24698	0.921008	-0.827282	-0.138839	0.82603	S	3	___1	14-3-3 domain binding motif;Calmodulin-dependent protein kinase II substrate motif;Casein kinase II substrate motif;G protein-coupled receptor kinase 1 substrate motif;MAPKAPK1 kinase substrate motif;PAK2 kinase substrate motif;PKA kinase substrate motif;PKC epsilon kinase substrate motif;PKC kinase substrate motif	+	CST;HTP							+			1.86917	-1.07092	0.801085	-0.646897	0.882518	0.623789	0.973644	0.0014876	105.65	63.477	-0.14251	758	O75152	758	O75152	O75152	Zinc finger CCCH domain-containing protein 11A	ZC3H11A	SGPSSSQMSMKTRRLSSASTGKPPLSVEDDF	UID406	SMKtRRLssAstGkP
-0.484025	-0.436588	0.00633395	-0.450163	-0.408512	0.0938637	-0.248279	-0.197716	0.0938305	S	2	___1	Casein kinase I substrate motif;Casein kinase II substrate motif;ERK1,2 kinase substrate motif;Growth associated histone HI kinase substrate motif;GSK-3, ERK1, ERK2, CDK5 substrate motif;WW domain binding motif	+	CST;HTP							+	+		1.4973	-0.380272	1.32079	-0.361489	0.804351	0.064676	0.999992	3.52497e-39	281.6	227.2	0.25486	2184	O75376;E7EVK1;A0A088AWL3;J3KS29;J3QKP0	2184;815;2088;125;124	O75376	O75376	Nuclear receptor corepressor 1	NCOR1	SQRGAEPAEQRNDARSPGSISYLPSFFTKLE	UID409	EQRNDARsPGsISYL
-0.635831	-0.120828	0.560911	-0.746664	-0.491368	-0.091666	NaN	NaN	NaN	S	2	___1	b-Adrenergic Receptor kinase substrate motif;BARD1 BRCT domain binding motif;Casein kinase I substrate motif;Casein kinase II substrate motif	+	CST;HTP										1.09073	-0.5636	0.400264	-0.433746	0.219591	0.234622	1	1.62187e-63	316.32	262.25	1.5388	30	O75379	30	O75379	O75379	Vesicle-associated membrane protein 4	VAMP4	TGSVKSERRNLLEDDSDEEEDFFLRGPSGPR	UID410	RNLLEDDsDEEEDFF
0.377068	0.120485	-0.292776	-0.635181	0.351741	-0.726046	0.347892	0.338909	-0.00527548	S	3	___1	Casein kinase I substrate motif;Casein kinase II substrate motif;PKA kinase substrate motif;PKC kinase substrate motif;Pyruvate dehydrogenase kinase substrate motif	+	CST;HTP							+			3.18739	0.358901	0.0650158	-0.0585957	0.611275	-0.341366	0.999484	0.000272994	112.26	82.167	-0.13586	129	O75475	129	O75475	O75475	PC4 and SFRS1-interacting protein	PSIP1	ETSVSKEDTDHEEKASNEDVTKAVDITTPKA	UID412	tDHEEKAsNEDVTkA
-0.575486	-0.539121	0.102591	-0.524521	-0.483319	0.0417736	-0.0910949	-0.49657	-0.218632	S	2	___1	Casein kinase II substrate motif;MAPKAPK2 kinase substrate motif;MDC1 BRCT domain binding motif;Plk1 PBD domain binding motif	+	CST;HTP								+		0.91004	-0.3833	3.23983	-0.520071	0.0835188	-0.0247558	0.994945	2.4778e-06	178.95	118.13	0.26045	106	O75475	106	O75475	O75475	PC4 and SFRS1-interacting protein	PSIP1	KFSSQQAATKQSNASSDVEVEEKETSVSKED	UID413	tkQsNAssDVEVEEK
-0.186607	-0.119401	0.0963968	-0.108627	-0.169988	0.075824	-0.125069	-0.0457441	0.0405417	S	2	___1	14-3-3 domain binding motif;Akt kinase substrate motif;Calmodulin-dependent protein kinase II substrate motif;Casein kinase II substrate motif;MAPKAPK1 kinase substrate motif;MAPKAPK2 kinase substrate motif;PKA kinase substrate motif;PKC kinase substrate motif	+	CST;HTP							+		+	1.891	-0.160555	1.23733	-0.0912574	1.30956	0.0709209	1	0.000451463	139.98	26.321	0.4762	133	Q5JRI1;O75494	133;133	Q5JRI1	Q5JRI1	Serine/arginine-rich splicing factor 10	SRSF10	RSRSRSYERRRSRSRSFDYNYRRSYSPRNRP	UID414	RRRsRsRsFDyNyRR
0.206768	0.141825	-0.173514	NaN	NaN	NaN	0.201132	0.13829	-0.0333628	S	2	___1	14-3-3 domain binding motif;Calmodulin-dependent protein kinase II substrate motif;Casein kinase II substrate motif;G protein-coupled receptor kinase 1 substrate motif;GSK3 kinase substrate motif;PKA kinase substrate motif;PKC epsilon kinase substrate motif;PKC kinase substrate motif;Pyruvate dehydrogenase kinase substrate motif	+	CST;HTP							+	+		2.05572	0.20395	2.09511	0.140058	0.421282	-0.103439	0.926713	1.33132e-14	231.13	176.73	1.534	2831	O75592	2831	O75592	O75592	E3 ubiquitin-protein ligase MYCBP2	MYCBP2	STAPVKTKLDPPRERSKSDSYTLDPDTLRKK	UID417	LDPPRERsKsDsytL
0.217603	0.0750534	-0.197815	0.399116	-0.071588	0.544161	NaN	NaN	NaN	S	2	___1	14-3-3 domain binding motif;Akt kinase substrate motif;Calmodulin-dependent protein kinase II substrate motif;Casein kinase II substrate motif;G protein-coupled receptor kinase 1 substrate motif;MAPKAPK1 kinase substrate motif;PKA kinase substrate motif;PKC kinase substrate motif	+	CST;HTP										0.153454	0.0730075	0.418316	0.237085	0.14148	0.173173	0.769336	2.1954e-06	191.36	141.25	0.37666	2833	O75592	2833	O75592	O75592	E3 ubiquitin-protein ligase MYCBP2	MYCBP2	APVKTKLDPPRERSKSDSYTLDPDTLRKKKM	UID418	PPRERsKsDsytLDP
0.0754641	0.144177	0.0294175	-0.100175	0.0630887	0.0513693	-0.00932098	0.00834347	0.0604624	S	2	___1	Casein kinase II substrate motif;MAPKAPK2 kinase substrate motif	+	CST;HTP									+	0.611126	0.0430773	0.081943	0.0174486	1.44089	0.0470831	0.829007	0.00318241	121.92	121.92	0.15159	2749	O75592	2749	O75592	O75592	E3 ubiquitin-protein ligase MYCBP2	MYCBP2	LKSDAAKLRSDSHSRSLSPNHNTLQTLKSDG	UID419	RSDSHSRsLsPNHNt
-0.365258	0.348232	0.373398	0.648005	-0.249942	0.898511	-0.248039	0.115699	0.35321	S	2	___1	14-3-3 domain binding motif;Akt kinase substrate motif;Calmodulin-dependent protein kinase II substrate motif;Casein kinase II substrate motif;MAPKAPK1 kinase substrate motif;PKA kinase substrate motif;PKC kinase substrate motif;ZIP kinase substrate motif	+	CST;HTP							+			1.75289	-0.287747	0.860351	0.370646	1.0288	0.541706	1	0.000659177	152.68	110.47	0.15308	3467	O75592	3467	O75592	O75592	E3 ubiquitin-protein ligase MYCBP2	MYCBP2	ILPARVKAIPRRRVNSGDTEVGSSLLRHPSP	UID420	IPRRRVNsGDtEVGS
-0.143452	-0.0546919	0.0742315	-0.0755505	-0.0872582	0.10771	-0.0953579	-0.13814	-0.0316364	S	2	___1	AMP-activated protein kinase substrate motif;Casein kinase I substrate motif;Casein kinase II substrate motif;Pyruvate dehydrogenase kinase substrate motif	+	CST;HTP							+			1.60098	-0.10869	1.15266	-0.0894608	0.449522	0.0501017	1	1.60053e-77	344.32	285.1	0.10851	225	O75643	225	O75643	O75643	U5 small nuclear ribonucleoprotein 200 kDa helicase	SNRNP200	EEGDEDVYGEVREEASDDDMEGDEAVVRCTL	UID421	GEVREEAsDDDMEGD
-0.826949	-0.984074	-0.425792	-0.487338	-1.17635	0.652425	-0.929995	-0.913841	-0.113536	S	2	___1	ERK1,2 kinase substrate motif;G protein-coupled receptor kinase 1 substrate motif;GSK-3, ERK1, ERK2, CDK5 substrate motif;MAPKAPK2 kinase substrate motif;PKA kinase substrate motif;PKC kinase substrate motif;WW domain binding motif	+	CST;HTP							+	+		1.95656	-0.977764	1.44302	-0.795085	0.0376009	0.0376991	1	1.84229e-53	312.01	233.78	-0.85929	100	Q5QPB1;O76080	100;48	Q5QPB1	Q5QPB1	AN1-type zinc finger protein 5	ZFAND5	CYKEHLQRQQNSGRMSPMGTASGSNSPTSDS	UID422	QQNSGRMsPMGtAsG
0.543298	0.533962	-0.0037704	0.50284	0.53067	-0.0448837	NaN	NaN	NaN	S	3	___1	Casein kinase II substrate motif;ERK1,2 kinase substrate motif;G protein-coupled receptor kinase 1 substrate motif;GSK-3, ERK1, ERK2, CDK5 substrate motif;WW domain binding motif	+	CST;HTP;LTP							+	+		2.1258	0.536984	1.71888	0.518401	0.350036	-0.024327	0.995966	0.00174166	109.42	84.401	1.3761	435	O94776	435	O94776	O94776	Metastasis-associated protein MTA2	MTA2	PHSRGHLSRPEAQSLSPYTTSANRAKLLAKN	UID423	RPEAQsLsPyttsAN	CDK2	P24941
-0.951094	-0.926152	0.0392789	-0.850402	-0.853475	0.0639218	-0.897194	0.159758	1.00619	S	2	___1	14-3-3 domain binding motif;Calmodulin-dependent protein kinase II alpha substrate motif;Calmodulin-dependent protein kinase II substrate motif;Calmodulin-dependent protein kinase IV substrate motif;Chk1 kinase substrate motif;MAPKAPK2 kinase substrate motif;PKA kinase substrate motif;PKC kinase substrate motif	+	CST;HTP							+			3.00823	-0.900588	0.579181	-0.538932	0.437474	0.369797	0.999981	1.66235e-09	219.53	158	0.54816	105	O95155	105	O95155	O95155	Ubiquitin conjugation factor E4 B	UBE4B	SNSLETQSQSLSRSQSMDIDGVSCEKSMSQV	UID425	QsLsRsQsMDIDGVS
NaN	NaN	NaN	0.369606	0.426211	0.0306783	0.222681	-0.0623242	-0.234058	S	2	___1	Casein kinase II substrate motif;ERK1,2 kinase substrate motif;G protein-coupled receptor kinase 1 substrate motif;GSK3 kinase substrate motif;GSK-3, ERK1, ERK2, CDK5 substrate motif;MAPKAPK2 kinase substrate motif;MDC1 BRCT domain binding motif;Plk1 PBD domain binding motif;WW domain binding motif	+	CST;HTP										0.713333	0.324446	0.217278	0.153641	0.234354	-0.10169	0.984984	5.02963e-15	201.95	142.75	1.0813	88	O95155	88	O95155	O95155	Ubiquitin conjugation factor E4 B	UBE4B	AHRSQSSEGVSSLSSSPSNSLETQSQSLSRS	UID426	GVssLsssPsNsLEt
-1.06142	-0.792507	0.215741	-0.169647	-0.247217	0.0507564	-0.202904	-0.0456548	0.257856	S	2	___1	Casein kinase I substrate motif;Casein kinase II substrate motif;G protein-coupled receptor kinase 1 substrate motif;Pyruvate dehydrogenase kinase substrate motif	+	CST;HTP										0.672088	-0.503847	0.547905	-0.335936	0.960031	0.174784	0.999723	1.36764e-07	205.84	165.37	1.6888	425	O95232	425	O95232	O95232	Luc7-like protein 3	LUC7L3	SDTKNEVNGTSEDIKSEGDTQSN________	UID427	GtsEDIKsEGDtQsN
0.122739	0.0724488	0.0490731	0.124593	-0.341738	0.642887	NaN	NaN	NaN	S	3	___1	Casein kinase II substrate motif;ERK1,2 kinase substrate motif;GSK-3, ERK1, ERK2, CDK5 substrate motif;WW domain binding motif	+	CST;HTP										0.142961	-0.1095	0.783317	0.0985208	0.345343	0.34598	0.938213	0.000518155	80.752	58.352	0.59094	432	O95628	432	O95628	O95628	CCR4-NOT transcription complex subunit 4	CNOT4	DLIEKELSVQDQPSLSPTSLQNSSSHTTTAK	UID430	VQDQPsLsPtsLQNS
0.119423	-0.243574	-0.355553	NaN	NaN	NaN	0.134878	-0.268852	-0.444576	S	3	___1	b-Adrenergic Receptor kinase substrate motif;Casein kinase II substrate motif;Cdc2 kinase substrate motif;CDK kinase substrate motif;CDK1,2,4,6 kinase substrate motif;ERK1,2 kinase substrate motif;G protein-coupled receptor kinase 1 substrate motif;GSK-3, ERK1, ERK2, CDK5 substrate motif;PKA kinase substrate motif;WW domain binding motif	+	CST;HTP;LTP	+	intracellular localization; protein conformation				mitochondrial translocation of PGK1, PIN1 speci?cally isomerizes the PGK1 pS203/P204 motif	+	+		1.41292	0.12715	1.50338	-0.256213	1.15156	-0.400065	1	0.0015985	136.49	106.55	-0.7534	203	P00558	203	P00558	P00558	Phosphoglycerate kinase 1	PGK1	FLMKKELNYFAKALESPERPFLAILGGAKVA	UID431	yFAkALEsPERPFLA	ERK2	P28482
0.263635	0.188021	-0.0351948	NaN	NaN	NaN	0.284633	0.159629	-0.00636189	S	2	___1	Casein kinase II substrate motif;ERK1,2 kinase substrate motif;G protein-coupled receptor kinase 1 substrate motif;GSK-3, ERK1, ERK2, CDK5 substrate motif;PKA kinase substrate motif;PKC kinase substrate motif;WW domain binding motif	+	CST;HTP;LTP	+	activity, induced; intracellular localization				nuclear lamin disassemby	+			1.61317	0.274134	1.28503	0.173825	0.413241	-0.0207783	0.999722	0.000441444	131.35	86.465	-0.18234	390	P02545;Q3BDU5;Q5TCI8;A0A0C4DGC5	390;390;309;16	P02545	P02545	Prelamin-A/C;Lamin-A/C	LMNA	AYRKLLEGEEERLRLSPSPTSQRSRGRASSH	UID432	EEERLRLsPsPtsQR	CDK1	P06493
0.231064	0.152638	-0.0391473	0.233152	0.274769	-0.0585243	0.109829	0.0677764	-0.0216579	S	3	___1	Casein kinase II substrate motif;DNA dependent Protein kinase substrate motif;ERK1,2 kinase substrate motif;GSK-3, ERK1, ERK2, CDK5 substrate motif;WW domain binding motif	+	CST;HTP;LTP	+	activity, induced; molecular association, regulation; intracellular localization	cell cycle regulation			regulate assembly of lamin A; dominant negative mitotic affects, and mitotic assembly and disassembly of lamin; nuclear lamin disassemby				1.2739	0.20522	1.06087	0.151189	1.18866	-0.0397765	0.947844	0.000441444	143.76	93.402	0.061426	392	P02545;Q3BDU5;Q5TCI8;A0A0C4DGC5	392;392;311;18	P02545	P02545	Prelamin-A/C;Lamin-A/C	LMNA	RKLLEGEEERLRLSPSPTSQRSRGRASSHSS	UID433	ERLRLsPsPtsQRsR	CDK1	P06493
0.00100953	-0.0435419	0.0847447	0.183328	0.0122111	0.130855	-0.0462356	0.427392	0.325617	S	2	___1	14-3-3 domain binding motif;Akt kinase substrate motif;Calmodulin-dependent protein kinase II substrate motif;Casein kinase II substrate motif;MAPKAPK1 kinase substrate motif;PKA kinase substrate motif;PKC kinase substrate motif;Pyruvate dehydrogenase kinase substrate motif	+	CST;HTP										0.22077	-0.011005	0.524433	0.189059	0.871403	0.180405	1	5.13344e-20	235.78	186.57	1.9832	458	P02545;Q5TCI8;A0A0C4DGC5	458;377;84	P02545	P02545	Prelamin-A/C;Lamin-A/C	LMNA	EEVDEEGKFVRLRNKSNEDQSMGNWQIKRQN	UID434	FVRLRNksNEDQsMG
0.0794293	0.313014	0.135272	0.284514	0.171847	0.268261	-0.0173878	0.277985	0.302875	S	2	___1	Casein kinase II substrate motif;Cdc2 kinase substrate motif;CDK kinase substrate motif;CDK1,2,4,6 kinase substrate motif;CDK4 kinase substrate motif;ERK1,2 kinase substrate motif;GSK-3, ERK1, ERK2, CDK5 substrate motif;MAPKAPK2 kinase substrate motif;WW domain binding motif	+	CST;HTP;LTP	+	activity, induced; molecular association, regulation; intracellular localization	cell cycle regulation; cytoskeletal reorganization			dominant negative mitotic affects, and mitotic assembly and disassembly of lamin		+	+	0.538041	0.0779629	2.86798	0.291838	1.35669	0.235469	0.9977	5.2095e-06	184.87	184.87	-0.21041	22	P02545;Q3BDU5	22;22	P02545	P02545	Prelamin-A/C;Lamin-A/C	LMNA	RRATRSGAQASSTPLSPTRITRLQEKEDLQE	UID435	QAsstPLsPtRItRL	CDK1	P06493
0.461005	-0.768027	-1.52239	-0.734131	0.533364	-1.20933	0.72334	-0.73135	-1.47101	S	2	___1	b-Adrenergic Receptor kinase substrate motif;b-Adrenergic Receptor kinase substrate motif;Casein kinase II substrate motif;Casein kinase II substrate motif;G protein-coupled receptor kinase 1 substrate motif;G protein-coupled receptor kinase 1 substrate motif;PKA kinase substrate motif;PKA kinase substrate motif;PKC kinase substrate motif;PKC kinase substrate motif	+	CST;HTP;LTP							+	+	+	1.74091	0.57257	3.60091	-0.744503	2.323	-1.40091	1	9.56632e-21	237.34	211.39	2.3973	101	P05386;P05387;H0YDD8	101;102;79	P05386;P05387	P05386	60S acidic ribosomal protein P1;60S acidic ribosomal protein P2	RPLP1;RPLP2	AAPAEEKKVEAKKEESEESDDDMGFGLFD__;APAAAEEKKDEKKEESEESDDDMGFGLFD__	UID436	VEAKKEEsEEsDDDM;kDEkKEEsEEsDDDM
-0.475314	-0.537696	-0.328453	-0.271844	-0.218548	0.0515188	-0.27026	-0.246139	0.0423642	S	2	___1	b-Adrenergic Receptor kinase substrate motif;b-Adrenergic Receptor kinase substrate motif;Casein kinase II substrate motif;Casein kinase II substrate motif;Pyruvate dehydrogenase kinase substrate motif;Pyruvate dehydrogenase kinase substrate motif	+	CST;HTP;LTP										1.26215	-0.321374	1.19701	-0.351893	0.224809	-0.07819	1	5.58857e-11	208.28	171.05	2.3973	104	P05386;P05387;H0YDD8	104;105;82	P05386;P05387	P05386	60S acidic ribosomal protein P1;60S acidic ribosomal protein P2	RPLP1;RPLP2	AAEEKKDEKKEESEESDDDMGFGLFD_____;AEEKKVEAKKEESEESDDDMGFGLFD_____	UID437	KKEEsEEsDDDMGFG;kKEEsEEsDDDMGFG
-0.110682	-0.175664	-0.151522	-0.312635	-0.424649	0.223845	-0.246943	-0.075444	-0.110854	S	3	___1	Casein kinase II substrate motif;ERK1,2 kinase substrate motif;GSK-3, ERK1, ERK2, CDK5 substrate motif;MDC1 BRCT domain binding motif;Plk1 PBD domain binding motif;WW domain binding motif	+	HTP										0.986877	-0.260758	0.951459	-0.187914	0.0343953	-0.0128435	0.989694	1.92261e-29	263.55	263.55	-0.87072	17	P05387	17	P05387	P05387	60S acidic ribosomal protein P2	RPLP2	RYVASYLLAALGGNSSPSAKDIKKILDSVGI	UID438	AALGGNssPsAkDIk
-1.09675	-1.55996	-0.502096	-0.916099	-1.679	0.812156	-0.998039	-1.24212	-0.243216	S	2	___1	Calmodulin-dependent protein kinase II substrate motif;Casein kinase II substrate motif;Chk1 kinase substrate motif;ERK1,2 kinase substrate motif;GSK-3, ERK1, ERK2, CDK5 substrate motif;PKA kinase substrate motif;PKC kinase substrate motif;WW domain binding motif	+	CST;HTP;LTP	+	activity, induced; protein stabilization; molecular association, regulation;molecular association, regulation	cell motility, induced; transcription, induced; transcription, altered; cell growth, altered;transcription, induced	JNK1(DISRUPTS); PIN1(INDUCES);MEN1(DISRUPTS)	DNA(DISRUPTS)		+	+		1.56289	-1.25793	1.66235	-1.23939	0.0173523	0.0222814	1	0.00298496	123.11	70.023	-0.63834	73	P05412;P17535	73;100	P05412	P05412	Transcription factor AP-1;Transcription factor jun-D	JUN;JUND	SDLLTSPDVGLLKLASPELERLIIQSSNGHI	UID441	VGLLKLAsPELERLI;LGLLkLAsPELERLI	CDK3;VRK1;JNK2;JNK1;PBK;PLK3;ERK7	Q00526;Q99986;P45984;P45983;Q96KB5;Q9H4B4;Q8TD08
-0.152981	-0.0446426	0.10916	-0.119526	-0.154265	0.0183956	-0.057797	-0.0352539	0.0443242	S	2	___1	Cdc2 kinase substrate motif;CDK kinase substrate motif;CDK1,2,4,6 kinase substrate motif;ERK1,2 kinase substrate motif;GSK-3, ERK1, ERK2, CDK5 substrate motif;WW domain binding motif	+	CST;HTP;LTP	+	molecular association, regulation; intracellular localization; phosphorylation	cell cycle regulation	CDC25C(INDUCES)		mutation of S10/S70 to alanine increases CDK1 Y15 phosphorylation; mutation of S10/70 to glutamate decreases Cdc25C S216 phosphorylation				1.20395	-0.121681	0.885382	-0.0664742	0.775223	0.0572933	1	3.67076e-14	218.74	180.37	-0.60482	70	P06748	70	P06748	P06748	Nucleophosmin	NPM1	DELHIVEAEAMNYEGSPIKVTLATLKMSVQP	UID442	EAMNyEGsPIKVtLA	CDK1;CDK2;NEK2	P06493;P24941;P51955
0.387032	0.551983	0.0377336	0.450908	0.582749	-0.163628	0.487898	0.560226	0.0382958	S	2	___1	Casein kinase II substrate motif;MDC1 BRCT domain binding motif;PKA kinase substrate motif;Plk1 PBD domain binding motif;Pyruvate dehydrogenase kinase substrate motif	+	CST;HTP							+	+		1.87757	0.485893	2.34493	0.521039	0.150975	-0.0291994	0.999908	6.19093e-05	166.66	72.991	-0.052535	243	P06748	243	P06748	P06748	Nucleophosmin	NPM1	FKKQEKTPKTPKGPSSVEDIKAKMQASIEKG	UID443	KtPkGPssVEDIkAk
-0.94511	-0.416847	0.469365	NaN	NaN	NaN	-1.23179	-0.354206	0.835358	S	2	___1	Casein kinase II substrate motif;PKA kinase substrate motif;PKC kinase substrate motif	+	CST;HTP;LTP	+	molecular association, regulation; intracellular localization		S100A10(DISRUPTS)						1.07906	-1.08845	1.2873	-0.385527	0.759186	0.652362	1	0.00026351	178.02	119.75	1.499	12	P07355;H0YMD0;H0YMU9;H0YN42;H0YKS4;H0YMM1;A6NMY6;H0YKZ7;H0YLV6;H0YMT9;H0YKX9;H0YKL9;H0YMW4;H0YKV8;H0YMD9;H0YNB8;H0YKN4	12;12;12;12;12;12;12;12;12;12;12;12;40;12;12;12;12	P07355	P07355	Annexin A2;Annexin;Putative annexin A2-like protein	ANXA2;ANXA2P2	____MSTVHEILCKLSLEGDHSTPPSAYGSV	UID445	HEILCkLsLEGDHst	PKCA	P17252
-0.280019	-0.0486211	0.344601	-0.0106285	0.465504	-0.407516	-0.0404079	-0.071967	-0.0610894	S	2	___1	BARD1 BRCT domain binding motif;Casein kinase II substrate motif;G protein-coupled receptor kinase 1 substrate motif;PKA kinase substrate motif;PKC kinase substrate motif	+	CST;HTP;LTP										0.072508	0.0483591	0.872267	-0.0437389	0.0621211	-0.0413347	1	1.5577e-50	296.44	216.97	2.193	231	P07900;G3V2J8	231;162	P07900	P07900	Heat shock protein HSP 90-alpha	HSP90AA1	YPITLFVEKERDKEVSDDEAEEKEDKEEEKE	UID446	kERDkEVsDDEAEEK
0.213627	0.0795658	-0.201477	0.0251707	0.115832	-0.0938305	0.103665	0.0104934	-0.112272	S	2	___1	BARD1 BRCT domain binding motif;Casein kinase II substrate motif;G protein-coupled receptor kinase 1 substrate motif;PKA kinase substrate motif;PKC kinase substrate motif	+	CST;HTP;LTP	+	activity, induced; molecular association, regulation	apoptosis, altered	PXR(INDUCES); APAF(DISRUPTS)						1.27171	0.144375	0.679791	0.03841	1.25992	-0.13586	1	1.87245e-92	357.92	243.05	0.96692	226	P08238;Q58FF7	226;205	P08238	P08238	Heat shock protein HSP 90-beta;Putative heat shock protein HSP 90-beta-3	HSP90AB1;HSP90AB3P	YPITLYLEKEREKEISDDEAEEEKGEKEEED	UID447	kEREKEIsDDEAEEE	CK2A1	P68400;P33674
0.0408223	0.0900404	0.0183493	0.054779	0.102053	-0.0272955	0.178237	-0.00953884	-0.109328	S	2	___1	BARD1 BRCT domain binding motif;Casein kinase I substrate motif;Casein kinase II substrate motif	+	CST;HTP;LTP	+	activity, induced; molecular association, regulation	apoptosis, altered	PXR(INDUCES); APAF(DISRUPTS)						0.940613	0.107037	0.58178	0.0450935	0.395898	-0.0394246	1	2.96312e-63	319.45	248.42	1.8592	255	P08238;Q58FF8	255;177	P08238	P08238	Heat shock protein HSP 90-beta;Putative heat shock protein HSP 90-beta 2	HSP90AB1;HSP90AB2P	EDKDDEEKPKIEDVGSDEEDDSGKDKKKKTK	UID448	PKIEDVGsDEEDDsG	CK2A1;AurB	P68400;P33674;Q96GD4
0.404903	0.393856	-0.13976	NaN	NaN	NaN	0.196859	0.613815	0.571434	S	2	___1	Casein kinase II substrate motif;G protein-coupled receptor kinase 1 substrate motif	+	CST;HTP;LTP	+	enzymatic activity, inhibited								0.673856	0.300881	0.863856	0.503835	0.185283	0.215837	0.936602	0.00602606	111.5	67.38	-0.14927	232	P08559	232	P08559	P08559	Pyruvate dehydrogenase E1 component subunit alpha, somatic form, mitochondrial	PDHA1	PCIFICENNRYGMGTSVERAAASTDYYKRGD	UID451	NRyGMGtsVERAAAS	PDK1;PDHK2;PDHK1	O15530;Q15119;Q15118
-1.09133	-0.664288	0.344488	NaN	NaN	NaN	-0.998183	0.0731348	1.05749	S	3	___1	Casein kinase II substrate motif;G protein-coupled receptor kinase 1 substrate motif;Pyruvate dehydrogenase kinase substrate motif	+	CST;HTP;LTP	+	enzymatic activity, inhibited;enzymatic activity, induced					+			1.54731	-1.04475	0.244272	-0.295577	0.523581	0.700986	0.992709	0.00253256	136.33	136.33	-0.5835	293	P08559;Q5JPU3;P29803	293;12;291	P08559	P08559	Pyruvate dehydrogenase E1 component subunit alpha, somatic form, mitochondrial;Pyruvate dehydrogenase E1 component subunit alpha, testis-specific form, mitochondrial	PDHA1;PDHA2	GPILMELQTYRYHGHSMSDPGVSYRTREEIQ	UID452	TYRyHGHsMsDPGVs	PDHK4;PDK1;PDHK2;PDHK3;PDHK1	Q16654;O15530;Q15119;Q15120;Q15118
-1.07914	-0.505513	0.513895	NaN	NaN	NaN	-0.848687	0.0758749	0.874128	S	3	___1		+	CST;HTP;LTP										1.12066	-0.963915	0.225596	-0.214819	0.79141	0.694012	0.976556	0.000975805	123.72	86.766	-0.58527	295	P08559;Q5JPU3;P29803	295;14;293	P08559	P08559	Pyruvate dehydrogenase E1 component subunit alpha, somatic form, mitochondrial;Pyruvate dehydrogenase E1 component subunit alpha, testis-specific form, mitochondrial	PDHA1;PDHA2	ILMELQTYRYHGHSMSDPGVSYRTREEIQEV	UID453	RyHGHsMsDPGVsyR
0.351515	0.400101	0.0576928	NaN	NaN	NaN	0.358396	0.314986	-0.0290286	S	3	___1	DNA dependent Protein kinase substrate motif;ERK1,2 kinase substrate motif;GSK-3, ERK1, ERK2, CDK5 substrate motif;WW domain binding motif	+	CST;HTP;LTP							+			2.20969	0.354956	1.12252	0.357544	0.0986653	0.0143321	1	0.0041351	104.81	80.763	-0.16814	226	P08621	226	P08621	P08621	U1 small nuclear ribonucleoprotein 70 kDa	SNRNP70	SGRDDTSRYDERPGPSPLPHRDRDRDRERER	UID454	YDERPGPsPLPHRDR	CDK2	P24941
-0.499891	-0.551902	0.0177795	-0.150593	-0.746132	0.636167	-0.496549	-0.440655	0.105142	S	2	___1	Cdc2 kinase substrate motif;CDK kinase substrate motif;CDK1,2,4,6 kinase substrate motif;ERK1,2 kinase substrate motif;Growth associated histone HI kinase substrate motif;GSK-3, ERK1, ERK2, CDK5 substrate motif;MDC1 BRCT domain binding motif;Plk1 PBD domain binding motif;WW domain binding motif	+	CST;HTP							+			1.70668	-0.580858	1.06539	-0.38105	0.494074	0.25303	0.999807	3.28546e-29	273.77	215.48	0.12274	323	P08651	323	P08651	P08651	Nuclear factor 1 C-type	NFIC	SSSRNWTEDMEGGISSPVKKTEMDKSPFNSP	UID455	DMEGGIssPVKKtEM
-0.688055	-0.516698	0.121546	-0.517193	-1.06362	0.447485	-0.215044	-0.633636	-0.339108	S	2	___1	ERK1,2 kinase substrate motif;G protein-coupled receptor kinase 1 substrate motif;Growth associated histone HI kinase substrate motif;GSK3 kinase substrate motif;GSK-3, ERK1, ERK2, CDK5 substrate motif;WW domain binding motif	+	CST;HTP								+		0.934494	-0.655573	2.31324	-0.555842	0.114118	0.0766411	0.999999	1.35385e-21	251.38	199.62	1.8486	333	P08651	333	P08651	P08651	Nuclear factor 1 C-type	NFIC	EGGISSPVKKTEMDKSPFNSPSPQDSPRLSS	UID456	KKtEMDKsPFNsPsP
-0.437291	-0.524251	-0.160653	-0.719638	-0.522675	-0.144046	-0.474192	-0.626536	-0.181297	S	2	___1	Casein kinase II substrate motif;DNA dependent Protein kinase substrate motif;ERK1,2 kinase substrate motif;G protein-coupled receptor kinase 1 substrate motif;GSK3 kinase substrate motif;GSK-3, ERK1, ERK2, CDK5 substrate motif;Pyruvate dehydrogenase kinase substrate motif;WW domain binding motif	+	CST;HTP							+	+	+	2.57446	-0.478053	2.09201	-0.623475	2.35712	-0.161999	0.999977	1.35385e-21	251.38	199.62	2.7315	339	P08651	339	P08651	P08651	Nuclear factor 1 C-type	NFIC	PVKKTEMDKSPFNSPSPQDSPRLSSFTQHHR	UID457	KsPFNsPsPQDsPRL
0.033652	-0.468172	-0.568602	-0.109219	0.0419438	-0.184978	-0.271548	-0.476177	-0.223845	S	2	___1	b-Adrenergic Receptor kinase substrate motif;ERK1,2 kinase substrate motif;G protein-coupled receptor kinase 1 substrate motif;Growth associated histone HI kinase substrate motif;GSK3 kinase substrate motif;GSK-3, ERK1, ERK2, CDK5 substrate motif;MAPKAPK2 kinase substrate motif;PKA kinase substrate motif;PKC kinase substrate motif;WW domain binding motif	+	CST;HTP										0.228182	-0.0653175	0.99547	-0.351189	0.935061	-0.325809	0.996838	0.00128521	139.21	96.872	1.5529	343	P08651	343	P08651	P08651	Nuclear factor 1 C-type	NFIC	TEMDKSPFNSPSPQDSPRLSSFTQHHRPVIA	UID458	NsPsPQDsPRLSSFT
0.369718	1.02942	0.591009	NaN	NaN	NaN	0.643949	-0.0194044	-0.17015	S	2	___1	Casein kinase I substrate motif	+	HTP										0.774172	0.506833	0.290731	0.505007	0.168479	0.210429	1	0.00993261	124.48	71.472	0.84299	214	P08670;B0YJC4;B0YJC5;Q5JVS8	214;214;32;40	P08670	P08670	Vimentin	VIM	AENTLQSFRQDVDNASLARLDLERKVESLQE	UID460	RQDVDNAsLARLDLE
NaN	NaN	NaN	0.00446549	0.412511	-0.659833	0.275961	0.715981	0.48388	S	2	___1	Casein kinase II substrate motif	+	CST;HTP										0.904314	0.344236	0.304492	0.360223	0.0443979	-0.0879765	0.999998	9.2145e-05	167.37	87.908	-0.37121	325	P08670;B0YJC4;B0YJC5;Q5JVS8	325;325;143;151	P08670	P08670	Vimentin	VIM	RQAKQESTEYRRQVQSLTCEVDALKGTNESL	UID461	EYRRQVQsLtCEVdA
-1.53337	-1.38843	0.189414	-1.55631	-1.3293	-0.300651	-1.21016	-1.24773	-0.215848	S	2	___1	Casein kinase I substrate motif;ERK1,2 kinase substrate motif;G protein-coupled receptor kinase 1 substrate motif;GSK-3, ERK1, ERK2, CDK5 substrate motif;WW domain binding motif	+	CST;HTP;LTP	+	molecular association, regulation	cell cycle regulation	RFC2(DISRUPTS); MYO10(INDUCES)		required for B1 integrin-dependent spindle orientation; decreased affinity for cAMP	+	+		2.31903	-1.35761	2.39267	-1.39749	0.262973	-0.109028	1	3.47291e-21	247.11	247.11	2.6428	83	P10644;K7EPB2;K7EMU2;K7EMZ6;K7EIE5;K7EID3;K7EJ40;K7EK41	83;83;83;83;83;83;83;83	P10644	P10644	cAMP-dependent protein kinase type I-alpha regulatory subunit;cAMP-dependent protein kinase type I-alpha regulatory subunit, N-terminally processed	PRKAR1A	LQKAGTRTDSREDEISPPPPNPVVKGRRRRG	UID462	DsREDEIsPPPPNPV	CDK16;CDK2	Q00536;P24941
-0.832462	-1.11338	-0.304541	-0.912945	0.35727	-1.28499	-0.412673	0.201132	0.65205	S	3	___1	ERK1,2 kinase substrate motif;G protein-coupled receptor kinase 1 substrate motif;GSK-3, ERK1, ERK2, CDK5 substrate motif;WW domain binding motif	+	CST;HTP										0.314212	-0.295955	0.560417	-0.608397	0.198941	-0.312493	1	3.73e-05	195.55	126.7	-0.12878	2155	P12270	2155	P12270	P12270	Nucleoprotein TPR	TPR	LVVPHRTDGFAEAIHSPQVAGVPRFRFGPPE	UID466	GFAEAIHsPQVAGVP
0.0716254	0.311619	0.218843	0.284633	0.179638	0.152372	0.461109	0.616734	0.0589399	S	2	___1	Casein kinase I substrate motif;Casein kinase II substrate motif;ERK1,2 kinase substrate motif;GSK-3, ERK1, ERK2, CDK5 substrate motif;WW domain binding motif	+	HTP										0.750903	0.237458	1.20141	0.404329	1.04275	0.143385	1	2.34795e-16	232.37	159.15	0.97219	101	P15407	101	P15407	P15407	Fos-related antigen 1	FOSL1	LGPPPGVRRRPCEQISPEEEERRRVRRERNK	UID468	RRPCEQIsPEEEERR
-0.655172	-0.491308	0.104739	-0.3465	-0.619359	0.284212	-0.453143	-0.302724	0.162339	S	2	___1	ERK1,2 kinase substrate motif;G protein-coupled receptor kinase 1 substrate motif;GSK-3, ERK1, ERK2, CDK5 substrate motif;WW domain binding motif	+	HTP							+	+		1.94009	-0.575891	1.66281	-0.380177	1.1318	0.183763	0.999999	7.29461e-05	168.89	121.33	1.5441	74	P15407;E9PPX2;E9PKL5	74;74;74	P15407	P15407	Fos-related antigen 1	FOSL1	LGPSSYPRPLTYPQYSPPQPRPGVIRALGPP	UID469	PLtYPQYsPPQPrPG
-1.09246	-0.930958	-0.013276	NaN	NaN	NaN	-0.892553	-0.374131	0.644687	S	2	___1	Casein kinase I substrate motif;Casein kinase II substrate motif;ERK1,2 kinase substrate motif;GSK-3, ERK1, ERK2, CDK5 substrate motif;WW domain binding motif	+	HTP										1.19451	-0.992508	0.590519	-0.652544	0.289791	0.315706	1	3.40796e-16	217.68	153.04	0.33808	120	P15408;C9JCN8	120;81	P15408	P15408	Fos-related antigen 2	FOSL2	TIGTTVGRRRRDEQLSPEEEEKRRIRRERNK	UID470	RRRDEQLsPEEEEKR
NaN	NaN	NaN	-0.963898	-0.10552	-0.728487	-0.213956	-0.888862	-0.440498	S	2	___1	BARD1 BRCT domain binding motif;Casein kinase II substrate motif;G protein-coupled receptor kinase 1 substrate motif;MAPKAPK2 kinase substrate motif;MDC1 BRCT domain binding motif;Plk1 PBD domain binding motif	+	CST;HTP;LTP								+		0.681284	-0.159738	1.58891	-0.92638	0.813117	-0.584492	1	1.19486e-33	273.01	218.2	-0.61262	103	P17096	103	P17096	P17096	High mobility group protein HMG-I/HMG-Y	HMGA1	KKLEKEEEEGISQESSEEEQ___________	UID476	EGIsQEssEEEQ___	CK2A1	P19139
-0.582253	2.30217	2.86503	NaN	NaN	NaN	-0.376227	1.96277	2.35617	S	2	___1	Casein kinase II substrate motif;G protein-coupled receptor kinase 1 substrate motif;GSK3 kinase substrate motif;MDC1 BRCT domain binding motif;Plk1 PBD domain binding motif;Pyruvate dehydrogenase kinase substrate motif	+	CST;HTP;LTP										0.870339	-0.47924	1.29623	2.13247	1.20866	2.6106	0.99338	1.67526e-05	173.33	118.85	-0.15745	574	P17812	574	P17812	P17812	CTP synthase 1	CTPS1	CRLSPRDTYSDRSGSSSPDSEITELKFPSIN	UID478	ysDRsGsssPDsEIt
-0.562154	1.27804	1.76723	-0.936911	1.19856	-2.10484	NaN	NaN	NaN	S	2	___1	Casein kinase II substrate motif;ERK1,2 kinase substrate motif;GSK-3, ERK1, ERK2, CDK5 substrate motif;MAPKAPK2 kinase substrate motif;MDC1 BRCT domain binding motif;Plk1 PBD domain binding motif;WW domain binding motif	+	CST;HTP;LTP	+	molecular association, regulation		PIN1(INDUCES)						0.108352	0.318201	0.0444487	0.170567	0.024737	-0.168804	0.999982	1.67526e-05	173.33	118.85	-0.15745	575	P17812	575	P17812	P17812	CTP synthase 1	CTPS1	RLSPRDTYSDRSGSSSPDSEITELKFPSINH	UID479	sDRsGsssPDsEItE
0.985282	0.581689	-0.381104	0.783499	0.531369	0.292263	0.863304	0.587077	-0.357677	S	2	___1	Casein kinase II substrate motif;ERK1,2 kinase substrate motif;G protein-coupled receptor kinase 1 substrate motif;GSK-3, ERK1, ERK2, CDK5 substrate motif;Pyruvate dehydrogenase kinase substrate motif;WW domain binding motif	+	CST;HTP							+	+		1.55276	0.793318	1.98934	0.650755	0.24451	-0.148839	0.99984	0.000410537	163.34	127.61	0.002427	290	P18206	290	P18206	P18206	Vinculin	VCL	SKLNQAKGWLRDPSASPGDAGEQAIRQILDE	UID480	WLRDPsAsPGDAGEQ
-0.55563	-2.34249	-1.77473	-2.03115	-0.0819039	-1.88119	-0.318974	-2.15985	-1.82536	S	2	___1	14-3-3 domain binding motif;Calmodulin-dependent protein kinase II substrate motif;Calmodulin-dependent protein kinase IV substrate motif;Casein kinase II substrate motif;PKA kinase substrate motif;PKC kinase substrate motif;Pyruvate dehydrogenase kinase substrate motif	+	CST;HTP								+	+	0.838641	-0.318836	2.76556	-2.17783	3.54809	-1.82709	1	0.000564967	149.82	90.075	-3.9513	115	P18615;A2ABK4;A0A0G2JI50;E9PD43;A0A0A0MT02;A0A0A0MSN9	115;115;115;115;115;115	P18615	P18615	Negative elongation factor E	NELFE	EKGPVPTFQPFQRSISADDDLQESSRRPQRK	UID481	QPFQRsIsADDDLQE
0.177727	-0.0959283	-0.277831	-0.504694	0.0939657	-0.515309	-0.018878	-0.174247	-0.177262	S	2	___1	ERK1,2 kinase substrate motif;Growth associated histone HI kinase substrate motif;GSK-3, ERK1, ERK2, CDK5 substrate motif;PKA kinase substrate motif;PKC kinase substrate motif;WW domain binding motif	+	CST;HTP										0.557306	0.0842714	0.756177	-0.25829	1.07539	-0.323467	1	1.11413e-09	197.73	168.78	-0.46101	353	P18615	353	P18615	P18615	Negative elongation factor E	NELFE	AATGKSVWGSLAVQNSPKGCHRDKRTQIVYS	UID482	GsLAVQNsPKGCHRD
-0.969932	-0.543572	0.43776	-0.414864	-1.23179	0.463649	-0.832976	-0.296828	0.473631	S	2	___1	ERK1,2 kinase substrate motif;G protein-coupled receptor kinase 1 substrate motif;GSK3 kinase substrate motif;GSK-3, ERK1, ERK2, CDK5 substrate motif;WW domain binding motif	+	HTP							+	+	+	1.88227	-1.01156	1.55605	-0.418422	3.26488	0.458347	0.998244	4.63071e-06	188.58	156.51	0.41375	556	P19532	556	P19532	P19532	Transcription factor E3	TFE3	LSPLRAASDPLLSSVSPAVSKASSRRSSFSM	UID483	DPLLSsVsPAVsKAs
-0.425346	0.100978	0.670387	0.415975	-1.36855	1.84322	-0.545761	0.745883	1.19906	S	2	___1	14-3-3 domain binding motif;Akt kinase substrate motif;Calmodulin-dependent protein kinase II substrate motif;G protein-coupled receptor kinase 1 substrate motif;MAPKAPK1 kinase substrate motif;PKA kinase substrate motif;PKC kinase substrate motif	+	CST;HTP;LTP	+	activity, induced	cell motility, induced; cytoskeletal reorganization; transcription, altered; cell growth, altered			stress fiber formation, in S703A and T653A mutants proliferation was substantially higher				0.923893	-0.779886	0.817598	0.420945	1.17028	1.23755	1	0.000413062	140.01	113.89	0.67629	703	P19634	703	P19634	P19634	Sodium/hydrogen exchanger 1	SLC9A1	AHKLDSPTMSRARIGSDPLAYEPKEDLPVIT	UID484	MsRARIGsDPLAyEP	p90RSK;Akt1	Q15418;P31749
-0.690218	-0.534558	0.0364681	-0.196723	-0.49285	0.643676	-0.611667	-0.621955	0.312317	S	2	___1	PKA kinase substrate motif;PKC kinase substrate motif	+	HTP;LTP	+		translation, altered; cell growth, altered				+			2.04234	-0.598245	1.13305	-0.451079	0.698664	0.33082	1	4.58021e-128	408.77	343.93	0.8519	67	P20042	67	P20042	P20042	Eukaryotic translation initiation factor 2 subunit 2	EIF2S2	KDLEADEEDTRKKDASDDLDDLNFFNQKKKK	UID485	DTRKKDAsDDLDDLN	CK2A1	P68400
-0.128267	-0.0569413	0.00417777	-0.124424	-0.0179867	-0.063641	-0.0107883	-0.00423328	0.0515809	S	2	___1	Casein kinase II substrate motif	+	HTP;LTP	+		translation, altered; cell growth, altered							0.519427	-0.0523472	0.662997	-0.0618663	0.0247894	-0.00262745	1	6.89605e-41	290.1	227.37	-1.378	2	P20042	2	P20042	P20042	Eukaryotic translation initiation factor 2 subunit 2	EIF2S2	______________MSGDEMIFDPTMSKKKK	UID486	______MsGDEMIFD	CK2A1	P68400
-0.521598	0.112366	0.515006	0.242694	-0.109904	0.351332	0.273218	0.685806	0.399773	S	3	___1	14-3-3 domain binding motif;Akt kinase substrate motif;Calmodulin-dependent protein kinase II substrate motif;DNA dependent Protein kinase substrate motif;MAPKAPK1 kinase substrate motif;p70 Ribosomal S6 kinase substrate motif;Phosphorylase kinase substrate motif;PKA kinase substrate motif;PKC kinase substrate motif;PP2B substrate motif;ZIP kinase substrate motif	+	CST;HTP;LTP	+	protein stabilization	cell motility, induced; cytoskeletal reorganization						+	0.183984	-0.119428	0.73608	0.346955	1.88698	0.422037	1	1.75276e-28	255.72	255.72	-0.39961	2112	Q5HY54;Q60FE5;P21333	2112;2125;2152	Q5HY54	Q5HY54	Filamin-A	FLNA	EGRVKESITRRRRAPSVANVGSHCDLSLKIP	UID490	TRRRRAPsVANVGsH	PKACA;p90RSK;PAK1;Akt1	P17612;P00517;Q15418;Q13153;P31749;P05132
0.586789	0.792939	0.124461	0.699552	0.779049	0.196178	0.640528	0.722466	0.0467006	S	2	___1	ERK1,2 kinase substrate motif;GSK-3, ERK1, ERK2, CDK5 substrate motif;WW domain binding motif	+	CST;HTP;LTP	+		cell motility, induced; cytoskeletal reorganization			cell separation following mitosis, AAA mutant has defects in cell motility	+	+		2.13945	0.668789	2.84003	0.738319	0.978648	0.122446	1	3.21139e-05	159.66	130.41	-0.21351	1459	Q5HY54;Q60FE5;P21333;A0A087WWY3	1459;1432;1459;1432	Q5HY54	Q5HY54	Filamin-A	FLNA	DVTDASKVKCSGPGLSPGMVRANLPQSFQVD	UID491	KCsGPGLsPGMVRAN	CDK1	P06493
0.382391	0.867185	0.368266	0.304277	0.803062	-0.334683	0.0436244	0.499782	0.397803	S	2	___1	Casein kinase II substrate motif;ERK1,2 kinase substrate motif;GSK-3, ERK1, ERK2, CDK5 substrate motif;WW domain binding motif	+	HTP										0.692167	0.409692	1.10986	0.557081	0.215338	0.143795	0.999858	4.2675e-65	329.78	292.45	0.3433	2140	Q5HY54;Q60FE5;P21333	2140;2153;2180	Q5HY54	Q5HY54	Filamin-A	FLNA	KIPEISIQDMTAQVTSPSGKTHEAEIVEGEN	UID492	DMTAQVTsPsGKTHE
-2.72404	-1.71038	0.950692	-0.812511	-2.51532	1.75171	-1.8976	0.935083	2.85742	S	2	___1		+	CST;HTP;LTP	+	activity, induced; molecular association, regulation; intracellular localization; activity, inhibited; phosphorylation	cell cycle regulation; cell adhesion, induced; cell motility, altered; apoptosis, inhibited; cytoskeletal reorganization; cell adhesion, altered	14-3-3 zeta(INDUCES)		S3A mutant (constitutively active) expressed with WT FKBPL rescued irregular shape and multipolarity.; regulate adhesion size and post synaptic density maturation; G2/M arrest; dephosphorylation induce translocation to mitochondria, mitochondrial fission and apoptosis	+			1.97047	-2.37898	0.247247	-0.529269	1.1045	1.85327	1	2.30869e-06	172.33	127.26	-0.47017	3	P23528;E9PP50;E9PK25;E9PS23	3;3;41;3	P23528	P23528	Cofilin-1	CFL1	_____________MASGVAVSDGVIKVFNDM	UID495	_____MAsGVAVsDG	TESK1;PRKD1;LIMK1;LIMK2;ROCK2	Q15569;Q15139;P53669;P53671;P53667;P70336;Q63572
NaN	NaN	NaN	-0.449277	-0.206246	-0.111833	-0.318254	0.4755	0.744592	S	2	___1	Casein kinase II substrate motif;ERK1,2 kinase substrate motif;Growth associated histone HI kinase substrate motif;GSK-3, ERK1, ERK2, CDK5 substrate motif;WW domain binding motif	+	HTP										0.87309	-0.26225	0.00790952	0.0131117	0.225551	0.31638	0.848173	3.1242e-10	229.69	162.91	1.2963	2674	P25054	2674	P25054	P25054	Adenomatous polyposis coli protein	APC	VRIEDCPINNPRSGRSPTGNTPPVIDSVSEK	UID497	NNPRsGRsPtGNtPP
0.110497	0.125651	-0.0615862	0.0855606	0.175045	0.0365999	0.1396	0.101784	0.00288247	S	2	___1	b-Adrenergic Receptor kinase substrate motif;Casein kinase I substrate motif;Casein kinase II substrate motif;Pyruvate dehydrogenase kinase substrate motif	+	CST;HTP							+	+		1.77196	0.141714	1.91273	0.104332	0.0851228	-0.00736795	1	8.26589e-100	359.25	233.86	0.65347	250	P25788;G3V4X5;H0YJ03	250;175;78	P25788	P25788	Proteasome subunit alpha type-3	PSMA3	EAEKYAKESLKEEDESDDDNM__________	UID498	sLkEEDEsDDDNM__
-0.162929	-0.261846	-0.111165	NaN	NaN	NaN	-0.210246	-0.288558	-0.0269692	S	2	___1	Cdc2 kinase substrate motif;ERK1,2 kinase substrate motif;Growth associated histone HI kinase substrate motif;GSK-3, ERK1, ERK2, CDK5 substrate motif;PKA kinase substrate motif;PKC kinase substrate motif;WW domain binding motif	+	CST;HTP								+		1.09533	-0.186587	1.51044	-0.275202	0.457822	-0.0690672	1	0.00587329	120.55	72.845	-0.0047909	79	P26368	79	P26368	P26368	Splicing factor U2AF 65 kDa subunit	U2AF2	PLTRGAKEEHGGLIRSPRHEKKKKVRKYWDV	UID499	EHGGLIRsPRHEKKK	CDK1	P06493
-0.0525208	-0.323263	-0.244856	-0.29138	-0.0152138	-0.0127833	-0.0288667	-0.0804998	0.165815	S	2	___1	Casein kinase II substrate motif;Pyruvate dehydrogenase kinase substrate motif	+	HTP										1.00881	-0.0322004	1.03063	-0.231714	0.0857132	-0.030608	1	0.00833308	102.06	71.706	-0.23701	2	P26368	2	P26368	P26368	Splicing factor U2AF 65 kDa subunit	U2AF2	______________MSDFDEFERQLNENKQE	UID500	______MsDFDEFER
-0.600665	-0.822197	-0.134081	-0.963335	-0.767315	-0.233397	-0.646812	-0.751465	0.0422241	S	2	___1	Casein kinase II substrate motif;ERK1,2 kinase substrate motif;GSK-3, ERK1, ERK2, CDK5 substrate motif;WW domain binding motif	+	CST;HTP;LTP	+		cell growth, altered				+	+		2.26543	-0.671597	2.26926	-0.845666	0.507548	-0.108418	0.999952	0.000217721	158.14	116.52	-0.50902	640	P28749	640	P28749	P28749	Retinoblastoma-like protein 1	RBL1	VRTDSGSLRRDMQPLSPISVHERYSSPTAGS	UID501	RRDMQPLsPIsVHER	CDK2;CDK4	P24941;P11802
-1.74899	-1.18125	0.610795	-1.76758	-1.31111	-0.541118	-1.55258	-1.22213	0.252537	S	2	___1	Cdc2 kinase substrate motif;CDK kinase substrate motif;CDK1,2,4,6 kinase substrate motif;ERK1,2 kinase substrate motif;Growth associated histone HI kinase substrate motif;GSK-3, ERK1, ERK2, CDK5 substrate motif;PKA kinase substrate motif;PKC kinase substrate motif;WW domain binding motif	+	CST;HTP;LTP							+	+		2.173	-1.53756	1.74514	-1.39032	0.106673	0.107404	1	0.00291525	126.19	57.537	0.2403	38	P30050	38	P30050	P30050	60S ribosomal protein L12	RPL12	GATSALAPKIGPLGLSPKKVGDDIAKATGDW	UID502	KIGPLGLsPkkVGDD	CDK2	P24941
0.0097772	0.358621	0.354339	NaN	NaN	NaN	0.324004	0.434668	0.136979	S	2	___1	ERK1,2 kinase substrate motif;GSK-3, ERK1, ERK2, CDK5 substrate motif;WW domain binding motif	+	CST;HTP										0.31804	0.166891	1.21579	0.396645	0.576486	0.245659	1	0.000404273	134.4	98.008	0.67618	47	P30419;K7EN42;B7Z8J4	47;46;47	P30419	P30419	Glycylpeptide N-tetradecanoyltransferase 1	NMT1	DCENEEDNSYNRGGLSPANDTGAKKKKKKQK	UID503	SYNRGGLsPANDtGA
NaN	NaN	NaN	1.13809	0.551295	0.5698	0.337654	0.478506	0.0533895	S	3	___1	14-3-3 domain binding motif;Aurora-A kinase substrate motif;Calmodulin-dependent protein kinase II alpha substrate motif;Calmodulin-dependent protein kinase II substrate motif;Calmodulin-dependent protein kinase IV substrate motif;PAK2 kinase substrate motif;Phosphorylase kinase substrate motif;PKA kinase substrate motif;PKC epsilon kinase substrate motif;PKC kinase substrate motif	+	CST;HTP;LTP	+	intracellular localization	transcription, altered							0.823472	0.444474	0.607969	0.8083	0.356031	0.311595	0.998123	0.000232434	139.7	86.418	2.4689	114	P31323	114	P31323	P31323	cAMP-dependent protein kinase type II-beta regulatory subunit	PRKAR2B	GAFNAPVINRFTRRASVCAEAYNPDEEEDDA	UID504	NRFTRRAsVCAEAyN	PKACA	P17612
-0.750737	-0.791408	-0.109686	-0.80493	-1.09271	0.261379	-1.02882	-0.651269	0.370276	S	2	___1	Casein kinase II substrate motif;ERK1,2 kinase substrate motif;GSK-3, ERK1, ERK2, CDK5 substrate motif;WW domain binding motif	+	CST;HTP;LTP							+	+		1.92778	-0.957423	2.36944	-0.749202	0.451303	0.17399	0.998581	9.89908e-23	244.18	184.25	-0.66936	348	P35568	348	P35568	P35568	Insulin receptor substrate 1	IRS1	EGTMSRPASVDGSPVSPSTNRTHAHRHRGSA	UID509	sVDGsPVsPstNRTH
0.120219	0.330214	0.15562	0.171719	-0.0190681	0.149425	0.283329	0.386038	0.0843364	S	2	___1	Casein kinase II substrate motif;ERK1,2 kinase substrate motif;Growth associated histone HI kinase substrate motif;GSK-3, ERK1, ERK2, CDK5 substrate motif;WW domain binding motif	+	CST;HTP								+	+	0.55261	0.12816	1.35699	0.295991	1.53023	0.129794	1	0.0010062	151.13	86.903	0.94475	295	P36578;H3BM89	295;201	P36578	P36578	60S ribosomal protein L4	RPL4	PMHKMINTDLSRILKSPEIQRALRAPRKKIH	UID510	DLsRILksPEIQRAL
-0.964967	-0.193024	0.765705	-0.120623	-1.60152	1.71241	-0.718996	0.466027	0.939603	S	3	___1		+	CST;HTP;LTP										1.27492	-1.09516	0.0807271	0.0507929	1.22574	1.13924	0.94757	0.000126101	114.88	95.304	0.28555	117	P36871	117	P36871	P36871	Phosphoglucomutase-1	PGM1	IIRKIKAIGGIILTASHNPGGPNGDFGIKFN	UID511	GGIILtAsHNPGGPN
0.379066	-0.725208	-1.02944	-1.31861	0.549423	-1.69928	0.115699	-1.39939	-1.46482	S	2	___1	14-3-3 domain binding motif;Calmodulin-dependent protein kinase II substrate motif;MAPKAPK2 kinase substrate motif;PKA kinase substrate motif;PKC kinase substrate motif	+	CST;HTP;LTP								+	+	0.958194	0.348063	1.48644	-1.14774	1.71793	-1.39785	1	1.82002e-08	190.57	154.13	-0.0071158	163	X6RJP6;P37802	163;163	X6RJP6	X6RJP6	Transgelin-2	TAGLN2	PNWFPKKSKENPRNFSDNQLQEGKNVIGLQM	UID512	KENPRNFsDNQLQEG	PKACA;CDK14	P17612;O94921
-0.678557	-0.693971	0.0048968	-0.481263	-0.675904	0.277377	-0.501239	-0.832745	-0.229687	S	2	___1	14-3-3 domain binding motif;AMP-activated protein kinase substrate motif;Calmodulin-dependent protein kinase I substrate motif;Calmodulin-dependent protein kinase II substrate motif;Calmodulin-dependent protein kinase IV substrate motif;Casein kinase II substrate motif;Chk1 kinase substrate motif;PKA kinase substrate motif;PKC kinase substrate motif;Pyruvate dehydrogenase kinase substrate motif	+	CST;HTP;LTP	+	molecular association, regulation		14-3-3 beta(INDUCES)			+	+		2.05177	-0.618566	1.64717	-0.669326	0.0382456	0.0175289	0.999455	2.23342e-93	372.59	308.49	-0.03818	718	P40818	718	P40818	P40818	Ubiquitin carboxyl-terminal hydrolase 8	USP8	PAERDREPSKLKRSYSSPDITQAIQEEEKRK	UID513	sKLKRsyssPDItQA
-1.3481	-1.63891	-0.18079	-1.50283	-0.902848	-0.413594	-1.23606	-1.27673	-0.0683321	S	3	___1	ERK1,2 kinase substrate motif;Growth associated histone HI kinase substrate motif;GSK-3, ERK1, ERK2, CDK5 substrate motif;PAK2 kinase substrate motif;Pim1 kinase substrate sequence;PKA kinase substrate motif;PKC kinase substrate motif;WW domain binding motif	+	HTP							+	+		1.88683	-1.16234	2.29212	-1.47282	0.79079	-0.220905	0.999999	0.00192848	136.57	76.311	-0.029126	20	P41208	20	P41208	P41208	Centrin-2	CETN2	FKKANMASSSQRKRMSPKPELTEEQKQEIRE	UID514	ssQRKRMsPKPELtE
-0.174182	0.0953169	0.267715	0.137635	-0.101598	0.257476	0.157949	0.154713	-0.046936	S	2	___1	Casein kinase II substrate motif;DNA dependent Protein kinase substrate motif;ERK1,2 kinase substrate motif;GSK-3, ERK1, ERK2, CDK5 substrate motif;WW domain binding motif	+	HTP								+		0.134063	-0.0392769	1.74091	0.129221	0.580905	0.159419	1	0.000138365	150.09	103.29	0.35589	11	Q5T4L4;P42677	11;11	Q5T4L4	Q5T4L4	40S ribosomal protein S27	RPS27	_____MPLAKDLLHPSPEEEKRKHKKKRLVQ	UID516	AkDLLHPsPEEEkRk
-1.57124	-1.69961	-0.182311	-1.84182	-1.46212	-1.16453	-1.69306	-1.23487	0.409798	S	2	___1	BARD1 BRCT domain binding motif;Casein kinase II substrate motif;G protein-coupled receptor kinase 1 substrate motif;MDC1 BRCT domain binding motif;Plk1 PBD domain binding motif	+	CST;HTP							+	+		2.74772	-1.57547	1.88628	-1.5921	0.246818	-0.312347	0.938447	7.08972e-07	193.3	139.23	3.0033	14	P45973;F8VNY3	14;14	P45973	P45973	Chromobox protein homolog 5	CBX5	__MGKKTKRTADSSSSEDEEEYVVEKVLDRR	UID518	RtADssssEDEEEyV
-0.556648	0.037312	0.533663	-1.12108	-0.0673945	-1.01664	-0.239055	-0.195946	0.142087	S	2	___1	Casein kinase I substrate motif;Casein kinase II substrate motif;Cdc2 kinase substrate motif;CDK kinase substrate motif;CDK1,2,4,6 kinase substrate motif;ERK1,2 kinase substrate motif;GSK-3, ERK1, ERK2, CDK5 substrate motif;WW domain binding motif	+	CST;HTP										0.73876	-0.287699	0.454515	-0.426571	0.080981	-0.11363	0.999325	1.03916e-15	225.33	166.18	1.0049	1527	P46100	1527	P46100	P46100	Transcriptional regulator ATRX	ATRX	REREKLREVIEIEDASPTKCPITTKLVLDED	UID519	VIEIEDAsPtKCPIT
0.647176	0.318808	-0.28951	0.121944	0.687777	-0.53047	0.578407	0.185867	-0.389583	S	2	___1	Casein kinase II substrate motif;ERK1,2 kinase substrate motif;G protein-coupled receptor kinase 1 substrate motif;GSK-3, ERK1, ERK2, CDK5 substrate motif;PKA kinase substrate motif;WW domain binding motif	+	CST;HTP							+		+	2.60287	0.637787	1.16014	0.208873	1.54123	-0.403188	0.999657	0.0102093	104.82	36.004	1.2342	1785	P46821	1785	P46821	P46821	Microtubule-associated protein 1B;MAP1B heavy chain;MAP1 light chain LC1	MAP1B	VQSLEGEKLSPKSDISPLTPRESSPLYSPTF	UID526	LsPKsDIsPLtPREs
-0.527471	-0.388525	0.0380147	NaN	NaN	NaN	-0.524355	-0.457673	0.0542234	S	2	___1	Casein kinase II substrate motif;DNA dependent Protein kinase substrate motif;ERK1,2 kinase substrate motif;GSK-3, ERK1, ERK2, CDK5 substrate motif;WW domain binding motif	+	CST;HTP							+			2.72448	-0.525913	1.28478	-0.423099	0.955694	0.0461191	0.980628	0.000134569	168.93	106.1	-0.24324	1265	P46821	1265	P46821	P46821	Microtubule-associated protein 1B;MAP1B heavy chain;MAP1 light chain LC1	MAP1B	KVSPSKSPSLSPSPPSPLEKTPLGERSVNFS	UID529	sLsPsPPsPLEKtPL
-1.02662	-0.834647	0.196607	-1.177	-0.768346	-0.626953	-0.229636	-1.09348	-0.305949	S	2	___1	14-3-3 domain binding motif;AMP-activated protein kinase substrate motif;b-Adrenergic Receptor kinase substrate motif;Calmodulin-dependent protein kinase II substrate motif;Casein kinase II substrate motif;G protein-coupled receptor kinase 1 substrate motif;HMGCoA Reductase kinase substrate motif;PKA kinase substrate motif;PKC kinase substrate motif;Pyruvate dehydrogenase kinase substrate motif	+	HTP;LTP	+		transcription, inhibited					+		0.988394	-0.674866	2.01016	-1.03504	0.383535	-0.245432	0.999927	1.33409e-128	401.36	322.46	0.51912	61	P46937	61	P46937	P46937	Transcriptional coactivator YAP1	YAP1	QAPPAGHQIVHVRGDSETDLEALFNAVMNPK	UID530	IVHVRGDsEtDLEAL	NDR1;AMPKA1	Q15208;Q13131
-0.832539	-0.661479	0.152248	-0.847362	-0.632316	-0.170951	-0.771397	-0.279144	0.470094	S	3	___1	14-3-3 domain binding motif;Calmodulin-dependent protein kinase II substrate motif;MAPKAPK2 kinase substrate motif;PKA kinase substrate motif;PKC kinase substrate motif	+	CST;HTP;LTP	+	protein degradation					+			2.20364	-0.745417	1.15161	-0.595995	0.299664	0.150464	0.949694	1.0703e-05	174.35	174.35	-0.22733	109	P46937	109	P46937	P46937	Transcriptional coactivator YAP1	YAP1	SFFKPPEPKSHSRQASTDAGTAGALTPQHVR	UID531	KsHsRQAstDAGtAG	NDR1;PKCZ	Q15208;Q05513
-0.335972	-0.066367	0.225398	-0.157158	-0.0404375	-0.139208	-0.280019	0.0170666	0.179384	S	2	___1	BARD1 BRCT domain binding motif;Casein kinase I substrate motif;Casein kinase II substrate motif	+	HTP										0.862801	-0.21881	0.516051	-0.0688194	0.283366	0.0885249	1	9.20903e-11	196.67	128.16	0.92888	9	P47755;F8W9N7;F8WED3;C9JUG7	9;9;9;9	P47755	P47755	F-actin-capping protein subunit alpha-2	CAPZA2	_______MADLEEQLSDEEKVRIAAKFIIHA	UID532	ADLEEQLsDEEKVRI
-0.0833094	0.044464	0.127237	0.0436244	0.00273846	0.098521	-0.127368	0.100978	0.159371	S	2	___1	Cdc2 kinase substrate motif;CDK kinase substrate motif;CDK1,2,4,6 kinase substrate motif;ERK1,2 kinase substrate motif;Growth associated histone HI kinase substrate motif;GSK-3, ERK1, ERK2, CDK5 substrate motif;WW domain binding motif	+	CST;HTP									+	0.675082	-0.0693131	1.09709	0.063022	1.73918	0.128376	0.996482	0.00313052	129.42	30.792	0.036228	808	P48634	808	P48634	P48634	Protein PRRC2A	PRRC2A	GDVFTATPAEPRPLTSPLRQAADEDDKGMRS	UID534	AEPRPLTsPLRQAAD
0.279531	0.00518438	-0.506455	-0.57583	0.469261	-1.03034	0.489132	-0.183196	-0.715936	S	2	___1	Casein kinase I substrate motif;Casein kinase II substrate motif;G protein-coupled receptor kinase 1 substrate motif;MAPKAPK2 kinase substrate motif	+	CST;HTP							+		+	1.59824	0.412641	0.553204	-0.251281	1.41194	-0.750909	0.996603	0.00609185	141.07	115.51	-0.12272	1089	P48634	1089	P48634	P48634	Protein PRRC2A	PRRC2A	NHPPAPRGRTASETRSEGSEYEEIPKRRRQR	UID535	RtAsEtRsEGsEyEE
-1.41554	-1.14019	0.264476	-1.28346	-1.14184	-0.426855	-1.24962	-1.04731	0.284633	S	2	___1	Casein kinase II substrate motif;ERK1,2 kinase substrate motif;GSK-3, ERK1, ERK2, CDK5 substrate motif;MAPKAPK2 kinase substrate motif;WW domain binding motif	+	CST;HTP							+	+		2.40764	-1.269	2.45521	-1.15698	0.056646	0.0407513	0.989454	1.46814e-77	338.41	338.41	0.37962	265	P49335;P20264	265;393	P49335	P49335	POU domain, class 3, transcription factor 4;POU domain, class 3, transcription factor 3	POU3F4;POU3F3	PLLNKWLEEADSSTGSPTSIDKIAAQGRKRK	UID537	EADSSTGsPtsIDKI;EADSSTGsPTSIDKI
-0.85841	-0.313477	0.574344	-0.440009	-0.34485	-0.173767	-0.746059	-0.312778	0.415434	S	2	___1	b-Adrenergic Receptor kinase substrate motif;BARD1 BRCT domain binding motif;Casein kinase II substrate motif	+	CST;HTP;LTP	+	activity, induced; molecular association, regulation	cell cycle regulation; chromatin organization, altered		DNA(NOT_REPORTED); DNA(INDUCES)	MMCM2 phosphorylated forms are differentially bound to chromatin. ; regulates ATPase activity in vitro		+		1.27562	-0.649773	1.85803	-0.355421	0.450416	0.272004	1	3.53293e-20	245.39	241.39	1.0825	139	P49736	139	P49736	P49736	DNA replication licensing factor MCM2	MCM2	AGRGLGRMRRGLLYDSDEEDEERPARKRRQV	UID539	RRGLLyDsDEEDEER	CK2A1;CDK7;CDC7;CDK2	P68400;P50613;O00311;P24941
-0.280317	-0.551458	-0.128377	0.360083	-0.410908	0.764224	-0.323209	-0.462058	-0.209528	S	2	___1	b-Adrenergic Receptor kinase substrate motif;Casein kinase I substrate motif;G protein-coupled receptor kinase 1 substrate motif	+	CST;HTP							+			1.89716	-0.338145	0.274841	-0.217811	0.159024	0.142106	1	0.000165345	171.62	111.32	0.59928	703	P49756	703	P49756	P49756	RNA-binding protein 25	RBM25	KLPVDSVFNKFEDEDSDDVPRKRKLVPLDYG	UID540	NKFEDEDsDDVPRKR
-0.20302	-0.238085	-0.160411	-0.466058	-0.273238	-0.359521	-0.44044	-0.354151	0.100709	S	2	___1	ERK1,2 kinase substrate motif;G protein-coupled receptor kinase 1 substrate motif;GSK-3, ERK1, ERK2, CDK5 substrate motif;WW domain binding motif	+	CST;HTP							+	+		1.30787	-0.305566	1.48032	-0.352765	0.393216	-0.139741	1	6.8721e-15	230.67	148.47	0.68979	677	P49756	677	P49756	P49756	RNA-binding protein 25	RBM25	HRPKIGLSLKLGASNSPGQPNSVKRKKLPVD	UID541	LKLGAsNsPGQPNsV
-0.202871	-0.627739	-0.217323	-0.278006	-0.165839	-0.117429	-0.351976	-0.262123	0.517225	S	3	___1	b-Adrenergic Receptor kinase substrate motif;BARD1 BRCT domain binding motif;Casein kinase I substrate motif;Casein kinase II substrate motif;G protein-coupled receptor kinase 1 substrate motif	+	HTP										1.286	-0.240229	1.08365	-0.389289	0.088203	0.0608244	1	0.00494777	94.461	64.763	0.46598	583	P49756	583	P49756	P49756	RNA-binding protein 25	RBM25	EAERRRQPQIKQEPESEEEEEEKQEKEEKRE	UID542	QIkQEPEsEEEEEEK
-0.262106	-0.296279	-0.0882547	-0.505697	-0.281667	-0.0996318	0.0209111	-0.412865	-0.442477	S	2	___1	G protein-coupled receptor kinase 1 substrate motif;GSK3 kinase substrate motif	+	CST;HTP;LTP								+		0.66441	-0.174287	1.66438	-0.404947	0.672936	-0.210121	0.863277	1.87894e-05	157.33	118.56	0.091485	215	P49841;A8MT37;P49840	215;196;278	P49841	P49841	Glycogen synthase kinase-3 beta;Glycogen synthase kinase-3 alpha	GSK3B;GSK3A	DFGSAKQLVRGEPNVSYICSRYYRAPELIFG	UID547	VRGEPNVsyICsRyy
-0.120828	0.308128	0.447632	NaN	NaN	NaN	-0.10002	0.266637	0.313014	S	2	___1	Cdc2 kinase substrate motif;CDK kinase substrate motif;CDK1,2,4,6 kinase substrate motif;ERK1,2 kinase substrate motif;Growth associated histone HI kinase substrate motif;GSK-3, ERK1, ERK2, CDK5 substrate motif;WW domain binding motif	+	CST;HTP;LTP								+		1.22327	-0.110424	1.33841	0.287382	0.952672	0.380323	0.998993	0.00417848	131.09	101.92	-0.45022	210	P49916;K7ENR9;K7ERZ5	210;123;219	P49916	P49916	DNA ligase 3	LIG3	KAVVQAKLTTTGQVTSPVKGASFVTSTNPRK	UID548	TttGQVtsPVKGAsF	CDK1;CDK2	P06493;P24941
-0.107088	-0.0987063	-0.179858	-0.357197	0.00403388	-0.173639	0.16337	-0.181509	-0.277761	S	2	___1	Casein kinase II substrate motif;ERK1,2 kinase substrate motif;Growth associated histone HI kinase substrate motif;GSK-3, ERK1, ERK2, CDK5 substrate motif;WW domain binding motif	+	CST;HTP									+	0.0852505	0.0201051	0.96588	-0.212471	1.60677	-0.210419	0.999906	4.7036e-09	201.75	171.81	0.62913	666	P51610;A6NEM2	666;666	P51610	P51610	Host cell factor 1;HCF N-terminal chain 1;HCF N-terminal chain 2;HCF N-terminal chain 3;HCF N-terminal chain 4;HCF N-terminal chain 5;HCF N-terminal chain 6;HCF C-terminal chain 1;HCF C-terminal chain 2;HCF C-terminal chain 3;HCF C-terminal chain 4;HCF C-terminal chain 5;HCF C-terminal chain 6	HCFC1	TTVVGGVTKTITLVKSPISVPGGSALISNLG	UID551	KtItLVksPIsVPGG
0.187388	0.192573	-0.0523263	0.123534	-0.0502783	0.215295	0.10165	0.324926	0.165172	S	2	___1	14-3-3 domain binding motif;Calmodulin-dependent protein kinase II substrate motif;Calmodulin-dependent protein kinase IV substrate motif;Chk1 kinase substrate motif;ERK1,2 kinase substrate motif;GSK-3, ERK1, ERK2, CDK5 substrate motif;PKA kinase substrate motif;PKC kinase substrate motif;WW domain binding motif	+	CST;HTP										0.431038	0.0795865	1.16316	0.213677	0.502435	0.10938	1	0.000472996	137.81	111.02	-0.78773	715	P51812	715	P51812	P51812	Ribosomal protein S6 kinase alpha-3	RPS6KA3	KGAMAATYSALNRNQSPVLEPVGRSTLAQRR	UID552	sALNRNQsPVLEPVG
-0.0166288	-0.13193	-0.110682	-0.278741	-0.259806	-0.0451634	0.192068	0.133169	-0.159589	S	2	___1	Casein kinase II substrate motif	+	CST;HTP;LTP										0.0708674	-0.0281224	0.281465	-0.0925006	1.06217	-0.105145	1	1.7575e-39	282.97	218.27	1.7865	132	P51858	132	P51858	P51858	Hepatoma-derived growth factor	HDGF	EAAEGDGDKKGNAEGSSDEEGKLVIDEPAKE	UID553	kkGNAEGssDEEGKL
0.032524	-0.203618	-0.1976	0.0600474	-0.183736	0.276608	0.324465	-0.309503	-0.472369	S	2	___1	BARD1 BRCT domain binding motif;Casein kinase I substrate motif;Casein kinase II substrate motif;MDC1 BRCT domain binding motif;Plk1 PBD domain binding motif	+	CST;HTP;LTP										0.135041	0.057751	0.518522	-0.151024	0.21484	-0.131121	1	8.42878e-40	288.96	212.43	1.7865	133	P51858	133	P51858	P51858	Hepatoma-derived growth factor	HDGF	AAEGDGDKKGNAEGSSDEEGKLVIDEPAKEK	UID554	kGNAEGssDEEGKLV
-1.26882	-0.779125	0.387693	-0.947111	-0.792382	-0.0740944	-1.06885	-0.621444	0.440208	S	2	___1	Casein kinase I substrate motif;ERK1,2 kinase substrate motif;GSK-3, ERK1, ERK2, CDK5 substrate motif;WW domain binding motif	+	CST;HTP							+	+		1.76755	-1.04335	1.84981	-0.78256	0.578533	0.251269	0.996431	1.29087e-20	244.18	186.3	0.75651	62	P52292;J3QLL0;J3KS65	62;62;62	P52292	P52292	Importin subunit alpha-1	KPNA2	MLKRRNVSSFPDDATSPLQENRNNQGTVNWS	UID556	sFPDDAtsPLQENRN
-0.761115	-0.58489	0.176578	-0.614138	-0.576368	0.0231818	-0.532804	-0.541597	0.0721745	S	2	___1	b-Adrenergic Receptor kinase substrate motif;Casein kinase II substrate motif	+	CST;HTP							+	+		1.90771	-0.623429	2.88064	-0.580209	0.737607	0.0906448	1	2.34188e-29	261.17	207.31	0.45302	624	P52756	624	P52756	P52756	RNA-binding protein 5	RBM5	ENPLKRGLVAAYSGDSDNEEELVERLESEEE	UID559	VAAysGDsDNEEELV
0.757023	0.545375	-0.156145	-0.136363	1.03189	-1.11243	0.497638	0.155231	-0.352879	S	2	___1	b-Adrenergic Receptor kinase substrate motif;Casein kinase II substrate motif;MAPKAPK2 kinase substrate motif	+	CST;HTP							+			1.41342	0.762183	0.355149	0.188081	0.688368	-0.540486	1	1.85339e-58	298.42	265.72	-0.052857	105	P52926	105	P52926	P52926	High mobility group protein HMGI-C	HMGA2	KKPAQEETEETSSQESAEED___________	UID562	EEtssQEsAEED___
0.172359	0.376846	0.0604624	0.381616	0.353775	0.0742132	0.299596	0.343124	0.054779	S	3	___1	Casein kinase II substrate motif;ERK1,2 kinase substrate motif;GSK-3, ERK1, ERK2, CDK5 substrate motif;WW domain binding motif	+	HTP							+	+	+	1.44243	0.275244	2.96391	0.367195	2.08396	0.0631515	0.99942	0.000495553	144.25	108.72	0.091135	934	P52948	934	P52948	P52948	Nuclear pore complex protein Nup98-Nup96;Nuclear pore complex protein Nup98;Nuclear pore complex protein Nup96	NUP98	QMALNGKPAPPPQSQSPEVEQLGRVVELDSD	UID563	APPPQsQsPEVEQLG
-0.501586	-0.627739	-0.227591	-0.637581	-0.762143	-0.143132	-0.668249	-0.735692	-0.159138	S	3	___1	Casein kinase II substrate motif;DNA dependent Protein kinase substrate motif;ERK1,2 kinase substrate motif;Growth associated histone HI kinase substrate motif;GSK-3, ERK1, ERK2, CDK5 substrate motif;PKA kinase substrate motif;PKC kinase substrate motif;WW domain binding motif	+	CST;HTP							+	+	+	1.86299	-0.643992	2.57533	-0.667004	1.6812	-0.17662	0.999971	0.00390033	130.64	86.215	0.093066	481	P53396	481	P53396	P53396	ATP-citrate synthase	ACLY	PAKKAKPAMPQDSVPSPRSLQGKSTTLFSRH	UID564	MPQDsVPsPRsLQGk
0.871371	0.955313	0.00662125	0.988703	0.402395	0.629858	0.472488	0.647269	0.139076	S	2	___1	ERK1,2 kinase substrate motif;GSK-3, ERK1, ERK2, CDK5 substrate motif;PKA kinase substrate motif;PKC kinase substrate motif;WW domain binding motif	+	CST;HTP								+		1.23978	0.582084	1.8107	0.863761	0.514483	0.258519	1	0.00285909	116.58	60.497	-0.45586	173	P53621	173	P53621	P53621	Coatomer subunit alpha;Xenin;Proxenin	COPA	TVRVWDISGLRKKNLSPGAVESDVRGITGVD	UID565	GLRkkNLsPGAVEsD
NaN	NaN	NaN	-0.524459	-0.721278	0.210413	-0.537173	-0.431053	0.0874628	S	2	___1	Casein kinase I substrate motif;Casein kinase II substrate motif;G protein-coupled receptor kinase 1 substrate motif;GSK3 kinase substrate motif;MAPKAPK2 kinase substrate motif	+	CST;HTP										1.03396	-0.629225	1.20736	-0.477756	0.603439	0.148938	0.998688	5.15865e-10	223.76	164.95	-1.2264	77	P54259	77	P54259	P54259	Atrophin-1	ATN1	ASTPKVNKQGRSEEISESESEETNAPKKTKT	UID566	QGRSEEIsEsEsEET
-0.410927	0.699196	0.412185	-0.149441	0.428464	-0.522357	-0.26993	-0.0220241	0.712199	S	2	___1	Casein kinase II substrate motif;G protein-coupled receptor kinase 1 substrate motif;PKA kinase substrate motif;PKC kinase substrate motif	+	CST;HTP;LTP										0.109826	-0.0841308	0.241042	0.175911	0.191528	0.200676	1	2.05532e-14	231.21	192.05	-0.067907	143	P54578;A6NJA2	143;97	P54578	P54578	Ubiquitin carboxyl-terminal hydrolase 14;Ubiquitin carboxyl-terminal hydrolase	USP14	ELKDALKRYAGALRASGEMASAQYITAALRD	UID567	yAGALRAsGEMAsAQ
0.455334	0.153546	-0.239174	0.334911	0.165558	0.109328	NaN	NaN	NaN	S	2	___1	Casein kinase II substrate motif;Cdc2 kinase substrate motif;CDK kinase substrate motif;CDK1,2,4,6 kinase substrate motif;ERK1,2 kinase substrate motif;G protein-coupled receptor kinase 1 substrate motif;Growth associated histone HI kinase substrate motif;GSK-3, ERK1, ERK2, CDK5 substrate motif;MAPKAPK2 kinase substrate motif;WW domain binding motif	+	CST;HTP										0.555975	0.310446	0.64525	0.244229	0.11185	-0.0649234	0.901887	9.0011e-14	216.31	165.3	0.056036	17	P60468	17	P60468	P60468	Protein transport protein Sec61 subunit beta	SEC61B	PGPTPSGTNVGSSGRSPSKAVAARAAGSTVR	UID569	NVGssGRsPsKAVAA
0.0142124	0.0617071	0.06226	0.00129788	-0.0180889	0.0831412	-0.0619777	0.125122	0.169412	S	2	___1	Casein kinase I substrate motif;Cdc2 kinase substrate motif;CDK kinase substrate motif;CDK1,2,4,6 kinase substrate motif;ERK1,2 kinase substrate motif;Growth associated histone HI kinase substrate motif;GSK-3, ERK1, ERK2, CDK5 substrate motif;PKA kinase substrate motif;PKC kinase substrate motif;WW domain binding motif	+	CST;HTP;LTP	+	intracellular localization	translation, altered; cell growth, induced; transcription, induced; transcription, inhibited	PPP1CA(INDUCES)		localized to nuclear matrix				0.371736	-0.0219514	0.654644	0.062709	1.06878	0.104938	1	0.00116066	134.23	120.09	0.093239	284	P61978;Q5T6W2	284;260	P61978	P61978	Heterogeneous nuclear ribonucleoprotein K	HNRNPK	GGRPMPPSRRDYDDMSPRRGPPPPPPGRGGR	UID570	rRDyDDMsPrRGPPP	ERK1;ERK2	P27361;P28482
-0.0871356	0.25544	0.282025	0.0654344	0.0364681	0.0421299	0.0521377	0.441802	0.363676	S	2	___1	Casein kinase II substrate motif;PKA kinase substrate motif;PKC kinase substrate motif;Pyruvate dehydrogenase kinase substrate motif	+	CST;HTP										0.00343015	0.000490057	0.841117	0.254226	0.851723	0.229277	1	1.92428e-39	279.5	279.5	0.70239	379	P61978;Q5T6W2;S4R359	379;355;23	P61978	P61978	Heterogeneous nuclear ribonucleoprotein K	HNRNPK	QGGSGYDYSYAGGRGSYGDLGGPIITTQVTI	UID571	syAGGRGsyGDLGGP
0.389567	0.66612	0.264116	0.489235	0.692516	-0.0939657	0.033793	0.679784	0.585251	S	2	___1	b-Adrenergic Receptor kinase substrate motif;Cdc2 kinase substrate motif;CDK kinase substrate motif;CDK1,2,4,6 kinase substrate motif;ERK1,2 kinase substrate motif;GSK-3, ERK1, ERK2, CDK5 substrate motif;WW domain binding motif	+	CST;HTP;LTP	+	activity, induced	transcription, altered					+		0.721442	0.371959	2.00373	0.611713	0.484233	0.2518	1	9.04156e-11	205.87	165.85	-0.078884	216	P61978;Q5T6W2	216;192	P61978	P61978	Heterogeneous nuclear ribonucleoprotein K	HNRNPK	RVVECIKIILDLISESPIKGRAQPYDPNFYD	UID572	ILDLIsEsPIkGRAQ	CDK1;CDK2;JNK1	P06493;P24941;P45983
0.689836	0.451646	-0.154634	0.708496	0.475708	0.361972	0.854395	0.707878	-0.108488	S	2	___1	Casein kinase I substrate motif;Casein kinase II substrate motif;G protein-coupled receptor kinase 1 substrate motif	+	HTP							+	+		1.59344	0.673313	1.73653	0.622674	0.0653903	0.0329502	0.999999	4.32697e-95	373.9	335.32	-0.50623	210	P62258;K7EM20	210;85	P62258	P62258	14-3-3 protein epsilon	YWHAE	AKAAFDDAIAELDTLSEESYKDSTLIMQLLR	UID573	IAELDtLsEEsyKDs
0.557288	0.542407	0.122474	0.200002	0.568032	-0.235482	0.304978	0.34153	0.261711	S	2	___1	PKA kinase substrate motif;PKC kinase substrate motif	+	HTP							+			1.50869	0.476766	1.16767	0.361313	0.113692	0.0495678	1	0.00209969	103.85	103.85	-1.3575	2	P62328	2	P62328	P62328	Thymosin beta-4;Hematopoietic system regulatory peptide	TMSB4X	______________MSDKPDMAEIEKFDKSK	UID574	______MsDkPdMAE
-0.145589	-0.440694	-0.453953	-0.799772	-0.278584	-0.393087	-0.433721	-0.582469	-0.170021	S	2	___1	Casein kinase II substrate motif	+	HTP								+		1.12311	-0.285965	1.54848	-0.607645	1.22826	-0.33902	0.930351	1.10455e-16	223.36	180.51	0.82867	2	P62995	2	P62995	P62995	Transformer-2 protein homolog beta	TRA2B	______________MSDSGEQNYGERESRSA	UID577	______MsDsGEQNY
-0.428935	-0.321099	0.147176	NaN	NaN	NaN	-0.483985	-0.536336	0.0719	S	2	___1	b-Adrenergic Receptor kinase substrate motif;Casein kinase I substrate motif;Casein kinase II substrate motif;G protein-coupled receptor kinase 1 substrate motif;GSK3 kinase substrate motif;PKA kinase substrate motif;PKC kinase substrate motif	+	HTP							+			1.41632	-0.45646	0.805286	-0.428717	0.676332	0.109538	1	3.04498e-05	165.66	130.74	0.12203	14	P62995	14	P62995	P62995	Transformer-2 protein homolog beta	TRA2B	__MSDSGEQNYGERESRSASRSGSAHGSGKS	UID579	QNYGEREsRsAsRSG
0.684729	0.518233	-0.273692	0.736129	0.71396	0.0404227	0.390998	0.626392	0.0328061	S	2	___1	Casein kinase I substrate motif;Casein kinase II substrate motif;G protein-coupled receptor kinase 1 substrate motif	+	HTP							+	+		1.54351	0.596562	2.0036	0.626918	0.233161	-0.066821	0.999981	3.68672e-94	368.97	314.69	-0.12132	207	P63104;E7EX29;B0AZS6;B7Z2E6;H0YB80	207;215;130;87;92	P63104	P63104	14-3-3 protein zeta/delta	YWHAZ	AKTAFDEAIAELDTLSEESYKDSTLIMQLLR	UID580	IAELDtLsEEsykDs
-0.250371	-0.0747753	0.0821575	-0.176919	-0.106405	-0.000576859	-0.259875	-0.0628364	0.147958	S	2	___1	Casein kinase II substrate motif;G protein-coupled receptor kinase 1 substrate motif;PKA kinase substrate motif	+	CST;HTP										1.27013	-0.205551	0.993896	-0.104844	0.663662	0.0765129	0.999999	9.94607e-29	259.22	206.24	1.1906	174	P67809;H0Y449;C9J5V9	174;224;144	P67809	P67809	Nuclease-sensitive element-binding protein 1	YBX1	QQNYQNSESGEKNEGSESAPEGQAQQRRPYR	UID582	sGEkNEGsEsAPEGQ
-0.608452	-0.498648	0.0415233	NaN	NaN	NaN	-0.306341	0.024036	0.186247	S	2	___1	b-Adrenergic Receptor kinase substrate motif;Casein kinase II substrate motif	+	CST;HTP										0.692365	-0.457397	0.275181	-0.237306	0.443274	0.113885	0.999919	1.4341e-20	242.67	153.36	1.051	176	P67809;H0Y449;C9J5V9	176;226;146	P67809	P67809	Nuclease-sensitive element-binding protein 1	YBX1	NYQNSESGEKNEGSESAPEGQAQQRRPYRRR	UID583	EkNEGsEsAPEGQAQ
-0.549662	-0.169144	0.306729	-0.248468	-0.370956	0.152388	-0.293942	-0.177099	0.152768	S	2	___1	Casein kinase II substrate motif;G protein-coupled receptor kinase 1 substrate motif	+	CST;HTP;LTP	+	intracellular localization	cell growth, induced; transcription, induced			nuclear localization, NF-kB activation, enhancing NF-kB DNA binding	+	+		1.47804	-0.404854	1.80126	-0.198237	1.23656	0.203961	0.999994	6.72285e-64	317.91	273.08	1.9616	165	P67809;H0Y449;A0A087X1S2;C9J5V9	165;215;163;135	P67809	P67809	Nuclease-sensitive element-binding protein 1	YBX1	RRRGPPRNYQQNYQNSESGEKNEGSESAPEG	UID584	yQQNyQNsEsGEkNE
-0.584263	-0.826693	-0.194608	-0.817206	-0.891509	0.202838	-0.637289	-0.847414	0.0370308	S	3	___1	ATM kinase substrate motif;Casein kinase II substrate motif;DNA dependent Protein kinase substrate motif;G protein-coupled receptor kinase 1 substrate motif;GSK3 kinase substrate motif;Pyruvate dehydrogenase kinase substrate motif	+	HTP							+	+		1.75338	-0.704354	3.93805	-0.830438	0.0419925	0.0150866	0.999557	2.35161e-23	243.21	194.84	-0.64329	2	P68402	2	P68402	P68402	Platelet-activating factor acetylhydrolase IB subunit beta	PAFAH1B2	______________MSQGDSNPAAIPHAAED	UID585	______MsQGDsNPA
NaN	NaN	NaN	-0.684898	-1.46849	0.787842	-0.80912	-0.153415	0.192194	S	2	___1	14-3-3 domain binding motif;AMP-activated protein kinase substrate motif;b-Adrenergic Receptor kinase substrate motif;Calmodulin-dependent protein kinase I substrate motif;Calmodulin-dependent protein kinase II alpha substrate motif;Calmodulin-dependent protein kinase II substrate motif;Calmodulin-dependent protein kinase IV substrate motif;Casein kinase II substrate motif;Chk1 kinase substrate m…	+	CST;HTP;LTP										0.746183	-1.13881	0.444041	-0.419156	0.458831	0.490018	0.999998	1.19924e-07	190.66	97.565	0.25789	192	Q00587	192	Q00587	Q00587	Cdc42 effector protein 1	CDC42EP1	RDGSFPSEPGLRRSDSLLSFRLDLDLGPSLL	UID591	PGLRRsDsLLsFRLD
-0.169031	-0.0827439	0.0532504	-0.0117189	0.0695647	-0.00575923	0.472176	0.126048	-0.226493	S	4	___1	14-3-3 domain binding motif;Calmodulin-dependent protein kinase II substrate motif;Calmodulin-dependent protein kinase IV substrate motif;ERK1,2 kinase substrate motif;G protein-coupled receptor kinase 1 substrate motif;Growth associated histone HI kinase substrate motif;GSK-3, ERK1, ERK2, CDK5 substrate motif;MAPKAPK2 kinase substrate motif;PKA kinase substrate motif;PKC kinase substrate motif;W…	+	CST;HTP										0.240329	0.124237	0.0558027	0.0105283	0.25496	-0.0596673	0.996045	3.39261e-05	83.944	66.73	0.70742	271	Q00839;Q5RI18	271;48	Q00839	Q00839	Heterogeneous nuclear ribonucleoprotein U	HNRNPU	GYFEYIEENKYSRAKSPQPPVEEEDEHFDDT	UID592	NkysRAKsPQPPVEE
-0.00523207	0.187261	0.1153	NaN	NaN	NaN	0.342327	0.271067	0.00417777	S	2	___1	ERK1,2 kinase substrate motif;GSK-3, ERK1, ERK2, CDK5 substrate motif;MDC1 BRCT domain binding motif;Plk1 PBD domain binding motif;WW domain binding motif	+	HTP										0.29266	0.168548	0.938793	0.229164	0.321534	0.0597387	0.986252	0.000997556	128.91	66.441	0.30578	4	Q00839	4	Q00839	Q00839	Heterogeneous nuclear ribonucleoprotein U	HNRNPU	____________MSSSPVNVKKLKVSELKEE	UID593	____MsssPVNVkKL
-1.40415	-1.39593	-0.0385396	-1.33272	-1.26826	-0.306845	-1.46335	-1.10024	0.179893	S	2	___1	Cdc2 kinase substrate motif;CDK kinase substrate motif;CDK1,2,4,6 kinase substrate motif;ERK1,2 kinase substrate motif;Growth associated histone HI kinase substrate motif;GSK-3, ERK1, ERK2, CDK5 substrate motif;MDC1 BRCT domain binding motif;PKA kinase substrate motif;PKC kinase substrate motif;Plk1 PBD domain binding motif;WW domain binding motif	+	CST;HTP							+	+		2.75691	-1.37859	2.3076	-1.27629	0.134932	-0.055164	0.915376	0.00698799	110.54	56.573	3.0105	124	Q01664;I3L254	124;64	Q01664	Q01664	Transcription factor AP-4	TFAP4	QNTQLKRFIQELSGSSPKRRRAEDKDEGIGS	UID597	IQELsGssPKRRRAE
-0.784334	-0.429829	0.265917	-0.444694	-0.720707	0.382551	-0.334389	-0.21677	0.420294	S	2	___1	b-Adrenergic Receptor kinase substrate motif;ERK1,2 kinase substrate motif;GSK-3, ERK1, ERK2, CDK5 substrate motif;WW domain binding motif	+	CST;HTP							+	+	+	1.31196	-0.613143	1.41335	-0.363764	1.7802	0.356254	1	4.46685e-21	237.34	184.55	0.68563	98	Q02078	98	Q02078	Q02078	Myocyte-specific enhancer factor 2A	MEF2A	DIVEALNKKEHRGCDSPDPDTSYVLTPHTEE	UID598	KEHRGCDsPDPDtsy	P38A	Q16539
0.0316775	0.0688771	-0.0506518	0.221939	-0.156804	-0.0897694	0.234011	0.181929	0.161178	S	2	___1	b-Adrenergic Receptor kinase substrate motif;Casein kinase II substrate motif;G protein-coupled receptor kinase 1 substrate motif;PKA kinase substrate motif;PKC kinase substrate motif	+	CST;HTP										0.108893	0.0362948	1.12393	0.157582	0.0280933	0.00691898	1	2.77331e-77	345.11	235.12	-0.3591	374	Q5T757;Q05519	374;434	Q5T757	Q5T757	Serine/arginine-rich splicing factor 11	SRSF11	KQVTRDYDEEEQGYDSEKEKKEEKKPIETGS	UID601	EEEQGyDsEKEKKEE
0.0102069	0.236585	0.334339	0.433066	0.192194	0.287712	0.063641	0.316262	0.218471	S	2	___1	Casein kinase II substrate motif;ERK1,2 kinase substrate motif;GSK-3, ERK1, ERK2, CDK5 substrate motif;WW domain binding motif	+	CST;HTP;LTP								+	+	0.615674	0.0886807	1.53995	0.328637	1.84991	0.280174	0.999689	4.15801e-06	181.69	143.12	0.3216	147	Q5T757;Q05519;Q5T760	147;207;207	Q5T757	Q5T757	Serine/arginine-rich splicing factor 11	SRSF11	STVDPKLNHVAAGLVSPSLKSDTSSKEIEEA	UID602	HVAAGLVsPsLksDT	CDK2	P24941
-0.618562	-0.236113	0.470199	-0.065793	-0.663808	0.676849	-0.386336	0.172103	0.389347	S	2	___1	14-3-3 domain binding motif;b-Adrenergic Receptor kinase substrate motif;Calmodulin-dependent protein kinase I substrate motif;Calmodulin-dependent protein kinase II substrate motif;Calmodulin-dependent protein kinase IV substrate motif;Casein kinase II substrate motif;Chk1 kinase substrate motif;MAPKAPK2 kinase substrate motif;PKA kinase substrate motif;PKC kinase substrate motif	+	CST;HTP;LTP	+	enzymatic activity, induced					+		+	1.63727	-0.556235	0.125069	-0.0432673	1.57154	0.512131	0.992698	3.08827e-21	236.42	162.64	1.2811	261	Q06210	261	Q06210	Q06210	Glutamine--fructose-6-phosphate aminotransferase [isomerizing] 1	GFPT1	RGKDKKGSCNLSRVDSTTCLFPVEEKAVEYY	UID603	CNLsRVDsttCLFPV	CAMK2A;AMPKA1	Q9UQM7;Q13131
-0.0524311	-0.245643	-0.2396	-0.10149	-0.0735147	-0.0371714	0.0603242	-0.14229	-0.204831	S	2	___1	Casein kinase II substrate motif;ERK1,2 kinase substrate motif;G protein-coupled receptor kinase 1 substrate motif;GSK3 kinase substrate motif;GSK-3, ERK1, ERK2, CDK5 substrate motif;WW domain binding motif	+	CST;HTP										0.186343	-0.0218739	1.20264	-0.163141	0.906655	-0.160534	0.999987	6.19125e-21	249.36	197.64	-0.17948	5731	Q09666	5731	Q09666	Q09666	Neuroblast differentiation-associated protein AHNAK	AHNAK	KFNFSKPKGKGGVTGSPEASISGSKGDLKSS	UID604	GkGGVtGsPEAsIsG
-0.761849	-1.20124	-0.434754	-0.741155	-0.464564	-0.284396	-0.687614	-0.141987	0.539829	S	2	___1	Casein kinase II substrate motif;MAPKAPK2 kinase substrate motif;Pyruvate dehydrogenase kinase substrate motif	+	CST;HTP							+			1.7202	-0.638009	0.81904	-0.694796	0.0645874	-0.0597736	0.99795	1.52543e-11	223.86	134.2	1.4898	5739	Q09666	5739	Q09666	Q09666	Neuroblast differentiation-associated protein AHNAK	AHNAK	GKGGVTGSPEASISGSKGDLKSSKASLGSLE	UID605	PEAsIsGskGDLKss
-0.590636	-0.636436	-0.0447467	0.182692	-1.1011	1.17293	-0.430314	-0.382269	0.325271	S	3	___1	ERK1,2 kinase substrate motif;Growth associated histone HI kinase substrate motif;GSK-3, ERK1, ERK2, CDK5 substrate motif;PKA kinase substrate motif;PKC kinase substrate motif;WW domain binding motif	+	HTP										1.13716	-0.707351	0.433332	-0.278671	0.507168	0.484485	1	0.00256778	109.44	75.14	-0.33051	2397	Q09666	2397	Q09666	Q09666	Neuroblast differentiation-associated protein AHNAK	AHNAK	KAPKISMPDLDLHLKSPKAKGEVDVDVPKLE	UID606	DLDLHLKsPKAKGEV
-0.344007	-0.962773	-0.693038	-0.841921	-0.0345445	-0.55817	NaN	NaN	NaN	S	2	___1	ERK1,2 kinase substrate motif;G protein-coupled receptor kinase 1 substrate motif;Growth associated histone HI kinase substrate motif;GSK3 kinase substrate motif;GSK-3, ERK1, ERK2, CDK5 substrate motif;MDC1 BRCT domain binding motif;PKA kinase substrate motif;PKC kinase substrate motif;Plk1 PBD domain binding motif;WW domain binding motif	+	CST;HTP								+		0.360229	-0.189276	1.37092	-0.902347	1.16521	-0.625604	0.992271	0.000273067	150.09	95.476	0.24381	3412	Q09666	3412	Q09666	Q09666	Neuroblast differentiation-associated protein AHNAK	AHNAK	KVKGSKFKMPFLSISSPKVSMPDVELNLKSP	UID607	MPFLsIssPKVsMPD
NaN	NaN	NaN	0.373063	0.23585	-0.000432773	-0.0827592	0.349931	0.183201	S	2	___1	Casein kinase II substrate motif;ERK1,2 kinase substrate motif;GSK-3, ERK1, ERK2, CDK5 substrate motif;MDC1 BRCT domain binding motif;Plk1 PBD domain binding motif;WW domain binding motif	+	CST;HTP								+		0.145789	0.0765452	1.69119	0.361497	0.299726	0.091384	0.793982	3.96068e-06	186.51	134.92	0.67805	713	Q12873	713	Q12873	Q12873	Chromodomain-helicase-DNA-binding protein 3	CHD3	YKKKKKELQGDGPPSSPTNDPTVKYETQPRF	UID608	QGDGPPssPtNDPTV
-0.237762	0.632919	0.925012	2.14245	0.376624	1.78329	NaN	NaN	NaN	S	2	___1	AMP-activated protein kinase substrate motif;Casein kinase II substrate motif;HMGCoA Reductase kinase substrate motif;Pyruvate dehydrogenase kinase substrate motif	+	CST;HTP										0.0662646	0.069431	0.49876	1.38768	0.709131	1.35415	0.999991	2.75943e-05	161.25	114.77	0.71872	763	Q13136;H0YD72;H0YDW2	763;156;206	Q13136	Q13136	Liprin-alpha-1	PPFIA1	ALRLDRLHKGALHTVSHEDIRDIRNSTGSQD	UID610	KGALHtVsHEDIRDI
-0.393501	-0.303632	0.0635029	NaN	NaN	NaN	-0.988047	0.355467	1.61141	S	2	___1	DNA dependent Protein kinase substrate motif	+	HTP										0.587175	-0.690774	0.0222601	0.0259176	0.323375	0.837456	0.853507	2.73374e-06	177.36	124.03	-0.66218	1174	Q13136	1174	Q13136	Q13136	Liprin-alpha-1	PPFIA1	TLPANFRVTSSMSSPSMQPKKMQMDGNVSGT	UID611	TSSMssPsMQPKKMQ
-0.324202	-0.359971	-0.0115589	0.0447438	0.00302647	0.00351002	-0.120655	-0.245027	-0.167102	S	3	___1		+	CST;HTP										0.580684	-0.147277	0.583247	-0.186752	0.401849	-0.0583836	1	9.26698e-11	232.26	159.44	-0.035636	2	Q13177	2	Q13177	Q13177	Serine/threonine-protein kinase PAK 2;PAK-2p27;PAK-2p34	PAK2	______________MSDNGELEDKPPAPPVR	UID612	______MsDNGELED
-0.379489	-0.678349	-0.299401	-0.391418	-0.109514	-0.488104	-0.376058	-1.24492	-0.775886	S	2	___1	14-3-3 domain binding motif;Calmodulin-dependent protein kinase II substrate motif;Calmodulin-dependent protein kinase IV substrate motif;Casein kinase II substrate motif;Chk1 kinase substrate motif;PKA kinase substrate motif;PKC kinase substrate motif;ZIP kinase substrate motif	+	CST;HTP;LTP	+	molecular association, regulation; activity, inhibited	cell cycle regulation; DNA repair, induced; transcription, induced	HP1 alpha(DISRUPTS)		p21 transcription				1.07466	-0.288354	1.03916	-0.771564	1.19406	-0.52113	1	0.000344668	154.51	107.72	0.51998	473	Q13263;M0R0K9	473;98	Q13263	Q13263	Transcription intermediary factor 1-beta	TRIM28	YSSAEPHVSGVKRSRSGEGEVSGLMRKVPRV	UID614	sGVkRsRsGEGEVsG	MAPKAPK2;Chk1;Chk2	P49137;O14757;O96017
0.407842	0.375957	-0.0120534	0.489543	-0.0122717	0.56781	0.384603	0.374066	-0.0313415	S	2	___1	Casein kinase II substrate motif;ERK1,2 kinase substrate motif;Growth associated histone HI kinase substrate motif;GSK-3, ERK1, ERK2, CDK5 substrate motif;MAPKAPK2 kinase substrate motif;WW domain binding motif	+	HTP								+		0.706228	0.260058	2.07412	0.413189	0.330029	0.174805	0.997677	3.38345e-30	271.04	217.95	-0.60566	393	Q13425	393	Q13425	Q13425	Beta-2-syntrophin	SNTB2	PLVATRLVHSGSGCRSPSLGSDLTFATRTGS	UID617	HsGsGCRsPsLGSDL
-0.0136691	-0.324889	-0.345711	-0.276345	0.0870554	-0.318346	0.0590784	-0.107974	-0.130602	S	2	___1	Casein kinase II substrate motif	+	HTP										0.554181	0.0441549	1.15894	-0.236403	1.22625	-0.264886	1	2.50515e-07	203.87	150.84	0.32125	2	Q13595;F8WEH2	2;2	Q13595	Q13595	Transformer-2 protein homolog alpha	TRA2A	______________MSDVEENNFEGRESRSQ	UID620	______MsDVEENNF
NaN	NaN	NaN	-0.855014	-0.287994	-0.524064	-0.470389	-0.330846	-0.0421003	S	2	___1	AMP-activated protein kinase substrate motif;Calmodulin-dependent protein kinase II substrate motif;Casein kinase II substrate motif;Chk1 kinase substrate motif;PKA kinase substrate motif;PKC kinase substrate motif;Pyruvate dehydrogenase kinase substrate motif	+	CST;HTP										0.823167	-0.379192	0.576825	-0.59293	0.347785	-0.283082	0.999604	0.00336878	122.18	76.824	0.52291	480	Q13625;H0Y847	480;50	Q13625	Q13625	Apoptosis-stimulating of p53 protein 2	TP53BP2	QSNAPPSFGTLRKNQSSEDILRDAQVANKNV	UID623	GtLRKNQssEDILRD
-0.329196	-0.288082	-0.0222878	-0.0695124	-0.196244	0.0660044	0.382944	-0.00423328	-0.409489	S	2	___1	Casein kinase II substrate motif;PKA kinase substrate motif	+	CST;HTP										0.0715278	-0.0474986	0.529946	-0.120609	0.308395	-0.121924	1	0.00724671	132.97	74.794	1.5116	360	Q13905	360	Q13905	Q13905	Rap guanine nucleotide exchange factor 1	RAPGEF1	SPRLSPCSSIGKLSKSDEQLSSLDRDSGQCS	UID624	SIGKLSKsDEQLSsL
0.0251707	-0.134208	-0.140142	0.221815	-0.0881627	0.326643	0.0579701	-0.114238	-0.170215	S	3	___1	Casein kinase II substrate motif;Cdc2 kinase substrate motif;CDK kinase substrate motif;CDK1,2,4,6 kinase substrate motif;ERK1,2 kinase substrate motif;G protein-coupled receptor kinase 1 substrate motif;GSK-3, ERK1, ERK2, CDK5 substrate motif;MAPKAPK2 kinase substrate motif;PKA kinase substrate motif;PKC kinase substrate motif;WW domain binding motif	+	HTP;LTP	+		cell motility, altered			increases axon length				0.0117662	-0.00167398	0.024233	-0.00887692	0.0104872	0.0054285	0.994393	0.00680144	92.792	73.336	-0.0090291	522	Q14195;H0YBT4	522;161	Q14195	Q14195	Dihydropyrimidinase-related protein 3	DPYSL3	TTTPKGGTPAGSARGSPTRPNPPVRNLHQSG	UID627	PAGsARGsPtRPNPP	CDK5;DYRK2	Q00535;Q92630
-0.099139	-0.15555	-0.0848233	-0.214391	-0.16592	-0.247685	-0.131424	-0.206628	-0.0256322	S	3	___1	Calmodulin-dependent protein kinase II substrate motif;Cdc2 kinase substrate motif;CDK kinase substrate motif;CDK1,2,4,6 kinase substrate motif;ERK1,2 kinase substrate motif;Growth associated histone HI kinase substrate motif;GSK-3, ERK1, ERK2, CDK5 substrate motif;PKA kinase substrate motif;PKC kinase substrate motif;WW domain binding motif	+	CST;HTP							+	+		1.68553	-0.132161	2.04112	-0.19219	0.669652	-0.11938	1	6.27645e-09	195.28	129.81	-0.64426	136	Q14498;G3XAC6;Q5QP22;Q5QP23;H0Y4X3	136;136;136;135;9	Q14498	Q14498	RNA-binding protein 39	RBM39	SRRRSRSKSPFRKDKSPVREPIDNLTPEERD	UID628	sPFRKDKsPVREPID
0.0210533	-0.139554	-0.129813	NaN	NaN	NaN	-0.106281	0.0492126	0.376068	S	2	___1	14-3-3 domain binding motif;Akt kinase substrate motif;Calmodulin-dependent protein kinase II substrate motif;Casein kinase II substrate motif;ERK1,2 kinase substrate motif;Growth associated histone HI kinase substrate motif;GSK-3, ERK1, ERK2, CDK5 substrate motif;MAPKAPK1 kinase substrate motif;PKA kinase substrate motif;PKC kinase substrate motif;WW domain binding motif	+	CST;HTP										0.204469	-0.0426136	0.145189	-0.0451705	0.147765	0.123128	0.998964	0.00228486	118.61	44.632	0.36455	97	Q14498;G3XAC6;Q5QP22;Q5QP23	97;97;97;97	Q14498	Q14498	RNA-binding protein 39	RBM39	SRSRSRDRRFRGRYRSPYSGPKFNSAIRGKI	UID629	RFRGRyRsPysGPkF
NaN	NaN	NaN	-0.448922	-1.09817	0.21078	-0.226392	-0.619537	0.0861043	S	2	___1	b-Adrenergic Receptor kinase substrate motif;BARD1 BRCT domain binding motif;Casein kinase I substrate motif;Casein kinase II substrate motif;G protein-coupled receptor kinase 1 substrate motif;MAPKAPK2 kinase substrate motif	+	HTP										0.431128	-0.662279	0.996513	-0.534229	0.596692	0.148442	0.999985	1.08884e-38	276.59	209.6	0.25935	762	Q14566	762	Q14566	Q14566	DNA replication licensing factor MCM6	MCM6	ELVNWYLKEIESEIDSEEELINKKRIIEKVI	UID630	EIEsEIDsEEELINk
-0.814057	-0.622621	0.09815	-0.725637	-0.625111	-0.187514	-0.828306	-0.685663	0.223793	S	2	___1	14-3-3 domain binding motif;Akt kinase substrate motif;b-Adrenergic Receptor kinase substrate motif;Calmodulin-dependent protein kinase II substrate motif;ERK1,2 kinase substrate motif;GSK-3, ERK1, ERK2, CDK5 substrate motif;MAPKAPK1 kinase substrate motif;PKA kinase substrate motif;PKC kinase substrate motif;WW domain binding motif	+	CST;HTP							+	+		2.1294	-0.755825	2.70987	-0.677974	0.126081	0.0448096	0.994299	0.00494866	111.72	71.659	0.066059	312	Q14669;H7C1L9;G5E9G6	312;153;354	Q14669	Q14669	E3 ubiquitin-protein ligase TRIP12	TRIP12	AKLASLRKSTKKRSESPPAELPSLRRSTRQK	UID631	STKKRsEsPPAELPS
-0.473911	-0.5327	-0.0998654	-0.436276	-1.01083	0.600818	-0.767511	-0.477844	0.179893	S	2	___1	14-3-3 domain binding motif;Calmodulin-dependent protein kinase II substrate motif;ERK1,2 kinase substrate motif;G protein-coupled receptor kinase 1 substrate motif;GSK-3, ERK1, ERK2, CDK5 substrate motif;MAPKAPK2 kinase substrate motif;PKA kinase substrate motif;PKC kinase substrate motif;WW domain binding motif	+	CST;HTP;LTP	+		transcription, induced			IEG genes during preBCR signaling	+	+		1.3959	-0.750751	2.47683	-0.482273	0.419033	0.226949	1	0.00286518	119.21	119.21	-0.39828	180	Q14814	180	Q14814	Q14814	Myocyte-specific enhancer factor 2D	MEF2D	TPSLVTSSLTDPRLLSPQQPALQRNSVSPGL	UID632	LTDPRLLsPQQPALQ
-0.471989	0.236585	0.700262	NaN	NaN	NaN	0.916018	-0.0895897	-1.02421	S	2	___1	14-3-3 domain binding motif;Akt kinase substrate motif;Calmodulin-dependent protein kinase II substrate motif;Casein kinase II substrate motif;G protein-coupled receptor kinase 1 substrate motif;GSK3 kinase substrate motif;MAPKAPK1 kinase substrate motif;MAPKAPK2 kinase substrate motif;MDC1 BRCT domain binding motif;p70 Ribosomal S6 kinase substrate motif;Phosphorylase kinase substrate motif;PKA …	+	CST;HTP										0.0953427	0.222015	0.136409	0.0734974	0.0546363	-0.161973	0.999857	2.47537e-18	246.67	177.92	1.3464	4386	Q15149	4386	Q15149	Q15149	Plectin	PLEC	DMLSGNAGGFRSRSSSVGSSSSYPISPAVSR	UID636	GFRsRsssVGssssy
0.0978804	0.689657	0.491186	0.105142	0.759667	-0.658463	0.384381	0.168642	0.0713507	S	2	___1	ERK1,2 kinase substrate motif;G protein-coupled receptor kinase 1 substrate motif;GSK3 kinase substrate motif;GSK-3, ERK1, ERK2, CDK5 substrate motif;MAPKAPK2 kinase substrate motif;WW domain binding motif	+	CST;HTP										0.786978	0.413976	0.647844	0.321147	0.0301953	-0.0319754	0.999998	2.28307e-14	222.13	177.69	-0.42885	4396	Q15149	4396	Q15149	Q15149	Plectin	PLEC	RSRSSSVGSSSSYPISPAVSRTQLASWSDPT	UID639	ssssyPIsPAVsRtQ
0.281194	1.49416	1.17447	0.466444	0.231432	0.250783	0.331476	0.680864	0.354678	S	3	___1		+	CST;HTP							+			1.98415	0.281367	0.972406	0.880489	0.746308	0.593311	0.828353	1.19393e-09	195.6	131.26	-0.0072075	189	Q15365	189	Q15365	Q15365	Poly(rC)-binding protein 1	PCBP1	PQGRVMTIPYQPMPASSPVICAGGQDRCSDA	UID640	PyQPMPAssPVICAG
0.133169	0.569491	0.212507	0.612966	0.608241	-0.125122	0.28889	0.510152	0.362891	S	3	___1	ERK1,2 kinase substrate motif;GSK-3, ERK1, ERK2, CDK5 substrate motif;MDC1 BRCT domain binding motif;Plk1 PBD domain binding motif;WW domain binding motif	+	CST;HTP								+		0.874879	0.343433	2.55633	0.564203	0.389886	0.150092	0.962165	1.90917e-06	171.39	111.3	-0.71613	190	Q15365	190	Q15365	Q15365	Poly(rC)-binding protein 1	PCBP1	QGRVMTIPYQPMPASSPVICAGGQDRCSDAA	UID641	yQPMPAssPVICAGG
-0.44232	-0.605135	-0.239668	-0.396764	-0.399083	0.115285	-0.518474	-0.327222	0.20201	S	2	___1	ERK1,2 kinase substrate motif;GSK-3, ERK1, ERK2, CDK5 substrate motif;MDC1 BRCT domain binding motif;PKA kinase substrate motif;Plk1 PBD domain binding motif;WW domain binding motif	+	CST;HTP;LTP							+	+		2.23097	-0.453292	1.47197	-0.44304	0.0625798	0.0258756	0.993972	2.96756e-14	218.2	153.84	1.0115	189	Q15366;H3BSS4	189;20	Q15366	Q15366	Poly(rC)-binding protein 2	PCBP2	PPKGVTIPYRPKPSSSPVIFAGGQDRYSTGS	UID643	yRPkPsssPVIFAGG
-0.505574	-0.682233	-0.154988	-0.79814	-0.239294	-0.423955	-0.532846	-0.613807	-0.00933552	S	2	___1		+	CST;HTP							+	+		1.3459	-0.425905	2.23011	-0.69806	0.606013	-0.196093	1	0.00824841	118.9	90.823	-0.23149	604	Q15424	604	Q15424	Q15424	Scaffold attachment factor B1	SAFB	SQDRKSASREKRSVVSFDKVKEPRKSRDSES	UID644	REKRsVVsFDkVkEP
0.0935602	0.424277	0.29337	0.233643	0.165815	0.092971	0.1145	0.124063	0.0973411	S	1	___1	14-3-3 domain binding motif;Calmodulin-dependent protein kinase I substrate motif;Calmodulin-dependent protein kinase II alpha substrate motif;Calmodulin-dependent protein kinase II substrate motif;Calmodulin-dependent protein kinase IV substrate motif;Casein kinase II substrate motif;Chk1 kinase substrate motif;MDC1 BRCT domain binding motif;Phosphorylase kinase substrate motif;PKA kinase substr…	+	CST;HTP							+			1.54661	0.124625	1.0131	0.260661	0.870185	0.161228	0.977737	6.02367e-08	182.92	127.83	2.539	256	Q15477	256	Q15477	Q15477	Helicase SKI2W	SKIV2L	TVSASPCSAPLARASSLEDLVLKEASTAVST	UID645	APLARAssLEDLVLK
0.458697	0.335026	-0.182279	0.430071	0.304161	0.0692703	0.393856	0.279887	-0.141144	S	2	___1	Casein kinase II substrate motif;DNA dependent Protein kinase substrate motif;ERK1,2 kinase substrate motif;Growth associated histone HI kinase substrate motif;GSK-3, ERK1, ERK2, CDK5 substrate motif;MAPKAPK2 kinase substrate motif;PKA kinase substrate motif;PKC kinase substrate motif;Pyruvate dehydrogenase kinase substrate motif;WW domain binding motif	+	CST;HTP;LTP	+	activity, induced	apoptosis, induced				+	+		1.87829	0.385571	1.80999	0.348328	0.408457	-0.0847173	0.999954	0.00282418	116.84	51.076	-0.36306	244	Q16204	244	Q16204	Q16204	Coiled-coil domain-containing protein 6	CCDC6	RILQEKLDQPVSAPPSPRDISMEIDSPENMM	UID649	QPVsAPPsPRDIsME	Chk1;CDK2	O14757;P24941
-0.217659	0.240009	0.348006	-0.0151118	-0.0334809	0.0944181	-0.119479	0.103128	0.234379	S	2	___1	14-3-3 domain binding motif;Calmodulin-dependent protein kinase II substrate motif;Casein kinase II substrate motif;MDC1 BRCT domain binding motif;Phosphorylase kinase substrate motif;PKA kinase substrate motif;PKC kinase substrate motif;Plk1 PBD domain binding motif	+	CST;HTP										0.835808	-0.123539	0.558735	0.109342	1.039	0.225601	0.956407	0.000384181	160.46	111.4	-0.21859	583	Q16513	583	Q16513	Q16513	Serine/threonine-protein kinase N2	PKN2	FDLEPEPPPAPPRASSLGEIDESSELRVLDI	UID650	PAPPRAssLGEIDES
0.0467006	0.0784732	0.0413831	NaN	NaN	NaN	0.157173	0.123269	-0.0810795	S	2	___1	Casein kinase II substrate motif;ERK1,2 kinase substrate motif;GSK-3, ERK1, ERK2, CDK5 substrate motif;PKA kinase substrate motif;PKC kinase substrate motif;WW domain binding motif	+	CST;HTP										0.500132	0.101937	0.856669	0.100871	0.0966699	-0.0198482	1	0.00721211	108.32	74.141	0.11562	51	Q16514	51	Q16514	Q16514	Transcription initiation factor TFIID subunit 12	TAF12	AVVKIPGTPGAGGRLSPENNQVLTKKKLQDL	UID651	PGAGGRLsPENNQVL
-0.229044	-0.347693	-0.157271	-0.518246	-0.233787	-0.0961269	-0.312617	-0.317822	-0.0389843	S	2	___1	14-3-3 domain binding motif;AMP-activated protein kinase substrate motif;Calmodulin-dependent protein kinase I substrate motif;Calmodulin-dependent protein kinase II alpha substrate motif;Calmodulin-dependent protein kinase II substrate motif;Calmodulin-dependent protein kinase IV substrate motif;Chk1 kinase substrate motif;HMGCoA Reductase kinase substrate motif;Phosphorylase kinase substrate mo…	+	CST;HTP							+	+		1.96596	-0.258482	1.61747	-0.394587	0.982993	-0.0974606	1	4.0318e-16	214.61	120.77	0.078724	506	Q3MII6	506	Q3MII6	Q3MII6	TBC1 domain family member 25	TBC1D25	ASQGPGGGGRLLRQASLDGLQQLRDNMGSRR	UID654	GRLLRQAsLDGLQQL
-1.51821	-1.23906	0.298658	-1.16259	-1.42849	0.350596	-1.60183	-0.970187	0.618427	S	2	___1	Casein kinase II substrate motif;ERK1,2 kinase substrate motif;G protein-coupled receptor kinase 1 substrate motif;Growth associated histone HI kinase substrate motif;GSK-3, ERK1, ERK2, CDK5 substrate motif;WW domain binding motif	+	CST;HTP;LTP	+	activity, induced; molecular association, regulation	cell cycle regulation	PLK1(INDUCES)			+	+		2.96343	-1.51617	2.29876	-1.12394	1.29398	0.42256	0.9929	1.27271e-20	244	204.06	1.2038	428	Q53EZ4	428	Q53EZ4	Q53EZ4	Centrosomal protein of 55 kDa	CEP55	QGETENREKVAASPKSPTAALNESLVECPKC	UID655	KVAAsPKsPtAALNE	CDK1;ERK2	P06493;P28482
0.243425	-0.124503	-0.434052	0.0122111	-0.0413726	0.186426	0.260748	-0.101753	-0.386883	S	2	___1	Casein kinase II substrate motif;MDC1 BRCT domain binding motif;Plk1 PBD domain binding motif;Pyruvate dehydrogenase kinase substrate motif												0.59187	0.154267	0.631431	-0.0713483	0.397892	-0.211503	0.99541	8.01771e-05	172.96	172.96	1.5101	192	Q5JS72	192	Q5JS72	Q5JS72		CASK	SITFKIVPSYRTQSSSCEDLPSTTQPKGRQI	UID660
NaN	NaN	NaN	-0.41179	-0.297378	-0.0871912	-0.503793	-0.495288	-0.0127374	S	2	___1	Casein kinase I substrate motif;Cdc2 kinase substrate motif;CDK kinase substrate motif;CDK1,2,4,6 kinase substrate motif;ERK1,2 kinase substrate motif;Growth associated histone HI kinase substrate motif;GSK-3, ERK1, ERK2, CDK5 substrate motif;MDC1 BRCT domain binding motif;PKA kinase substrate motif;PKC kinase substrate motif;Plk1 PBD domain binding motif;WW domain binding motif	+	CST;HTP										0.794447	-0.400586	1.23331	-0.453539	0.38971	-0.0499643	0.836374	7.311e-17	233.46	171.98	-0.3765	840	Q5MIZ7	840	Q5MIZ7	Q5MIZ7	Serine/threonine-protein phosphatase 4 regulatory subunit 3B	SMEK2	VDYPDDEEEDEEEESSPRKRPRLGS______	UID661	EDEEEESsPRKRPRL
0.0237521	-0.207261	-0.229365	-0.0618271	0.00432164	-0.0579701	-0.0095243	-0.221304	-0.192151	S	2	___1	ERK1,2 kinase substrate motif;GSK-3, ERK1, ERK2, CDK5 substrate motif;PKA kinase substrate motif;PKC kinase substrate motif;WW domain binding motif	+	CST;HTP;LTP										0.231106	0.00618316	1.07037	-0.163464	1.03763	-0.159829	1	0.00636534	122.46	83.364	0.12719	69	Q5QPM0;Q5QPM1;Q5QPL9;Q9UKM9	69;135;119;135	Q5QPM0	Q5QPM0	RNA-binding protein Raly	RALY	RDDFYDRLFDYRGRLSPVPVPRAVPVKRPRV	UID662	FDYrGRLsPVPVPrA	CDK2	P24941
-0.0138439	0.0132121	-0.0630775	-0.13687	-0.0288078	-0.0209111	-0.0812932	-0.0193897	0.059909	S	2	___1	AMP-activated protein kinase substrate motif;Calmodulin-dependent protein kinase II substrate motif;Casein kinase II substrate motif;Chk1 kinase substrate motif;ERK1,2 kinase substrate motif;GSK-3, ERK1, ERK2, CDK5 substrate motif;PKA kinase substrate motif;PKC kinase substrate motif;WW domain binding motif	+	CST;HTP										0.742857	-0.041315	0.392259	-0.0476827	0.0733404	-0.00802654	1	0.00274162	124.59	39.235	0.081458	198	Q5T200;A0A087WX14	198;62	Q5T200	Q5T200	Zinc finger CCCH domain-containing protein 13	ZC3H13	ENMEKREEIIIKKEVSPEVVRSKLSPSPSLR	UID666	IIIKKEVsPEVVRsK
-0.125274	-0.0690583	-0.0176653	-0.177914	-0.00744911	-0.0517201	-0.00618795	0.0302654	0.0186342	S	2	___1	14-3-3 domain binding motif;Calmodulin-dependent protein kinase II substrate motif;Casein kinase II substrate motif;ERK1,2 kinase substrate motif;GSK-3, ERK1, ERK2, CDK5 substrate motif;MAPKAPK2 kinase substrate motif;PKA kinase substrate motif;PKC kinase substrate motif;WW domain binding motif	+	CST;HTP										0.441646	-0.0463036	0.452831	-0.0722358	0.307542	-0.0169171	0.985334	0.00565014	110.92	76.67	0.81095	877	Q5T200	877	Q5T200	Q5T200	Zinc finger CCCH domain-containing protein 13	ZC3H13	RLLSQVVRPQESRSLSPSHLTEDRQGRWKEE	UID669	PQEsRsLsPsHLtED
-1.11388	-0.464664	0.656542	NaN	NaN	NaN	-0.842439	-0.257338	0.557876	S	2	___1	14-3-3 domain binding motif;b-Adrenergic Receptor kinase substrate motif;Calmodulin-dependent protein kinase II substrate motif;Casein kinase II substrate motif;MAPKAPK2 kinase substrate motif;PKA kinase substrate motif;PKC epsilon kinase substrate motif;PKC kinase substrate motif	+	CST;HTP										1.05665	-0.978159	0.749537	-0.361001	1.28727	0.607209	0.995593	6.05942e-05	163.9	108.64	0.2439	923	Q5T5U3;E7ESW5;F8W9U9	923;924;914	Q5T5U3	Q5T5U3	Rho GTPase-activating protein 21	ARHGAP21	ADSQKSSEDSGSRKDSSSEVFSDAAKEGWLH	UID671	DSGSRKDsssEVFsD
-0.497282	0.266637	0.798341	-0.053329	0.188528	-0.235972	0.0289935	-0.256287	-0.291433	S	2	___1	Casein kinase II substrate motif	+	CST;HTP										0.156931	-0.0932538	0.029843	-0.0143264	0.0847837	0.0903118	0.998929	9.47956e-32	278.79	215.5	-0.77138	365	Q5TH30;Q9UGV2;F8WBF9	365;352;257	Q5TH30	Q5TH30	Protein NDRG3	NDRG3	GSGESPFSRSVTSNQSDGTQESCESPDVLDR	UID672	RsVtsNQsDGtQEsC
-0.0307518	-0.130997	-0.0504128	0.0333701	-0.136141	0.117506	-0.0506966	-0.325322	-0.0197699	S	2	___1	14-3-3 domain binding motif;Calmodulin-dependent protein kinase II substrate motif;ERK1,2 kinase substrate motif;G protein-coupled receptor kinase 1 substrate motif;GSK3 kinase substrate motif;GSK-3, ERK1, ERK2, CDK5 substrate motif;MAPKAPK2 kinase substrate motif;PKA kinase substrate motif;PKC kinase substrate motif;WW domain binding motif	+	HTP										0.812484	-0.0725298	0.513074	-0.140983	0.103017	0.0157743	1	1.33851e-29	272.32	231.77	0.81586	335	Q5VSL9	335	Q5VSL9	Q5VSL9	Striatin-interacting protein 1	STRIP1	LPEDSIKVIRNMRAASPPASASDLIEQQQKR	UID676	IRNMRAAsPPAsAsD
-0.48213	-0.405987	0.0460021	-0.409853	-0.374075	0.0596904	-0.368663	-0.387053	0.0106367	S	2	___1	Casein kinase II substrate motif	+	CST;HTP							+	+		2.09193	-0.408289	3.5107	-0.400964	0.929878	0.0387764	1	2.22732e-77	340.32	288.45	0.066954	374	Q5VT52	374	Q5VT52	Q5VT52	Regulation of nuclear pre-mRNA domain-containing protein 2	RPRD2	PEPVTDNRDVEDMELSDVEDDGSKIIVEDRK	UID677	DVEDMELsDVEDDGS
-0.0795543	-0.044107	0.319849	-0.210763	-0.25453	0.187921	-0.118837	-0.310504	-0.210997	S	2	___1	Casein kinase II substrate motif;ERK1,2 kinase substrate motif;G protein-coupled receptor kinase 1 substrate motif;GSK3 kinase substrate motif;GSK-3, ERK1, ERK2, CDK5 substrate motif;MAPKAPK2 kinase substrate motif;WW domain binding motif	+	CST;HTP										0.981596	-0.150974	0.86601	-0.188458	0.222921	0.0989243	0.999996	3.38184e-47	318.56	243.24	0.7126	593	Q5VT52	593	Q5VT52	Q5VT52	Regulation of nuclear pre-mRNA domain-containing protein 2	RPRD2	LPSSAQPFIPKSFNYSPNSSTSEVSSTSASK	UID678	IPKsFNysPNsstSE
-0.29419	-0.673233	-0.35583	-0.588205	-0.356328	-0.104471	-0.232922	-0.553024	-0.287519	S	2	___1	b-Adrenergic Receptor kinase substrate motif;Casein kinase I substrate motif;Casein kinase II substrate motif	+	CST;HTP							+	+		1.84401	-0.29448	2.46062	-0.60482	1.09741	-0.249273	0.999609	2.88991e-09	206.63	159.89	0.97852	138	Q5VTR2;C9J0A5;C9JXC9	138;138;138	Q5VTR2	Q5VTR2	E3 ubiquitin-protein ligase BRE1A	RNF20	ERKALVVPEPEPDSDSNQERKDDRERGEGQE	UID679	EPEPDsDsNQERKDD
-0.596165	-0.425676	0.240253	-0.668753	-0.537361	-0.110764	-0.463151	-0.551501	-0.0730442	S	2	___1	ERK1,2 kinase substrate motif;Growth associated histone HI kinase substrate motif;GSK-3, ERK1, ERK2, CDK5 substrate motif;PKA kinase substrate motif;PKC kinase substrate motif;WW domain binding motif	+	CST;HTP							+	+		2.28503	-0.532226	1.79659	-0.548643	0.0548954	0.018815	1	1.12435e-05	169.17	133.67	0.039512	2658	Q6KC79	2658	Q6KC79	Q6KC79	Nipped-B-like protein	NIPBL	TNARNKAITSLLGGGSPKNNTAAETEDDESD	UID681	TsLLGGGsPKNNTAA
0.126841	0.355467	0.268075	-0.13174	-0.418581	0.224081	-0.585518	0.0506061	0.662661	S	3	___1	Casein kinase II substrate motif;ERK1,2 kinase substrate motif;Growth associated histone HI kinase substrate motif;GSK-3, ERK1, ERK2, CDK5 substrate motif;MDC1 BRCT domain binding motif;PKA kinase substrate motif;PKC kinase substrate motif;Plk1 PBD domain binding motif;Pyruvate dehydrogenase kinase substrate motif;WW domain binding motif	+	CST;HTP										0.512885	-0.29242	0.232198	0.0914445	0.95865	0.384939	0.993203	0.000149129	152.59	120.5	0.1582	306	Q6KC79	306	Q6KC79	Q6KC79	Nipped-B-like protein	NIPBL	SRPPLILQSQSLPCSSPRDVPPDILLDSPER	UID682	sQsLPCssPRDVPPD
NaN	NaN	NaN	-1.00749	-0.924837	-0.0263043	-1.3876	-0.931838	0.406645	S	2	___1	Casein kinase II substrate motif;MAPKAPK2 kinase substrate motif	+	CST;HTP								+		0.90053	-1.15622	1.60516	-0.969665	0.266704	0.190171	0.998115	4.43532e-07	193.85	134.55	0.031706	148	Q6P0Q8	148	Q6P0Q8	Q6P0Q8	Microtubule-associated serine/threonine-protein kinase 2	MAST2	EASNLVRMRNQSLGQSAPSLTAGLKELSLPR	UID686	RNQsLGQsAPsLTAG
NaN	NaN	NaN	-1.27076	-0.252776	-1.05929	-0.980227	-0.301124	0.557582	S	3	___1		+	CST;HTP										0.469375	-0.616501	0.453609	-0.785944	0.0923427	-0.250852	0.960161	0.00010682	137.4	68.811	1.5906	1388	Q6R327	1388	Q6R327	Q6R327	Rapamycin-insensitive companion of mTOR	RICTOR	SRLTPSRFMKALSYASLDKEDLLSPINQNTL	UID689	MKALsyAsLDkEDLL
-0.280405	-0.10642	0.0621218	-0.269443	-0.311112	0.103937	-0.249308	-0.268626	-0.0261757	S	2	___1	14-3-3 domain binding motif;Akt kinase substrate motif;b-Adrenergic Receptor kinase substrate motif;Calmodulin-dependent protein kinase II substrate motif;Casein kinase II substrate motif;MAPKAPK1 kinase substrate motif;PKA kinase substrate motif;PKC kinase substrate motif	+	CST;HTP;LTP							+			2.39493	-0.280275	1.23534	-0.21483	0.458314	0.0466278	1	0.000192179	173.77	121.7	-0.19733	21	Q6R327	21	Q6R327	Q6R327	Rapamycin-insensitive companion of mTOR	RICTOR	RGRSLKNLRVRGRNDSGEENVPLDLTREPSD	UID692	RVRGRNDsGEENVPL
-0.133543	0.107688	0.0918014	-0.0810185	0.0629506	-0.0581087	0.0082	-0.0165995	-0.0996336	S	2	___1	14-3-3 domain binding motif;Akt kinase substrate motif;Calmodulin-dependent protein kinase II substrate motif;Casein kinase II substrate motif;ERK1,2 kinase substrate motif;G protein-coupled receptor kinase 1 substrate motif;GSK3 kinase substrate motif;GSK-3, ERK1, ERK2, CDK5 substrate motif;MAPKAPK1 kinase substrate motif;PKA kinase substrate motif;PKC kinase substrate motif;WW domain binding mo…	+	CST;HTP										0.121259	-0.0207975	0.0190054	0.0033566	0.129747	-0.0219803	1	5.84597e-64	318.94	239.96	0.25804	492	Q6UN15	492	Q6UN15	Q6UN15	Pre-mRNA 3'-end-processing factor FIP1	FIP1L1	RERERTRERERERDHSPTPSVFNSDEERYRY	UID693	RERERDHsPtPsVFN
-0.825466	0.13606	1.01035	NaN	NaN	NaN	-0.822248	0.0315363	0.844787	S	2	___1	14-3-3 domain binding motif;Calmodulin-dependent protein kinase II substrate motif;G protein-coupled receptor kinase 1 substrate motif;MAPKAPK1 kinase substrate motif;PAK2 kinase substrate motif;PKA kinase substrate motif;PKC epsilon kinase substrate motif;PKC kinase substrate motif	+	CST;HTP							+			2.90546	-0.823857	0.449768	0.0837982	1.24668	0.927569	1	9.30719e-06	182.7	140.87	0.42964	506	Q6UX71	506	Q6UX71	Q6UX71	Plexin domain-containing protein 2	PLXDC2	ERRPSRWPAMKFRRGSGHPAYAEVEPVGEKE	UID695	AMkFRRGsGHPAyAE
-0.303597	-0.261448	-0.0406898	NaN	NaN	NaN	-0.202057	-0.253189	-0.131029	S	2	___1	Casein kinase II substrate motif;G protein-coupled receptor kinase 1 substrate motif;GSK3 kinase substrate motif	+	CST;HTP								+		0.899077	-0.252827	1.99069	-0.257318	0.511006	-0.0858593	1	8.90202e-14	216.16	187.21	0.33356	212	Q7Z417	212	Q7Z417	Q7Z417	Nuclear fragile X mental retardation-interacting protein 2	NUFIP2	YITNGYMGKGADNDGSGSESGYTTPKKRKAR	UID701	KGADNDGsGsEsGyt
-1.15631	0.144699	1.27739	NaN	NaN	NaN	-0.0217165	0.0643311	-0.0378434	S	2	___1	14-3-3 domain binding motif;b-Adrenergic Receptor kinase substrate motif;Calmodulin-dependent protein kinase I substrate motif;Calmodulin-dependent protein kinase II substrate motif;Calmodulin-dependent protein kinase IV substrate motif;Casein kinase II substrate motif;Chk1 kinase substrate motif;PKA kinase substrate motif;PKC kinase substrate motif	+	CST;HTP										0.31154	-0.589011	0.631388	0.104515	0.284954	0.619773	1	2.1377e-05	166.62	121.6	-0.081101	652	Q7Z417	652	Q7Z417	Q7Z417	Nuclear fragile X mental retardation-interacting protein 2	NUFIP2	SAKEQRYQRGLERNDSWGSFDLRAAIVYHTK	UID704	RGLERNDsWGsFDLR
0.433173	0.00216244	-0.400168	0.0972062	-0.140285	0.217994	0.58938	-0.163155	-0.408665	S	3	___1	Casein kinase II substrate motif;ERK1,2 kinase substrate motif;GSK-3, ERK1, ERK2, CDK5 substrate motif;WW domain binding motif	+	HTP										0.500226	0.294089	0.09361	-0.0212621	0.353889	-0.196946	0.999308	3.83908e-05	141.85	109.52	-0.22081	107	Q7Z422	107	Q7Z422	Q7Z422	SUZ domain-containing protein 1	SZRD1	EAEYAEARKRILGSASPEEEQEKPILDRPTR	UID705	KRILGsAsPEEEQEK
-0.548122	0.227125	0.659833	0.165172	-0.00678214	0.194427	-0.423313	0.284869	0.692784	S	2	___1	Casein kinase II substrate motif;ERK1,2 kinase substrate motif;G protein-coupled receptor kinase 1 substrate motif;GSK-3, ERK1, ERK2, CDK5 substrate motif;WW domain binding motif	+	CST;HTP								+		0.733898	-0.326072	1.64494	0.225722	1.06998	0.515681	0.894518	3.60391e-09	206.63	153.42	-0.95577	1091	Q7Z460;H0Y5T1;F8WA11	1091;867;1070	Q7Z460	Q7Z460	CLIP-associating protein 1	CLASP1	LLHNHLKNSSNTSVGSPSNTIGRTPSRHTSS	UID707	ssNTsVGsPsNtIGR
0.183074	-0.316995	-0.580591	NaN	NaN	NaN	-0.694648	-0.0926017	0.659011	S	2	___1	ATM kinase substrate motif;Casein kinase II substrate motif;DNA dependent Protein kinase substrate motif;Pyruvate dehydrogenase kinase substrate motif	+	CST;HTP										0.177799	-0.255787	0.496123	-0.204799	0.0178286	0.0392103	1	0.00268702	121.21	65.95	2.6398	1196	Q7Z460;H0Y5T1;F8WA11	1196;933;1136	Q7Z460	Q7Z460	CLIP-associating protein 1	CLASP1	SLRGVTEAIEKFSFRSQEDLNEPIKRDGKKE	UID708	IEkFsFRsQEDLNEP
-0.833233	-0.234754	0.572502	-0.0717548	-0.522965	0.536064	-0.915473	0.116498	1.07135	S	2	___1	14-3-3 domain binding motif;Calmodulin-dependent protein kinase I substrate motif;Calmodulin-dependent protein kinase II substrate motif;Calmodulin-dependent protein kinase IV substrate motif;Casein kinase II substrate motif;Chk1 kinase substrate motif;PKA kinase substrate motif;PKC kinase substrate motif;Pyruvate dehydrogenase kinase substrate motif	+	CST;HTP							+			1.6195	-0.757224	0.224564	-0.0633369	1.28318	0.726639	0.999242	2.63728e-09	206.63	152.29	-0.0072286	600	Q7Z460;H0Y5T1;F8WA11	600;381;600	Q7Z460	Q7Z460	CLIP-associating protein 1	CLASP1	STKSVSTTGSLQRSRSDIDVNAAASAKSKVS	UID710	GsLQRsRsDIDVNAA
-1.60911	0.516721	1.86556	0.598556	-1.66068	2.10321	-1.82317	1.11457	2.89623	S	2	___1		+	HTP							+		+	2.84154	-1.69765	1.23705	0.743281	1.74374	2.28833	0.958704	4.6216e-15	233.48	233.48	-0.45593	797	Q7Z460	797	Q7Z460	Q7Z460	CLIP-associating protein 1	CLASP1	GRIPGSVNAMRVLSTSTDLEAAVADALKKPV	UID711	AMRVLststDLEAAV
-1.08807	-1.14105	0.0603242	-1.23077	-0.87795	-0.23008	-1.13451	-1.04662	0.0465609	S	3	___1	14-3-3 domain binding motif;Akt kinase substrate motif;Calmodulin-dependent protein kinase II substrate motif;Casein kinase II substrate motif;DNA dependent Protein kinase substrate motif;ERK1,2 kinase substrate motif;GSK-3, ERK1, ERK2, CDK5 substrate motif;MAPKAPK1 kinase substrate motif;Pim1 kinase substrate sequence;PKA kinase substrate motif;PKC epsilon kinase substrate motif;PKC kinase subst…	+	HTP;LTP							+	+		2.23796	-1.03351	2.66359	-1.13948	0.150864	-0.041065	1	0.000191884	156.29	130.17	0.47194	360	Q7Z5L9	360	Q7Z5L9	Q7Z5L9	Interferon regulatory factor 2-binding protein 2	IRF2BP2	NGSKAVARTARKRKPSPEPEGEVGPPKINGE	UID712	TARKRKPsPEPEGEV
-0.500728	-0.314733	0.0233263	-0.536503	-0.807477	0.353948	NaN	NaN	NaN	S	2	___1	b-Adrenergic Receptor kinase substrate motif;BARD1 BRCT domain binding motif;Casein kinase I substrate motif;Casein kinase II substrate motif;G protein-coupled receptor kinase 1 substrate motif	+	CST;HTP										0.833788	-0.654103	0.789814	-0.425618	0.339035	0.188637	1	0.00875078	100.27	52.965	0.98039	1328	Q7Z6E9	1328	Q7Z6E9	Q7Z6E9	E3 ubiquitin-protein ligase RBBP6	RBBP6	MIQVPQSKWDKDDFESEEEDVKSTQPISSVG	UID713	WDKDDFEsEEEDVKS
0.378179	0.520146	0.0612924	0.403704	0.135272	0.267983	0.305329	0.316493	-0.178012	S	2	___1	14-3-3 domain binding motif;b-Adrenergic Receptor kinase substrate motif;Calmodulin-dependent protein kinase II substrate motif;Casein kinase II substrate motif;ERK1,2 kinase substrate motif;GSK-3, ERK1, ERK2, CDK5 substrate motif;MAPKAPK2 kinase substrate motif;PKA kinase substrate motif;PKC kinase substrate motif;WW domain binding motif	+	CST;HTP								+		1.20045	0.272926	1.70429	0.413448	0.134693	0.0504209	1	0.00255935	124.6	83.983	0.83762	1395	Q7Z6Z7	1395	Q7Z6Z7	Q7Z6Z7	E3 ubiquitin-protein ligase HUWE1	HUWE1	AMSLGQDIPMDQRAESPEEVACRKEEEERKA	UID714	PMDQRAEsPEEVACR
0.678973	0.873341	0.213254	0.684819	0.643394	0.100082	0.676899	0.479955	-0.203735	S	2	___1	Casein kinase I substrate motif;Casein kinase II substrate motif;G protein-coupled receptor kinase 1 substrate motif	+	CST;HTP							+	+		3.52407	0.666422	1.57127	0.679371	0.0986361	0.0365338	0.999997	2.15802e-06	180.95	79.149	0.36034	2362	Q7Z6Z7	2362	Q7Z6Z7	Q7Z6Z7	E3 ubiquitin-protein ligase HUWE1	HUWE1	ELEDLIDELLERDGGSGNSTIIVSRSGEDES	UID715	LLERDGGsGNstIIV
0.115699	0.279174	0.0663992	0.0626743	-0.0189219	0.189861	0.0701145	0.0294175	-0.0776042	S	2	___1	BARD1 BRCT domain binding motif;Casein kinase II substrate motif;MAPKAPK2 kinase substrate motif	+	CST;HTP										0.530717	0.0556306	0.593847	0.123755	0.282699	0.0595521	0.999274	3.11594e-14	217.39	136.66	0.41322	1907	Q7Z6Z7	1907	Q7Z6Z7	Q7Z6Z7	E3 ubiquitin-protein ligase HUWE1	HUWE1	CIRIALPAPRGSGTASDDEFENLRIKGPNAV	UID716	PRGsGtAsDDEFENL
-0.828588	-0.282807	0.475189	-0.430956	-0.676642	0.243865	-0.85964	0.294782	1.10776	S	2	___1	14-3-3 domain binding motif;Calmodulin-dependent protein kinase II substrate motif;Calmodulin-dependent protein kinase IV substrate motif;Casein kinase II substrate motif;Chk1 kinase substrate motif;PKA kinase substrate motif;PKC kinase substrate motif;ZIP kinase substrate motif	+	CST;HTP							+			2.29201	-0.78829	0.227219	-0.13966	0.84658	0.608936	0.988725	6.17136e-64	323.72	202.79	0.34884	601	Q86W92;F5GZP6	601;432	Q86W92	Q86W92	Liprin-beta-1	PPFIBP1	SRGIMKLFGKLRRSQSTTFNPDDMSEPEFKR	UID718	GKLRRsQsttFNPDD
0.131063	-0.0338354	-0.270904	-0.0273074	-0.306038	0.257545	-0.0122717	-0.0471148	0.00259443	S	2	___1	Casein kinase II substrate motif;Cdc2 kinase substrate motif;CDK kinase substrate motif;CDK1,2,4,6 kinase substrate motif;ERK1,2 kinase substrate motif;GSK-3, ERK1, ERK2, CDK5 substrate motif;WW domain binding motif	+	CST;HTP								+		0.170376	-0.0624157	1.60029	-0.0360858	0.00728134	-0.00358813	0.974845	0.0066021	116.61	69.88	-0.27126	260	Q86YS7;H0YFE9	260;63	Q86YS7	Q86YS7	C2 domain-containing protein 5	C2CD5	LDKLSSPAAFLPACNSPSKEMKEIPFNEDPN	UID719	AFLPACNsPsKEMKE
-0.351958	0.415759	0.60046	NaN	NaN	NaN	1.45654	0.640066	-0.797162	S	2	___1	Casein kinase II substrate motif;Cdc2 kinase substrate motif;CDK kinase substrate motif;CDK1,2,4,6 kinase substrate motif;ERK1,2 kinase substrate motif;G protein-coupled receptor kinase 1 substrate motif;GSK3 kinase substrate motif;GSK-3, ERK1, ERK2, CDK5 substrate motif;WW domain binding motif	+	CST;HTP										0.18646	0.552293	0.875278	0.527912	0.0404881	-0.0983512	0.974503	0.010322	123.26	52.857	-0.22957	295	Q86YS7;H0YFE9	295;98	Q86YS7	Q86YS7	C2 domain-containing protein 5	C2CD5	SSGPSTPLKNQTYSFSPSKSYSRQSSSSDTD	UID720	KNQtysFsPsKsYsR
-0.0981812	0.162597	0.203139	NaN	NaN	NaN	0.0214797	-0.111165	-0.286075	S	2	___1	Casein kinase II substrate motif;Cdc2 kinase substrate motif;CDK kinase substrate motif;CDK1,2,4,6 kinase substrate motif;ERK1,2 kinase substrate motif;Growth associated histone HI kinase substrate motif;GSK-3, ERK1, ERK2, CDK5 substrate motif;MDC1 BRCT domain binding motif;Plk1 PBD domain binding motif;WW domain binding motif	+	HTP										0.195781	-0.0383507	0.0546415	0.0257158	0.0491049	-0.0414685	0.758564	0.00155399	139.15	84.948	0.22363	5707	Q8IVF2	5707	Q8IVF2	Q8IVF2	Protein AHNAK2	AHNAK2	EKAGWFRFPKLGFSSSPTKKSKSTEDGAELE	UID723	PKLGFsSsPtKKsKs
-1.54903	-1.4385	0.0480967	-1.19989	-1.13365	0.00984382	-1.59327	-1.1088	0.409581	S	2	___1	ERK1,2 kinase substrate motif;G protein-coupled receptor kinase 1 substrate motif;Growth associated histone HI kinase substrate motif;GSK3 kinase substrate motif;GSK-3, ERK1, ERK2, CDK5 substrate motif;PKA kinase substrate motif;WW domain binding motif	+	CST;HTP							+	+		1.98361	-1.42532	2.21205	-1.24906	0.461351	0.155841	1	0.000263556	145.49	105.95	0.58191	155	Q8IX90	155	Q8IX90	Q8IX90	Spindle and kinetochore-associated protein 3	SKA3	DPPVASSCISEKSPRSPQLSDFGLERYIVSQ	UID724	IsEKsPRsPQLsDFG
-0.601781	-0.438992	0.0224743	-0.628653	-0.330792	-0.205267	-0.69122	-0.567917	0.0850168	S	2	___1	14-3-3 domain binding motif;Calmodulin-dependent protein kinase II substrate motif;DNA dependent Protein kinase substrate motif;ERK1,2 kinase substrate motif;G protein-coupled receptor kinase 1 substrate motif;GSK-3, ERK1, ERK2, CDK5 substrate motif;MAPKAPK2 kinase substrate motif;PKA kinase substrate motif;PKC kinase substrate motif;WW domain binding motif	+	HTP							+	+		1.4223	-0.541264	1.98478	-0.545187	0.126559	-0.0325921	0.999999	6.77756e-10	212.03	151.84	1.1188	377	Q8N108	377	Q8N108	Q8N108	Mesoderm induction early response protein 1	MIER1	RLLDESESAASSRAPSPPPTASNSSNSQSEK	UID725	AAssRAPsPPPtAsN
-0.111103	0.0905825	0.10742	0.0123541	0.182057	-0.23842	0.0467006	0.0123541	-0.0511002	S	2	___1	14-3-3 domain binding motif;Calmodulin-dependent protein kinase II substrate motif;Calmodulin-dependent protein kinase IV substrate motif;Casein kinase II substrate motif;Chk1 kinase substrate motif;DNA dependent Protein kinase substrate motif;ERK1,2 kinase substrate motif;G protein-coupled receptor kinase 1 substrate motif;GSK3 kinase substrate motif;GSK-3, ERK1, ERK2, CDK5 substrate motif;PKA k…	+	CST;HTP										0.161856	0.0392181	0.555231	0.0384303	0.217945	-0.0607001	0.999967	1.89946e-05	173.19	110.66	-0.43695	754	Q8N3V7	754	Q8N3V7	Q8N3V7	Synaptopodin	SYNPO	VIESSSHTPELARCPSPTMSLPSSWKYPTNA	UID726	PELARCPsPtMsLPS
-0.113676	-0.457039	-0.334917	-0.174296	-0.159235	-0.0783365	-0.0565062	-0.0481437	-0.0483824	S	2	___1	BARD1 BRCT domain binding motif;Calmodulin-dependent protein kinase II substrate motif;Casein kinase II substrate motif;Chk1 kinase substrate motif;G protein-coupled receptor kinase 1 substrate motif;PKA kinase substrate motif;PKC kinase substrate motif	+	HTP										1.17999	-0.109806	0.694966	-0.226493	0.633256	-0.153879	1	3.15004e-06	189.1	189.1	0.87044	263	Q8N3V7	263	Q8N3V7	Q8N3V7	Synaptopodin	SYNPO	YSEEASLLRHLEKVASEEEEVPLVVYLKENA	UID727	RHLEKVAsEEEEVPL
0.0932897	-0.218582	-0.375646	-0.331608	-0.0902653	-0.1121	0.0416635	-0.136632	-0.251453	S	2	___1	Casein kinase II substrate motif;ERK1,2 kinase substrate motif;Growth associated histone HI kinase substrate motif;GSK-3, ERK1, ERK2, CDK5 substrate motif;MDC1 BRCT domain binding motif;PKA kinase substrate motif;PKC kinase substrate motif;Plk1 PBD domain binding motif;WW domain binding motif	+	CST;HTP										0.0911115	0.014896	1.25265	-0.228941	1.07758	-0.2464	0.996422	1.04726e-28	258.41	227.85	-0.1911	432	Q8N3X1	432	Q8N3X1	Q8N3X1	Formin-binding protein 4	FNBP4	ELRALEEGDGSVSGSSPRSDISQPASQDGMR	UID728	dGsVsGssPRsDIsQ
-0.560111	-0.277936	0.339594	0.28558	-0.849648	0.995247	-0.47309	0.568032	1.13757	S	3	___1	Casein kinase II substrate motif	+	HTP							+			1.50374	-0.627616	0.283162	0.191892	1.10475	0.824137	0.99999	0.0041773	91.657	61.563	-0.3363	763	Q8N4C8	763	Q8N4C8	Q8N4C8	Misshapen-like kinase 1	MINK1	DSVLPASHGHLPQAGSLERNRVGVSSKPDSS	UID729	GHLPQAGsLERNRVG
-0.984873	-0.156482	0.751464	NaN	NaN	NaN	-0.354649	0.206393	0.513086	S	2	___1	Casein kinase II substrate motif;MDC1 BRCT domain binding motif;Plk1 PBD domain binding motif	+	CST;HTP										0.552906	-0.669761	0.0395369	0.0249554	0.925858	0.632275	0.992276	0.00083791	188.59	149.71	-0.34165	202	Q8N573	202	Q8N573	Q8N573	Oxidation resistance protein 1	OXR1	PSSTFTGIRPARVVSSTSEEEEAFTEKFLKI	UID730	RPARVVsstsEEEEA
-0.0222731	-0.477884	-0.523898	-0.264859	-0.701435	0.389073	0.0630887	-0.520749	-0.132578	S	2	___1	14-3-3 domain binding motif;b-Adrenergic Receptor kinase substrate motif;Calmodulin-dependent protein kinase II substrate motif;Casein kinase II substrate motif;MAPKAPK2 kinase substrate motif;Phosphorylase kinase substrate motif;PKA kinase substrate motif;PKC epsilon kinase substrate motif;PKC kinase substrate motif	+	CST;HTP								+		0.33847	-0.220207	1.47455	-0.421164	0.114551	-0.0891344	0.99999	8.6736e-05	152.38	106.46	1.2085	511	Q8N5D0	511	Q8N5D0	Q8N5D0	WD and tetratricopeptide repeats protein 1	WDTC1	GGGAPVRLRSTSRKDSISEDEMVLRERSYDY	UID731	RSTSRKDsIsEDEMV
-0.887847	-0.48342	0.120883	-0.624065	-0.317966	-0.371838	-0.687916	-0.265154	0.289008	S	2	___1	ERK1,2 kinase substrate motif;G protein-coupled receptor kinase 1 substrate motif;Growth associated histone HI kinase substrate motif;GSK-3, ERK1, ERK2, CDK5 substrate motif;PKA kinase substrate motif;PKC kinase substrate motif;WW domain binding motif	+	CST;HTP								+		1.19818	-0.631243	1.31576	-0.457546	0.0200813	0.0126844	1	0.00506164	122.39	86.556	1.1033	149	Q8N5F7	149	Q8N5F7	Q8N5F7	NF-kappa-B-activating protein	NKAP	RERIGELGAPEVWGLSPKNPEPDSDEHTPVE	UID732	APEVWGLsPkNPEPD
-1.1787	-1.10706	0.0142124	-0.823524	-1.02691	0.264045	-1.02178	-0.94511	-0.431384	S	2	___1	14-3-3 domain binding motif;Calmodulin-dependent protein kinase II substrate motif;ERK1,2 kinase substrate motif;GSK-3, ERK1, ERK2, CDK5 substrate motif;MAPKAPK2 kinase substrate motif;MDC1 BRCT domain binding motif;PKA kinase substrate motif;PKC kinase substrate motif;Plk1 PBD domain binding motif;WW domain binding motif	+	CST;HTP							+	+		2.64179	-1.07579	2.13904	-0.958564	0.0834023	-0.0510423	0.978069	0.00317097	130.44	76.238	1.2311	400	Q8N5Y2	400	Q8N5Y2	Q8N5Y2	Male-specific lethal 3 homolog	MSL3	FLHLEKKTPVHSRSSSPIPLTPSKEGSAVFA	UID733	PVHsRsssPIPLtPs
-0.0195798	-0.00721704	-0.034574	-0.106405	-0.0859254	-0.0216219	-0.0578121	-0.018425	0.0265876	S	2	___1	MAPKAPK2 kinase substrate motif	+	CST;HTP										0.977239	-0.0544391	0.529304	-0.0440156	0.187859	-0.00986942	0.77445	0.00372452	119.03	73.12	-0.95324	182	Q8ND56	182	Q8ND56	Q8ND56	Protein LSM14 homolog A	LSM14A	TQDTRSLKTQLSQGRSSPQLDPLRKSPTMEQ	UID734	tQLsQGRssPQLDPL
0.0882773	0.218967	0.12075	0.227618	-0.204482	0.485539	NaN	NaN	NaN	S	2	___1	14-3-3 domain binding motif;Akt kinase substrate motif;Calmodulin-dependent protein kinase II substrate motif;ERK1,2 kinase substrate motif;G protein-coupled receptor kinase 1 substrate motif;GSK-3, ERK1, ERK2, CDK5 substrate motif;MAPKAPK1 kinase substrate motif;PKA kinase substrate motif;PKC kinase substrate motif;WW domain binding motif	+	CST;HTP								+		0.119502	-0.0581025	1.90903	0.223292	0.462401	0.303145	1	0.00139656	128.88	94.185	0.59976	267	Q8NDT2	267	Q8NDT2	Q8NDT2	Putative RNA-binding protein 15B	RBM15B	YLPLHGGYQYKQRSLSPVAAPPLREPRARHA	UID736	QYKQRsLsPVAAPPL
-0.490071	-0.652493	-0.116285	-0.671531	-0.555036	0.0337616	NaN	NaN	NaN	S	3	___1	AMP-activated protein kinase substrate motif;Calmodulin-dependent protein kinase II substrate motif;Casein kinase II substrate motif;Chk1 kinase substrate motif;PKA kinase substrate motif;PKC kinase substrate motif	+	CST;HTP							+	+		1.40316	-0.522554	2.03842	-0.662012	0.167564	-0.0412619	0.967894	0.00330521	106.39	79.578	-0.1031	1019	Q8NDX1	1019	Q8NDX1	Q8NDX1	PH and SEC7 domain-containing protein 4	PSD4	AGGTREPKLSLKKSHSSPSLHQDEAPTTAKV	UID737	LsLKKsHssPsLHQD
-0.174931	-0.157528	-0.0800117	0.155361	-0.276765	0.598697	0.0788831	0.0746424	0.124857	S	3	___1	14-3-3 domain binding motif;Calmodulin-dependent protein kinase II substrate motif;Calmodulin-dependent protein kinase IV substrate motif;Casein kinase II substrate motif;Chk1 kinase substrate motif;G protein-coupled receptor kinase 1 substrate motif;Pim1 kinase substrate sequence;PKA kinase substrate motif;PKC epsilon kinase substrate motif;PKC kinase substrate motif;Pyruvate dehydrogenase kinas…	+	CST;HTP										0.442635	-0.124271	0.0857624	0.0241584	0.400546	0.214514	1	1.24435e-06	178.52	151.25	0.60033	116	Q8TBA6	116	Q8TBA6	Q8TBA6	Golgin subfamily A member 5	GOLGA5	ASVPRPSSHFVRRKKSEPDDELLFDFLNSSQ	UID740	HFVRRKKsEPDDELL
-1.7108	-1.33635	0.289716	-1.23202	-0.896657	-0.0692898	-1.31423	-0.897973	0.156397	S	3	___1	Casein kinase II substrate motif;Cdc2 kinase substrate motif;CDK kinase substrate motif;CDK1,2,4,6 kinase substrate motif;ERK1,2 kinase substrate motif;GSK-3, ERK1, ERK2, CDK5 substrate motif;WW domain binding motif	+	HTP							+	+		1.51085	-1.30723	1.89137	-1.15545	0.451779	0.125608	0.99555	6.06395e-05	152.01	152.01	-0.12639	543	Q8TC05	543	Q8TC05	Q8TC05	Nuclear protein MDM1	MDM1	HHDLTTPAVGGAVLVSPSKMKPPAPEQRKRM	UID741	VGGAVLVsPSKMKPP
NaN	NaN	NaN	0.712023	0.906968	0.697219	0.601982	0.511367	-0.171693	S	3	___1	Casein kinase I substrate motif;Casein kinase II substrate motif;G protein-coupled receptor kinase 1 substrate motif;MAPKAPK2 kinase substrate motif	+	HTP										0.896327	0.754475	0.985081	0.611695	0.184613	0.262763	0.981099	9.76752e-10	122.65	122.65	-1.3344	24	Q8WVM7;F8WF82;F8WCB3;C9JJQ0	24;24;24;24	Q8WVM7	Q8WVM7	Cohesin subunit SA-1	STAG1	LQDSTNETTAHSDAGSELEETEVKGKRKRGR	UID748	tAHsDAGsELEETEV
-0.140253	-0.28351	-0.171287	-0.0465634	-0.28186	0.289052	-0.0572866	-0.153078	-0.112911	S	2	___1	b-Adrenergic Receptor kinase substrate motif;Casein kinase I substrate motif;Casein kinase II substrate motif;G protein-coupled receptor kinase 1 substrate motif	+	CST;HTP										0.869511	-0.1598	0.844256	-0.16105	0.00344648	0.0016176	1	7.47273e-06	158.11	119.87	0.88487	119	Q8WW12	119	Q8WW12	Q8WW12	PEST proteolytic signal-containing nuclear protein	PCNP	PKTLSVAAAFNEDEDSEPEEMPPEAKMRMKN	UID749	AFNEDEDsEPEEMPP
0.0374524	0.2949	0.0475383	NaN	NaN	NaN	0.211511	0.308244	0.0877344	S	2	___1	14-3-3 domain binding motif;Calmodulin-dependent protein kinase II substrate motif;Casein kinase II substrate motif;PKA kinase substrate motif;PKC kinase substrate motif	+	CST;HTP								+		0.410688	0.124482	1.85132	0.301572	0.735465	0.0676364	1	3.38399e-14	215.93	172.34	0.015809	1541	Q8WYP5	1541	Q8WYP5	Q8WYP5	Protein ELYS	AHCTF1	EKLEAQDSGEEARNLSFNELYPSGTLKLQYN	UID751	GEEARNLsFNELYPS
-0.449828	-0.0148785	0.235359	-0.198063	-0.217206	0.102527	-0.342671	-0.00845004	0.236462	S	3	___1	Casein kinase II substrate motif	+	CST;HTP							+		+	1.42421	-0.336568	0.44728	-0.0737973	1.30163	0.19145	0.996788	3.57828e-07	138	112.69	0.34661	1298	Q92538	1298	Q92538	Q92538	Golgi-specific brefeldin A-resistance guanine nucleotide exchange factor 1	GBF1	LQATARADAPDAGAQSDSELPSYHQNDVSLD	UID752	APDAGAQsDsELPsY
-0.0905111	0.0354831	0.0809305	0.158725	-0.466536	0.527346	0.0287106	0.119688	-0.0178552	S	3	___1	Casein kinase II substrate motif	+	CST;HTP										0.444536	-0.176112	0.989088	0.104632	0.441974	0.196807	0.953905	0.00869473	134.4	101.83	-0.57383	1318	Q92538	1318	Q92538	Q92538	Golgi-specific brefeldin A-resistance guanine nucleotide exchange factor 1	GBF1	PSYHQNDVSLDRGYTSDSEVYTDHGRPGKIH	UID753	sLDRGytsDsEVytD
-0.99028	0.0461418	0.680414	0.0659858	-0.530072	0.603139	-0.432026	0.0966667	0.495695	S	3	___1	Casein kinase II substrate motif	+	CST;HTP								+	+	1.19826	-0.650793	1.37868	0.0695981	2.09382	0.593083	0.973887	0.0010586	143.88	137.73	-0.54393	243	Q92539	243	Q92539	Q92539	Phosphatidate phosphatase LPIN2	LPIN2	WSPLETTYPQTACPKSDSELEVKPAESLLRS	UID755	PQTACPKsDsELEVK
-0.524396	-0.329921	0.148999	NaN	NaN	NaN	0.0496307	0.197865	0.0532504	S	2	___1	b-Adrenergic Receptor kinase substrate motif;Casein kinase II substrate motif;G protein-coupled receptor kinase 1 substrate motif;PKA kinase substrate motif;PKC kinase substrate motif	+	HTP										0.251755	-0.237383	0.0736998	-0.0660278	0.550543	0.101125	0.83122	2.37249e-05	176.29	130.57	-0.74336	245	Q92539	245	Q92539	Q92539	Phosphatidate phosphatase LPIN2	LPIN2	PLETTYPQTACPKSDSELEVKPAESLLRSES	UID756	TACPKsDsELEVKPA
NaN	NaN	NaN	0.191563	0.158208	-0.0311129	0.230203	0.215616	-0.0911717	S	2	___1	b-Adrenergic Receptor kinase substrate motif;ERK1,2 kinase substrate motif;Growth associated histone HI kinase substrate motif;GSK-3, ERK1, ERK2, CDK5 substrate motif;PKA kinase substrate motif;PKC kinase substrate motif;WW domain binding motif	+	HTP								+		0.933009	0.194205	1.42522	0.20359	0.536647	-0.0611423	1	0.00753835	141.89	26.654	0.15123	809	Q92598;A0A0A0MSM0;Q5TBM3	809;733;73	Q92598	Q92598	Heat shock protein 105 kDa	HSPH1	NTCEPVVTQPKPKIESPKLERTPNGPNIDKK	UID757	QPKPKIEsPkLERtP
0.126444	-0.0467422	-0.345125	-0.148401	-0.0836762	-0.0592169	0.137504	-0.152019	-0.387336	S	2	___1	b-Adrenergic Receptor kinase substrate motif;Casein kinase I substrate motif;Casein kinase II substrate motif;G protein-coupled receptor kinase 1 substrate motif;GSK3 kinase substrate motif;Pyruvate dehydrogenase kinase substrate motif	+	HTP										0.30846	0.0600905	1.10473	-0.115721	0.904348	-0.263892	1	1.67206e-14	225.29	200.82	0.79279	1970	Q92614	1970	Q92614	Q92614	Unconventional myosin-XVIIIa	MYO18A	MVTKYQKRKNKLEGDSDVDSELEDRVDGVKS	UID758	KNKLEGDsDVDsELE
NaN	NaN	NaN	-0.860164	-0.356642	-0.486354	-0.617942	-0.296049	0.29772	S	2	___1	14-3-3 domain binding motif;Calmodulin-dependent protein kinase II substrate motif;Casein kinase II substrate motif;ERK1,2 kinase substrate motif;GSK-3, ERK1, ERK2, CDK5 substrate motif;PKA kinase substrate motif;PKC kinase substrate motif;WW domain binding motif	+	HTP										0.777897	-0.487292	0.539141	-0.578106	0.070736	-0.0943171	0.999293	0.00112033	149.57	84.335	0.99525	2063	Q92793	2063	Q92793	Q92793	CREB-binding protein	CREBBP	VAGPRMPSVQPPRSISPSALQDLLRTLKSPS	UID760	VQPPRSIsPsALQDL
-0.508937	-0.572265	-0.209578	NaN	NaN	NaN	-0.774503	-0.406618	0.256648	S	3	___1	14-3-3 domain binding motif;Akt kinase substrate motif;Calmodulin-dependent protein kinase II substrate motif;Casein kinase II substrate motif;ERK1,2 kinase substrate motif;G protein-coupled receptor kinase 1 substrate motif;GSK-3, ERK1, ERK2, CDK5 substrate motif;MAPKAPK1 kinase substrate motif;Pim1 kinase substrate sequence;PKA kinase substrate motif;PKC epsilon kinase substrate motif;PKC kinas…	+	CST;HTP										0.886409	-0.64172	0.97176	-0.489441	0.0287501	0.0235351	1	2.7525e-11	215.49	137.86	-0.090999	328	Q92922	328	Q92922	Q92922	SWI/SNF complex subunit SMARCC1	SMARCC1	RRDRKASANARKRKHSPSPPPPTPTESRKKS	UID761	NARKRKHsPsPPPPt
-0.508937	-0.572265	-0.209578	-0.731997	-0.525476	-0.247806	-0.774503	-0.406618	0.256648	S	3	___1	DNA dependent Protein kinase substrate motif;ERK1,2 kinase substrate motif;G protein-coupled receptor kinase 1 substrate motif;GSK-3, ERK1, ERK2, CDK5 substrate motif;PKA kinase substrate motif;WW domain binding motif	+	CST;HTP							+	+		1.70561	-0.602972	1.5838	-0.570293	0.142728	-0.0669119	1	0.000848242	134.4	91.863	-0.090999	330	Q92922	330	Q92922	Q92922	SWI/SNF complex subunit SMARCC1	SMARCC1	DRKASANARKRKHSPSPPPPTPTESRKKSGK	UID762	RKRKHsPsPPPPtPt
-0.557327	-0.53437	0.00173014	NaN	NaN	NaN	-0.626981	-0.116786	0.540027	S	2	___1	ERK1,2 kinase substrate motif;GSK-3, ERK1, ERK2, CDK5 substrate motif;MDC1 BRCT domain binding motif;Plk1 PBD domain binding motif;WW domain binding motif	+	CST;HTP;LTP							+			1.42714	-0.592154	0.440068	-0.325578	0.302805	0.270879	0.943848	8.44503e-10	212.59	121.73	-0.28988	212	Q96B36	212	Q96B36	Q96B36	Proline-rich AKT1 substrate 1	AKT1S1	RTEARSSDEENGPPSSPDLDRIAASMRALVL	UID764	EENGPPssPDLDRIA	mTOR	Q9JLN9
-0.118476	-0.192167	0.0150693	-0.0723463	-0.282404	0.138648	-0.182573	0.0790197	0.145091	S	2	___1	ERK1,2 kinase substrate motif;G protein-coupled receptor kinase 1 substrate motif;GSK3 kinase substrate motif;GSK-3, ERK1, ERK2, CDK5 substrate motif;MAPKAPK2 kinase substrate motif;MDC1 BRCT domain binding motif;PKA kinase substrate motif;PKC kinase substrate motif;Plk1 PBD domain binding motif;WW domain binding motif	+	HTP										1.25799	-0.194484	0.289682	-0.0618312	0.84535	0.0996026	0.767966	0.00294293	137.73	107.62	1.0211	240	Q96BY7	240	Q96BY7	Q96BY7	Autophagy-related protein 2 homolog B	ATG2B	GVSLFWDEFSASAKSSPVCSTAPVETEPKLS	UID765	FSASAKssPVCsTAP
-0.303276	0.187134	0.433494	0.436802	0.156397	0.265206	-0.220631	0.647361	0.747602	S	2	___1	Casein kinase I substrate motif;Casein kinase II substrate motif;Cdc2 kinase substrate motif;CDK kinase substrate motif;CDK1,2,4,6 kinase substrate motif;ERK1,2 kinase substrate motif;GSK-3, ERK1, ERK2, CDK5 substrate motif;WW domain binding motif	+	CST;HTP;LTP										0.320732	-0.122503	1.06547	0.423765	1.11764	0.482101	1	7.60055e-29	262.82	168.03	0.39962	74	Q96C19	74	Q96C19	Q96C19	EF-hand domain-containing protein D2	EFHD2	LLRRADLNQGIGEPQSPSRRVFNPYTEFKEF	UID766	QGIGEPQsPsRRVFN	CDK1;CDK2	P06493;P24941
-0.265743	0.226139	0.543298	NaN	NaN	NaN	-0.216317	0.753433	0.850399	S	2	___1	DNA dependent Protein kinase substrate motif;PKA kinase substrate motif;PKC kinase substrate motif	+	CST;HTP;LTP										1.18678	-0.24103	0.502561	0.489786	0.859892	0.696849	0.889054	1.64039e-09	206.45	113.26	1.4997	76	Q96C19	76	Q96C19	Q96C19	EF-hand domain-containing protein D2	EFHD2	RRADLNQGIGEPQSPSRRVFNPYTEFKEFSR	UID767	IGEPQsPsRRVFNPy	CDK2	P24941
0.173639	0.111031	-0.043988	-0.169712	-0.0652042	0.00559405	0.0237521	0.131589	0.284514	S	2	___1	Cdc2 kinase substrate motif;CDK kinase substrate motif;CDK1,2,4,6 kinase substrate motif;ERK1,2 kinase substrate motif;GSK-3, ERK1, ERK2, CDK5 substrate motif;WW domain binding motif	+	CST;HTP										0.227777	0.0440624	0.0830815	0.0243029	0.295405	0.0820401	1	0.0025512	121.28	100.33	0.16264	76	Q96E09	76	Q96E09	Q96E09	Protein FAM122A	FAM122A	NSTTFPSRHGLLLPASPVRMHSSRLHQIKQE	UID768	HGLLLPAsPVRMHss
0.0060466	-0.105209	-0.117474	NaN	NaN	NaN	-0.250251	0.0874628	0.371949	S	2	___1	14-3-3 domain binding motif;Calmodulin-dependent protein kinase II substrate motif;ERK1,2 kinase substrate motif;GSK-3, ERK1, ERK2, CDK5 substrate motif;PKA kinase substrate motif;PKC kinase substrate motif;WW domain binding motif;ZIP kinase substrate motif	+	CST;HTP										0.287873	-0.122102	0.026167	-0.0088733	0.158169	0.127237	0.999916	0.00765187	108.9	65.82	0.53315	189	Q96E09	189	Q96E09	Q96E09	Protein FAM122A	FAM122A	PIPSPTTRFTTRRSQSPINCIRPSVLGPLKR	UID771	FTTRRsQsPINCIRP
-0.897248	-0.156643	0.74528	-0.537633	-0.608122	0.210646	-0.520128	-0.677656	-0.0225516	S	2	___1	BARD1 BRCT domain binding motif;Casein kinase II substrate motif	+	CST;HTP							+			1.56378	-0.675166	1.00448	-0.457311	0.516426	0.311125	1	6.12444e-09	200.2	174.13	2.0378	315	Q96HR8	315	Q96HR8	Q96HR8	H/ACA ribonucleoprotein complex non-core subunit NAF1	NAF1	SWKNDQEPPPEALDFSDDEKEKEAKQRKKSQ	UID772	PPEALDFsDDEKEKE
-1.16618	-0.353376	0.762987	NaN	NaN	NaN	-0.858646	-0.502382	0.234746	S	2	___1	Casein kinase II substrate motif;ERK1,2 kinase substrate motif;GSK-3, ERK1, ERK2, CDK5 substrate motif;WW domain binding motif	+	CST;HTP										1.01792	-1.01241	0.9596	-0.427879	0.508661	0.498867	0.998577	0.00115976	107.69	67.643	-1.1501	308	Q96JM3	308	Q96JM3	Q96JM3	Chromosome alignment-maintaining phosphoprotein 1	CHAMP1	FPAVSPEPRRPAPAVSPGSWKPGPPGSPRPW	UID775	RRPAPAVsPGsWKPG
0.185105	-0.321135	-0.569137	-0.134081	0.06226	-0.0728604	0.0455827	-0.46949	-0.611226	S	3	___1	Casein kinase II substrate motif	+	CST;HTP										0.805131	0.0976493	1.06322	-0.308235	0.863495	-0.417741	0.886835	0.000830189	119.38	76.464	-0.38994	933	Q96K76	933	Q96K76	Q96K76	Ubiquitin carboxyl-terminal hydrolase 47	USP47	SASVDNRELEQHIQTSDPENFQSEERSDSDV	UID777	LEQHIQtsDPENFQS
NaN	NaN	NaN	0.164143	-0.670451	0.923277	-0.419604	-0.355571	0.270947	S	2	___1	b-Adrenergic Receptor kinase substrate motif;ERK1,2 kinase substrate motif;GSK-3, ERK1, ERK2, CDK5 substrate motif;WW domain binding motif	+	CST;HTP										0.841654	-0.545028	0.110515	-0.0957144	0.497194	0.597112	0.999999	2.14575e-20	237.39	140.62	0.3821	910	Q96K76	910	Q96K76	Q96K76	Ubiquitin carboxyl-terminal hydrolase 47	USP47	DSSKSTETSDFENIESPLNERDSSASVDNRE	UID778	sDFENIEsPLNERDS
-0.454664	-0.602329	-0.283422	-0.809878	-0.611667	-0.210264	-0.690498	-0.590484	-0.124031	S	3	___1	14-3-3 domain binding motif;b-Adrenergic Receptor kinase substrate motif;Calmodulin-dependent protein kinase II substrate motif;MAPKAPK1 kinase substrate motif;PAK2 kinase substrate motif;Pim1 kinase substrate sequence;PKA kinase substrate motif;PKA, PKG kinase substrate motif;PKC epsilon kinase substrate motif;PKC kinase substrate motif;PKG kinase substrate motif;ZIP kinase substrate motif	+	CST;HTP							+	+	+	1.86258	-0.58561	1.95089	-0.667564	1.33182	-0.205906	1	0.00010116	171.04	120.36	-0.17787	1054	Q96KR1	1054	Q96KR1	Q96KR1	Zinc finger RNA-binding protein	ZFR	SQRFNIHNNRKRRRDSDGVDGFEAEGKKDKK	UID779	NRKRRRDsDGVDGFE
0.144308	0.312781	0.155361	0.0468402	-0.0668051	0.17288	0.149129	0.131063	-0.0666993	S	2	___1	Casein kinase II substrate motif;MAPKAPK2 kinase substrate motif;Pyruvate dehydrogenase kinase substrate motif	+	CST;HTP										0.398147	0.0755439	0.763225	0.163561	0.425338	0.0871805	0.999779	5.44113e-112	385.76	271.22	0.13817	900	Q96N67;A0A0U1RRC1;A0A0U1RQJ5	900;173;185	Q96N67	Q96N67	Dedicator of cytokinesis protein 7	DOCK7	RPASLNLNRSRSLSNSNPDISGTPTSPDDEV	UID782	RsRsLsNsNPDIsGt
-0.246327	-0.0157971	0.180912	0.0632269	0.306262	-0.188654	0.125519	0.195348	0.117296	S	2	___1	Casein kinase II substrate motif;ERK1,2 kinase substrate motif;G protein-coupled receptor kinase 1 substrate motif;Growth associated histone HI kinase substrate motif;GSK3 kinase substrate motif;GSK-3, ERK1, ERK2, CDK5 substrate motif;WW domain binding motif	+	CST;HTP										0.130483	0.061818	0.495734	0.0809258	0.108338	0.0365178	0.981186	5.14638e-06	178.67	125.63	1.2533	1430	Q96N67	1430	Q96N67	Q96N67	Dedicator of cytokinesis protein 7	DOCK7	RGQLGTYTIASPPERSPSGSAFGSQENLRWR	UID783	IAsPPERsPsGsAFG
-0.149185	0.162855	0.24732	0.0387171	-0.327728	0.389791	-0.521991	0.12075	0.610322	S	2	___1	14-3-3 domain binding motif;Calmodulin-dependent protein kinase II substrate motif;Casein kinase II substrate motif;DNA dependent Protein kinase substrate motif;PKA kinase substrate motif;PKC kinase substrate motif	+	CST;HTP										1.04309	-0.332968	1.00704	0.107441	1.23023	0.415811	0.992614	1.62325e-09	203.85	145.58	-0.37348	1432	Q96N67	1432	Q96N67	Q96N67	Dedicator of cytokinesis protein 7	DOCK7	QLGTYTIASPPERSPSGSAFGSQENLRWRKD	UID784	sPPERsPsGsAFGsQ
-0.0134944	-0.512514	-0.592636	-0.188414	0.0352017	-0.194591	-0.0848233	-0.0511899	0.015212	S	2	___1	ATM kinase substrate motif;Casein kinase II substrate motif;DNA dependent Protein kinase substrate motif;MAPKAPK2 kinase substrate motif	+	CST;HTP										0.216506	-0.0210387	0.681434	-0.250706	0.544175	-0.257339	1	2.51597e-05	173.58	142.62	-0.55004	1438	Q96N67	1438	Q96N67	Q96N67	Dedicator of cytokinesis protein 7	DOCK7	IASPPERSPSGSAFGSQENLRWRKDMTHWRQ	UID785	PsGsAFGsQENLRWR
-0.449139	-0.709576	-0.423546	-0.937851	0.0186342	-0.784336	-0.063364	-1.04829	-0.978776	S	2	___1	14-3-3 domain binding motif;Calmodulin-dependent protein kinase II substrate motif;Calmodulin-dependent protein kinase IV substrate motif;Casein kinase II substrate motif;Chk1 kinase substrate motif;G protein-coupled receptor kinase 1 substrate motif;PKA kinase substrate motif;PKC kinase substrate motif;Pyruvate dehydrogenase kinase substrate motif	+	CST;HTP								+	+	0.429567	-0.164623	1.91737	-0.898573	1.3338	-0.728886	0.9953	0.00385949	124.5	83.514	2.2937	452	Q96N67;A0A0C4DGY6;A0A0U1RQT6	452;344;97	Q96N67	Q96N67	Dedicator of cytokinesis protein 7	DOCK7	RNSSIVGRRSLERTTSGDDACNLTSFRPATL	UID786	RSLERttsGDDACNL
NaN	NaN	NaN	-0.47911	-0.398741	-0.0945064	-0.25558	-0.575637	-0.246926	S	3	___1	Casein kinase I substrate motif;G protein-coupled receptor kinase 1 substrate motif;GSK3 kinase substrate motif;PKA kinase substrate motif	+	CST;HTP										0.862879	-0.327161	1.23583	-0.527374	0.573009	-0.170716	0.983972	2.82192e-29	265.93	265.93	1.1217	475	Q96PU5	475	Q96PU5	Q96PU5	E3 ubiquitin-protein ligase NEDD4-like	NEDD4L	GAKDSPVRRAVKDTLSNPQSPQPSPYNSPKP	UID787	RAVkDtLsNPQsPQP
-0.378307	-0.0558462	0.24987	-0.00731859	-0.574004	0.535227	-0.197881	-0.105691	0.233888	S	2	___1	14-3-3 domain binding motif;Akt kinase substrate motif;Calmodulin-dependent protein kinase II substrate motif;Casein kinase II substrate motif;MAPKAPK1 kinase substrate motif;PKA kinase substrate motif;PKC kinase substrate motif	+	CST;HTP;LTP	+	protein stabilization; molecular association, regulation; phosphorylation		ENaC-alpha(DISRUPTS); ENaC-beta(DISRUPTS); 14-3-3 eta(INDUCES); SMAD3(DISRUPTS); ENaC-alpha(INDUCES)						1.14436	-0.383397	0.73054	-0.0562851	1.13098	0.339662	0.933132	8.15576e-29	261.39	214.69	-0.36464	448	Q96PU5	448	Q96PU5	Q96PU5	E3 ubiquitin-protein ligase NEDD4-like	NEDD4L	NNHLIEPQIRRPRSLSSPTVTLSAPLEGAKD	UID791	IRRPRsLssPtVtLS	PKACA;SGK1	P17612;O00141;Q9WVC6
-0.295305	-0.134366	0.261471	-0.326624	-0.277814	0.0249715	-0.245882	-0.247114	-0.0430958	S	2	___1	14-3-3 domain binding motif;AMP-activated protein kinase substrate motif;Calmodulin-dependent protein kinase I substrate motif;Calmodulin-dependent protein kinase II alpha substrate motif;Calmodulin-dependent protein kinase II substrate motif;Calmodulin-dependent protein kinase IV substrate motif;Casein kinase II substrate motif;Chk1 kinase substrate motif;HMGCoA Reductase kinase substrate motif;…	+	CST;HTP							+			2.55329	-0.273	1.2877	-0.236035	0.32591	0.0811155	0.999839	0.00421218	114.71	69.598	-0.29157	1052	Q96PY6	1052	Q96PY6	Q96PY6	Serine/threonine-protein kinase Nek1	NEK1	TGLFDANNPKMLRTCSLPDLSKLFRTLMDVP	UID792	PKMLRtCsLPDLSKL
0.310689	-1.24148	-1.91045	-1.3938	0.432532	-1.89445	0.0888201	-1.2596	-1.36945	S	2	___1	Casein kinase II substrate motif;MDC1 BRCT domain binding motif;Plk1 PBD domain binding motif	+	CST;HTP								+	+	0.957593	0.277347	2.8644	-1.29829	1.98081	-1.72478	0.998847	1.85768e-30	264.1	224.95	2.4904	326	Q96SU4	326	Q96SU4	Q96SU4	Oxysterol-binding protein-related protein 9	OSBPL9	LIDSSGSASVLTHSSSGNSLKRPDTTESLNS	UID801	SVLtHsssGNsLKRP
-0.430781	-0.305111	0.0619835	-0.494393	-0.324311	-0.117695	-0.670819	-0.289157	0.400647	S	2	___1	14-3-3 domain binding motif;b-Adrenergic Receptor kinase substrate motif;BARD1 BRCT domain binding motif;Calmodulin-dependent protein kinase II substrate motif;Casein kinase II substrate motif;PKA kinase substrate motif;PKC kinase substrate motif	+	CST;HTP							+	+		1.36176	-0.475304	1.50245	-0.362887	0.277158	0.114979	1	1.09994e-21	252.12	203.52	0.83506	1345	Q96T23	1345	Q96T23	Q96T23	Remodeling and spacing factor 1	RSF1	LPSEQESTKKPYRIESDEEEDFENVGKVGSP	UID802	KkPyRIEsDEEEDFE
-0.238034	0.00762616	0.288181	0.181802	-0.239174	0.508403	-0.0620229	-0.70275	-0.624421	S	3	___1	Casein kinase II substrate motif;DNA dependent Protein kinase substrate motif;ERK1,2 kinase substrate motif;GSK-3, ERK1, ERK2, CDK5 substrate motif;MAPKAPK2 kinase substrate motif;WW domain binding motif	+	HTP;LTP	+	enzymatic activity, inhibited	apoptosis, altered							1.03345	-0.179744	0.227869	-0.171107	0.0536578	0.0573879	1	0.000622132	94.632	72.829	1.4217	1033	Q99683	1033	Q99683	Q99683	Mitogen-activated protein kinase kinase kinase 5	MAP3K5	LGIPDENFEDHSAPPSPEEKDSGFFMLRKDS	UID806	EDHsAPPsPEEKDSG
0.0939657	0.239154	0.0578315	-0.157673	0.0221902	-0.170822	0.057277	0.0809305	0.0677764	S	2	___1	b-Adrenergic Receptor kinase substrate motif;BARD1 BRCT domain binding motif;Casein kinase II substrate motif	+	HTP										0.966375	0.057811	0.164317	0.0541371	0.0632325	-0.0150715	1	2.03986e-05	169.21	116.19	-0.21841	4	Q9BXP5;A0A087X0F4;C9JUL9	4;4;11	Q9BXP5	Q9BXP5	Serrate RNA effector molecule homolog	SRRT	____________MGDSDDEYDRRRRDKFRRE	UID808	____MGDsDDEYDRR
NaN	NaN	NaN	0.203514	0.193709	0.0318723	-0.724945	-1.06064	-0.457177	S	2	___1	b-Adrenergic Receptor kinase substrate motif;Casein kinase II substrate motif;G protein-coupled receptor kinase 1 substrate motif;PKA kinase substrate motif	+	CST;HTP										0.17638	-0.265618	0.207127	-0.428562	0.264153	-0.212653	1	1.80358e-23	248.81	182.02	2.2535	499	Q9H0D6	499	Q9H0D6	Q9H0D6	5'-3' exoribonuclease 2	XRN2	GSPSPLGGIKRKAEDSDSEPEPEDNVRLWEA	UID811	IkRKAEDsDsEPEPE
-0.39741	-0.865122	-0.422965	-0.74241	-0.389999	-0.208767	-0.518164	-0.284019	0.148479	S	2	___1	b-Adrenergic Receptor kinase substrate motif;Casein kinase II substrate motif;Pyruvate dehydrogenase kinase substrate motif	+	HTP							+			2.04628	-0.435191	1.15214	-0.630517	0.360734	-0.161085	1	8.27638e-81	338.91	309.6	-0.21674	33	Q9H0G5	33	Q9H0G5	Q9H0G5	Nuclear speckle splicing regulatory protein 1	NSRP1	QLHPVLQKPSVFGNDSDDDDETSVSESLQRE	UID813	PsVFGNDsDDDDEtS
-0.973979	-0.594923	0.241962	-1.35071	-0.822248	-0.585251	-0.909282	-0.58221	0.270589	S	2	___1	Casein kinase II substrate motif;ERK1,2 kinase substrate motif;G protein-coupled receptor kinase 1 substrate motif;GSK-3, ERK1, ERK2, CDK5 substrate motif;MDC1 BRCT domain binding motif;Plk1 PBD domain binding motif;WW domain binding motif	+	CST;HTP							+			2.62571	-0.901836	1.09614	-0.842613	0.0273101	-0.0242334	0.994808	1.25171e-14	231.41	181.06	0.91409	659	Q9H1B7	659	Q9H1B7	Q9H1B7	Interferon regulatory factor 2-binding protein-like	IRF2BPL	SSVHSTTASARRNSSSPVSPASVPGQRRLAS	UID816	SARRNsssPVsPAsV
-0.114519	0.107822	-0.00568092	-0.0249862	-0.217407	0.0534039	-0.0786247	0.145612	0.229342	S	2	___1	b-Adrenergic Receptor kinase substrate motif	+	CST;HTP;LTP										1.09012	-0.13685	0.55459	0.0761493	0.493654	0.0923549	1	1.24487e-15	233.87	233.87	2.289	19	Q9H1E3	19	Q9H1E3	Q9H1E3	Nuclear ubiquitous casein and cyclin-dependent kinase substrate 1	NUCKS1	PVRNRKVVDYSQFQESDDADEDYGRDSGPPT	UID819	DysQFQEsDDADEDy
-0.640479	-2.56448	-2.01788	NaN	NaN	NaN	-0.610984	-2.21578	-1.58567	S	2	___1	14-3-3 domain binding motif;Calmodulin-dependent protein kinase II substrate motif;Calmodulin-dependent protein kinase IV substrate motif;Casein kinase II substrate motif;Chk1 kinase substrate motif;PKA kinase substrate motif;PKC kinase substrate motif;ZIP kinase substrate motif	+	CST;HTP							+	+		1.82387	-0.625731	1.33389	-2.39013	1.11922	-1.80178	0.999451	0.00257955	118.61	68.643	1.2913	66	Q9H307;G3V5F0;G3V579	66;66;66	Q9H307	Q9H307	Pinin	PNN	GGGRGRGSLLLRRGFSDSGGGPPAKQRDLEG	UID820	LLLrrGFsDsGGGPP
-0.106746	-0.0790512	-0.00293167	-0.270991	-0.128519	-0.102725	-0.188677	-0.0956816	0.103934	S	2	___1	14-3-3 domain binding motif;b-Adrenergic Receptor kinase substrate motif;Calmodulin-dependent protein kinase II substrate motif;Casein kinase II substrate motif;MAPKAPK2 kinase substrate motif;PKA kinase substrate motif;PKC kinase substrate motif	+	CST;HTP							+			1.54106	-0.141314	0.864476	-0.148575	0.00296579	-0.000574313	1	0.00021471	167.22	116.43	1.7993	100	Q9H307;G3V5F0;G3V579	100;100;100	Q9H307	Q9H307	Pinin	PNN	RLGGERRTRRESRQESDPEDDDVKKPALQSS	UID821	RREsRQEsDPEDDDV
-1.72762	-0.947028	0.734048	NaN	NaN	NaN	-1.69539	-1.07112	0.611645	S	2	___1	BARD1 BRCT domain binding motif;Casein kinase I substrate motif;Casein kinase II substrate motif;G protein-coupled receptor kinase 1 substrate motif	+	HTP							+	+		2.22238	-1.71151	1.40788	-1.00907	1.23846	0.672846	1	0.00223378	170.79	117.49	-0.66584	360	Q9H3C7	360	Q9H3C7	Q9H3C7	Gametogenetin-binding protein 2	GGNBP2	KVQGISRLEQLCEEFSEEERVRELKQEKKRQ	UID822	EQLCEEFsEEERVRE
-0.294845	0.138421	0.415001	0.205518	-0.187017	0.118414	0.0936954	0.0583859	-0.011428	S	3	___1	14-3-3 domain binding motif;Akt kinase substrate motif;Calmodulin-dependent protein kinase II substrate motif;Casein kinase II substrate motif;MAPKAPK1 kinase substrate motif;PKA kinase substrate motif;PKC kinase substrate motif	+	CST;HTP;LTP	+	molecular association, regulation	exocytosis, induced	14-3-3 zeta(INDUCES); 14-3-3 epsilon(INDUCES); 14-3-3 gamma(INDUCES); 14-3-3 eta(INDUCES)		modulate the rate of regulated exocytosis				0.420132	-0.129389	1.05771	0.134108	0.520099	0.173996	0.988043	1.60624e-20	241.68	169.26	-0.53397	10	Q9H3Z4	10	Q9H3Z4	Q9H3Z4	DnaJ homolog subfamily C member 5	DNAJC5	______MADQRQRSLSTSGESLYHVLGLDKN	UID823	DQRQRsLstsGEsLy	PKACA	P17612
-0.204715	-0.634576	-0.491774	NaN	NaN	NaN	-1.1029	-0.604126	0.510354	S	3	___1	ERK1,2 kinase substrate motif;Growth associated histone HI kinase substrate motif;GSK-3, ERK1, ERK2, CDK5 substrate motif;MAPKAPK2 kinase substrate motif;PKA kinase substrate motif;PKC kinase substrate motif;WW domain binding motif	+	CST;HTP								+		0.416616	-0.653807	1.80558	-0.619351	0.00515602	0.00929005	0.999584	0.00130595	114.56	80.555	1.7152	30	Q9H4Z3	30	Q9H4Z3	Q9H4Z3	Phosphorylated CTD-interacting factor 1	PCIF1	LLSHSPGTSNQSQPCSPKPIRLVQDLPEELV	UID825	sNQsQPCsPKPIRLV
-0.416539	-0.382325	-0.0738184	-0.303454	-0.274093	-0.171079	-0.319802	-0.0772694	0.0822938	S	2	___1	Casein kinase I substrate motif;ERK1,2 kinase substrate motif;Growth associated histone HI kinase substrate motif;GSK-3, ERK1, ERK2, CDK5 substrate motif;WW domain binding motif	+	CST;HTP							+			1.81845	-0.336811	0.964348	-0.25435	0.268325	-0.0542011	1	0.0044112	134.3	56.207	-0.29525	874	Q9H7N4	874	Q9H7N4	Q9H7N4	Splicing factor, arginine/serine-rich 19	SCAF1	LGSIGVKFSRDRESRSPFLKPDERAPTEMAK	UID829	sRDREsRsPFLKPDE
0.137372	-0.0585031	-0.144074	0.116764	0.0272955	0.0919404	0.0117819	-0.0591191	-0.0518328	S	2	___1	Casein kinase II substrate motif;Cdc2 kinase substrate motif;CDK kinase substrate motif;CDK1,2,4,6 kinase substrate motif;DNA dependent Protein kinase substrate motif;ERK1,2 kinase substrate motif;GSK-3, ERK1, ERK2, CDK5 substrate motif;PKA kinase substrate motif;PKC kinase substrate motif;WW domain binding motif	+	HTP										0.560361	0.0588166	0.00150352	-0.000286045	0.177892	-0.0346555	0.999599	8.35989e-06	155.53	110.46	0.7816	9	Q9HCD5	9	Q9HCD5	Q9HCD5	Nuclear receptor coactivator 5	NCOA5	_______MNTAPSRPSPTRRDPYGFGDSRDS	UID832	NtAPsRPsPTRRDPY
-0.548354	-0.344941	0.394953	-0.42618	-0.562943	0.177719	-0.295517	-0.481767	-0.212668	S	3	___1	b-Adrenergic Receptor kinase substrate motif;Casein kinase II substrate motif	+	HTP							+	+		1.48672	-0.468938	2.04922	-0.417629	0.24472	0.120001	0.999927	2.0264e-51	303.05	252.24	-0.059374	480	Q9NR09	480	Q9NR09	Q9NR09	Baculoviral IAP repeat-containing protein 6	BIRC6	DIPKLEGDSDDLLEDSDSEEHSRSDSVTGHT	UID835	sDDLLEDsDsEEHsR
-1.18279	-1.19694	-0.026881	NaN	NaN	NaN	-1.08945	-1.24462	-0.187214	S	2	___1	Casein kinase II substrate motif;Plk1 kinase substrate motif;Pyruvate dehydrogenase kinase substrate motif	+	HTP							+	+		1.58278	-1.13612	1.90552	-1.22078	0.388052	-0.107048	0.998903	5.30933e-10	206.46	153.23	0.83692	364	Q9NRX5	364	Q9NRX5	Q9NRX5	Serine incorporator 1	SERINC1	DESTLIEDGGARSDGSLEDGDDVHRAVDNER	UID836	GGARsDGsLEDGDDV
-0.756672	0.0204844	0.5614	0.344942	-1.38063	1.66603	-0.850324	0.174023	0.756084	S	2	___1	Casein kinase II substrate motif;G protein-coupled receptor kinase 1 substrate motif;PKA kinase substrate motif;PKC kinase substrate motif;Pyruvate dehydrogenase kinase substrate motif	+	CST;HTP							+			1.44357	-0.995877	0.709965	0.179816	1.00033	0.994503	0.997597	0.000975669	136.33	68.032	-0.56632	589	Q9NRY4;A2RRE5	589;589	Q9NRY4	Q9NRY4	Rho GTPase-activating protein 35	ARHGAP35;GRLF1	ISSRFIRPSDRNQKNSLSDPNIDRINLVILG	UID837	SDRNQKNsLSDPNID
-0.18848	-0.205031	-0.088178	-0.178682	-0.244634	0.106498	-0.216384	-0.148161	0.00733906	S	2	___1	BARD1 BRCT domain binding motif;Casein kinase II substrate motif	+	CST;HTP							+	+		2.25496	-0.216499	2.07156	-0.177291	0.0491454	0.00855304	0.999997	6.1692e-14	220.52	175.9	-0.32447	1179	Q9NRY4	1179	Q9NRY4	Q9NRY4	Rho GTPase-activating protein 35	ARHGAP35	RLGRFASYRTSFSVGSDDELGPIRKKEEDQA	UID838	RtsFsVGsDDELGPI
-0.244839	-0.212568	-0.0267487	-0.0904496	-0.153045	0.0620982	-0.11249	-0.156643	0.0137839	S	2	___1	14-3-3 domain binding motif;b-Adrenergic Receptor kinase substrate motif;Calmodulin-dependent protein kinase II substrate motif;Casein kinase II substrate motif;ERK1,2 kinase substrate motif;G protein-coupled receptor kinase 1 substrate motif;GSK3 kinase substrate motif;GSK-3, ERK1, ERK2, CDK5 substrate motif;PKA kinase substrate motif;PKC kinase substrate motif;WW domain binding motif	+	CST;HTP							+	+		1.30903	-0.170125	1.30822	-0.15322	0.22995	0.0163778	0.999999	1.17552e-12	216.9	156.21	1.385	1358	Q9NTI5	1358	Q9NTI5	Q9NTI5	Sister chromatid cohesion protein PDS5 homolog B	PDS5B	SKQHRVSRRAQQRAESPESSAIESTQSTPQK	UID839	RAQQRAEsPEssAIE
-0.196046	-0.083233	0.123136	-0.117302	-0.126029	0.0670319	-0.0756113	-0.180855	-0.140794	S	2	___1	Cdc2 kinase substrate motif;CDK kinase substrate motif;CDK1,2,4,6 kinase substrate motif;ERK1,2 kinase substrate motif;Growth associated histone HI kinase substrate motif;GSK-3, ERK1, ERK2, CDK5 substrate motif;MAPKAPK2 kinase substrate motif;MDC1 BRCT domain binding motif;Plk1 PBD domain binding motif;WW domain binding motif	+	CST;HTP								+		1.20126	-0.132562	1.32712	-0.12713	0.0672573	0.0164582	0.999992	2.0317e-110	388.81	321.72	1.4014	1166	Q9NTI5;A9IYQ1	1166;120	Q9NTI5	Q9NTI5	Sister chromatid cohesion protein PDS5 homolog B	PDS5B	RMETVSNASSSSNPSSPGRIKGRLDSSEMDH	UID842	ssssNPssPGRIKGR
0.198494	-0.483723	-0.68687	NaN	NaN	NaN	0.433921	-0.428488	-0.889984	S	2	___1	Casein kinase II substrate motif;DNA dependent Protein kinase substrate motif;G protein-coupled receptor kinase 1 substrate motif	+	CST;HTP								+		0.644217	0.316208	1.41453	-0.456105	1.08856	-0.788427	0.997509	0.0091574	141.1	94.257	1.2583	194	Q9NV56	194	Q9NV56	Q9NV56	MRG/MORF4L-binding protein	MRGBP	RSRVTDKVLTANSNPSSPSAAKRRRT_____	UID844	LtANsNPssPsAAkR
-0.5199	-0.543972	-8.65959e-05	-0.719875	-0.2189	-0.552574	NaN	NaN	NaN	S	2	___1	Casein kinase II substrate motif;ERK1,2 kinase substrate motif;G protein-coupled receptor kinase 1 substrate motif;Growth associated histone HI kinase substrate motif;GSK-3, ERK1, ERK2, CDK5 substrate motif;MAPKAPK2 kinase substrate motif;WW domain binding motif	+	HTP;LTP	+		signaling pathway regulation			matrix degradation/invasion				0.608539	-0.3694	1.05532	-0.631923	0.301117	-0.27633	0.998342	1.53455e-06	188.54	149.93	-0.38983	8	Q9NVD7;J3KNQ4	8;48	Q9NVD7	Q9NVD7	Alpha-parvin	PARVA	________MATSPQKSPSVPKSPTPKSPPSR	UID847	MAtsPQKsPsVPKsP
-0.519156	-0.539666	-0.0465485	NaN	NaN	NaN	-0.326263	-0.619403	-0.0902346	S	2	___1	DNA dependent Protein kinase substrate motif;G protein-coupled receptor kinase 1 substrate motif;GSK3 kinase substrate motif;Phosphorylase kinase substrate motif;PKA kinase substrate motif;PKC kinase substrate motif	+	HTP								+		0.845246	-0.422709	1.35925	-0.579535	0.705962	-0.0683916	0.988369	0.00132183	111.31	66.77	1.5803	10	Q9NVD7;J3KNQ4	10;50	Q9NVD7	Q9NVD7	Alpha-parvin	PARVA	______MATSPQKSPSVPKSPTPKSPPSRKK	UID848	tsPQKsPsVPKsPtP
0.19711	0.390228	0.210389	NaN	NaN	NaN	0.111699	0.188274	0.167486	S	2	___1	Casein kinase II substrate motif;Cdc2 kinase substrate motif;CDK kinase substrate motif;CDK1,2,4,6 kinase substrate motif;ERK1,2 kinase substrate motif;G protein-coupled receptor kinase 1 substrate motif;GSK3 kinase substrate motif;GSK-3, ERK1, ERK2, CDK5 substrate motif;WW domain binding motif	+	CST;HTP										0.765018	0.154405	0.669949	0.289251	1.14284	0.188938	0.99675	5.20717e-07	191.15	140.96	-0.096371	766	Q9NXC5	766	Q9NXC5	Q9NXC5	WD repeat-containing protein mio	MIOS	VPHQGRGFSQYGVSGSPTKSKVTSCPGCRKP	UID850	sQyGVsGsPtKsKVt
0.215368	0.161952	-0.0594348	0.110898	0.179384	-0.0802483	0.0518593	-0.332644	-0.249548	S	3	___1	b-Adrenergic Receptor kinase substrate motif;Cdc2 kinase substrate motif;CDK kinase substrate motif;CDK1,2,4,6 kinase substrate motif;ERK1,2 kinase substrate motif;G protein-coupled receptor kinase 1 substrate motif;GSK3 kinase substrate motif;GSK-3, ERK1, ERK2, CDK5 substrate motif;WW domain binding motif	+	CST;HTP										1.02042	0.14887	0.0406629	-0.0199312	0.785321	-0.129744	1	8.68632e-30	254.72	210.95	1.3688	177	Q9NYF8;E9PK09;E9PQN2;E9PKI6;E9PK91;E9PJA7	177;177;175;177;177;175	Q9NYF8	Q9NYF8	Bcl-2-associated transcription factor 1	BCLAF1	QEKQTKKAEGEPQEESPLKSKSQEEPKDTFE	UID852	EGEPQEEsPLKsKsQ
0.252294	0.345964	0.0381553	0.181039	0.361881	-0.0698397	0.199751	0.16723	0.0278618	S	2	___1	ERK1,2 kinase substrate motif;GSK-3, ERK1, ERK2, CDK5 substrate motif;WW domain binding motif	+	CST;HTP							+			1.52846	0.271309	1.24872	0.231411	0.0115187	-0.0012742	1	4.32826e-08	185.3	128.07	0.33352	512	Q9NYF8;E9PK09;E9PQN2;E9PKI6;E9PK91	512;512;510;512;512	Q9NYF8	Q9NYF8	Bcl-2-associated transcription factor 1	BCLAF1	PEQVKSEKLKDLFDYSPPLHKNLDAREKSTF	UID853	LKDLFDysPPLHkNL
0.00776951	-0.206279	-0.305129	-0.279284	-0.137156	-0.0458623	-0.0602919	-0.218632	-0.209011	S	2	___1	Casein kinase II substrate motif;ERK1,2 kinase substrate motif;GSK-3, ERK1, ERK2, CDK5 substrate motif;MAPKAPK2 kinase substrate motif;PKA kinase substrate motif;PKC kinase substrate motif;WW domain binding motif	+	CST;HTP								+		0.568564	-0.0632261	2.04044	-0.234731	0.877916	-0.186667	0.982938	1.06915e-09	208.4	146.3	0.42549	285	Q9NYF8;E9PK09;E9PQN2;E9PKI6;E9PK91;E9PJA7;H0YF00	285;285;283;285;285;283;26	Q9NYF8	Q9NYF8	Bcl-2-associated transcription factor 1	BCLAF1	ERSGSGSVGNGSSRYSPSQNSPIHHIPSRRS	UID855	GNGssRysPsQNsPI
-0.597016	-0.0126646	0.448901	-0.0350026	-0.232752	0.207994	-0.257925	-0.0151846	0.1995	S	2	___1	Casein kinase II substrate motif;G protein-coupled receptor kinase 1 substrate motif	+	CST;HTP										1.04161	-0.362564	1.01164	-0.0209506	1.13587	0.285465	0.999814	1.70013e-109	374.74	374.74	-0.012304	25	Q9NYL9;H0YNU8	25;25	Q9NYL9	Q9NYL9	Tropomodulin-3	TMOD3	EKYKDLDEDELLGNLSETELKQLETVLDDLD	UID857	DELLGNLsEtELKQL
-0.425056	-0.700193	-0.129024	-0.786796	-0.644668	-0.231678	-0.539058	-0.951764	-0.218346	S	3	___1	ERK1,2 kinase substrate motif;Growth associated histone HI kinase substrate motif;GSK-3, ERK1, ERK2, CDK5 substrate motif;WW domain binding motif	+	CST;HTP							+	+	+	1.8634	-0.536261	2.08945	-0.812917	1.57246	-0.193016	0.999992	0.00549703	97.502	97.502	0.14373	261	Q9NZ63	261	Q9NZ63	Q9NZ63	Uncharacterized protein C9orf78	C9orf78	RPLRVGDTEKPEPERSPPNRKRPANEKATDD	UID858	EKPEPERsPPNRKRP
0.0415233	-0.335026	-0.484005	-0.854831	0.359521	-1.09282	0.287236	-0.0471446	-0.378926	S	2	___1	14-3-3 domain binding motif;Calmodulin-dependent protein kinase II substrate motif;Casein kinase II substrate motif;ERK1,2 kinase substrate motif;GSK-3, ERK1, ERK2, CDK5 substrate motif;MAPKAPK2 kinase substrate motif;PKA kinase substrate motif;PKC kinase substrate motif;WW domain binding motif	+	HTP										0.854016	0.229427	0.651376	-0.412334	1.00244	-0.651916	0.999984	2.88275e-06	176.43	121.17	-0.088445	488	Q9P2B4	488	Q9P2B4	Q9P2B4	CTTNBP2 N-terminal-like protein	CTTNBP2NL	DQQASGLQSPPSRDLSPTLIDNSAAKQLARN	UID859	sPPsRDLsPtLIDNs
-0.0069851	-0.302564	-0.288769	0.431142	-0.359527	0.428333	-0.371068	0.0492126	0.449324	S	2	___1	Cdc2 kinase substrate motif;CDK kinase substrate motif;CDK1,2,4,6 kinase substrate motif;ERK1,2 kinase substrate motif;G protein-coupled receptor kinase 1 substrate motif;Growth associated histone HI kinase substrate motif;GSK-3, ERK1, ERK2, CDK5 substrate motif;WW domain binding motif	+	CST;HTP										0.754796	-0.24586	0.0936847	0.0592633	0.298082	0.196296	0.844588	0.00126059	147.3	97.588	-1.1192	1335	Q9UGU0	1335	Q9UGU0	Q9UGU0	Transcription factor 20	TCF20	LPSPDSRNCPAVTLTSPAKTKILPPRKGRGL	UID862	CPAVtLtsPAKTKIL
-1.02435	-0.823831	0.110096	NaN	NaN	NaN	-0.600643	-0.689102	-0.140905	S	2	___1	b-Adrenergic Receptor kinase substrate motif;Casein kinase II substrate motif;Cdc2 kinase substrate motif;CDK kinase substrate motif;CDK1,2,4,6 kinase substrate motif;ERK1,2 kinase substrate motif;GSK-3, ERK1, ERK2, CDK5 substrate motif;WW domain binding motif	+	HTP										0.789466	-0.812499	1.24762	-0.756466	0.0351527	-0.0154045	0.999108	0.000829588	139.19	91.232	-0.10165	90	Q9UHF7;H0YC29;E5RJ97;E7EVN4;F8W8T0	90;94;90;103;103	Q9UHF7	Q9UHF7	Zinc finger transcription factor Trps1	TRPS1	LKSAVLSEKAGFNYESPSKGGNFPSFPHDEV	UID866	KAGFNYEsPsKGGNF
0.339821	0.848077	0.441377	1.11283	0.183836	0.953048	-0.223391	-0.384414	-0.194328	S	2	___1	Casein kinase II substrate motif;ERK1,2 kinase substrate motif;G protein-coupled receptor kinase 1 substrate motif;Growth associated histone HI kinase substrate motif;GSK3 kinase substrate motif;GSK-3, ERK1, ERK2, CDK5 substrate motif;WW domain binding motif	+	HTP										0.213562	0.100089	0.428622	0.525499	0.454308	0.400032	1	2.29538e-18	255.63	208.79	-0.39974	1041	Q9UHF7;E5RFF3;H0YAV4	1041;795;166	Q9UHF7	Q9UHF7	Zinc finger transcription factor Trps1	TRPS1	LDIHKRMQPLHIQIKSPQESTGDPGNSSSVS	UID869	PLHIQIKsPQESTGD
0.318808	0.311852	-0.0143393	0.344374	0.0753272	0.238051	0.243669	0.250476	0.0123541	S	2	___1	14-3-3 domain binding motif;Calmodulin-dependent protein kinase II substrate motif;ERK1,2 kinase substrate motif;GSK-3, ERK1, ERK2, CDK5 substrate motif;PAK2 kinase substrate motif;PKA kinase substrate motif;PKC epsilon kinase substrate motif;PKC kinase substrate motif;WW domain binding motif	+	CST;HTP								+		1.00849	0.212602	2.08647	0.302234	0.367274	0.0786886	0.999997	0.000323197	143.93	96.326	0.079449	588	Q9UJX2	588	Q9UJX2	Q9UJX2	Cell division cycle protein 23 homolog	CDC23	LPASLSANNTPTRRVSPLNLSSVTP______	UID871	NtPtRRVsPLNLssV
-0.098691	-0.011588	0.256407	-0.276048	0.121811	-0.346872	-0.285108	-0.0734085	0.286526	S	3	___1	Casein kinase I substrate motif;Casein kinase II substrate motif;ERK1,2 kinase substrate motif;Growth associated histone HI kinase substrate motif;GSK-3, ERK1, ERK2, CDK5 substrate motif;WW domain binding motif	+	CST;HTP										0.271553	-0.0873294	0.567282	-0.120348	0.107122	0.0653538	0.999996	4.53844e-05	164.66	162.64	-0.31562	352	Q9UK58	352	Q9UK58	Q9UK58	Cyclin-L1	CCNL1	ASKPSSPREVKAEEKSPISINVKTVKKEPED	UID873	EVKAEEKsPIsINVK
-0.606254	0.211884	0.36233	0.320658	-0.0408827	-0.0350608	NaN	NaN	NaN	S	2	___1	Casein kinase II substrate motif;DNA dependent Protein kinase substrate motif;ERK1,2 kinase substrate motif;GSK-3, ERK1, ERK2, CDK5 substrate motif;WW domain binding motif	+	HTP;LTP										0.339956	-0.323569	0.891884	0.266271	0.250719	0.163634	0.940726	5.76078e-29	257.04	197.46	-0.053535	401	Q9UKG1	401	Q9UKG1	Q9UKG1	DCC-interacting protein 13-alpha	APPL1	TAARVNQSALEAVTPSPSFQQRHESLRPAAG	UID877	ALEAVtPsPsFQQRH
-0.243335	-0.340824	-0.0468316	-0.568131	-0.309771	-0.261832	-0.299436	-0.348886	-0.0925248	S	3	___1	ERK1,2 kinase substrate motif;G protein-coupled receptor kinase 1 substrate motif;GSK-3, ERK1, ERK2, CDK5 substrate motif;WW domain binding motif	+	CST;HTP							+	+		2.28121	-0.284181	1.52112	-0.419281	0.750745	-0.133729	0.999792	4.62387e-06	178.23	153.85	-0.49235	740	Q9UKJ3	740	Q9UKJ3	Q9UKJ3	G patch domain-containing protein 8	GPATCH8	ADSERGPKPEPPGSGSPAPPRRRRRAQDDSQ	UID879	PEPPGsGsPAPPRRR
-0.0746082	-0.525933	-0.247149	-0.202655	-0.218548	0.239345	0.0972062	-0.505267	-0.652538	S	2	___1	Casein kinase II substrate motif;PKA kinase substrate motif;PKC kinase substrate motif	+	CST;HTP										0.26084	-0.0653166	1.22992	-0.411285	0.315891	-0.220114	0.904493	5.16325e-25	277.03	198.63	0.27788	343	Q9ULJ3	343	Q9ULJ3	Q9ULJ3	Zinc finger and BTB domain-containing protein 21	ZBTB21	SIDRSGPLVKSLLRRSLSMDSQVPVYSPSID	UID880	VKSLLRRsLsMDsQV
-0.0748665	-0.557794	-0.451169	-0.182508	-0.584284	0.426102	-0.197683	-0.236945	-0.0247954	S	2	___1	Casein kinase I substrate motif;Casein kinase II substrate motif;ERK1,2 kinase substrate motif;GSK-3, ERK1, ERK2, CDK5 substrate motif;MDC1 BRCT domain binding motif;Plk1 PBD domain binding motif;WW domain binding motif	+	CST;HTP										0.690716	-0.285611	0.964359	-0.325749	0.0206119	-0.0166208	0.996675	0.00199368	144.88	102.07	0.12792	435	Q9ULJ3	435	Q9ULJ3	Q9ULJ3	Zinc finger and BTB domain-containing protein 21	ZBTB21	GASPVTEVRIKTEPSSPLSDPSDIIRVTVGD	UID881	RIKtEPssPLsDPsD
-1.21988	-0.85384	0.317767	NaN	NaN	NaN	-0.417868	-0.696494	-0.105923	S	2	___1	Casein kinase II substrate motif;ERK1,2 kinase substrate motif;GSK-3, ERK1, ERK2, CDK5 substrate motif;MDC1 BRCT domain binding motif;Plk1 PBD domain binding motif;WW domain binding motif	+	HTP										0.53775	-0.818871	1.19117	-0.775167	0.151913	0.105922	0.784118	6.47472e-12	212.24	187.37	1.6325	335	Q9UN79	335	Q9UN79	Q9UN79	Transcription factor SOX-13	SOX13	PRPPSHGGPTRDLQSSPPSLPLGFLGEGDAV	UID888	PtRDLQssPPsLPLG
0.568227	0.585636	-0.0249862	0.457437	0.515511	-0.0150693	0.349252	0.342782	-0.00148678	S	2	___1	14-3-3 domain binding motif;Calmodulin-dependent protein kinase II substrate motif;Casein kinase II substrate motif;ERK1,2 kinase substrate motif;Growth associated histone HI kinase substrate motif;GSK-3, ERK1, ERK2, CDK5 substrate motif;PKA kinase substrate motif;PKC epsilon kinase substrate motif;PKC kinase substrate motif;WW domain binding motif	+	CST;HTP							+	+		1.73158	0.477663	1.65195	0.461952	0.746955	-0.0138474	1	2.94082e-16	219.97	178.57	-0.1777	114	Q9UNZ2;F2Z2K0	114;114	Q9UNZ2	Q9UNZ2	NSFL1 cofactor p47	NSFL1C	SERSGQQIVGPPRKKSPNELVDDLFKGAKEH	UID889	VGPPRkksPNELVDD
-0.445598	-0.377294	-0.0166288	-0.445578	-0.462078	0.0750185	-0.291098	-0.408895	0.013498	S	2	___1	Calmodulin-dependent protein kinase II substrate motif;Casein kinase II substrate motif;Chk1 kinase substrate motif;ERK1,2 kinase substrate motif;Growth associated histone HI kinase substrate motif;GSK-3, ERK1, ERK2, CDK5 substrate motif;PKA kinase substrate motif;PKC kinase substrate motif;WW domain binding motif	+	HTP							+	+		1.74305	-0.399591	2.63806	-0.410589	0.329753	0.0239626	1	9.81784e-30	272.96	195.02	0.50862	718	Q9UPQ0;E7EPK0;E9PDJ9;H0Y8P3;G5EA03	718;559;552;553;1103	Q9UPQ0	Q9UPQ0	LIM and calponin homology domains-containing protein 1	LIMCH1	GKVELVLSQKVVKPKSPEPEATLTFPFLDKM	UID890	QKVVKPKsPEPEAtL
0.350158	-0.0550966	-0.409949	-0.16175	0.0828389	-0.161823	0.0408223	-0.31937	-0.360675	S	2	___1	Casein kinase II substrate motif;ERK1,2 kinase substrate motif;G protein-coupled receptor kinase 1 substrate motif;GSK3 kinase substrate motif;GSK-3, ERK1, ERK2, CDK5 substrate motif;MAPKAPK2 kinase substrate motif;WW domain binding motif	+	HTP										0.61157	0.15794	0.837769	-0.178739	1.262	-0.310816	0.98511	8.41366e-06	145.73	145.73	-2.0322	2077	Q9UPU5	2077	Q9UPU5	Q9UPU5	Ubiquitin carboxyl-terminal hydrolase 24	USP24	EAEDLSLSAPSSPEISPQSSPRPHRPNNDRL	UID891	APSSPEIsPQsSPRP
-0.160008	0.0513026	0.208767	0.121281	-0.256408	0.316887	0.15782	-0.251058	-0.377407	S	2	___1	14-3-3 domain binding motif;Calmodulin-dependent protein kinase II substrate motif;Calmodulin-dependent protein kinase IV substrate motif;Casein kinase II substrate motif;G protein-coupled receptor kinase 1 substrate motif;PKA kinase substrate motif;PKC kinase substrate motif;Pyruvate dehydrogenase kinase substrate motif	+	CST;HTP										0.250172	-0.0861986	0.0756254	-0.0261582	0.0756811	0.0494158	0.99334	6.23159e-171	437.12	383.17	0.32658	2561	Q9UPU5;A0A0U1RQI9	2561;93	Q9UPU5	Q9UPU5	Ubiquitin carboxyl-terminal hydrolase 24	USP24	VSNETSTGKTFQRTISAQDTLAYATALLNEK	UID892	KTFQRtIsAQDtLAy
-0.0354313	0.291014	0.268674	0.104873	-0.0175923	0.18848	0.0582473	-0.100933	-0.111898	S	2	___1	Casein kinase I substrate motif;ERK1,2 kinase substrate motif;G protein-coupled receptor kinase 1 substrate motif;GSK-3, ERK1, ERK2, CDK5 substrate motif;MAPKAPK2 kinase substrate motif;WW domain binding motif	+	CST;HTP										0.0190123	0.00174122	0.321807	0.0983183	0.371481	0.115085	0.999996	0.000376648	141.34	46.851	-0.74635	2047	Q9UPU5	2047	Q9UPU5	Q9UPU5	Ubiquitin carboxyl-terminal hydrolase 24	USP24	WNAYMLFYQRVSDQNSPVLPKKSRVSVVRQE	UID893	QRVSDQNsPVLPKKS
NaN	NaN	NaN	-0.833002	-0.987903	0.126266	-0.667676	-0.717714	-0.0729076	S	2	___1	BARD1 BRCT domain binding motif;Casein kinase I substrate motif;Casein kinase II substrate motif	+	CST;HTP								+		0.914941	-0.82779	1.32567	-0.775358	0.0791653	0.026679	1	0.00233311	151.03	110.04	-0.0043982	957	Q9UPU7	957	Q9UPU7	Q9UPU7	TBC1 domain family member 2B	TBC1D2B	FLRERDTSPDKGELVSDEEEDT_________	UID894	PDKGELVsDEEEDt_
-0.193965	-0.116676	0.131326	-0.224469	-0.174654	-0.301354	-0.145526	-0.0888376	0.174918	S	2	___1	ERK1,2 kinase substrate motif;G protein-coupled receptor kinase 1 substrate motif;Growth associated histone HI kinase substrate motif;GSK-3, ERK1, ERK2, CDK5 substrate motif;PKA kinase substrate motif;PKC kinase substrate motif;WW domain binding motif	+	CST;HTP							+			2.17518	-0.171381	1.13002	-0.143328	0.00330544	0.00163006	0.995953	5.78212e-06	177.39	136.67	0.51448	2382	Q9UQ35	2382	Q9UQ35	Q9UQ35	Serine/arginine repetitive matrix protein 2	SRRM2	TSARMAPALSGANLTSPRVPLSAYERVSGRT	UID895	LsGANLtsPrVPLsA
-0.0984747	-0.193635	-0.150689	-0.374169	-0.12614	-0.19774	-0.122743	-0.417425	-0.274564	S	2	___1	Casein kinase II substrate motif;ERK1,2 kinase substrate motif;GSK-3, ERK1, ERK2, CDK5 substrate motif;WW domain binding motif	+	CST;HTP							+	+	+	2.25086	-0.115786	1.38831	-0.328409	1.53882	-0.207664	0.999683	0.000569591	144.28	100.51	0.046555	2123	Q9UQ35	2123	Q9UQ35	Q9UQ35	Serine/arginine repetitive matrix protein 2	SRRM2	ALNSSRMSCFSRPSMSPTPLDRCRSPGMLEP	UID898	CFsRPsMsPtPLDRC
-0.170183	-0.00733303	0.105008	-0.298034	0.44159	-0.594357	-0.0806676	0.226632	0.287827	S	2	___1	ERK1,2 kinase substrate motif;G protein-coupled receptor kinase 1 substrate motif;Growth associated histone HI kinase substrate motif;GSK3 kinase substrate motif;GSK-3, ERK1, ERK2, CDK5 substrate motif;WW domain binding motif	+	CST;HTP										0.113164	0.0635798	0.0562025	-0.0262451	0.0830193	-0.0671743	0.999999	0.00083156	154.23	105.44	-0.34699	2449	Q9UQ35;I3L3Q8	2449;52	Q9UQ35	Q9UQ35	Serine/arginine repetitive matrix protein 2	SRRM2	APSQSLLPPAQDQPRSPVPSAFSDQSRCLIA	UID904	PAQDQPRsPVPsAFs
0.485736	0.564037	0.0727232	0.446891	0.516116	-0.0618453	0.53037	0.470927	0.0192037	S	2	___1	Casein kinase II substrate motif;Pyruvate dehydrogenase kinase substrate motif	+	HTP							+	+		3.17818	0.510741	2.28487	0.493952	0.0853153	0.0100272	1	2.92308e-94	365.53	365.53	-0.66666	2	Q9UQ80;F8VR77	2;2	Q9UQ80	Q9UQ80	Proliferation-associated protein 2G4	PA2G4	______________MSGEDEQQEQTIAEDLV	UID913	______MsGEDEQQE
NaN	NaN	NaN	-0.837996	-0.939095	0.159541	-0.770683	-1.03147	-0.462952	S	2	___1	MDC1 BRCT domain binding motif;Plk1 PBD domain binding motif	+	CST;HTP										1.20409	-0.854889	1.18275	-0.934735	0.147962	-0.151706	0.902911	5.20382e-12	186.58	147.83	0.83639	166	Q9Y294	166	Q9Y294	Q9Y294	Histone chaperone ASF1A	ASF1A	INWEDNTEKLEDAESSNPNLQSLLSTDALPS	UID915	KLEDAEssNPNLQsL
0.151599	0.129745	-0.14229	0.057277	0.303225	-0.23634	0.0832474	0.43189	0.119024	S	2	___1	ERK1,2 kinase substrate motif;G protein-coupled receptor kinase 1 substrate motif;Growth associated histone HI kinase substrate motif;GSK3 kinase substrate motif;GSK-3, ERK1, ERK2, CDK5 substrate motif;WW domain binding motif	+	CST;HTP										0.958304	0.179357	0.669714	0.206304	0.300044	-0.086535	1	9.04051e-29	260.58	200.03	0.83225	253	Q9Y2W1	253	Q9Y2W1	Q9Y2W1	Thyroid hormone receptor-associated protein 3	THRAP3	AVSELSPRERSPALKSPLQSVVVRRRSPRPS	UID917	ERsPALksPLQsVVV
-0.51513	-0.0678481	0.289953	-0.168739	-0.168869	0.120655	-0.323841	0.0729976	0.349705	S	2	___1	b-Adrenergic Receptor kinase substrate motif;Casein kinase I substrate motif;Casein kinase II substrate motif	+	CST;HTP										1.10497	-0.335946	0.285628	-0.0545298	1.17994	0.253437	0.999924	1.15736e-110	390.45	329.21	0.3638	939	Q9Y2W1	939	Q9Y2W1	Q9Y2W1	Thyroid hormone receptor-associated protein 3	THRAP3	HDKFSGEEGEIEDDESGTENREEKDNIQPTT	UID918	GEIEDDEsGtENREE
0.0186342	-0.068559	-0.0624748	-0.149873	0.0114957	-0.00604658	0.00575919	-0.0206917	-0.0272044	S	1	___1	Casein kinase II substrate motif;ERK1,2 kinase substrate motif;GSK-3, ERK1, ERK2, CDK5 substrate motif;WW domain binding motif	+	CST;HTP										1.07178	0.011963	0.772518	-0.0797078	0.716472	-0.0319086	0.999562	1.71866e-13	212.68	168.72	0.3443	682	Q9Y2W1	682	Q9Y2W1	Q9Y2W1	Thyroid hormone receptor-associated protein 3	THRAP3	AKNKKSPEIHRRIDISPSTFRKHGLAHDEMK	UID919	IHRRIDIsPstFRKH
-0.494231	-0.242106	0.181548	NaN	NaN	NaN	-0.655921	-0.560962	0.0803848	S	2	___1	14-3-3 domain binding motif;b-Adrenergic Receptor kinase substrate motif;Calmodulin-dependent protein kinase II substrate motif;Casein kinase II substrate motif;MAPKAPK2 kinase substrate motif;PKA kinase substrate motif;PKC kinase substrate motif	+	CST;HTP										1.05103	-0.575076	0.618676	-0.401534	0.629601	0.130966	1	0.00360793	118.61	76.132	0.51088	575	Q9Y2W1	575	Q9Y2W1	Q9Y2W1	Thyroid hormone receptor-associated protein 3	THRAP3	SFSITREAQVNVRMDSFDEDLARPSGLLAQE	UID920	QVNVRMDsFDEDLAR
-0.15822	-0.253378	-0.0359933	0.337083	-0.0141936	0.53295	-0.131361	0.154194	0.328836	S	3	___1	Casein kinase II substrate motif;ERK1,2 kinase substrate motif;Growth associated histone HI kinase substrate motif;GSK-3, ERK1, ERK2, CDK5 substrate motif;PKA kinase substrate motif;PKC kinase substrate motif;WW domain binding motif	+	CST;HTP										0.826323	-0.101258	0.158581	0.0792999	0.619929	0.275264	1	0.00361059	95.618	69.176	2.0321	672	Q9Y2W1	672	Q9Y2W1	Q9Y2W1	Thyroid hormone receptor-associated protein 3	THRAP3	YLKRGTEQEAAKNKKSPEIHRRIDISPSTFR	UID921	EAAKNKKsPEIHRRI
-0.0758697	-0.235127	-0.0292052	-0.292899	0.217107	-0.569491	-0.0717244	0.0220482	0.11703	S	3	___1	Casein kinase I substrate motif;Cdc2 kinase substrate motif;CDK kinase substrate motif;CDK1,2,4,6 kinase substrate motif;ERK1,2 kinase substrate motif;G protein-coupled receptor kinase 1 substrate motif;Growth associated histone HI kinase substrate motif;GSK3 kinase substrate motif;GSK-3, ERK1, ERK2, CDK5 substrate motif;PKA kinase substrate motif;PKC kinase substrate motif;WW domain binding motif	+	CST;HTP;LTP	+	protein stabilization; molecular association, regulation; ubiquitination	cell motility, induced; cell adhesion, induced; cell motility, altered; cell adhesion, altered	SMURF1(DISRUPTS)		?1 integrin activation in metastatic PCa cells				0.0791422	0.0231708	0.650577	-0.16866	0.282093	-0.160555	0.999581	4.37052e-05	139.28	100.58	-0.4041	425	Q9Y490	425	Q9Y490	Q9Y490	Talin-1	TLN1	GLEGDEESTMLEDSVSPKKSTVLQQQYNRVG	UID922	TMLEDsVsPKKSTVL	CDK5	Q00535
-0.127589	-0.17158	-0.0189072	-0.124535	-0.094988	-0.0688771	-0.139585	-0.0327429	0.143394	T	2	___1	Calmodulin-dependent protein kinase II substrate motif;Growth associated histone HI kinase substrate motif;GSK-3, ERK1, ERK2, CDK5 substrate motif;PKC kinase substrate motif;WW domain binding motif	+	CST;HTP							+			1.92212	-0.120721	0.939514	-0.109619	0.0971353	0.0185364	1	3.79947e-07	176.18	122.22	-0.87209	524	A0A087WWP4;Q96T37	524;568	A0A087WWP4	A0A087WWP4	Putative RNA-binding protein 15	RBM15	FGHRAPDPLRGARDRTPPLLYRDRDRDLYPD	UID931	LRGARDRtPPLLYRD
NaN	NaN	NaN	-0.946221	-1.32844	0.340916	-0.866279	-1.01526	-0.336027	T	2	___1	Growth associated histone HI kinase substrate motif;GSK-3, ERK1, ERK2, CDK5 substrate motif;MAPKAPK2 kinase substrate motif;PKA kinase substrate motif;PKC kinase substrate motif;WW domain binding motif	+	HTP								+		0.879008	-1.09736	1.64981	-0.980739	0.00200128	0.0024444	1	0.0027524	125.33	70.547	0.071429	481	B3KPE6;A0A0C4DGB8;Q9ULD9	481;481;481	B3KPE6	B3KPE6	Zinc finger protein 608	ZNF608	NGKGRRGSLNASGRRTPPNCAAEDIKASPSS	UID942	LNASGRRtPPNCAAE
-0.496692	-0.632003	-0.181248	NaN	NaN	NaN	0.424062	0.397365	-0.0762955	T	3	___1	b-Adrenergic Receptor kinase substrate motif;G protein-coupled receptor kinase 1 substrate motif	+	CST;HTP										0.0223282	-0.036315	0.0668549	-0.117319	0.608447	-0.128772	0.892676	1.26213e-05	116.94	79.32	2.1662	1542	F5GWX5;A0A0C4DGG9;Q14839	1542;1574;1549	F5GWX5	F5GWX5	Chromodomain-helicase-DNA-binding protein 4	CHD4	GSPSPKTPTPSTPGDTQPNTPAPVPPAEDGI	UID943	tPstPGDtQPNtPAP
-1.58031	-2.71095	-1.21742	-1.51602	-5.26918	3.82054	NaN	NaN	NaN	T	3	___1													0.502377	-3.42474	0.755993	-2.11348	0.157151	1.30156	1	0.0148439	70.994	16.759	-0.45344	118	A0A0G2JN09;A0A0G2JN01;A0A0G2JMM0;A8MWS1	118;118;118;118	A0A0G2JN09	A0A0G2JN09	Putative killer cell immunoglobulin-like receptor like protein KIR3DP1	KIR3DP1	LTGWSAPSNPLVIMVTGVHRKPSLLAHPGPL	UID949
-0.530281	-0.223542	0.216238	-0.516945	-0.38998	-0.14939	-0.163413	0.000144286	0.174918	T	3	___1	Casein kinase II substrate motif	+	CST;HTP										1.11069	-0.361225	0.617862	-0.246781	0.253465	0.0805886	0.999011	3.76516e-07	193.71	152.01	-0.491	32	D3DNX8;U3KQM0;O15173	32;79;211	D3DNX8	D3DNX8	Membrane-associated progesterone receptor component 2	PGRMC2	YVGRLLKPGEEPSEYTDEEDTKDHNKQD___	UID960	GEEPsEytDEEDtKD
-0.560451	-0.17041	0.278104	-0.744487	-0.208378	-0.559149	-0.570122	-0.251556	0.283922	T	2	___1	Calmodulin-dependent protein kinase II substrate motif;GSK-3, ERK1, ERK2, CDK5 substrate motif;PKC kinase substrate motif;WW domain binding motif	+	CST;HTP										1.19172	-0.446317	0.7892	-0.388818	0.00105257	0.000958751	0.987633	0.00494711	164.82	130.86	0.73537	470	H0Y3P2;D3DQV9;P78344;E9PKF8	470;508;508;13	H0Y3P2	H0Y3P2	Eukaryotic translation initiation factor 4 gamma 2	EIF4G2	QITMIPPSAQPPRTQTPPLGQTPQLGLKTNP	UID961	AQPPrtQtPPLGQtP
0.0472592	0.142609	0.0377336	NaN	NaN	NaN	-0.0287048	-0.103674	0.026021	T	2	___1	Casein kinase II substrate motif	+	CST;HTP										0.0718657	0.00927724	0.04567	0.0194678	0.936795	0.0318773	0.926628	7.62904e-63	328.34	263.3	1.1417	335	D6R938;E9PBG7;E9PF82;Q13557;H0Y9J2	335;370;370;336;40	D6R938	D6R938	Calcium/calmodulin-dependent protein kinase type II subunit delta	CAMK2D	LKKPDGVKESTESSNTTIEDEDVKARKQEII	UID962	EstEssNttIEDEDV
0.0472592	0.142609	0.0377336	-0.0195944	-0.0170813	0.103658	NaN	NaN	NaN	T	2	___1	Casein kinase II substrate motif;MAPKAPK2 kinase substrate motif	+	CST;HTP										0.142187	0.015089	0.231416	0.0615075	0.556345	0.070696	0.873191	1.82949e-37	278.89	230.61	1.665	336	D6R938;E9PBG7;E9PF82;Q13557;H0Y9J2	336;371;371;337;41	D6R938	D6R938	Calcium/calmodulin-dependent protein kinase type II subunit delta	CAMK2D	KKPDGVKESTESSNTTIEDEDVKARKQEIIK	UID963	stEssNttIEDEDVK
-1.02894	-0.902227	0.0628125	-0.935448	-1.42063	0.612351	-1.0106	-0.454921	0.591967	T	2	___1	Calmodulin-dependent protein kinase II substrate motif;Calmodulin-dependent protein kinase II substrate motif;G protein-coupled receptor kinase 1 substrate motif;G protein-coupled receptor kinase 1 substrate motif;PKC kinase substrate motif;PKC kinase substrate motif	+	CST;HTP							+	+		1.88018	-1.15339	1.41193	-0.764199	0.843549	0.422377	0.760659	5.99986e-20	251	184.26	1.5962	654	G3XAM7;P35221;A0A0A0MTJ6;A0A0A0MRI5;P26232	654;654;269;269;653	G3XAM7;P26232	G3XAM7	Catenin alpha-1;Catenin alpha-2	CTNNA1;CTNNA2	DDSDFEQEDYDVRSRTSVQTEDDQLIAGQSA;DDSDFETEDFDVRSRTSVQTEDDQLIAGQSA	UID975	DFDVRsRtsVQtEDD;DYDVRsRtsVQtEDD
-0.299365	-0.351038	-0.124173	NaN	NaN	NaN	-0.156482	-0.192909	-0.0733933	T	2	___1	14-3-3 domain binding motif;Akt kinase substrate motif;Calmodulin-dependent protein kinase II substrate motif;Casein kinase II substrate motif;DNA dependent Protein kinase substrate motif;PKC kinase substrate motif	+	HTP										0.713611	-0.227924	0.744473	-0.271973	0.795444	-0.098783	0.960734	1.30014e-05	189.44	130.26	0.65668	131	H0Y6J6;Q5W012;Q96I25	131;192;224	H0Y6J6	H0Y6J6	Splicing factor 45	RBM17	IPPPVYEEQDRPRSPTGPSNSFLANMGGTVA	UID979	QDRPRsPtGPsNsFL
0.11929	0.295723	0.259905	0.0323829	-0.0421151	0.0502334	0.141956	0.0676387	-0.0469211	T	2	___1	Casein kinase I substrate motif;Cdc2 kinase substrate motif;CDK1,2,4,6 kinase substrate motif;CDK4 kinase substrate motif;CDK5 kinase substrate motif;ERK1,2 kinase substrate motif;GSK3, Erk1, Erk2 and CDK5 kinase motif;GSK-3, ERK1, ERK2, CDK5 substrate motif;RAF1 kinase substrate motif;WW domain binding motif	+	CST;HTP										0.475422	0.0730435	0.60019	0.131915	0.361783	0.0877392	0.994397	1.24818e-12	220.34	220.34	1.4066	1034	O00267	1034	O00267	O00267	Transcription elongation factor SPT5	SUPT5H	SEKVVSISSEHLEPITPTKNNKVKVILGEDR	UID995	SEHLEPItPtkNNKV
-0.0239737	-0.369147	-0.238493	NaN	NaN	NaN	-0.189697	0.300885	0.646992	T	2	___1	Casein kinase II substrate motif;PKA kinase substrate motif;PKC kinase substrate motif	+	CST;HTP;LTP										0.376783	-0.106835	0.0290189	-0.0341311	0.139763	0.204249	0.952239	5.51252e-09	211.82	170.54	-0.020941	443	O14974;H0YIS4;H0YHI8;F8VZN8	443;138;47;443	O14974	O14974	Protein phosphatase 1 regulatory subunit 12A	PPP1R12A	RKDESPATWRLGLRKTGSYGALAEITASKEG	UID996	WRLGLRktGsyGALA
-0.355627	0.0869197	0.207143	NaN	NaN	NaN	-0.393994	-0.229755	0.54666	T	2	___1	G protein-coupled receptor kinase 1 substrate motif;GSK-3, ERK1, ERK2, CDK5 substrate motif;MDC1 BRCT domain binding motif;Plk1 PBD domain binding motif;WW domain binding motif	+	CST;HTP							+			1.48738	-0.37481	0.136529	-0.0714174	0.569584	0.376902	0.998757	1.59143e-28	262.37	216.25	-0.30831	350	O75533	350	O75533	O75533	Splicing factor 3B subunit 1	SF3B1	KSRWDETPASQMGGSTPVLTPGKTPIGTPAM	UID1000	AsQMGGstPVLtPGK
-0.304879	-1.15451	-0.893598	-0.945721	-2.44238	1.28237	-0.71052	-1.03827	-0.361472	T	2	___1	Casein kinase I substrate motif;Casein kinase II substrate motif;MAPKAPK2 kinase substrate motif	+	HTP								+		0.656129	-1.15259	2.47929	-1.04617	0.00428778	0.00909954	0.992416	1.24347e-22	273.54	151.02	0.11538	62	P05412	62	P05412	P05412	Transcription factor AP-1	JUN	GSLKPHLRAKNSDLLTSPDVGLLKLASPELE	UID1006	AKNsDLLtsPDVGLL
-0.0388212	1.03076	1.16922	NaN	NaN	NaN	0.399991	1.15478	0.829931	T	2	___1	Cdc2 kinase substrate motif;CDK1,2,4,6 kinase substrate motif;CDK5 kinase substrate motif;Growth associated histone HI kinase substrate motif;GSK-3, ERK1, ERK2, CDK5 substrate motif;WW domain binding motif	+	CST;HTP;LTP								+		0.250577	0.180585	1.44266	1.09277	0.970515	0.999575	1	1.8469e-07	188.34	137.88	0.65673	18	P10412	18	P10412	P10412	Histone H1.4	HIST1H1E	ETAPAAPAAPAPAEKTPVKKKARKSAGAAKR	UID1008	APAPAEktPVkKKAR	CDK1;CDK2	P06493;P24941
NaN	NaN	NaN	0.343124	-0.288223	0.184244	-0.0478155	0.479127	0.486457	T	3	___1	b-Adrenergic Receptor kinase substrate motif	+	CST										0.40303	-0.168019	0.981488	0.411125	0.569424	0.335351	0.903261	0.000599344	119.5	85.236	1.4357	104	P13861	104	P13861	P13861	cAMP-dependent protein kinase type II-alpha regulatory subunit	PRKAR2A	PVPSRFNRRVSVCAETYNPDEEEEDTDPRVI	UID1010	RVsVCAEtyNPDEEE
0.741316	0.904658	0.108223	1.00123	0.761711	0.286427	0.906044	0.849839	-0.0119807	T	2	___1	Casein kinase II substrate motif;ERK1,2 kinase substrate motif;GSK3, Erk1, Erk2 and CDK5 kinase motif;GSK-3, ERK1, ERK2, CDK5 substrate motif;WW domain binding motif	+	CST;HTP;LTP	+	activity, induced; intracellular localization	translation, altered			nuclear accumulation; important for a cell survival in the stress condition	+	+		2.38274	0.803024	2.63587	0.918574	0.554406	0.127557	0.99359	1.36301e-08	199.68	152.43	0.080538	221	P23396;E9PPU1;E9PL09;H0YEU2;E9PSF4	221;136;209;149;95	P23396	P23396	40S ribosomal protein S3	RPS3	DHVSIVEPKDEILPTTPISEQKGGKPEPPAM	UID1012	kDEILPttPIsEQkG	PKCD;CDK1;CDK2	Q05655;P06493;P24941
0.890563	1.09673	0.122341	NaN	NaN	NaN	0.763582	1.04208	0.527371	T	2	___1	Casein kinase II substrate motif;GSK-3, ERK1, ERK2, CDK5 substrate motif;RAF1 kinase substrate motif;WW domain binding motif	+	CST;HTP							+	+		1.3118	0.827072	1.7888	1.06941	0.449917	0.324856	0.999592	3.75505e-07	193.3	136.67	0.123	1282	P46821	1282	P46821	P46821	Microtubule-associated protein 1B;MAP1B heavy chain;MAP1 light chain LC1	MAP1B	LEKTPLGERSVNFSLTPNEIKVSAEAEVAPV	UID1015	RsVNFsLtPNEIKVS
0.483983	0.683113	0.340164	0.504265	0.488824	0.011297	0.486663	0.573762	0.0436244	T	2	___1	Casein kinase II substrate motif;G protein-coupled receptor kinase 1 substrate motif	+	CST;HTP							+	+		5.08196	0.48649	2.10951	0.587046	0.474643	0.131695	0.999999	2.22274e-40	276.69	276.69	-0.10378	1318	Q7Z3J3;P49792;J3KNE0;A6NKT7;F8VYC4;P0DJD0;P0DJD1	1318;2293;1312;1318;1310;1302;1310	Q7Z3J3	Q7Z3J3	RanBP2-like and GRIP domain-containing protein 4;E3 SUMO-protein ligase RanBP2;RanBP2-like and GRIP domain-containing protein 3;RANBP2-like and GRIP domain-containing protein 1;RANBP2-like and GRIP domain-containing protein 2	RGPD4;RANBP2;RGPD3;RGPD1;RGPD2	SKSPAKLNQSGTSVGTDEESDVTQEEERDGQ	UID1018	QSGtsVGtDEEsDVT;QSGtsVGtDEEsDVt
0.185993	0.0708015	-0.0848233	0.228726	0.0364681	0.130065	0.0745054	0.0246034	-0.042026	T	3	___1	Calmodulin-dependent protein kinase II substrate motif;ERK1,2 kinase substrate motif;GSK3, Erk1, Erk2 and CDK5 kinase motif;GSK-3, ERK1, ERK2, CDK5 substrate motif;PKA kinase substrate motif;PKC kinase substrate motif;WW domain binding motif	+	CST;HTP										0.801048	0.0989889	0.652647	0.108044	0.00504199	0.00107203	0.999593	0.00225648	114.76	69.326	-0.55825	201	P62995;H7BXF3;H7C2L4	201;60;21	P62995	P62995	Transformer-2 protein homolog beta	TRA2B	GRRIRVDFSITKRPHTPTPGIYMGRPTYGSS	UID1024	SITkRPHtPtPGIyM
-0.0082179	0.0209111	0.0415233	0.0437644	0.153157	-0.0234682	0.0878702	0.273576	0.199751	T	2	___1	Calmodulin-dependent protein kinase II substrate motif;GSK-3, ERK1, ERK2, CDK5 substrate motif;PKA kinase substrate motif;PKC kinase substrate motif;WW domain binding motif	+	CST;HTP										0.62052	0.077603	0.527067	0.11275	0.411529	0.072602	0.999954	8.17675e-05	163.46	98.186	1.7475	202	Q13595	202	Q13595	Q13595	Transformer-2 protein homolog alpha	TRA2A	GRRIRVDYSITKRAHTPTPGIYMGRPTHSGG	UID1027	sItkRAHtPtPGIyM
0.0526941	0.0578315	-0.0597355	-0.049024	0.0632269	0.00278704	0.0564447	0.0557509	-0.03518	T	3	___1	DNA dependent Protein kinase substrate motif;GSK-3, ERK1, ERK2, CDK5 substrate motif;WW domain binding motif	+	CST;HTP							+			2.54279	0.0574552	0.219014	0.0215195	0.631976	-0.0307095	0.963222	0.000224232	143.89	110.3	0.12736	204	Q13595	204	Q13595	Q13595	Transformer-2 protein homolog alpha	TRA2A	RIRVDYSITKRAHTPTPGIYMGRPTHSGGGG	UID1028	tkRAHtPtPGIyMGR
-0.67036	-0.365797	0.256528	NaN	NaN	NaN	-0.332844	-0.390831	-0.00504377	T	2	___1	Growth associated histone HI kinase substrate motif;GSK-3, ERK1, ERK2, CDK5 substrate motif;PKA kinase substrate motif;PKC kinase substrate motif;WW domain binding motif	+	CST;HTP;LTP								+		0.684848	-0.501602	1.67663	-0.378314	0.290293	0.125742	0.995497	8.54658e-05	184.01	140.24	1.0127	509	Q14195;H0YBT4	509;148	Q14195	Q14195	Dihydropyrimidinase-related protein 3	DPYSL3	VPRGMYDGPVFDLTTTPKGGTPAGSARGSPT	UID1030	PVFDLtttPkGGtPA	GSK3B;CDK2	P49841;P24941
-0.904467	-0.241953	0.568324	-0.372262	-0.589941	0.352584	-0.406006	-0.0291611	0.37128	T	2	___1	Growth associated histone HI kinase substrate motif;GSK-3, ERK1, ERK2, CDK5 substrate motif;PKA kinase substrate motif;PKC kinase substrate motif;WW domain binding motif	+	CST;HTP;LTP							+		+	1.31037	-0.633471	0.782098	-0.214459	1.60694	0.430729	0.999954	2.75357e-19	238.12	209.48	0.17068	509	Q16555	509	Q16555	Q16555	Dihydropyrimidinase-related protein 2	DPYSL2	VPRGLYDGPVCEVSVTPKTVTPASSAKTSPA	UID1032	PVCEVsVtPKtVtPA	GSK3B	P49841
-0.273134	-0.357382	-0.120028	NaN	NaN	NaN	-0.231312	-0.177262	0.0370308	T	3	___1	AMP-activated protein kinase substrate motif;Calmodulin-dependent protein kinase I substrate motif;Calmodulin-dependent protein kinase II substrate motif;Calmodulin-dependent protein kinase IV substrate motif;Chk1 kinase substrate motif;Growth associated histone HI kinase substrate motif;GSK-3, ERK1, ERK2, CDK5 substrate motif;PKC kinase substrate motif;WW domain binding motif	+	CST;HTP										1.27852	-0.252223	0.684297	-0.267322	0.16083	-0.0414984	1	0.00185501	109.15	72.467	0.26747	532	Q8NDT2	532	Q8NDT2	Q8NDT2	Putative RNA-binding protein 15B	RBM15B	YTRHRNLDADLVRDRTPPHLLYSDRDRTFLE	UID1040	ADLVRDRtPPHLLYs
-0.628698	-1.12277	-0.563966	-1.12913	-1.18295	0.0828356	-1.12778	-0.745769	0.364012	T	2	___1	Growth associated histone HI kinase substrate motif;GSK-3, ERK1, ERK2, CDK5 substrate motif;MAPKAPK2 kinase substrate motif;WW domain binding motif	+	HTP							+	+		1.51038	-0.979809	1.80382	-0.999226	0.045747	-0.0390395	0.949632	2.91528e-25	260.98	161.27	0.5597	450	Q96DF8	450	Q96DF8	Q96DF8	Protein DGCR14	DGCR14	LQTPTSTPAPGSATRTPLTQDPASITDNLLQ	UID1043	APGsATRtPLTQDPA
-0.357345	0.466027	0.822771	0.464564	0.135798	0.39333	-0.699724	0.999639	1.54671	T	4	___1	G protein-coupled receptor kinase 1 substrate motif;Growth associated histone HI kinase substrate motif;GSK-3, ERK1, ERK2, CDK5 substrate motif;WW domain binding motif	+	CST;HTP										0.477672	-0.30709	1.1623	0.64341	0.952228	0.920937	1	0.00307859	107.34	69.788	-0.1518	142	Q9UHD8;K7ER34;K7EJ51;K7ENL0	142;36;36;127	Q9UHD8	Q9UHD8	Septin-9	2009-09-01	PSRFGLKRAEVLGHKTPEPAPRRTEITIVKP	UID1056	AEVLGHKtPEPAPRR
0.095722	-0.192315	-0.099479	-0.212467	-0.264564	0.0946336	-0.124896	-0.245574	-0.228182	T	3	___1	b-Adrenergic Receptor kinase substrate motif;Casein kinase II substrate motif;G protein-coupled receptor kinase 1 substrate motif;MAPKAPK2 kinase substrate motif	+	CST;HTP								+		0.347687	-0.0979129	2.2933	-0.216786	0.305573	-0.0776758	0.79666	3.99389e-06	186.17	186.17	-0.40579	2565	Q9UPU5;A0A0U1RQI9	2565;97	Q9UPU5	Q9UPU5	Ubiquitin carboxyl-terminal hydrolase 24	USP24	TSTGKTFQRTISAQDTLAYATALLNEKEQSG	UID1060	RtIsAQDtLAyAtAL
-1.43511	-0.765523	0.560519	-1.07628	-0.965418	-0.0982849	-1.30294	-0.758282	0.522859	Y	2	___1	ALK kinase substrate motif;ALK kinase substrate motif;JAK2 kinase substrate motif;JAK2 kinase substrate motif;Src kinase substrate motif;Src kinase substrate motif	+	CST;HTP;LTP	+	molecular association, regulation; intracellular localization; enzymatic activity, inhibited; enzymatic activity, altered;protein stabilization; enzymatic activity, inhibited; protein conformation	cell cycle regulation; carcinogenesis, induced; apoptosis, inhibited;cell cycle regulation	CDC25C(DISRUPTS)		required for recovery from replication stress; Y15S mutation disrupts spermatogenesis, arrest of meiotic progression, infertility; loss of inhibitory phosphorylation causes DNA damage	+	+		1.89997	-1.23449	1.8443	-0.866695	0.578314	0.328365	0.988049	4.38318e-08	187.22	75.109	0.34579	15	E5RIU6;A0A087WZZ9;A0A024QZP7;P06493;G3V317;K7ELV5;E7ESI2;G3V5T9;P24941;Q00526	15;15;15;15;15;15;15;15;15;15	E5RIU6;Q00526	E5RIU6	Cyclin-dependent kinase 1;Cyclin-dependent kinase 2;Cyclin-dependent kinase 3	CDK1;CDC2;CDK2;CDK3	_MDMFQKVEKIGEGTYGVVYKAKNRETGQLV;_MEDYTKIEKIGEGTYGVVYKGRHKTTGQVV	UID1066	EkIGEGtyGVVykGR;EkIGEGtyGVVykAR;EkIGEGtyGVVyKAK	HER2;Src;Myt1;Wee1	P04626;P12931;Q99640;P00523;P30291
-0.241049	-0.0838138	0.0388575	NaN	NaN	NaN	0.0229004	0.111565	0.0762854	Y	2	___1	ALK kinase substrate motif	+	CST;HTP										0.251579	-0.109074	0.0408749	0.0138758	0.6988	0.0575715	0.997661	0.0197236	99.788	28.567	3.8093	35	F8WD51;C9J486;C9JIP2;B4DND0;Q16831	35;35;35;35;35	F8WD51	F8WD51	Uridine phosphorylase 1	UPP1	RLLNPNIAKMKEDILYHFNLTTSRHNFPALF	UID1075	KMKEDILyHFNLTTS
-0.0437352	-2.5417	-2.54954	-1.97109	1.0082	-3.01323	-0.641446	-0.787891	-0.170086	Y	2	___1	TC-PTP phosphatase substrate motif	+	CST;HTP;LTP	+	activity, induced; phosphorylation; enzymatic activity, induced	cell cycle regulation; apoptosis, altered; cell motility, altered; cytoskeletal reorganization; cell adhesion, altered	P38A(INDUCES)						0.073639	0.107673	1.12005	-1.76689	0.789885	-1.91095	0.998354	1.56597e-31	279.9	216.2	-0.34988	105	E7EX54;B4E0K5;Q16539	105;105;182	E7EX54	E7EX54	Mitogen-activated protein kinase 14	MAPK14	LDFGLARHTDDEMTGYVATRWYRAPEIMLNW	UID1076	tDDEMtGyVAtRWYR	MEKK6;MKK4;ASK1;MKK6;MKK3;Ret	O95382;P45985;Q99683;P52564;P46734;P07949
0.227864	-1.94981	-2.24236	NaN	NaN	NaN	-0.245403	-1.12705	-0.84112	Y	3	___1	EGFR kinase substrate motif;TC-PTP phosphatase substrate motif	+	CST;HTP;LTP	+	activity, induced; protein degradation; molecular association, regulation; intracellular localization; protein conformation; phosphorylation; enzymatic activity, induced	cell growth, induced; cell motility, induced; cell differentiation, induced; cell motility, altered; cytoskeletal reorganization; transcription, inhibited; cell growth, altered	G-beta 1(INDUCES); TACE(INDUCES); ERK2(INDUCES); leupaxin(NOT_REPORTED); p90RSK(INDUCES); KSR(INDUCES); NFkB-p100(DISRUPTS)						0.0103641	-0.00876945	0.779	-1.53843	0.566164	-1.54174	0.987809	0.00244499	121.72	72.5	0.97823	187	P28482	187	P28482	P28482	Mitogen-activated protein kinase 1	MAPK1	RVADPDHDHTGFLTEYVATRWYRAPEIMLNS	UID1093	HtGFLtEyVAtRWyR	JAK2;MEK1;Ret	O60674;Q02750;P07949
0.238053	0.398241	0.0553346	0.263275	0.281312	-0.0238941	0.23352	0.280956	-0.219001	Y	3	___1	ALK kinase substrate motif;JNK kinase substrate motif	+	CST;HTP;LTP							+	+		2.43611	0.250962	1.75222	0.314157	0.281281	-0.0625203	0.999113	2.0573e-08	181.6	155.79	0.79139	849	Q13523;H0YDJ3	849;429	Q13523	Q13523	Serine/threonine-protein kinase PRP4 homolog	PRPF4B	DFGSASHVADNDITPYLVSRFYRAPEIIIGK	UID1095	ADNDItPyLVsRFyR
-0.517771	-0.303917	0.183074	-0.303988	-0.186213	-0.0779266	-0.539289	-0.441399	0.144438	Y	3	___1	Abl kinase substrate motif;ALK kinase substrate motif;Crk SH2 domain binding motif;RasGAP C-terminal SH2 domain binding motif;Src kinase substrate motif	+	CST;HTP;LTP	+	activity, induced				increases GAP activity of GRF1/p190 RhoGAP		+		1.16537	-0.414424	1.77654	-0.349768	0.383083	0.083195	0.943879	7.22657e-06	185.66	150.13	-0.066115	1105	Q9NRY4	1105	Q9NRY4	Q9NRY4	Rho GTPase-activating protein 35	ARHGAP35	PMDAVVKPRNEEENIYSVPHDSTQGKIITIR	UID1100	RNEEENIysVPHDst
-0.472609	-0.500422	-0.0967766	-0.492931	-0.457593	-0.0918015	-0.450341	-0.457177	-0.00575336	Y	2	___1	ALK kinase substrate motif	+	CST;HTP;LTP							+	+		3.69253	-0.460181	3.11881	-0.48351	0.796785	-0.0647771	1	0.000134206	157.68	114.24	0.28928	273	Q9Y463;Q13627	273;321	Q9Y463	Q9Y463	Dual specificity tyrosine-phosphorylation-regulated kinase 1B;Dual specificity tyrosine-phosphorylation-regulated kinase 1A	DYRK1B;DYRK1A	VDFGSSCQLGQRIYQYIQSRFYRSPEVLLGT	UID1102	LGQRIyQyIQsRFYR
-0.892848	-0.419025	0.386921	NaN	NaN	NaN	-0.329051	-0.203352	0.142479	S	3	___2	Casein kinase II substrate motif;ERK1,2 kinase substrate motif;Growth associated histone HI kinase substrate motif;GSK-3, ERK1, ERK2, CDK5 substrate motif;WW domain binding motif	+	CST;HTP										0.560332	-0.610949	0.67292	-0.311189	0.560064	0.2647	1	0.00720682	92.65	54.247	0.56168	612	A0A087WWP4;Q96T37	612;656	A0A087WWP4	A0A087WWP4	Putative RNA-binding protein 15	RBM15	KRRLPEESGGRHLDRSPESDRPRKRHCAPSP	UID1121	GGRHLDRsPEsDRPR
-1.38285	-0.214491	1.11443	-0.0761586	-0.680937	0.583009	-0.935476	-0.536691	0.343806	S	2	___2	G protein-coupled receptor kinase 1 substrate motif;GSK3 kinase substrate motif	+	CST;HTP							+			1.40204	-0.999755	0.743228	-0.27578	1.01711	0.680416	0.999978	2.01503e-13	233.3	174.15	1.012	25	A0A087X2F8;A0A087X126;A0A087WYK6;A0A0C4DGT1;Q13085	25;25;62;25;25	A0A087X2F8	A0A087X2F8	Acetyl-CoA carboxylase 1;Biotin carboxylase	ACACA	PLELNQHSRFIIGSVSEDNSEDEISNLVKLD	UID1131	RFIIGsVsEDNsEDE
-1.38285	-0.214491	1.11443	-0.0761586	-0.680937	0.583009	-0.935476	-0.536691	0.343806	S	2	___2	BARD1 BRCT domain binding motif;Casein kinase I substrate motif;Casein kinase II substrate motif;G protein-coupled receptor kinase 1 substrate motif;MAPKAPK2 kinase substrate motif	+	CST;HTP							+			1.40204	-0.999755	0.743228	-0.27578	1.01711	0.680416	1	8.91133e-30	265.09	265.09	1.012	29	A0A087X2F8;A0A087X126;A0A087WYK6;A0A0C4DGT1;Q13085	29;29;66;29;29	A0A087X2F8	A0A087X2F8	Acetyl-CoA carboxylase 1;Biotin carboxylase	ACACA	NQHSRFIIGSVSEDNSEDEISNLVKLDLLEE	UID1132	GsVsEDNsEDEISNL
-0.751465	0.248535	0.944858	-0.232549	-0.984645	0.761947	-0.128598	0.0532504	0.121281	S	2	___2	b-Adrenergic Receptor kinase substrate motif;Casein kinase II substrate motif;G protein-coupled receptor kinase 1 substrate motif	+	HTP										0.86814	-0.621569	0.0535637	0.0230789	0.870398	0.609362	0.983242	2.34851e-15	216.15	216.15	0.69576	265	A0A087X0K9;G5E9E7;G3V1L9;Q07157;H0YKB1	265;281;277;277;277	A0A087X0K9	A0A087X0K9	Tight junction protein ZO-1	TJP1	RDERATLLNVPDLSDSIHSANASERDDISEI	UID1141	NVPDLsDsIHsANAs
-0.738746	0.261591	0.945608	-0.160153	-0.784632	0.654808	-0.128598	-0.0824384	0.0681893	S	2	___2	G protein-coupled receptor kinase 1 substrate motif;GSK3 kinase substrate motif	+	HTP										0.916448	-0.550659	0.0152644	0.00633309	0.785429	0.556202	0.999998	2.34851e-15	216.15	216.15	0.69576	268	A0A087X0K9;G5E9E7;G3V1L9;Q07157;H0YKB1	268;284;280;280;280	A0A087X0K9	A0A087X0K9	Tight junction protein ZO-1	TJP1	RATLLNVPDLSDSIHSANASERDDISEIQSL	UID1142	DLsDsIHsANAsERD
-0.512164	0.357045	0.817951	NaN	NaN	NaN	-0.201626	-0.29274	-0.0628515	S	3	___2	Casein kinase II substrate motif;G protein-coupled receptor kinase 1 substrate motif;MAPKAPK2 kinase substrate motif;PKA kinase substrate motif;PKC kinase substrate motif;Pyruvate dehydrogenase kinase substrate motif	+	HTP										0.582959	-0.356895	0.0281666	0.0321524	0.260568	0.37755	0.995757	6.74926e-05	136.35	111.42	-0.7309	272	A0A087X0K9;G5E9E7;G3V1L9;Q07157;H0YKB1	272;288;284;284;284	A0A087X0K9	A0A087X0K9	Tight junction protein ZO-1	TJP1	LNVPDLSDSIHSANASERDDISEIQSLASDH	UID1143	sIHsANAsERDDIsE
0.0368901	0.130272	-0.0692097	NaN	NaN	NaN	-0.47692	0.259423	0.646347	S	2	___2	G protein-coupled receptor kinase 1 substrate motif;GSK3 kinase substrate motif;PKA kinase substrate motif	+	HTP										0.260313	-0.220015	0.690937	0.194848	0.245721	0.288569	0.995312	0.00333121	111.7	72.07	1.803	92	C9JZJ7;A0A087X0X0;C9J453;A0A087X255;O15344	92;92;92;92;92	C9JZJ7	C9JZJ7	E3 ubiquitin-protein ligase Midline-1	MID1	VTLQNIIDRFQKASVSGPNSPSETRRERAFD	UID1146	RFQKAsVsGPNsPsE
0.0368901	0.130272	-0.0692097	NaN	NaN	NaN	-0.47692	0.259423	0.646347	S	2	___2	Casein kinase II substrate motif;ERK1,2 kinase substrate motif;G protein-coupled receptor kinase 1 substrate motif;GSK-3, ERK1, ERK2, CDK5 substrate motif;MAPKAPK2 kinase substrate motif;WW domain binding motif	+	HTP;LTP										0.260313	-0.220015	0.690937	0.194848	0.245721	0.288569	0.954489	0.00333121	111.7	72.07	1.803	96	C9JZJ7;A0A087X0X0;C9J453;A0A087X255;O15344	96;96;96;96;96	C9JZJ7	C9JZJ7	E3 ubiquitin-protein ligase Midline-1	MID1	NIIDRFQKASVSGPNSPSETRRERAFDANTM	UID1147	AsVsGPNsPsETRRE
0.299362	0.128425	-0.243455	0.427928	-0.0799659	0.521163	0.282262	0.0258793	-0.330338	S	3	___2	14-3-3 domain binding motif;Akt kinase substrate motif;ATM kinase substrate motif;Calmodulin-dependent protein kinase II substrate motif;Casein kinase II substrate motif;DNA dependent Protein kinase substrate motif;MAPKAPK1 kinase substrate motif;PKA kinase substrate motif;PKC kinase substrate motif	+	CST;HTP										0.510048	0.167219	0.604017	0.194078	0.0203645	-0.0175434	0.9687	1.49381e-09	203.93	145.76	0.25435	721	A0A087X2D8;O60271	721;730	A0A087X2D8	A0A087X2D8	C-Jun-amino-terminal kinase-interacting protein 4	SPAG9	DVAGLDTEGSKQRSASQSSLDKLDQELKEQQ	UID1151	GSKQRsAsQssLDKL
0.280125	0.0897694	-0.243455	0.427928	-0.0799659	0.521163	0.265077	0.0258793	-0.273448	S	2	___2	MDC1 BRCT domain binding motif;Plk1 PBD domain binding motif	+	CST;HTP										0.49753	0.155079	0.547453	0.181192	0.00168038	0.00142004	0.999973	1.50704e-28	264	182.81	-0.13976	724	A0A087X2D8;O60271	724;733	A0A087X2D8	A0A087X2D8	C-Jun-amino-terminal kinase-interacting protein 4	SPAG9	GLDTEGSKQRSASQSSLDKLDQELKEQQKEL	UID1152	QRsAsQssLDKLDQE
-0.421554	-0.864019	-0.559345	-0.81426	-0.541702	-0.189414	-0.407402	-0.819827	-0.11774	S	2	___2	14-3-3 domain binding motif;Calmodulin-dependent protein kinase II substrate motif;MAPKAPK1 kinase substrate motif;Pim1 kinase substrate sequence;PKA kinase substrate motif;PKC epsilon kinase substrate motif;PKC kinase substrate motif	+	CST;HTP							+	+		2.06633	-0.456886	3.44717	-0.832702	0.771564	-0.288833	0.982492	1.05948e-50	297.77	219.99	0.96917	1395	A0A0A0MQR4;I3L2J0;Q96RK0;I3L373;I3L135;I3L1Q4	1395;2303;1397;79;126;111	A0A0A0MQR4	A0A0A0MQR4	Protein capicua homolog	CIC	SPRAILGSYRKKRKNSTDLDSAPEDPTSPKR	UID1158	YRKKRKNstDLDsAP
-0.421554	-0.864019	-0.559345	-0.81426	-0.541702	-0.189414	-0.44285	-0.854831	-0.171596	S	2	___2	Casein kinase I substrate motif;Cdc2 kinase substrate motif;CDK kinase substrate motif;CDK1,2,4,6 kinase substrate motif;ERK1,2 kinase substrate motif;Growth associated histone HI kinase substrate motif;GSK-3, ERK1, ERK2, CDK5 substrate motif;PKA kinase substrate motif;PKC kinase substrate motif;WW domain binding motif	+	CST;HTP;LTP	+	molecular association, regulation; intracellular localization		KPNA3(DISRUPTS)			+	+		2.2091	-0.468702	3.48465	-0.84437	0.866626	-0.306785	0.998332	1.05948e-50	297.77	219.99	1.8463	1407	A0A0A0MQR4;I3L2J0;Q96RK0;I3L373;I3L135;I3L1Q4	1407;2315;1409;91;138;123	A0A0A0MQR4	A0A0A0MQR4	Protein capicua homolog	CIC	RKNSTDLDSAPEDPTSPKRKMRRRSSCSSEP	UID1159	sAPEDPtsPKRKMRR	ERK1;ERK2	P27361;P28482
-0.61416	0.31603	0.919607	0.61306	-0.39102	1.32876	-0.472589	0.445197	0.993856	S	2	___2	Casein kinase II substrate motif;G protein-coupled receptor kinase 1 substrate motif	+	CST;HTP							+	+	+	1.76788	-0.49259	1.47529	0.458096	1.87647	1.08074	0.99298	0.0026245	126.34	98.482	1.7414	80	H0YC33;E5RH50;A0A0B4J210;Q6PKG0	80;561;766;766	H0YC33	H0YC33	La-related protein 1	LARP1	ANKLFGAPEPSTIARSLPTTVPESPNYRNTR	UID1178	EPSTIARsLPttVPE	mTOR	P42345
-0.489666	0.439144	0.946806	0.61306	-0.39102	1.32876	-0.251298	0.667483	0.919302	S	2	___2	b-Adrenergic Receptor kinase substrate motif;Casein kinase II substrate motif;ERK1,2 kinase substrate motif;GSK-3, ERK1, ERK2, CDK5 substrate motif;WW domain binding motif	+	CST;HTP;LTP							+	+	+	1.49508	-0.377328	1.85002	0.573229	1.82248	1.06496	0.997916	0.00763647	104.9	71.607	0.67299	88	H0YC33;E5RH50;A0A0B4J210;Q6PKG0	88;569;774;774	H0YC33	H0YC33	La-related protein 1	LARP1	EPSTIARSLPTTVPESPNYRNTRTPRTPRTP	UID1179	LPttVPEsPNyRNtR	CDK2;mTOR	P24941;P42345
NaN	NaN	NaN	-0.558644	-0.130018	-0.250719	-0.212985	-0.62211	-0.359934	S	3	___2	Casein kinase II substrate motif;ERK1,2 kinase substrate motif;GSK-3, ERK1, ERK2, CDK5 substrate motif;MAPKAPK2 kinase substrate motif;WW domain binding motif	+	CST;HTP								+		0.820773	-0.171502	1.46616	-0.590377	0.948199	-0.305327	0.783129	4.93696e-08	99.885	80.919	0.27178	1528	F5GWX5;A0A0C4DGG9;Q14839	1528;1560;1535	F5GWX5	F5GWX5	Chromodomain-helicase-DNA-binding protein 4	CHD4	ELAEVEENKKMSQPGSPSPKTPTPSTPGDTQ	UID1183	KKMsQPGsPsPKtPt
-0.513564	-0.322848	0.412511	NaN	NaN	NaN	-0.493398	-0.385865	0.132116	S	3	___2	Cdc2 kinase substrate motif;CDK kinase substrate motif;CDK1,2,4,6 kinase substrate motif;ERK1,2 kinase substrate motif;G protein-coupled receptor kinase 1 substrate motif;GSK3 kinase substrate motif;GSK-3, ERK1, ERK2, CDK5 substrate motif;WW domain binding motif	+	HTP							+			1.89458	-0.503481	1.24827	-0.354357	0.519018	0.272313	0.999949	1.1545e-05	136.81	136.81	1.2216	64	F8W665;A0A0C4DGH6;A0JNW5	64;64;414	F8W665	F8W665	UHRF1-binding protein 1-like	UHRF1BP1L	NVEMLKQAVKDHNVGSPPKSPTHASPQHTQT	UID1185	VKDHNVGsPPKsPtH
-0.513564	-0.322848	0.412511	NaN	NaN	NaN	-0.493398	-0.385865	0.132116	S	3	___2	Casein kinase II substrate motif;ERK1,2 kinase substrate motif;G protein-coupled receptor kinase 1 substrate motif;Growth associated histone HI kinase substrate motif;GSK-3, ERK1, ERK2, CDK5 substrate motif;MAPKAPK2 kinase substrate motif;WW domain binding motif	+	CST;HTP							+			1.89458	-0.503481	1.24827	-0.354357	0.519018	0.272313	0.998219	1.1545e-05	136.81	136.81	1.2216	68	F8W665;A0A0C4DGH6;A0JNW5	68;68;418	F8W665	F8W665	UHRF1-binding protein 1-like	UHRF1BP1L	LKQAVKDHNVGSPPKSPTHASPQHTQTEKDY	UID1186	NVGsPPKsPtHAsPQ
-0.656808	-0.835214	-0.173254	-0.841068	-0.712386	-0.0626743	-0.314087	-0.604257	-0.433916	S	2	___2	Casein kinase II substrate motif	+	CST;HTP							+	+		1.33817	-0.561094	1.98466	-0.76018	0.74564	-0.223281	0.999994	6.41516e-06	174.4	122.85	-0.25447	79	H3BS99;A0A0C4DGM5;Q9H2Y7	79;210;1025	H3BS99	H3BS99	Zinc finger protein 106	ZNF106	DGQSIRKKRRATGDGSSPELPSLERKNKRRK	UID1188	RRAtGDGssPELPsL
-0.656808	-0.835214	-0.173254	-0.841068	-0.712386	-0.0626743	-0.314087	-0.604257	-0.433916	S	2	___2	Casein kinase I substrate motif;Casein kinase II substrate motif;ERK1,2 kinase substrate motif;G protein-coupled receptor kinase 1 substrate motif;GSK-3, ERK1, ERK2, CDK5 substrate motif;MDC1 BRCT domain binding motif;Plk1 PBD domain binding motif;WW domain binding motif	+	CST;HTP							+	+		1.33817	-0.561094	1.98466	-0.76018	0.74564	-0.223281	1	6.41516e-06	174.4	122.85	-0.25447	80	H3BS99;A0A0C4DGM5;Q9H2Y7	80;211;1026	H3BS99	H3BS99	Zinc finger protein 106	ZNF106	GQSIRKKRRATGDGSSPELPSLERKNKRRKI	UID1189	RAtGDGssPELPsLE
-1.1093	-1.18118	-0.0832177	NaN	NaN	NaN	-1.2606	-1.74342	-0.512617	S	2	___2	Casein kinase II substrate motif;ERK1,2 kinase substrate motif;G protein-coupled receptor kinase 1 substrate motif;GSK-3, ERK1, ERK2, CDK5 substrate motif;MAPKAPK2 kinase substrate motif;PKA kinase substrate motif;PKC kinase substrate motif;WW domain binding motif	+	HTP							+			1.39159	-1.18495	0.917531	-1.4623	0.400613	-0.297917	0.928467	0.000119444	165.24	48.495	0.57376	1910	A0A0C4DGZ0;P24928	1910;1910	A0A0C4DGZ0	A0A0C4DGZ0	DNA-directed RNA polymerase;DNA-directed RNA polymerase II subunit RPB1	POLR2A	YSPTSPVYTPTSPKYSPTSPTYSPTSPKYSP	UID1194	sPtsPKysPtsPtys;tPtsPKysPtsPtys
-1.30372	-1.16278	0.271306	-1.26358	-1.37094	0.0735451	-1.26538	-0.747294	-0.124094	S	2	___2	Casein kinase II substrate motif;ERK1,2 kinase substrate motif;G protein-coupled receptor kinase 1 substrate motif;GSK3 kinase substrate motif;GSK-3, ERK1, ERK2, CDK5 substrate motif;WW domain binding motif	+	CST;HTP							+	+		3.25862	-1.31335	1.66582	-1.05788	0.232692	0.0735857	0.999915	1.09074e-09	207.31	86.841	1.1903	1913	A0A0C4DGZ0;P24928	1913;1913	A0A0C4DGZ0	A0A0C4DGZ0	DNA-directed RNA polymerase;DNA-directed RNA polymerase II subunit RPB1	POLR2A	TSPVYTPTSPKYSPTSPTYSPTSPKYSPTSP	UID1195	sPKysPtsPtysPtt;tPKysPtsPtysPts;sPKysPtsPtysPts
-1.53299	-1.66924	-0.321568	-1.63048	-1.30006	-0.415759	-1.26538	-1.38436	-0.148353	S	2	___2	Casein kinase II substrate motif;ERK1,2 kinase substrate motif;G protein-coupled receptor kinase 1 substrate motif;GSK-3, ERK1, ERK2, CDK5 substrate motif;MAPKAPK2 kinase substrate motif;WW domain binding motif	+	CST;HTP;LTP							+	+		2.42465	-1.36614	2.48835	-1.56136	1.19581	-0.295226	0.947185	1.57044e-09	195.5	86.841	0.21359	1917	A0A0C4DGZ0;P24928	1917;1917	A0A0C4DGZ0	A0A0C4DGZ0	DNA-directed RNA polymerase;DNA-directed RNA polymerase II subunit RPB1	POLR2A	YTPTSPKYSPTSPTYSPTSPKYSPTSPTYSP	UID1196	sPtsPtysPtsPKys	CDK2	P24941
-1.40198	-1.17199	0.196607	-0.896684	-1.44179	0.562794	-0.977298	-0.61072	0.362554	S	2	___2	Casein kinase II substrate motif;ERK1,2 kinase substrate motif;G protein-coupled receptor kinase 1 substrate motif;Growth associated histone HI kinase substrate motif;GSK3 kinase substrate motif;GSK-3, ERK1, ERK2, CDK5 substrate motif;PKA kinase substrate motif;PKC kinase substrate motif;WW domain binding motif	+	CST;HTP							+	+		1.87462	-1.27369	1.50344	-0.89313	1.14493	0.373985	0.966253	1.89735e-06	185.86	106.96	1.1903	1920	A0A0C4DGZ0;P24928	1920;1920	A0A0C4DGZ0	A0A0C4DGZ0	DNA-directed RNA polymerase;DNA-directed RNA polymerase II subunit RPB1	POLR2A	TSPKYSPTSPTYSPTSPKYSPTSPTYSPTSP	UID1197	sPtysPtsPKysPts	CDK1	P06493
-0.0132615	0.102053	0.19497	-0.0908644	0.604166	-0.548042	-0.22238	0.318114	0.300417	S	3	___2	DNA dependent Protein kinase substrate motif;ERK1,2 kinase substrate motif;G protein-coupled receptor kinase 1 substrate motif;Growth associated histone HI kinase substrate motif;GSK-3, ERK1, ERK2, CDK5 substrate motif;PKA kinase substrate motif;PKC kinase substrate motif;WW domain binding motif	+	CST;HTP										0.174198	0.122841	0.345959	0.109768	0.02065	-0.0175519	0.99995	0.000334091	161.1	137.27	0.12658	546	A0A0C4DH22;Q9H4G0;H7C2K6;X6RC15	546;546;112;44	A0A0C4DH22	A0A0C4DH22	Band 4.1-like protein 1	EPB41L1	DWERERRLPSSPASPSPKGTPEKANERAGLR	UID1202	PssPAsPsPKGtPEK
NaN	NaN	NaN	-0.0346775	0.208767	-0.0743683	-0.10869	-0.0454315	0.0432046	S	2	___2	ERK1,2 kinase substrate motif;Growth associated histone HI kinase substrate motif;GSK-3, ERK1, ERK2, CDK5 substrate motif;MAPKAPK2 kinase substrate motif;PKA kinase substrate motif;PKC kinase substrate motif;WW domain binding motif	+	CST;HTP										0.0938882	0.0500386	1.07082	-0.0400545	0.0782869	-0.0155819	0.985965	0.00310101	173.19	94.229	0.65212	369	A0A0D9SEU5;R4GMX8;Q6VN20	369;369;369	A0A0D9SEU5	A0A0D9SEU5	Ran-binding protein 10	RANBP10	RSPKSQDSYPGSPSLSPRHGPSSSHMHNTGA	UID1207	yPGsPsLsPRHGPSS
NaN	NaN	NaN	-0.375216	-0.719709	0.371012	-0.539897	-0.580893	-0.0631228	S	2	___2	Casein kinase II substrate motif;G protein-coupled receptor kinase 1 substrate motif	+	CST;HTP										1.04446	-0.629803	0.87001	-0.478054	0.216607	0.153945	1	4.61502e-13	231.75	154.7	1.1583	129	A0A0U1RRM1;Q8WXI9;A0A0U1RRK3;A0A0U1RR34	129;129;129;129	A0A0U1RRM1	A0A0U1RRM1	Transcriptional repressor p66-beta	GATAD2B	PERGRLTPSPDIIVLSDNEASSPRSSSRMEE	UID1217	sPDIIVLsDNEAssP
0.024036	0.015783	-0.308895	-0.0558013	0.216362	-0.179384	0.241474	-0.012621	-0.177066	S	2	___2	Calmodulin-dependent protein kinase II substrate motif;Chk1 kinase substrate motif;PAK2 kinase substrate motif;PKA kinase substrate motif;PKC kinase substrate motif	+	CST;HTP;LTP	+	molecular association, regulation; activity, inhibited	cell cycle regulation; apoptosis, altered; cytoskeletal reorganization	TUBA4A(DISRUPTS); TUBA1A(DISRUPTS); TUBB(DISRUPTS)					+	0.840806	0.160624	0.311657	-0.0175464	1.43792	-0.221781	1	1.90778e-05	171.85	132.81	-0.34868	16	A2A2D0;P16949	16;16	A2A2D0	A2A2D0	Stathmin	STMN1	MASSDIQVKELEKRASGQAFELILSPRSKES	UID1221	kELEKRAsGQAFELI	CAMK2A;CAMK4;PKACA;CAMK2B;PAK1	Q9UQM7;Q16566;P17612;P00517;Q13554;Q13153
0.024036	0.015783	-0.308895	-0.0558013	0.216362	-0.179384	0.241474	-0.012621	-0.177066	S	2	___2	Casein kinase II substrate motif;ERK1,2 kinase substrate motif;Growth associated histone HI kinase substrate motif;GSK-3, ERK1, ERK2, CDK5 substrate motif;PKA kinase substrate motif;PKC kinase substrate motif;WW domain binding motif	+	CST;HTP;LTP	+	molecular association, regulation; activity, inhibited; phosphorylation	cell cycle regulation; cytoskeletal reorganization	TUBA1A(DISRUPTS); TUBB(DISRUPTS)					+	0.840806	0.160624	0.311657	-0.0175464	1.43792	-0.221781	1	9.69239e-15	220.72	220.72	-0.34868	25	A2A2D0;P16949	25;25	A2A2D0	A2A2D0	Stathmin	STMN1	ELEKRASGQAFELILSPRSKESVPEFPLSPP	UID1222	QAFELILsPRskEsV	ERK1;CDK1;CDK2;P38D;PKCB	P27361;P06493;P24941;O15264;P05771
-0.474893	0.284277	0.887915	0.826843	-0.029588	0.8863	NaN	NaN	NaN	S	2	___2	14-3-3 domain binding motif;Akt kinase substrate motif;Calmodulin-dependent protein kinase II substrate motif;DMPK1,2 kinase substrate motif;G protein-coupled receptor kinase 1 substrate motif;GSK3 kinase substrate motif;MAPKAPK1 kinase substrate motif;MDC1 BRCT domain binding motif;p70 Ribosomal S6 kinase substrate motif;Phosphorylase kinase substrate motif;PKA kinase substrate motif;PKC kinase …	+	CST;HTP;LTP	+	molecular association, regulation	cell growth, induced		RNA(INDUCES)	7-methylguanosine cap; TRAF4 induced			+	0.336877	-0.252241	0.538827	0.55556	3.23678	0.887107	0.99992	5.96208e-14	221.81	172.47	0.25237	205	A2A3R5;P62753	205;236	A2A3R5;P62753	A2A3R5	40S ribosomal protein S6	RPS6	KEKRQEQIAKRRRLSSLRASTSKSESSQK__	UID1225	AKRRRLssLRAstsK	PKCD;p90RSK;p70S6K;RSK2	Q05655;Q15418;P23443;P51812
-0.474893	0.284277	0.887915	0.826843	-0.029588	0.8863	0.424922	1.22182	0.916018	S	2	___2	Casein kinase II substrate motif;G protein-coupled receptor kinase 1 substrate motif;GSK3 kinase substrate motif;MAPKAPK2 kinase substrate motif;PKA kinase substrate motif;PKC kinase substrate motif	+	CST;HTP;LTP									+	0.0324538	-0.0265198	0.985022	0.777645	3.93652	0.896744	0.960366	5.96208e-14	221.81	172.47	-0.026415	209	A2A3R5;P62753	209;240	A2A3R5;P62753	A2A3R5	40S ribosomal protein S6	RPS6	QEQIAKRRRLSSLRASTSKSESSQK______	UID1226	RLssLRAstsKsEss	p70S6K	P67999;P23443
-0.533702	-0.0199893	0.379288	-0.207644	-0.0909105	-0.495798	0.326652	-0.206146	-0.573037	S	2	___2	Casein kinase II substrate motif;ERK1,2 kinase substrate motif;G protein-coupled receptor kinase 1 substrate motif;GSK3 kinase substrate motif;GSK-3, ERK1, ERK2, CDK5 substrate motif;WW domain binding motif	+	CST;HTP										0.137908	-0.09932	0.83548	-0.144593	0.275572	-0.229849	1	4.28786e-14	216.53	181.23	1.0314	65	E5RGQ4;E9PGW9;E7EV93;A6NNN6;E7ETA6;Q15154	65;65;65;65;65;65	E5RGQ4	E5RGQ4	Pericentriolar material 1 protein	PCM1	KKFGVESDKRVTNDISPESSPGVGRRRTKTP	UID1234	kRVtNDIsPEssPGV
0.293488	0.175812	-0.169826	NaN	NaN	NaN	0.183201	0.118626	-0.12411	S	2	___2	Calmodulin-dependent protein kinase II substrate motif;Casein kinase II substrate motif;Chk1 kinase substrate motif;ERK1,2 kinase substrate motif;GSK-3, ERK1, ERK2, CDK5 substrate motif;PKA kinase substrate motif;PKC kinase substrate motif;WW domain binding motif	+	CST;HTP										0.839404	0.238344	0.913193	0.147219	1.00777	-0.146968	1	0.000425621	140.01	65.841	0.39171	747	A9Z1X7;E9PCT1;Q8IYB3	747;737;738	A9Z1X7	A9Z1X7	Serine/arginine repetitive matrix protein 1	SRRM1	RVSRTPEPKKIKKAASPSPQSVRRVSSSRSV	UID1242	KKIKKAAsPsPQsVR
0.293488	0.175812	-0.169826	NaN	NaN	NaN	0.183201	0.118626	-0.12411	S	2	___2	Casein kinase II substrate motif;DNA dependent Protein kinase substrate motif;ERK1,2 kinase substrate motif;GSK-3, ERK1, ERK2, CDK5 substrate motif;WW domain binding motif	+	CST;HTP										0.839404	0.238344	0.913193	0.147219	1.00777	-0.146968	0.999991	0.000425621	140.01	65.841	0.39171	749	A9Z1X7;E9PCT1;Q8IYB3	749;739;740	A9Z1X7	A9Z1X7	Serine/arginine repetitive matrix protein 1	SRRM1	SRTPEPKKIKKAASPSPQSVRRVSSSRSVSG	UID1243	IKKAAsPsPQsVRRV
-0.480478	-0.191673	0.234501	-0.638209	-0.091433	-0.5144	-0.631377	-0.243352	0.437228	S	3	___2	DNA dependent Protein kinase substrate motif;ERK1,2 kinase substrate motif;G protein-coupled receptor kinase 1 substrate motif;GSK3 kinase substrate motif;GSK-3, ERK1, ERK2, CDK5 substrate motif;WW domain binding motif	+	CST;HTP;LTP										0.885578	-0.401096	0.897706	-0.357745	0.0590342	0.0524429	1	4.35666e-09	178.22	142.47	1.0452	778	A9Z1X7;E9PCT1;Q8IYB3	778;768;769	A9Z1X7	A9Z1X7	Serine/arginine repetitive matrix protein 1	SRRM1	SGSPEPAAKKPPAPPSPVQSQSPSTNWSPAV	UID1244	KKPPAPPsPVQsQsP	CDK2	P24941
-0.409527	-0.209128	0.205017	-0.628898	-0.0826675	-0.505586	-0.631377	-0.243352	0.437228	S	3	___2	Casein kinase II substrate motif;ERK1,2 kinase substrate motif;GSK-3, ERK1, ERK2, CDK5 substrate motif;WW domain binding motif	+	CST;HTP										0.84414	-0.374524	0.936658	-0.36046	0.0520031	0.0455529	0.984139	3.97303e-06	126.97	89.415	0.88915	784	A9Z1X7;E9PCT1;Q8IYB3	784;774;775	A9Z1X7	A9Z1X7	Serine/arginine repetitive matrix protein 1	SRRM1	AAKKPPAPPSPVQSQSPSTNWSPAVPVKKAK	UID1245	PsPVQsQsPSTNWsP;PsPVQsQsPstNWsP
-0.489058	-0.145829	0.345396	-0.61595	-0.091433	-0.48388	NaN	NaN	NaN	S	3	___2	DNA dependent Protein kinase substrate motif;G protein-coupled receptor kinase 1 substrate motif;GSK3 kinase substrate motif;MAPKAPK2 kinase substrate motif	+	CST;HTP										0.417553	-0.290246	0.453454	-0.38089	0.0483417	-0.069242	0.897682	4.35666e-09	178.22	142.47	1.2398	786	A9Z1X7;E9PCT1;Q8IYB3	786;776;777	A9Z1X7	A9Z1X7	Serine/arginine repetitive matrix protein 1	SRRM1	KKPPAPPSPVQSQSPSTNWSPAVPVKKAKSP	UID1246	PVQsQsPstNWsPAV
-0.229247	-0.316097	-0.0437797	-0.338068	-0.330356	-0.0827026	-0.264356	-0.334625	0.0223323	S	2	___2	Casein kinase II substrate motif;G protein-coupled receptor kinase 1 substrate motif;PKA kinase substrate motif	+	CST;HTP							+	+		1.94137	-0.274653	3.36834	-0.329597	0.426016	-0.0347167	1	2.57693e-16	214.89	181.35	-0.33162	458	A9Z1X7;E9PCT1;Q8IYB3;M0R088	458;462;463;422	A9Z1X7	A9Z1X7	Serine/arginine repetitive matrix protein 1	SRRM1	RESPSPAPKPRKVELSESEEDKGGKMAAADS	UID1248	KPRKVELsEsEEDKG
-0.229247	-0.316097	-0.0437797	-0.338068	-0.330356	-0.0827026	-0.264356	-0.334625	0.0223323	S	2	___2	b-Adrenergic Receptor kinase substrate motif;Casein kinase II substrate motif;G protein-coupled receptor kinase 1 substrate motif;Pyruvate dehydrogenase kinase substrate motif	+	CST;HTP							+	+		1.94137	-0.274653	3.36834	-0.329597	0.426016	-0.0347167	1	2.57693e-16	214.89	181.35	-0.33162	460	A9Z1X7;E9PCT1;Q8IYB3;M0R088	460;464;465;424	A9Z1X7	A9Z1X7	Serine/arginine repetitive matrix protein 1	SRRM1	SPSPAPKPRKVELSESEEDKGGKMAAADSVQ	UID1249	RKVELsEsEEDKGGK
0.210015	-0.0819955	-0.308448	0.0629506	0.0150693	0.0700423	0.147828	-0.0293966	-0.164383	S	2	___2	14-3-3 domain binding motif;Calmodulin-dependent protein kinase II substrate motif;Casein kinase II substrate motif;ERK1,2 kinase substrate motif;G protein-coupled receptor kinase 1 substrate motif;GSK3 kinase substrate motif;GSK-3, ERK1, ERK2, CDK5 substrate motif;MAPKAPK1 kinase substrate motif;PAK2 kinase substrate motif;PKA kinase substrate motif;PKC epsilon kinase substrate motif;PKC kinase …	+	CST;HTP										0.787483	0.124304	0.130905	-0.0161471	0.458892	-0.134263	1	0.00211912	117.27	72.405	-0.41153	384	A9Z1X7;E9PCT1;Q8IYB3;M0R088	384;388;389;350	A9Z1X7	A9Z1X7	Serine/arginine repetitive matrix protein 1	SRRM1	PPKRTSSPPRKTRRLSPSASPPRRRHRPSPP	UID1250	PRKtRRLsPsAsPPR
0.188528	-0.0242524	-0.212534	-0.106001	-0.244805	0.121816	0.199248	0.0313951	-0.115472	S	2	___2	Casein kinase II substrate motif;DNA dependent Protein kinase substrate motif;G protein-coupled receptor kinase 1 substrate motif	+	CST;HTP										0.110426	0.0476571	0.304769	-0.0329528	0.251477	-0.0687301	1	0.002348	96.707	52.281	-0.41153	386	A9Z1X7;E9PCT1;Q8IYB3;M0R088	386;390;391;352	A9Z1X7	A9Z1X7	Serine/arginine repetitive matrix protein 1	SRRM1	KRTSSPPRKTRRLSPSASPPRRRHRPSPPAT	UID1251	KtRRLsPsAsPPRRR
0.188528	-0.0414765	-0.248793	-0.0798287	-0.133575	0.087994	0.125254	-0.0515188	-0.18146	S	2	___2	Cdc2 kinase substrate motif;CDK kinase substrate motif;CDK1,2,4,6 kinase substrate motif;ERK1,2 kinase substrate motif;GSK-3, ERK1, ERK2, CDK5 substrate motif;MAPKAPK2 kinase substrate motif;WW domain binding motif	+	CST;HTP								+		0.218872	0.0600691	1.42589	-0.057608	0.416805	-0.114087	1	0.00211912	117.27	72.405	-0.41153	388	A9Z1X7;E9PCT1;Q8IYB3;M0R088	388;392;393;354	A9Z1X7	A9Z1X7	Serine/arginine repetitive matrix protein 1	SRRM1	TSSPPRKTRRLSPSASPPRRRHRPSPPATPP	UID1252	RRLsPsAsPPRRRHR
-0.110542	-0.0831107	-0.042234	NaN	NaN	NaN	0.10742	0.0309717	-0.0597054	S	2	___2	14-3-3 domain binding motif;Calmodulin-dependent protein kinase II substrate motif;Calmodulin-dependent protein kinase IV substrate motif;Casein kinase II substrate motif;Chk1 kinase substrate motif;ERK1,2 kinase substrate motif;G protein-coupled receptor kinase 1 substrate motif;GSK-3, ERK1, ERK2, CDK5 substrate motif;PAK2 kinase substrate motif;PKA kinase substrate motif;PKC epsilon kinase subs…	+	CST;HTP										0.00397808	-0.001561	0.138411	-0.0260695	0.966333	-0.0509697	0.99996	0.00375168	111.88	69.216	0.66886	614	A9Z1X7;E9PCT1;Q8IYB3;M0R088	614;604;605;578	A9Z1X7	A9Z1X7	Serine/arginine repetitive matrix protein 1	SRRM1	SPSPRRYSPPIQRRYSPSPPPKRRTASPPPP	UID1254	PPIQRRysPsPPPKR
-0.110542	-0.0831107	-0.042234	NaN	NaN	NaN	0.10742	0.0309717	-0.0597054	S	2	___2	DNA dependent Protein kinase substrate motif;ERK1,2 kinase substrate motif;GSK-3, ERK1, ERK2, CDK5 substrate motif;WW domain binding motif	+	CST;HTP										0.00397808	-0.001561	0.138411	-0.0260695	0.966333	-0.0509697	1	0.00375168	111.88	69.216	0.66886	616	A9Z1X7;E9PCT1;Q8IYB3;M0R088	616;606;607;580	A9Z1X7	A9Z1X7	Serine/arginine repetitive matrix protein 1	SRRM1	SPRRYSPPIQRRYSPSPPPKRRTASPPPPPK	UID1255	IQRRysPsPPPKRRt
-0.185819	-0.2041	0.067914	0.291957	0.122209	0.276066	NaN	NaN	NaN	S	2	___2	Casein kinase II substrate motif	+	CST;HTP;LTP	+	activity, induced; molecular association, regulation		SMN(INDUCES)		possible SMN oligomerization				0.0603032	-0.031805	0.051389	0.0439285	0.460376	0.17199	0.999812	2.13072e-78	348.4	281.46	-0.074269	28	B4DP61;E7EQZ4;Q16637	28;28;28	B4DP61	B4DP61	Survival motor neuron protein	SMN2;SMN1	PEQEDSVLFRRGTGQSDDSDIWDDTALIKAY	UID1262	FRRGtGQsDDsDIWD
-0.185819	-0.2041	0.067914	0.291957	0.122209	0.276066	NaN	NaN	NaN	S	2	___2	b-Adrenergic Receptor kinase substrate motif	+	CST;HTP;LTP	+	activity, induced; molecular association, regulation		SMN(INDUCES)		possible SMN oligomerization				0.0603032	-0.031805	0.051389	0.0439285	0.460376	0.17199	1	1.07666e-51	309.77	238.45	-0.074269	31	B4DP61;E7EQZ4;Q16637	31;31;31	B4DP61	B4DP61	Survival motor neuron protein	SMN2;SMN1	EDSVLFRRGTGQSDDSDIWDDTALIKAYDKA	UID1263	GtGQsDDsDIWDDtA
-5.35567	NaN	NaN	-4.92634	-8.36704	3.47414	NaN	NaN	NaN	S	2	___2	14-3-3 domain binding motif;ATM kinase substrate motif;Calmodulin-dependent protein kinase II substrate motif;Casein kinase II substrate motif;DNA dependent Protein kinase substrate motif;G protein-coupled receptor kinase 1 substrate motif;PKA kinase substrate motif;PKC kinase substrate motif	+	CST;HTP										0.861627	-6.86136	0	-4.92634	0	3.47414	0.762654	0.00333904	120.9	51.245	2.0907	61	B7WPG3;C9IYN3;D6W592;Q8WVV9	61;56;61;61	B7WPG3	B7WPG3	Heterogeneous nuclear ribonucleoprotein L-like	HNRNPLL;HNRPLL	TPRGGGDGGGGGRSFSQPEAGGSHHKVSVSP	UID1270	GGGGRsFsQPEAGGs
-5.35567	NaN	NaN	-4.92634	-8.36704	3.47414	NaN	NaN	NaN	S	2	___2		+	CST;HTP										0.861627	-6.86136	0	-4.92634	0	3.47414	1	0.00333904	120.9	51.245	2.0907	68	B7WPG3;C9IYN3;D6W592;Q8WVV9	68;63;68;68	B7WPG3	B7WPG3	Heterogeneous nuclear ribonucleoprotein L-like	HNRNPLL;HNRPLL	GGGGGRSFSQPEAGGSHHKVSVSPVVHVRGL	UID1271	sQPEAGGsHHkVSVs
-0.802285	0.126709	0.819096	NaN	NaN	NaN	-0.610367	0.900645	1.57623	S	2	___2	ERK1,2 kinase substrate motif;GSK-3, ERK1, ERK2, CDK5 substrate motif;WW domain binding motif	+	CST;HTP										1.06569	-0.706326	0.386137	0.513677	0.710184	1.19766	0.999999	0.00294133	118.71	50.086	2.3952	103	C9J2I0;B8ZZY2;P52594	103;181;181	C9J2I0	C9J2I0	Arf-GAP domain and FG repeat-containing protein 1	AGFG1	DSAPTLHLNKGTPSQSPVVGRSQGQQQEKKQ	UID1276	NKGtPsQsPVVGRSQ
-1.34681	-0.325702	1.0624	0.0126402	-0.870493	0.953188	-0.788439	0.349365	1.04893	S	2	___2	Casein kinase I substrate motif;Casein kinase II substrate motif;PKA kinase substrate motif;PKC kinase substrate motif	+	CST;HTP							+		+	1.53936	-1.00191	0.0194816	0.0121011	2.94661	1.02151	1	0.0103682	92.295	44.304	-0.57023	23	E9PKY0;C9JZR2;O60716	23;346;346	E9PKY0	E9PKY0	Catenin delta-1	CTNND1	SDQYYWAPLAQHERGSLASLDSLRKGGPPPP	UID1291	LAQHERGsLAsLDsL
-1.34681	-0.325702	1.0624	0.0126402	-0.870493	0.953188	-0.788439	0.349365	1.04893	S	2	___2	Casein kinase II substrate motif	+	CST;HTP							+		+	1.53936	-1.00191	0.0194816	0.0121011	2.94661	1.02151	0.999992	0.00177679	129.74	59.33	0.85302	26	E9PKY0;C9JZR2;O60716	26;349;349	E9PKY0	E9PKY0	Catenin delta-1	CTNND1	YYWAPLAQHERGSLASLDSLRKGGPPPPNWR	UID1292	HERGsLAsLDsLRkG
-1.29633	-0.522219	0.724388	-0.707477	-0.920079	0.34727	-0.492992	-0.425501	0.00705191	S	2	___2	b-Adrenergic Receptor kinase substrate motif;Casein kinase II substrate motif;G protein-coupled receptor kinase 1 substrate motif;GSK3 kinase substrate motif	+	CST;HTP								+		1.22091	-0.903134	1.66252	-0.551733	0.648277	0.35957	0.999957	5.77168e-07	208.85	140.37	1.8906	69	E0CX09;D6RAD2;P35251	69;41;69	E0CX09	E0CX09	Replication factor C subunit 1	RFC1	FKQKQPSKKKRIIYDSDSESEETLQVKNAKK	UID1295	KKRIIyDsDsEsEET
-1.29633	-0.522219	0.724388	-0.707477	-0.920079	0.34727	-0.492992	-0.425501	0.00705191	S	2	___2	b-Adrenergic Receptor kinase substrate motif;Casein kinase I substrate motif;Casein kinase II substrate motif;G protein-coupled receptor kinase 1 substrate motif	+	CST;HTP								+		1.22091	-0.903134	1.66252	-0.551733	0.648277	0.35957	0.999645	5.77168e-07	208.85	140.37	1.8906	71	E0CX09;D6RAD2;P35251	71;43;71	E0CX09	E0CX09	Replication factor C subunit 1	RFC1	QKQPSKKKRIIYDSDSESEETLQVKNAKKPP	UID1296	RIIyDsDsEsEETLQ
-0.164141	0.226139	0.31742	0.0385766	0.0713507	-0.00518435	-0.256769	-0.166147	0.0886844	S	2	___2	14-3-3 domain binding motif;Calmodulin-dependent protein kinase II alpha substrate motif;Calmodulin-dependent protein kinase II substrate motif;Calmodulin-dependent protein kinase IV substrate motif;Casein kinase II substrate motif;Chk1 kinase substrate motif;Doublecortin kinase-1 kinase substrate motif;G protein-coupled receptor kinase 1 substrate motif;Phosphorylase kinase substrate motif;PKA k…	+	CST;HTP										0.449532	-0.11652	0.0974054	0.0328562	0.526139	0.13364	0.999937	7.67509e-10	202.92	140.22	0.2423	248	E7EUL7;E9PHV5;P28290	248;739;739	E7EUL7	E7EUL7	Sperm-specific antigen 2	SSFA2	RYLFAKAGYPLRRSQSLPTTLLSPVRVVSSV	UID1307	yPLRRsQsLPttLLs
-0.164141	0.226139	0.31742	0.0385766	0.0713507	-0.00518435	-0.256769	-0.166147	0.0886844	S	2	___2	Cdc2 kinase substrate motif;CDK kinase substrate motif;CDK1,2,4,6 kinase substrate motif;ERK1,2 kinase substrate motif;GSK-3, ERK1, ERK2, CDK5 substrate motif;WW domain binding motif	+	CST;HTP										0.449532	-0.11652	0.0974054	0.0328562	0.526139	0.13364	0.999998	0.000633031	149.19	95.365	-0.41717	255	E7EUL7;E9PHV5;P28290	255;746;746	E7EUL7	E7EUL7	Sperm-specific antigen 2	SSFA2	GYPLRRSQSLPTTLLSPVRVVSSVNVRLSPG	UID1308	sLPttLLsPVRVVsS
0.294194	0.0854246	-0.04989	0.100036	0.119423	0.124031	0.0698396	-0.00943713	-0.128346	S	2	___2	14-3-3 domain binding motif;b-Adrenergic Receptor kinase substrate motif;Calmodulin-dependent protein kinase II substrate motif;Casein kinase II substrate motif;G protein-coupled receptor kinase 1 substrate motif;MAPKAPK1 kinase substrate motif;PAK2 kinase substrate motif;Pim1 kinase substrate sequence;PKA kinase substrate motif;PKC epsilon kinase substrate motif;PKC kinase substrate motif;ZIP ki…												0.849488	0.161152	0.639359	0.0586744	0.0803285	-0.0180681	1	0.000275277	157.84	107.68	0.59677	447	E7EX17;P23588	447;442	E7EX17	E7EX17	Eukaryotic translation initiation factor 4B	EIF4B	TSSRSKSDQDARRRESEKSLENETLNKEEDC	UID1315
0.294194	0.0854246	-0.04989	0.100036	0.119423	0.124031	0.0318186	0.00791302	-0.107104	S	2	___2	Casein kinase II substrate motif	+	CST;HTP										0.712045	0.148479	0.8158	0.0644578	0.0511457	-0.0109876	1	2.39546e-06	187.63	137.44	1.1575	450	E7EX17;P23588	450;445	E7EX17	E7EX17	Eukaryotic translation initiation factor 4B	EIF4B	RSKSDQDARRRESEKSLENETLNKEEDCHSP	UID1316	RRREsEksLENEtLN
NaN	NaN	NaN	-0.105753	-0.654354	0.523774	-0.223559	0.480575	0.399554	S	2	___2	14-3-3 domain binding motif;Akt kinase substrate motif;Calmodulin-dependent protein kinase II substrate motif;Casein kinase II substrate motif;MAPKAPK1 kinase substrate motif;PKA kinase substrate motif;PKC kinase substrate motif	+	CST;HTP;LTP										0.536981	-0.438956	0.195252	0.187411	1.06988	0.461664	1	2.63032e-30	257.48	257.48	-1.305	47	F2Z3H0;F2Z3N9;H7C3L7;Q99543	47;47;36;47	F2Z3H0	F2Z3H0	DnaJ homolog subfamily C member 2;DnaJ homolog subfamily C member 2, N-terminally processed	DNAJC2	GRWFEAFVKRRNRNASASFQELEDKKELSEE	UID1335	kRRNRNAsAsFQELE
NaN	NaN	NaN	-0.105753	-0.654354	0.523774	-0.223559	0.480575	0.399554	S	2	___2	Casein kinase II substrate motif	+	CST;HTP										0.536981	-0.438956	0.195252	0.187411	1.06988	0.461664	1	0.00017319	139	110.28	-1.305	49	F2Z3H0;F2Z3N9;H7C3L7;Q99543	49;49;38;49	F2Z3H0	F2Z3H0	DnaJ homolog subfamily C member 2;DnaJ homolog subfamily C member 2, N-terminally processed	DNAJC2	WFEAFVKRRNRNASASFQELEDKKELSEESE	UID1336	RNRNAsAsFQELEDK
-0.832334	-1.10572	-0.337794	-0.755868	-0.68773	-0.0619835	-0.666599	-1.07263	-0.669235	S	3	___2	DNA dependent Protein kinase substrate motif;ERK1,2 kinase substrate motif;G protein-coupled receptor kinase 1 substrate motif;GSK3 kinase substrate motif;GSK-3, ERK1, ERK2, CDK5 substrate motif;WW domain binding motif	+	CST;HTP							+	+		2.29526	-0.728888	1.89446	-0.978075	0.745952	-0.356338	0.996405	0.000161883	117.6	74.073	1.5636	125	F2Z3H6;Q9BQE9	125;114	F2Z3H6	F2Z3H6	B-cell CLL/lymphoma 7 protein family member B	BCL7B	DVYQLKVDSSTNSSPSPQQSESLSPAHTSDF	UID1337	SstNSsPsPQQsEsL
NaN	NaN	NaN	-0.755868	-0.68773	-0.0619835	-0.519735	-1.05107	-0.82782	S	3	___2	Casein kinase I substrate motif;ERK1,2 kinase substrate motif;G protein-coupled receptor kinase 1 substrate motif;GSK-3, ERK1, ERK2, CDK5 substrate motif;MAPKAPK2 kinase substrate motif;WW domain binding motif	+	CST;HTP										1.05548	-0.603732	0.986763	-0.903469	0.344457	-0.444902	0.926593	0.000368299	106.02	74.94	0.7088	133	F2Z3H6;Q9BQE9	133;122	F2Z3H6	F2Z3H6	B-cell CLL/lymphoma 7 protein family member B	BCL7B	SSTNSSPSPQQSESLSPAHTSDFRTDDSQPP	UID1338	PQQsEsLsPAHtsDF
-0.385865	0.156914	0.612966	NaN	NaN	NaN	-0.0348105	0.108357	0.116232	S	2	___2	Casein kinase II substrate motif;ERK1,2 kinase substrate motif;GSK-3, ERK1, ERK2, CDK5 substrate motif;PKA kinase substrate motif;WW domain binding motif												0.353868	-0.210338	0.938338	0.132636	0.419418	0.364599	1	0.00212427	130.47	84.01	0.731	192	F6PQP6;I3L2B2	192;192	F6PQP6	F6PQP6		EPN2	LSTSHSEQEYGKAGGSPASYHGSTSPRVSSE	UID1349
-0.385865	0.156914	0.612966	NaN	NaN	NaN	-0.0348105	0.108357	0.116232	S	2	___2	G protein-coupled receptor kinase 1 substrate motif;GSK3 kinase substrate motif												0.353868	-0.210338	0.938338	0.132636	0.419418	0.364599	0.999623	0.00212427	130.47	84.01	0.731	195	F6PQP6;I3L2B2	195;195	F6PQP6	F6PQP6		EPN2	SHSEQEYGKAGGSPASYHGSTSPRVSSELEQ	UID1350
0.145482	-0.190503	-0.302885	NaN	NaN	NaN	-0.12833	-0.244565	0.344715	S	2	___2	Casein kinase II substrate motif;G protein-coupled receptor kinase 1 substrate motif												0.0176504	0.00857598	1.104	-0.217534	0.0182104	0.0209152	0.998866	0.00076182	85.805	52.058	2.3424	5	F8VW95	5	F8VW95	F8VW95		SMARCD1	___________MLPGSRMTPQGPSMGPPGYG	UID1355
0.145482	-0.190503	-0.302885	NaN	NaN	NaN	-0.12833	-0.244565	0.344715	S	2	___2	DNA dependent Protein kinase substrate motif;G protein-coupled receptor kinase 1 substrate motif												0.0176504	0.00857598	1.104	-0.217534	0.0182104	0.0209152	0.962816	0.00076182	85.805	52.058	2.3906	13	F8VW95	13	F8VW95	F8VW95		SMARCD1	___MLPGSRMTPQGPSMGPPGYGGNPSVRPG	UID1356
-0.434169	-0.350008	-0.110495	-0.731925	-0.423816	-0.164658	-0.588595	-0.292846	0.180403	S	2	___2	14-3-3 domain binding motif;Akt kinase substrate motif;Calmodulin-dependent protein kinase II substrate motif;Casein kinase II substrate motif;ERK1,2 kinase substrate motif;G protein-coupled receptor kinase 1 substrate motif;GSK-3, ERK1, ERK2, CDK5 substrate motif;MAPKAPK1 kinase substrate motif;MAPKAPK2 kinase substrate motif;PKA kinase substrate motif;PKC kinase substrate motif;WW domain bindin…	+	CST;HTP							+			1.9211	-0.482194	1.09811	-0.45826	0.0991195	-0.0315835	0.999988	4.85407e-06	170.26	129.72	-0.14602	604	F8VXG7;Q99590;A0A0A0MTP7	604;796;736	F8VXG7	F8VXG7	Protein SCAF11	SCAF11	IDKTKKPRTRRSRFHSPSTTWSPNKDTPQEK	UID1360	TRRsRFHsPsttWsP
-0.434169	-0.350008	-0.110495	-0.731925	-0.423816	-0.164658	-0.588595	-0.292846	0.180403	S	2	___2	Cdc2 kinase substrate motif;CDK kinase substrate motif;CDK1,2,4,6 kinase substrate motif;ERK1,2 kinase substrate motif;GSK-3, ERK1, ERK2, CDK5 substrate motif;MAPKAPK2 kinase substrate motif;WW domain binding motif	+	CST;HTP							+			1.9211	-0.482194	1.09811	-0.45826	0.0991195	-0.0315835	0.999927	4.85407e-06	170.26	129.72	-0.14602	610	F8VXG7;Q99590;A0A0A0MTP7	610;802;742	F8VXG7	F8VXG7	Protein SCAF11	SCAF11	PRTRRSRFHSPSTTWSPNKDTPQEKKRPQSP	UID1361	HsPsttWsPNKDtPQ
0.580145	0.657366	0.0784732	0.687598	0.694747	0.24168	0.340505	0.708849	0.361544	S	3	___2	Casein kinase II substrate motif;G protein-coupled receptor kinase 1 substrate motif	+	CST;HTP;LTP							+	+		1.44889	0.538466	3.32265	0.684604	0.961128	0.227232	0.969138	4.04845e-05	166.79	151.49	0.40126	4	F8W6I7;P09651;F8VTQ5;F8W646	4;4;4;4	F8W6I7	F8W6I7	Heterogeneous nuclear ribonucleoprotein A1;Heterogeneous nuclear ribonucleoprotein A1, N-terminally processed	HNRNPA1	____________MSKSESPKEPEQLRKLFIG	UID1363	____MsksEsPkEPE
0.550704	0.640621	0.174918	0.634314	0.618145	0.207811	0.335712	0.716157	0.311154	S	2	___2	b-Adrenergic Receptor kinase substrate motif;Calmodulin-dependent protein kinase II substrate motif;Casein kinase II substrate motif;Chk1 kinase substrate motif;ERK1,2 kinase substrate motif;G protein-coupled receptor kinase 1 substrate motif;Growth associated histone HI kinase substrate motif;GSK-3, ERK1, ERK2, CDK5 substrate motif;MAPKAPK2 kinase substrate motif;PKA kinase substrate motif;PKC k…	+	CST;HTP;LTP							+	+	+	1.55842	0.50152	2.80529	0.663697	1.52179	0.231294	0.999986	1.03899e-06	178.47	133.86	0.85755	6	F8W6I7;P09651;F8VTQ5;F8W646	6;6;6;6	F8W6I7	F8W6I7	Heterogeneous nuclear ribonucleoprotein A1;Heterogeneous nuclear ribonucleoprotein A1, N-terminally processed	HNRNPA1	__________MSKSESPKEPEQLRKLFIGGL	UID1364	__MsksEsPkEPEQL
0.561986	0.654252	0.174918	NaN	NaN	NaN	0.276675	0.647545	0.300768	S	2	___2	Casein kinase II substrate motif;G protein-coupled receptor kinase 1 substrate motif;GSK3 kinase substrate motif	+	HTP								+		0.680358	0.419331	2.48411	0.650898	0.783424	0.237843	0.999937	1.03899e-06	178.47	133.86	1.0995	2	F8W6I7;P09651;F8VTQ5;F8W646	2;2;2;2	F8W6I7	F8W6I7	Heterogeneous nuclear ribonucleoprotein A1;Heterogeneous nuclear ribonucleoprotein A1, N-terminally processed	HNRNPA1	______________MSKSESPKEPEQLRKLF	UID1365	______MsksEsPkE
-1.37355	-0.653264	0.81295	NaN	NaN	NaN	-0.415576	0.715805	1.15847	S	2	___2	MAPKAPK2 kinase substrate motif;MDC1 BRCT domain binding motif;Plk1 PBD domain binding motif	+	CST;HTP										0.50451	-0.894564	0.0128083	0.0312706	0.956818	0.985708	0.893107	0.000127454	145.83	97.619	0.32091	619	F8W726;Q14157	619;608	F8W726	F8W726	Ubiquitin-associated protein 2-like	UBAP2L	EQRSTQTRRYPSSISSSPQKDLTQAKNGFSS	UID1367	RyPssIsssPQkDLt
NaN	NaN	NaN	0.0097772	0.359409	-0.327802	0.18409	0.184978	-0.0167893	S	2	___2	Casein kinase II substrate motif;ERK1,2 kinase substrate motif;G protein-coupled receptor kinase 1 substrate motif;GSK3 kinase substrate motif;GSK-3, ERK1, ERK2, CDK5 substrate motif;WW domain binding motif	+	CST;HTP										0.701914	0.271749	0.331258	0.0973779	0.330291	-0.172296	0.965526	4.47072e-15	195.18	150.33	2.8224	478	F8W726;Q14157	478;467	F8W726	F8W726	Ubiquitin-associated protein 2-like	UBAP2L	PSSPLPSKSTSAPQMSPGSSDNQSSSPQPAQ	UID1369	stsAPQMsPGssDNQ
0.0387171	0.153676	0.0825663	-0.0250155	0.322505	-0.249142	0.302407	-0.013407	-0.274285	S	3	___2	ERK1,2 kinase substrate motif;G protein-coupled receptor kinase 1 substrate motif;GSK-3, ERK1, ERK2, CDK5 substrate motif;MDC1 BRCT domain binding motif;Plk1 PBD domain binding motif;WW domain binding motif	+	CST;HTP										0.864331	0.22121	0.240936	0.0384177	0.4821	-0.146954	0.997645	4.00936e-16	208.72	159.57	2.0989	488	F8W726;Q14157	488;477	F8W726	F8W726	Ubiquitin-associated protein 2-like	UBAP2L	SAPQMSPGSSDNQSSSPQPAQQKLKQQKKKA	UID1370	ssDNQsssPQPAQQK
0.105812	-0.606518	-0.774824	-0.951122	-1.31879	1.07509	-1.22543	-0.857756	0.354565	S	2	___2	ERK1,2 kinase substrate motif;G protein-coupled receptor kinase 1 substrate motif;GSK3 kinase substrate motif;GSK-3, ERK1, ERK2, CDK5 substrate motif;WW domain binding motif	+	CST;HTP								+		0.658893	-0.812804	1.79739	-0.805132	0.14002	0.218279	0.999984	0.000340603	154.81	81.933	-1.4469	134	G1UD79;Q7Z309	134;115	G1UD79	G1UD79	Protein FAM122B	SPACIA2;FAM122B	PEKLYSPKRIDFTPVSPAPSPTRGFGKMFVS	UID1378	RIDFtPVsPAPsPtr
0.105812	-0.606518	-0.774824	-0.951122	-1.31879	1.07509	-1.22543	-0.857756	0.354565	S	2	___2	Casein kinase II substrate motif;Cdc2 kinase substrate motif;CDK kinase substrate motif;CDK1,2,4,6 kinase substrate motif;DNA dependent Protein kinase substrate motif;ERK1,2 kinase substrate motif;GSK-3, ERK1, ERK2, CDK5 substrate motif;MAPKAPK2 kinase substrate motif;WW domain binding motif	+	CST;HTP								+		0.658893	-0.812804	1.79739	-0.805132	0.14002	0.218279	0.994606	0.000340603	154.81	81.933	-1.4469	138	G1UD79;Q7Z309	138;119	G1UD79	G1UD79	Protein FAM122B	SPACIA2;FAM122B	YSPKRIDFTPVSPAPSPTRGFGKMFVSSSGL	UID1379	tPVsPAPsPtrGFGK
-1.19129	-0.81619	0.306845	-0.330429	-1.78498	1.17241	-0.677564	-0.293677	0.280838	S	2	___2	Casein kinase II substrate motif;Pyruvate dehydrogenase kinase substrate motif												1.2034	-1.21795	0.982377	-0.480099	0.737228	0.586697	1	4.40002e-10	206.13	161.62	-1.1211	2	Q6V3B1;G3V563;G3V2R5	2;2;2	Q6V3B1	Q6V3B1		MAX	______________MSDNDDIEVESDADKRA	UID1382
-1.19129	-0.81619	0.306845	-0.330429	-1.78498	1.17241	-0.677564	-0.293677	0.280838	S	2	___2	b-Adrenergic Receptor kinase substrate motif;Casein kinase I substrate motif;Casein kinase II substrate motif;Pyruvate dehydrogenase kinase substrate motif												1.2034	-1.21795	0.982377	-0.480099	0.737228	0.586697	1	3.45233e-09	199.41	115.04	-1.1211	11	Q6V3B1;G3V563;G3V2R5	11;11;11	Q6V3B1	Q6V3B1		MAX	_____MSDNDDIEVESDADKRAHHNALERKR	UID1383
-0.632092	-0.434559	0.145351	-0.553087	-0.490112	0.0630927	-0.570357	-0.296173	0.183201	S	3	___2	DNA dependent Protein kinase substrate motif;ERK1,2 kinase substrate motif;G protein-coupled receptor kinase 1 substrate motif;GSK-3, ERK1, ERK2, CDK5 substrate motif;WW domain binding motif	+	CST;HTP;LTP							+	+		2.27856	-0.564187	1.54059	-0.42794	1.1773	0.130548	1	3.82133e-06	182.49	182.49	-0.051043	62	G3V4X8;G3V3A4;Q13573	62;224;224	G3V4X8	G3V4X8	SNW domain-containing protein 1	SNW1	PPRFKINKKIPRGPPSPPAPVMHSPSRKMTV	UID1385	KIPRGPPsPPAPVMH	CDK2	P24941
-0.632092	-0.434559	0.152638	-0.574154	-0.499035	0.100206	-0.570357	-0.296173	0.183201	S	2	___2	Casein kinase II substrate motif;Cdc2 kinase substrate motif;CDK kinase substrate motif;CDK1,2,4,6 kinase substrate motif;ERK1,2 kinase substrate motif;GSK-3, ERK1, ERK2, CDK5 substrate motif;WW domain binding motif	+	CST;HTP;LTP							+	+	+	2.34075	-0.567161	1.48956	-0.434962	1.57362	0.145348	0.999878	3.82133e-06	182.49	182.49	0.66392	70	G3V4X8;G3V3A4;Q13573	70;232;232	G3V4X8	G3V4X8	SNW domain-containing protein 1	SNW1	KIPRGPPSPPAPVMHSPSRKMTVKEQQEWKI	UID1386	PPAPVMHsPsRKMTV	CDK2	P24941
-1.97472	-1.48653	0.490057	-1.49618	-1.74831	0.428411	-1.7822	-0.580547	1.26502	S	2	___2	Casein kinase I substrate motif;Casein kinase I substrate motif;Casein kinase II substrate motif;Casein kinase II substrate motif	+	HTP							+			2.83186	-1.83508	1.22501	-1.18775	0.943522	0.727828	0.974324	6.70326e-18	240.42	170.98	0.19101	652	G3XAM7;P35221;A0A0A0MTJ6;A0A0A0MRI5;P26232	652;652;267;267;651	G3XAM7;P26232	G3XAM7	Catenin alpha-1;Catenin alpha-2	CTNNA1;CTNNA2	ELDDSDFETEDFDVRSRTSVQTEDDQLIAGQ;LEDDSDFEQEDYDVRSRTSVQTEDDQLIAGQ	UID1393	tEDFDVRsRtsVQtE;QEDYDVRsRtsVQtE
-1.97472	-1.48653	0.490057	-1.47377	-1.57648	0.182344	-1.7822	-0.580547	1.26502	S	2	___2	Casein kinase II substrate motif;Casein kinase II substrate motif;PKA kinase substrate motif;PKA kinase substrate motif;PKC kinase substrate motif;PKC kinase substrate motif	+	CST;HTP							+			2.38121	-1.7778	1.2298	-1.18028	0.737967	0.645806	0.960102	5.99986e-20	251	184.26	0.19101	655	G3XAM7;P35221;A0A0A0MTJ6;A0A0A0MRI5;P26232	655;655;270;270;654	G3XAM7;P26232	G3XAM7	Catenin alpha-1;Catenin alpha-2	CTNNA1;CTNNA2	DSDFEQEDYDVRSRTSVQTEDDQLIAGQSAR;DSDFETEDFDVRSRTSVQTEDDQLIAGQSAR	UID1394	FDVRsRtsVQtEDDQ;YDVRsRtsVQtEDDQ
-0.500646	-0.0460419	0.337654	-0.157689	-0.526577	0.440851	-0.365351	-0.0932941	-0.043988	S	2	___2	14-3-3 domain binding motif;Calmodulin-dependent protein kinase II substrate motif;Calmodulin-dependent protein kinase IV substrate motif;Casein kinase II substrate motif;PKA kinase substrate motif;PKC kinase substrate motif;ZIP kinase substrate motif	+	CST;HTP							+			1.94321	-0.464191	1.035	-0.0990083	0.622142	0.244839	0.99976	1.3348e-06	190.24	165.32	0.71936	51	H0YK04;Q13017	51;1173	H0YK04	H0YK04	Rho GTPase-activating protein 5	ARHGAP5	KTLFSKAKSYYRRTHSDASDDEAFTTSKTKR	UID1417	SYYRRtHsDAsDDEA
-0.500646	-0.0460419	0.337654	-0.157689	-0.526577	0.440851	-0.365351	-0.0932941	-0.043988	S	2	___2	BARD1 BRCT domain binding motif;Casein kinase II substrate motif;G protein-coupled receptor kinase 1 substrate motif	+	CST;HTP							+			1.94321	-0.464191	1.035	-0.0990083	0.622142	0.244839	1	1.3348e-06	190.24	165.32	0.59869	54	H0YK04;Q13017	54;1176	H0YK04	H0YK04	Rho GTPase-activating protein 5	ARHGAP5	FSKAKSYYRRTHSDASDDEAFTTSKTKRKGR	UID1418	RRtHsDAsDDEAFTT
-0.152035	-0.286744	-0.249634	-0.489706	-0.0485315	-0.438612	-0.00633287	-0.59586	-0.599921	S	3	___2	DNA dependent Protein kinase substrate motif;ERK1,2 kinase substrate motif;GSK-3, ERK1, ERK2, CDK5 substrate motif;WW domain binding motif	+	CST;HTP								+		0.598425	-0.0689665	1.43035	-0.457437	1.28961	-0.429389	0.999995	7.84648e-07	167.1	134.64	0.50862	1931	H0YM23;O75179	1931;2047	H0YM23	H0YM23	Ankyrin repeat domain-containing protein 17	ANKRD17	PTAKEHYPVSSPSSPSPPAQPGGVSRNSPLD	UID1421	VssPssPsPPAQPGG	mTOR	P42345
-0.0645402	-0.546393	-0.548881	-0.823575	0.426318	-1.2233	NaN	NaN	NaN	S	2	___2	14-3-3 domain binding motif;Calmodulin-dependent protein kinase II alpha substrate motif;Calmodulin-dependent protein kinase II substrate motif;Calmodulin-dependent protein kinase IV substrate motif;Casein kinase II substrate motif;Chk1 kinase substrate motif;G protein-coupled receptor kinase 1 substrate motif;GSK3 kinase substrate motif;PAK2 kinase substrate motif;PKA kinase substrate motif;PKC …	+	CST;HTP										0.225008	0.180889	0.895888	-0.684984	0.635455	-0.88609	1	0.000183773	152.69	85.486	0.44951	70	H7C2G8;H7C1M2;P18583	70;1004;2009	H7C2G8	H7C2G8	Protein SON	SON	TPSRRRRSRSVVRRRSFSISPVRLRRSRTPL	UID1437	RsVVRRRsFsIsPVR
-0.0645402	-0.546393	-0.548881	-0.823575	0.426318	-1.2233	NaN	NaN	NaN	S	2	___2	Cdc2 kinase substrate motif;CDK kinase substrate motif;CDK1,2,4,6 kinase substrate motif;ERK1,2 kinase substrate motif;GSK-3, ERK1, ERK2, CDK5 substrate motif;MAPKAPK2 kinase substrate motif;WW domain binding motif	+	CST;HTP										0.225008	0.180889	0.895888	-0.684984	0.635455	-0.88609	1	0.000183773	152.69	85.486	0.44951	74	H7C2G8;H7C1M2;P18583	74;1008;2013	H7C2G8	H7C2G8	Protein SON	SON	RRRSRSVVRRRSFSISPVRLRRSRTPLRRRF	UID1439	RRRsFsIsPVRLRRs
-0.130571	-0.0649628	0.0522768	0.095587	0.201885	-0.0659859	0.00345838	-0.0894209	-0.201427	S	2	___2	14-3-3 domain binding motif;Akt kinase substrate motif;Calmodulin-dependent protein kinase II substrate motif;Casein kinase II substrate motif;G protein-coupled receptor kinase 1 substrate motif;MAPKAPK1 kinase substrate motif;MAPKAPK2 kinase substrate motif;PKA kinase substrate motif;PKC kinase substrate motif	+	CST;HTP										0.0859397	0.0249241	0.114812	-0.0195989	0.365475	-0.071712	0.999999	2.27036e-07	177.36	122.25	0.10376	101	H7C5L6;P78362	101;494	H7C5L6	H7C5L6	SRSF protein kinase 2;SRSF protein kinase 2 N-terminal;SRSF protein kinase 2 C-terminal	SRPK2	EQEESSPSHDRSRTVSASSTGDLPKAKTRAA	UID1444	HDRSRtVsAsstGDL
-0.0113408	-0.0851293	-0.0418774	0.095587	0.201885	-0.0659859	0.00345838	-0.0894209	-0.201427	S	2	___2	Casein kinase II substrate motif;MDC1 BRCT domain binding motif;Plk1 PBD domain binding motif;Pyruvate dehydrogenase kinase substrate motif	+	CST;HTP										0.350523	0.0646674	0.149952	-0.0263211	0.760673	-0.103097	0.90965	2.27036e-07	177.36	122.25	-0.10912	104	H7C5L6;P78362	104;497	H7C5L6	H7C5L6	SRSF protein kinase 2;SRSF protein kinase 2 N-terminal;SRSF protein kinase 2 C-terminal	SRPK2	ESSPSHDRSRTVSASSTGDLPKAKTRAADLL	UID1445	SRtVsAsstGDLPKA
-0.213203	-0.123308	0.0894982	0.336055	0.444243	-0.0501882	0.272501	0.163241	0.00863036	S	3	___2	Casein kinase II substrate motif;ERK1,2 kinase substrate motif;Growth associated histone HI kinase substrate motif;GSK-3, ERK1, ERK2, CDK5 substrate motif;WW domain binding motif	+	CST;HTP;LTP										0.315422	0.167847	0.348487	0.125329	0.13596	0.0159801	0.999759	0.00125013	107.73	107.73	0.14826	199	J3KTL2;Q07955;J3KSR8	199;199;94	J3KTL2	J3KTL2	Serine/arginine-rich splicing factor 1	SRSF1	EGETAYIRVKVDGPRSPSYGRSRSRSRSRSR	UID1461	VKVDGPRsPsyGRsR
0.00388999	0.0893625	0.0877344	0.336055	0.444243	-0.0501882	0.302758	0.185105	0.112366	S	2	___2	14-3-3 domain binding motif;Calmodulin-dependent protein kinase II substrate motif;CLK1 kinase substrate motif;DNA dependent Protein kinase substrate motif;G protein-coupled receptor kinase 1 substrate motif;GSK3 kinase substrate motif;PKA kinase substrate motif;PKC kinase substrate motif	+	CST;HTP;LTP										0.713073	0.250297	0.977932	0.203508	0.36924	0.0499709	0.980097	0.00929889	103.39	103.39	-0.29261	201	J3KTL2;Q07955;J3KSR8	201;201;96	J3KTL2	J3KTL2	Serine/arginine-rich splicing factor 1	SRSF1	ETAYIRVKVDGPRSPSYGRSRSRSRSRSRSR	UID1462	VDGPRsPsyGRsRsR
NaN	NaN	NaN	-0.491571	0.00115371	-0.460585	-0.422868	-0.196856	0.382169	S	3	___2	14-3-3 domain binding motif;Akt kinase substrate motif;Calmodulin-dependent protein kinase II substrate motif;Casein kinase II substrate motif;MAPKAPK1 kinase substrate motif;MAPKAPK2 kinase substrate motif;MDC1 BRCT domain binding motif;p70 Ribosomal S6 kinase substrate motif;Phosphorylase kinase substrate motif;PKA kinase substrate motif;PKC kinase substrate motif;Plk1 PBD domain binding motif	+	CST;HTP										0.299524	-0.210857	0.589208	-0.344213	0.0264407	-0.039208	0.94946	0.0036378	88.282	77.062	0.52654	382	J3QSD7;Q9NYV4	382;383	J3QSD7	J3QSD7	Cyclin-dependent kinase 12	CDK12	SHSKKKRSSSRSRHSSISPVRLPLNSSLGAE	UID1469	SSRSRHssIsPVRLP
NaN	NaN	NaN	-0.491571	0.00115371	-0.460585	-0.422868	-0.196856	0.382169	S	3	___2	Cdc2 kinase substrate motif;CDK kinase substrate motif;CDK1,2,4,6 kinase substrate motif;ERK1,2 kinase substrate motif;GSK-3, ERK1, ERK2, CDK5 substrate motif;WW domain binding motif	+	CST;HTP										0.299524	-0.210857	0.589208	-0.344213	0.0264407	-0.039208	0.998282	0.0036378	88.282	77.062	-0.22083	384	J3QSD7;Q9NYV4	384;385	J3QSD7	J3QSD7	Cyclin-dependent kinase 12	CDK12	SKKKRSSSRSRHSSISPVRLPLNSSLGAELS	UID1470	RSRHssIsPVRLPLN
-0.422907	-0.414557	-0.0717548	-0.43224	-0.449513	0.0927709	-0.351332	-0.35194	0.152508	S	2	___2	14-3-3 domain binding motif;Calmodulin-dependent protein kinase II substrate motif;MAPKAPK1 kinase substrate motif;MDC1 BRCT domain binding motif;PAK2 kinase substrate motif;Pim1 kinase substrate sequence;PKA kinase substrate motif;PKC epsilon kinase substrate motif;PKC kinase substrate motif;Plk1 PBD domain binding motif;ZIP kinase substrate motif	+	CST;HTP							+	+		2.29027	-0.407917	2.43225	-0.399579	0.319424	0.0578413	0.814103	0.000902769	131.12	51.698	0.28438	333	J3QSD7;Q9NYV4	333;333	J3QSD7	J3QSD7	Cyclin-dependent kinase 12	CDK12	SYSGRSPSPYGRRRSSSPFLSKRSLSRSPLP	UID1471	PyGrrrsssPFLsKR
-0.422907	-0.414557	-0.0717548	-0.43224	-0.449513	0.0927709	-0.355073	-0.325955	0.103128	S	2	___2	14-3-3 domain binding motif;Akt kinase substrate motif;Calmodulin-dependent protein kinase II substrate motif;ERK1,2 kinase substrate motif;G protein-coupled receptor kinase 1 substrate motif;GSK3 kinase substrate motif;GSK-3, ERK1, ERK2, CDK5 substrate motif;MAPKAPK1 kinase substrate motif;MDC1 BRCT domain binding motif;PKA kinase substrate motif;PKC kinase substrate motif;Plk1 PBD domain bindin…	+	CST;HTP							+	+		2.32898	-0.409164	2.15489	-0.390917	0.266754	0.0413815	0.999765	0.000796127	132.32	52.1	-0.18575	334	J3QSD7;Q9NYV4	334;334	J3QSD7	J3QSD7	Cyclin-dependent kinase 12	CDK12	YSGRSPSPYGRRRSSSPFLSKRSLSRSPLPR	UID1472	yGrrrsssPFLsKRs
-0.0575568	0.052555	0.057277	-0.145956	-0.304398	0.194278	-0.0781676	-0.146531	-0.265275	S	3	___2	b-Adrenergic Receptor kinase substrate motif;Casein kinase II substrate motif	+	CST;HTP										0.688918	-0.146708	0.454884	-0.0799776	0.0104314	-0.00457327	0.999997	0.0102733	63.115	63.115	-0.77388	44	O00178;F8WAZ4	44;44	O00178	O00178	GTP-binding protein 1	GTPBP1	ARAAAAAARLHGGFDSDCSEDGEALNGEPEL	UID1483	RLHGGFDsDCsEDGE
-0.0575568	0.052555	0.057277	-0.145956	-0.304398	0.194278	-0.0781676	-0.146531	-0.265275	S	3	___2	G protein-coupled receptor kinase 1 substrate motif	+	CST;HTP										0.688918	-0.146708	0.454884	-0.0799776	0.0104314	-0.00457327	0.999997	0.0102733	63.115	63.115	-0.77388	47	O00178;F8WAZ4	47;47	O00178	O00178	GTP-binding protein 1	GTPBP1	AAAAARLHGGFDSDCSEDGEALNGEPELDLT	UID1484	GGFDsDCsEDGEALN
0.9241	0.725872	0.0592169	0.557386	0.0617071	0.498505	NaN	NaN	NaN	S	2	___2	14-3-3 domain binding motif;AMP-activated protein kinase substrate motif;Calmodulin-dependent protein kinase II substrate motif;Casein kinase II substrate motif;DNA dependent Protein kinase substrate motif;ERK1,2 kinase substrate motif;GSK-3, ERK1, ERK2, CDK5 substrate motif;HMGCoA Reductase kinase substrate motif;PKA kinase substrate motif;PKC kinase substrate motif;WW domain binding motif	+	CST;HTP;LTP										0.339559	0.492903	1.08035	0.641629	0.371888	0.278861	0.999855	5.39503e-14	223.36	151.03	0.0083568	696	O14497;A0A087WUV6	696;313	O14497	O14497	AT-rich interactive domain-containing protein 1A	ARID1A	FSPHTSPHLPGIRGPSPSPVGSPASVAQSRS	UID1486	LPGIRGPsPsPVGsP
-0.559643	-0.322217	0.156008	NaN	NaN	NaN	-0.318686	-0.407498	0.0440444	S	2	___2	Casein kinase I substrate motif;Casein kinase II substrate motif;ERK1,2 kinase substrate motif;G protein-coupled receptor kinase 1 substrate motif;GSK3 kinase substrate motif;GSK-3, ERK1, ERK2, CDK5 substrate motif;WW domain binding motif	+	CST;HTP										0.768392	-0.439164	1.13039	-0.364857	0.488346	0.100026	0.999782	0.000560593	129.76	72.806	-0.026567	576	O15014	576	O15014	O15014	Zinc finger protein 609	ZNF609	PARSATPKVRLVEPHSPSPSSKFSTKGLCKK	UID1493	VRLVEPHsPsPssKF
-0.559643	-0.322217	0.156008	NaN	NaN	NaN	-0.318686	-0.407498	0.0440444	S	2	___2	Casein kinase II substrate motif;DNA dependent Protein kinase substrate motif;ERK1,2 kinase substrate motif;GSK-3, ERK1, ERK2, CDK5 substrate motif;WW domain binding motif	+	CST;HTP										0.768392	-0.439164	1.13039	-0.364857	0.488346	0.100026	0.989498	0.000560593	129.76	72.806	-0.026567	578	O15014	578	O15014	O15014	Zinc finger protein 609	ZNF609	RSATPKVRLVEPHSPSPSSKFSTKGLCKKKL	UID1494	LVEPHsPsPssKFST
-0.322559	-0.199537	0.150949	0.226755	0.0716254	0.131898	0.252658	0.221568	0.0729976	S	3	___2	Casein kinase I substrate motif;Casein kinase II substrate motif;PKA kinase substrate motif;PKC kinase substrate motif;Pyruvate dehydrogenase kinase substrate motif	+	CST;HTP									+	0.00104045	0.000574633	0.210025	0.0829286	1.43215	0.118615	0.999484	0.000272994	112.26	82.167	-0.13586	129	O75475	129	O75475	O75475	PC4 and SFRS1-interacting protein	PSIP1	ETSVSKEDTDHEEKASNEDVTKAVDITTPKA	UID1515	tDHEEKAsNEDVTkA
-0.0349878	-0.0221706	0.0209111	0.013498	-0.114957	0.140682	-0.00572443	-0.119009	-0.024047	S	2	___2	14-3-3 domain binding motif;Akt kinase substrate motif;Calmodulin-dependent protein kinase II substrate motif;Casein kinase II substrate motif;MAPKAPK1 kinase substrate motif;MAPKAPK2 kinase substrate motif;PKA kinase substrate motif;PKC kinase substrate motif	+	CST;HTP										0.597048	-0.0518897	0.403619	-0.0425605	0.347302	0.0458488	1	0.000451463	139.98	26.321	0.4762	133	Q5JRI1;O75494	133;133	Q5JRI1	Q5JRI1	Serine/arginine-rich splicing factor 10	SRSF10	RSRSRSYERRRSRSRSFDYNYRRSYSPRNRP	UID1517	RRRsRsRsFDyNyRR
-0.0349878	-0.0221706	0.0209111	0.013498	-0.114957	0.140682	-0.00572443	-0.119009	-0.024047	S	2	___2	14-3-3 domain binding motif;Akt kinase substrate motif;Calmodulin-dependent protein kinase II substrate motif;Casein kinase II substrate motif;MAPKAPK1 kinase substrate motif;PKA kinase substrate motif;PKC kinase substrate motif;ZIP kinase substrate motif	+	CST;HTP										0.597048	-0.0518897	0.403619	-0.0425605	0.347302	0.0458488	1	0.00153707	120.53	54.72	-1.8395	131	Q5JRI1;O75494	131;131	Q5JRI1	Q5JRI1	Serine/arginine-rich splicing factor 10	SRSF10	YRRSRSRSYERRRSRSRSFDYNYRRSYSPRN	UID1518	YERRRsRsRsFDyNy
0.349592	0.443395	0.103263	0.43189	0.563353	-0.128425	0.345396	0.484087	0.196355	S	2	___2	Casein kinase II substrate motif;ERK1,2 kinase substrate motif;G protein-coupled receptor kinase 1 substrate motif;GSK-3, ERK1, ERK2, CDK5 substrate motif;PKA kinase substrate motif;PKC kinase substrate motif;WW domain binding motif	+	CST;HTP;LTP	+	activity, induced; intracellular localization				nuclear lamin disassemby	+	+		1.54981	0.419447	2.91407	0.453124	0.211528	0.0570642	0.999722	0.000441444	131.35	86.465	-0.18234	390	P02545;Q3BDU5;Q5TCI8;A0A0C4DGC5	390;390;309;16	P02545	P02545	Prelamin-A/C;Lamin-A/C	LMNA	AYRKLLEGEEERLRLSPSPTSQRSRGRASSH	UID1535	EEERLRLsPsPtsQR	CDK1	P06493
0.349592	0.443395	0.103263	0.43189	0.563353	-0.128425	0.379177	0.512176	0.196355	S	3	___2	Casein kinase II substrate motif;DNA dependent Protein kinase substrate motif;ERK1,2 kinase substrate motif;GSK-3, ERK1, ERK2, CDK5 substrate motif;WW domain binding motif	+	CST;HTP;LTP	+	activity, induced; molecular association, regulation; intracellular localization	cell cycle regulation			regulate assembly of lamin A; dominant negative mitotic affects, and mitotic assembly and disassembly of lamin; nuclear lamin disassemby	+	+		1.63326	0.430708	2.53395	0.462487	0.211528	0.0570642	0.947844	0.000441444	143.76	93.402	0.061426	392	P02545;Q3BDU5;Q5TCI8;A0A0C4DGC5	392;392;311;18	P02545	P02545	Prelamin-A/C;Lamin-A/C	LMNA	RKLLEGEEERLRLSPSPTSQRSRGRASSHSS	UID1536	ERLRLsPsPtsQRsR	CDK1	P06493
0.531269	0.721066	0.13606	0.921817	2.97137	-1.96166	0.427928	3.36541	2.89693	S	2	___2	Casein kinase II substrate motif;Cdc2 kinase substrate motif;CDK kinase substrate motif;CDK1,2,4,6 kinase substrate motif;CDK4 kinase substrate motif;ERK1,2 kinase substrate motif;GSK-3, ERK1, ERK2, CDK5 substrate motif;MAPKAPK2 kinase substrate motif;WW domain binding motif	+	CST;HTP;LTP	+	activity, induced; molecular association, regulation; intracellular localization	cell cycle regulation; cytoskeletal reorganization			dominant negative mitotic affects, and mitotic assembly and disassembly of lamin				0.592373	1.31019	0.724744	1.66943	0.0844208	0.35711	0.9977	5.2095e-06	184.87	184.87	-0.21041	22	P02545;Q3BDU5	22;22	P02545	P02545	Prelamin-A/C;Lamin-A/C	LMNA	RRATRSGAQASSTPLSPTRITRLQEKEDLQE	UID1538	QAsstPLsPtRItRL	CDK1	P06493
0.402831	1.10017	0.704695	0.703632	0.788853	-0.213876	0.535854	0.576377	0.0247452	S	2	___2	BARD1 BRCT domain binding motif;Casein kinase I substrate motif;Casein kinase II substrate motif	+	CST;HTP;LTP	+	activity, induced; molecular association, regulation	apoptosis, altered	PXR(INDUCES); APAF(DISRUPTS)			+	+		1.43714	0.575846	1.42803	0.793393	0.224727	0.171855	1	2.96312e-63	319.45	248.42	1.8592	255	P08238;Q58FF8	255;177	P08238	P08238	Heat shock protein HSP 90-beta;Putative heat shock protein HSP 90-beta 2	HSP90AB1;HSP90AB2P	EDKDDEEKPKIEDVGSDEEDDSGKDKKKKTK	UID1551	PKIEDVGsDEEDDsG	CK2A1;AurB	P68400;P33674;Q96GD4
0.402831	1.10017	0.704695	0.703632	0.788853	-0.213876	0.535854	0.576377	0.0247452	S	2	___2	b-Adrenergic Receptor kinase substrate motif;Casein kinase I substrate motif;Casein kinase II substrate motif;PKA kinase substrate motif;PKC kinase substrate motif;Pyruvate dehydrogenase kinase substrate motif	+	CST;HTP							+	+		1.43714	0.575846	1.42803	0.793393	0.224727	0.171855	1	1.6934e-23	269.99	182.66	1.8592	261	P08238;Q58FF8	261;183	P08238	P08238	Heat shock protein HSP 90-beta;Putative heat shock protein HSP 90-beta 2	HSP90AB1;HSP90AB2P	EKPKIEDVGSDEEDDSGKDKKKKTKKIKEKY	UID1552	GsDEEDDsGKDKKKK
-0.597081	-0.637895	-0.195599	-0.626847	-0.824571	0.244993	-0.416192	-0.378719	0.218719	S	2	___2	ERK1,2 kinase substrate motif;G protein-coupled receptor kinase 1 substrate motif;Growth associated histone HI kinase substrate motif;GSK3 kinase substrate motif;GSK-3, ERK1, ERK2, CDK5 substrate motif;WW domain binding motif	+	CST;HTP							+	+		1.45299	-0.612615	1.63764	-0.547821	0.225448	0.0893708	0.999999	1.35385e-21	251.38	199.62	1.8486	333	P08651	333	P08651	P08651	Nuclear factor 1 C-type	NFIC	EGGISSPVKKTEMDKSPFNSPSPQDSPRLSS	UID1559	KKtEMDKsPFNsPsP
-0.597081	-0.637895	-0.195599	-0.626847	-0.824571	0.244993	-0.500606	-0.407115	-0.033348	S	2	___2	Casein kinase II substrate motif;DNA dependent Protein kinase substrate motif;ERK1,2 kinase substrate motif;G protein-coupled receptor kinase 1 substrate motif;GSK3 kinase substrate motif;GSK-3, ERK1, ERK2, CDK5 substrate motif;Pyruvate dehydrogenase kinase substrate motif;WW domain binding motif	+	CST;HTP							+	+		1.66285	-0.640753	1.75192	-0.557286	0.0129526	0.00534845	0.999977	1.35385e-21	251.38	199.62	2.7315	339	P08651	339	P08651	P08651	Nuclear factor 1 C-type	NFIC	PVKKTEMDKSPFNSPSPQDSPRLSSFTQHHR	UID1560	KsPFNsPsPQDsPRL
-1.52296	-1.79616	0.742093	-1.56226	-1.01348	-0.489337	-1.24373	-1.31025	-0.112038	S	2	___2	Casein kinase II substrate motif;G protein-coupled receptor kinase 1 substrate motif;MAPKAPK2 kinase substrate motif									+	+		1.87316	-1.26006	2.09528	-1.55622	0.0412829	0.0469056	0.99988	7.17873e-17	231.04	186.46	0.39173	1045	P16234;A0A0B4J203	1045;805	P16234	P16234	Platelet-derived growth factor receptor alpha	PDGFRA;FIP1L1	EEEDLGKRNRHSSQTSEESAIETGSSSSTFI	UID1576
0.140909	0.228603	0.0683268	0.144046	0.248049	-0.0832474	0.218843	0.151989	0.0415233	S	2	___2	b-Adrenergic Receptor kinase substrate motif;Casein kinase II substrate motif	+	CST;HTP;LTP							+	+		1.61947	0.202601	1.63921	0.174879	0.0620139	0.00886758	1	1.19486e-33	273.01	218.2	-0.61262	102	P17096	102	P17096	P17096	High mobility group protein HMG-I/HMG-Y	HMGA1	PKKLEKEEEEGISQESSEEEQ__________	UID1578	EEGIsQEssEEEQ__	CK2A1	P19139
0.140909	0.228603	0.0683268	0.144046	0.248049	-0.0832474	0.218843	0.151989	0.0415233	S	2	___2	BARD1 BRCT domain binding motif;Casein kinase II substrate motif;G protein-coupled receptor kinase 1 substrate motif;MAPKAPK2 kinase substrate motif;MDC1 BRCT domain binding motif;Plk1 PBD domain binding motif	+	CST;HTP;LTP							+	+		1.61947	0.202601	1.63921	0.174879	0.0620139	0.00886758	1	1.19486e-33	273.01	218.2	-0.61262	103	P17096	103	P17096	P17096	High mobility group protein HMG-I/HMG-Y	HMGA1	KKLEKEEEEGISQESSEEEQ___________	UID1579	EGIsQEssEEEQ___	CK2A1	P19139
-0.76136	-0.634173	0.0706641	-1.13574	-0.892901	-0.263155	-0.895583	-1.04296	-0.160669	S	2	___2	ERK1,2 kinase substrate motif;GSK-3, ERK1, ERK2, CDK5 substrate motif;WW domain binding motif	+	CST;HTP;LTP	+	protein degradation		FBXW7(INDUCES)		mitosis progression and chromatid cohesion	+	+		2.56773	-0.849948	1.58578	-0.937627	0.449271	-0.11772	1	9.08939e-05	188.54	154.12	-0.48257	259	P17275	259	P17275	P17275	Transcription factor jun-B	JUNB	QTVPEARSRDATPPVSPINMEDQERIKVERK	UID1580	RDAtPPVsPINMEDQ
0.154713	0.0377336	-0.150801	-0.252484	0.0643311	-0.334683	0.11836	-0.268521	-0.435749	S	2	___2	Casein kinase II substrate motif;G protein-coupled receptor kinase 1 substrate motif;GSK3 kinase substrate motif;MDC1 BRCT domain binding motif;Plk1 PBD domain binding motif;Pyruvate dehydrogenase kinase substrate motif	+	CST;HTP;LTP										1.29742	0.112468	0.607422	-0.16109	1.17718	-0.307078	0.99338	1.67526e-05	173.33	118.85	-0.15745	574	P17812	574	P17812	P17812	CTP synthase 1	CTPS1	CRLSPRDTYSDRSGSSSPDSEITELKFPSIN	UID1581	ysDRsGsssPDsEIt
0.154713	0.0377336	-0.150801	-0.252484	0.0643311	-0.334683	0.11836	-0.268521	-0.435749	S	2	___2	Casein kinase II substrate motif;ERK1,2 kinase substrate motif;GSK-3, ERK1, ERK2, CDK5 substrate motif;MAPKAPK2 kinase substrate motif;MDC1 BRCT domain binding motif;Plk1 PBD domain binding motif;WW domain binding motif	+	CST;HTP;LTP	+	molecular association, regulation		PIN1(INDUCES)						1.29742	0.112468	0.607422	-0.16109	1.17718	-0.307078	0.999982	1.67526e-05	173.33	118.85	-0.15745	575	P17812	575	P17812	P17812	CTP synthase 1	CTPS1	RLSPRDTYSDRSGSSSPDSEITELKFPSINH	UID1582	sDRsGsssPDsEItE
0.222805	0.492827	0.179766	NaN	NaN	NaN	0.501006	0.710261	0.0877344	S	2	___2	DNA dependent Protein kinase substrate motif;DNA dependent Protein kinase substrate motif;G protein-coupled receptor kinase 1 substrate motif;G protein-coupled receptor kinase 1 substrate motif;MAPKAPK2 kinase substrate motif;MAPKAPK2 kinase substrate motif;PKA kinase substrate motif;PKA kinase substrate motif;PKC kinase substrate motif;PKC kinase substrate motif	+	CST;HTP;LTP										0.631515	0.361905	0.943754	0.601544	0.675823	0.13375	0.973104	0.00488388	101.46	64.903	-0.24528	395	P20700;Q03252	395;409	P20700;Q03252	P20700	Lamin-B1;Lamin-B2	LMNB1;LMNB2	LLEGEEERLKLSPSPSSRVTVSRASSSRSVR;LLEGEEERLKLSPSPSSRVTVSRATSSSSGS	UID1591	LkLsPsPssRVtVsR	PKCB iso2	P05771-2
0.273218	0.170951	-0.106576	-0.0306782	-0.472089	0.299844	-0.0828814	-0.171742	-0.135618	S	2	___2	b-Adrenergic Receptor kinase substrate motif;Casein kinase II substrate motif	+	CST;HTP										0.151716	-0.0939176	0.0335699	-0.0104899	0.0439385	0.019217	1	3.01153e-72	319.36	243.46	-0.87416	190	P22059	190	P22059	P22059	Oxysterol-binding protein 1	OSBP	ALELAKAKAVKMLAESDESGDEESVSQTDKT	UID1596	AVKMLAEsDEsGDEE
0.273218	0.170951	-0.106576	-0.0306782	-0.472089	0.299844	-0.0828814	-0.171742	-0.135618	S	2	___2	b-Adrenergic Receptor kinase substrate motif;Casein kinase II substrate motif	+	CST;HTP										0.151716	-0.0939176	0.0335699	-0.0104899	0.0439385	0.019217	1	3.01153e-72	319.36	243.46	-0.87416	193	P22059	193	P22059	P22059	Oxysterol-binding protein 1	OSBP	LAKAKAVKMLAESDESGDEESVSQTDKTELQ	UID1597	MLAEsDEsGDEEsVs
NaN	NaN	NaN	-1.15553	-0.506701	-0.450697	-0.567233	-1.34553	-0.696143	S	2	___2	Casein kinase II substrate motif;ERK1,2 kinase substrate motif;G protein-coupled receptor kinase 1 substrate motif;GSK-3, ERK1, ERK2, CDK5 substrate motif;MAPKAPK2 kinase substrate motif;WW domain binding motif	+	HTP							+	+		1.44557	-0.536967	1.31634	-1.25053	0.872168	-0.57342	0.999999	6.26365e-06	174.87	128.87	1.4361	345	P35568	345	P35568	P35568	Insulin receptor substrate 1	IRS1	SDGEGTMSRPASVDGSPVSPSTNRTHAHRHR	UID1611	RPAsVDGsPVsPstN
NaN	NaN	NaN	-1.15553	-0.506701	-0.450697	-0.567233	-1.34553	-0.696143	S	2	___2	Casein kinase II substrate motif;ERK1,2 kinase substrate motif;GSK-3, ERK1, ERK2, CDK5 substrate motif;WW domain binding motif	+	CST;HTP;LTP							+	+		1.44557	-0.536967	1.31634	-1.25053	0.872168	-0.57342	0.998581	9.89908e-23	244.18	184.25	-0.66936	348	P35568	348	P35568	P35568	Insulin receptor substrate 1	IRS1	EGTMSRPASVDGSPVSPSTNRTHAHRHRGSA	UID1612	sVDGsPVsPstNRTH
-0.75655	-0.702351	0.0911243	-0.599025	-0.286867	-0.290896	-0.593289	-0.703924	-0.122005	S	2	___2	Casein kinase II substrate motif;G protein-coupled receptor kinase 1 substrate motif;GSK3 kinase substrate motif;PKA kinase substrate motif	+	CST;HTP								+		1.23527	-0.545569	2.57103	-0.668433	0.362313	-0.107259	0.999976	1.32877e-05	162.7	126.03	0.6603	1348	P46100;A0A096LNL9	1348;1280	P46100	P46100	Transcriptional regulator ATRX	ATRX	KPRYRHRLLRHKLTVSDGESGEEKKTKPKEH	UID1623	LRHKLtVsDGEsGEE
-0.75655	-0.702351	0.0911243	-0.599025	-0.286867	-0.290896	-0.593289	-0.703924	-0.122005	S	2	___2	b-Adrenergic Receptor kinase substrate motif;Casein kinase I substrate motif;Casein kinase II substrate motif;MAPKAPK2 kinase substrate motif	+	CST;HTP								+		1.23527	-0.545569	2.57103	-0.668433	0.362313	-0.107259	1	1.32877e-05	162.7	126.03	0.98909	1352	P46100;A0A096LNL9	1352;1284	P46100	P46100	Transcriptional regulator ATRX	ATRX	RHRLLRHKLTVSDGESGEEKKTKPKEHKEVK	UID1624	LtVsDGEsGEEKkTk
0.225275	0.206893	0.110096	0.280956	0.426855	-0.245009	0.157949	0.230572	0.0565835	S	2	___2	Casein kinase II substrate motif	+	CST;HTP								+		1.10214	0.270026	2.08544	0.239474	0.0781816	-0.0261098	1	1.68097e-09	206.45	157.72	0.71568	831	P46821	831	P46821	P46821	Microtubule-associated protein 1B;MAP1B heavy chain;MAP1 light chain LC1	MAP1B	AIGPAKELEAERSLMSSPEDLTKDFEELKAE	UID1627	EAERsLMssPEDLtK
0.225275	0.206893	0.110096	0.280956	0.426855	-0.245009	0.157949	0.230572	0.0565835	S	2	___2	Casein kinase II substrate motif;ERK1,2 kinase substrate motif;GSK-3, ERK1, ERK2, CDK5 substrate motif;MAPKAPK2 kinase substrate motif;MDC1 BRCT domain binding motif;Plk1 PBD domain binding motif;Pyruvate dehydrogenase kinase substrate motif;WW domain binding motif	+	CST;HTP								+		1.10214	0.270026	2.08544	0.239474	0.0781816	-0.0261098	1	1.68097e-09	206.45	157.72	-1.0339	832	P46821	832	P46821	P46821	Microtubule-associated protein 1B;MAP1B heavy chain;MAP1 light chain LC1	MAP1B	IGPAKELEAERSLMSSPEDLTKDFEELKAEE	UID1628	AERsLMssPEDLtKD
NaN	NaN	NaN	-1.06997	-0.297874	-0.753861	-0.696751	-1.07312	-0.261396	S	2	___2	Casein kinase II substrate motif;ERK1,2 kinase substrate motif;G protein-coupled receptor kinase 1 substrate motif;GSK-3, ERK1, ERK2, CDK5 substrate motif;MAPKAPK2 kinase substrate motif;WW domain binding motif	+	CST;HTP								+		0.614744	-0.497313	3.02839	-1.07154	0.54134	-0.507629	0.999883	0.00071141	166.52	109.57	-0.19135	1260	P46821	1260	P46821	P46821	Microtubule-associated protein 1B;MAP1B heavy chain;MAP1 light chain LC1	MAP1B	AVSSEKVSPSKSPSLSPSPPSPLEKTPLGER	UID1630	PsKsPsLsPsPPsPL
NaN	NaN	NaN	-0.859195	-0.0737576	-0.767994	0.0614305	-0.217877	-0.0255881	S	2	___2	Casein kinase II substrate motif;DNA dependent Protein kinase substrate motif;ERK1,2 kinase substrate motif;GSK-3, ERK1, ERK2, CDK5 substrate motif;WW domain binding motif	+	CST;HTP										0.0258983	-0.00616353	0.466104	-0.538536	0.319849	-0.396791	0.980628	0.000134569	168.93	106.1	-0.24324	1265	P46821	1265	P46821	P46821	Microtubule-associated protein 1B;MAP1B heavy chain;MAP1 light chain LC1	MAP1B	KVSPSKSPSLSPSPPSPLEKTPLGERSVNFS	UID1632	sLsPsPPsPLEKtPL
-0.161137	-0.278024	-0.128661	-0.343641	-0.205247	-0.185105	0.115433	-0.155357	-0.0629872	S	2	___2	Casein kinase I substrate motif;Casein kinase II substrate motif;G protein-coupled receptor kinase 1 substrate motif;MAPKAPK2 kinase substrate motif	+	CST;HTP								+		0.307838	-0.0836505	1.37149	-0.259007	1.15071	-0.125584	0.996603	0.00609185	141.07	115.51	-0.12272	1089	P48634	1089	P48634	P48634	Protein PRRC2A	PRRC2A	NHPPAPRGRTASETRSEGSEYEEIPKRRRQR	UID1638	RtAsEtRsEGsEyEE
0.589284	0.778965	0.531269	1.11257	0.579277	0.573724	0.279768	0.364909	0.212632	S	3	___2	ERK1,2 kinase substrate motif;G protein-coupled receptor kinase 1 substrate motif;GSK3 kinase substrate motif;GSK-3, ERK1, ERK2, CDK5 substrate motif;MAPKAPK2 kinase substrate motif;WW domain binding motif	+	HTP;LTP	+	molecular association, regulation; intracellular localization		BICD2(INDUCES)		targets BicD2 to the NE of RGP cells to induce apical nuclear migration	+			1.38189	0.482776	1.13286	0.752147	1.21327	0.439208	0.81666	0.000259537	89.816	61.404	2.2097	1271	Q7Z3J3;P49792;J3KNE0;A6NKT7;J3KQ37;Q99666;O14715	1271;2246;1265;1271;1130;1270;1270	Q7Z3J3	Q7Z3J3	RanBP2-like and GRIP domain-containing protein 4;E3 SUMO-protein ligase RanBP2;RanBP2-like and GRIP domain-containing protein 3;RANBP2-like and GRIP domain-containing protein 5/6;RANBP2-like and GRIP domain-containing protein 8	RGPD4;RANBP2;RGPD3;RGPD8;RGPD5	EDALDDSVSSSSVHASPLASSPVRKNLFHFG	UID1646	ssssVHAsPLAssPV	CDK1	P06493
0.445727	0.918005	0.551885	1.11257	0.579277	0.573724	0.778124	0.561693	-0.190371	S	3	___2	Cdc2 kinase substrate motif;CDK kinase substrate motif;CDK1,2,4,6 kinase substrate motif;ERK1,2 kinase substrate motif;Growth associated histone HI kinase substrate motif;GSK-3, ERK1, ERK2, CDK5 substrate motif;MDC1 BRCT domain binding motif;Plk1 PBD domain binding motif;WW domain binding motif	+	HTP;LTP	+	molecular association, regulation; intracellular localization		BICD2(INDUCES)		targets BicD2 to the NE of RGP cells to induce apical nuclear migration	+	+		1.60456	0.601043	1.47989	0.864088	0.468108	0.311746	0.862059	2.39827e-06	126.25	59.189	1.9956	1276	Q7Z3J3;P49792;J3KNE0;A6NKT7;J3KQ37;Q99666;O14715	1276;2251;1270;1276;1135;1275;1275	Q7Z3J3	Q7Z3J3	RanBP2-like and GRIP domain-containing protein 4;E3 SUMO-protein ligase RanBP2;RanBP2-like and GRIP domain-containing protein 3;RANBP2-like and GRIP domain-containing protein 5/6;RANBP2-like and GRIP domain-containing protein 8	RGPD4;RANBP2;RGPD3;RGPD8;RGPD5	DSVSSSSVHASPLASSPVRKNLFHFGESTTG	UID1647	HAsPLAssPVRKNLF;HAsPLAssPVRkNLF	CDK1	P06493
0.0353423	0.0970714	0.0698396	0.151079	0.0309717	-0.0313952	0.235972	0.275245	-0.0703302	S	3	___2	Casein kinase II substrate motif	+	CST;HTP										0.56123	0.100762	1.0941	0.174465	0.0846342	-0.0106286	0.993701	9.22208e-05	145.67	115.24	-0.77115	601	P51116	601	P51116	P51116	Fragile X mental retardation syndrome-related protein 2	FXR2	NRSRRRRNRGNRTDGSISGDRQPVTVADYIS	UID1652	RGNRtDGsIsGdRQP
0.033793	0.0776532	0.00963388	0.0950467	0.10675	-0.025454	0.09815	0.194087	-0.0161034	S	3	___2		+	CST;HTP										1.12797	0.0795644	1.10883	0.122262	0.379688	-0.0106412	0.999998	9.22208e-05	145.67	115.24	-0.41918	603	P51116	603	P51116	P51116	Fragile X mental retardation syndrome-related protein 2	FXR2	SRRRRNRGNRTDGSISGDRQPVTVADYISRA	UID1653	NRtDGsIsGdRQPVt
0.324811	0.242328	-0.115629	0.270469	0.242694	-0.0241777	0.227371	0.214871	-0.0136837	S	2	___2	Casein kinase II substrate motif	+	CST;HTP;LTP							+	+		1.89327	0.264959	2.3615	0.242556	0.593785	-0.0511634	1	1.7575e-39	282.97	218.27	1.7865	132	P51858	132	P51858	P51858	Hepatoma-derived growth factor	HDGF	EAAEGDGDKKGNAEGSSDEEGKLVIDEPAKE	UID1656	kkGNAEGssDEEGKL
0.324811	0.242328	-0.115629	0.270469	0.242694	-0.0241777	0.227371	0.214871	-0.0136837	S	2	___2	BARD1 BRCT domain binding motif;Casein kinase I substrate motif;Casein kinase II substrate motif;MDC1 BRCT domain binding motif;Plk1 PBD domain binding motif	+	CST;HTP;LTP							+	+		1.89327	0.264959	2.3615	0.242556	0.593785	-0.0511634	1	8.42878e-40	288.96	212.43	1.7865	133	P51858	133	P51858	P51858	Hepatoma-derived growth factor	HDGF	AAEGDGDKKGNAEGSSDEEGKLVIDEPAKEK	UID1657	kGNAEGssDEEGKLV
-0.482513	-0.909201	-0.239481	-0.0516234	-0.487803	-0.00489682	NaN	NaN	NaN	S	2	___2	Casein kinase II substrate motif	+	CST;HTP							+			2.45952	-0.485158	0.333583	-0.480412	0.312485	-0.122189	0.999803	7.68916e-15	220.59	180.31	0.12399	621	P52756	621	P52756	P52756	RNA-binding protein 5	RBM5	GDEENPLKRGLVAAYSGDSDNEEELVERLES	UID1661	RGLVAAysGDsDNEE
-0.482513	-0.909201	-0.239481	-0.0516234	-0.487803	-0.00489682	NaN	NaN	NaN	S	2	___2	b-Adrenergic Receptor kinase substrate motif;Casein kinase II substrate motif	+	CST;HTP							+			2.45952	-0.485158	0.333583	-0.480412	0.312485	-0.122189	1	2.34188e-29	261.17	207.31	0.45302	624	P52756	624	P52756	P52756	RNA-binding protein 5	RBM5	ENPLKRGLVAAYSGDSDNEEELVERLESEEE	UID1662	VAAysGDsDNEEELV
0.0287106	-0.0473682	-0.183998	0.052555	-0.00856613	-0.0184918	0.0097772	0.0347792	0.040682	S	2	___2	14-3-3 domain binding motif;14-3-3 domain binding motif;Akt kinase substrate motif;Calmodulin-dependent protein kinase II substrate motif;Calmodulin-dependent protein kinase II substrate motif;Calmodulin-dependent protein kinase IV substrate motif;Casein kinase II substrate motif;Casein kinase II substrate motif;Chk1 kinase substrate motif;ERK1,2 kinase substrate motif;ERK1,2 kinase substrate mot…	+	CST;HTP										0.344996	0.00997389	0.150385	0.013322	0.295317	-0.053936	1	0.00138861	133.04	50.535	0.19505	264	P62995;H7BXF3;H7C2L4;Q13595	264;103;83;260	P62995;Q13595	P62995	Transformer-2 protein homolog beta;Transformer-2 protein homolog alpha	TRA2B;TRA2A	GWRAAQDRDQIYRRRSPSPYYSRGGYRSRSR;GYDRYEDYDYRYRRRSPSPYYSRYRSRSRSR	UID1678	DQIyRRRsPsPyysR;DyRyRRRsPsPyysR
0.0305479	0.0710762	-0.0205453	-0.0037704	0.146525	-0.0761486	0.0597706	0.0301242	0.0363276	S	2	___2	14-3-3 domain binding motif;14-3-3 domain binding motif;Akt kinase substrate motif;Akt kinase substrate motif;Calmodulin-dependent protein kinase II substrate motif;Calmodulin-dependent protein kinase II substrate motif;Casein kinase II substrate motif;Casein kinase II substrate motif;DNA dependent Protein kinase substrate motif;DNA dependent Protein kinase substrate motif;ERK1,2 kinase substrate…	+	CST;HTP										0.819414	0.0789478	0.565126	0.0324767	0.222836	-0.0201221	0.999968	0.00138861	133.04	50.535	0.087015	266	P62995;H7BXF3;H7C2L4;Q13595	266;105;85;262	P62995;Q13595	P62995	Transformer-2 protein homolog beta;Transformer-2 protein homolog alpha	TRA2B;TRA2A	DRYEDYDYRYRRRSPSPYYSRYRSRSRSRSY;RAAQDRDQIYRRRSPSPYYSRGGYRSRSRSR	UID1679	IyRRRsPsPyysRGG;RyRRRsPsPyysRyR
-0.0270427	0.169925	0.23634	NaN	NaN	NaN	0.0787465	0.0728604	0.178619	S	2	___2	Casein kinase II substrate motif	+	HTP										0.14838	0.0258519	0.615959	0.121393	1.05557	0.207479	0.930351	1.10455e-16	223.36	180.51	0.82867	2	P62995	2	P62995	P62995	Transformer-2 protein homolog beta	TRA2B	______________MSDSGEQNYGERESRSA	UID1680	______MsDsGEQNY
NaN	NaN	NaN	0.106616	0.194591	-0.10541	-0.0307961	0.095722	0.141433	S	2	___2	b-Adrenergic Receptor kinase substrate motif;Casein kinase II substrate motif	+	HTP								+		0.221905	0.0818977	1.46542	0.101169	0.0420357	0.0180115	0.880744	3.94896e-05	163	123.85	0.71966	4	P62995	4	P62995	P62995	Transformer-2 protein homolog beta	TRA2B	____________MSDSGEQNYGERESRSASR	UID1681	____MsDsGEQNYGE
-0.0270427	0.169925	0.23634	0.106616	0.194591	-0.10541	0.024036	0.0843364	0.160017	S	2	___2	b-Adrenergic Receptor kinase substrate motif;Casein kinase I substrate motif;Casein kinase II substrate motif;G protein-coupled receptor kinase 1 substrate motif;GSK3 kinase substrate motif;PKA kinase substrate motif;PKC kinase substrate motif	+	HTP								+		0.355415	0.0638616	1.3712	0.120293	0.34881	0.0969821	1	3.04498e-05	165.66	130.74	0.12203	14	P62995	14	P62995	P62995	Transformer-2 protein homolog beta	TRA2B	__MSDSGEQNYGERESRSASRSGSAHGSGKS	UID1682	QNYGEREsRsAsRSG
[truncated: 228 more rows]
