# Supplementary material for: Phosphoproteomic Analysis Reveals the Importance of Kinase Regulation During Orbivirus Infection
Source: Mol Cell Proteomics. 2017 Aug 29;16(11):1990–2005. doi: 10.1074/mcp.M117.067355 (PMC5672004; doi:10.1074/mcp.M117.067355)
Supplement: Supplemental Data [file 10.1074_M117.067355_mcp.M117.067355-6.xlsx]

## Sheet: Regulated phosphoproteins
GOMF name	GOBP slim name	GOCC slim name	Pfam	KEGG name	Peptides	Razor + unique peptides	Unique peptides	Sequence coverage [%]	Score	Protein IDs	Majority protein IDs	Protein names	Gene names	Phospho (STY) site positions
binding;enzyme binding;polyubiquitin binding;proteasome binding;protein binding;protein complex binding;ribonucleoprotein binding;ribosome binding;small conjugating protein binding;ubiquitin binding;ubiquitin protein ligase binding	anatomical structure development;biological regulation;catabolic process;cell death;cell differentiation;cellular component assembly;cellular component organization;cellular localization;cellular metabolic process;cellular process;chromatin modification;chromatin organization;chromosome organization;death;developmental process;embryo development;establishment of localization;immune system process…	cell part;cytoplasm;cytosol;intracellular membrane-bounded organelle;intracellular organelle;macromolecular complex;nucleoplasm;nucleus;organelle;protein complex	DUF3538;ubiquitin		4	4	4	4.5	14.108	A0A024RCR6;A0A0G2JK23;P46379;A0A0G2JL47;H0Y710;H0Y4L1;F6TC96;F6UR09;F6U1F2;F6XTU0;A0A0G2JJR8;F6WML8;F6VEM6;F6X9W3;F6U341;F6S6P2;X6REW1;A0A0G2JJM1	A0A024RCR6;A0A0G2JK23;P46379;A0A0G2JL47;H0Y710	Large proline-rich protein BAG6	BAT3;BAG6	967;1075;1111
E1 12h/Mock	E1 18h/Mock	E1 18h/12h	E2 18h/Mock	E2 12h/Mock	E2 18h/12h	E3 12h/Mock	E3 18h/Mock	E3 18h/12h	Amino acid	Charge	Multiplicity	Motifs	Known site	Origin	Regulatory site	Regulatory site function	Regulatory site process	Regulatory site protInteract	Regulatory site otherInteract	Regulatory site notes	T-test Significant 12h/Mock	T-test Significant 18h/Mock	T-test Significant 18h/12h	Localization prob	PEP	Score	Delta score	Mass error [ppm]	Position	Positions within proteins	-Log T-test p-value 12h/Mock	T-test Difference 12h/Mock	-Log T-test p-value 18h/Mock	T-test Difference 18h/Mock	-Log T-test p-value 18h/12h	T-test Difference 18h/12h	Proteins	Leading proteins	Protein	Protein names	Gene names	Sequence window	Unique identifier	PhosphoSitePlus window	PhosphoSitePlus kinase	PhosphoSitePlus kinase uniprot
-0.338323	0.0357646	0.30229	NaN	NaN	NaN	-0.368793	2.32155	2.50812	S	2	___1	Casein kinase II substrate motif;ERK1,2 kinase substrate motif;GSK-3, ERK1, ERK2, CDK5 substrate motif;WW domain binding motif	+	CST;HTP							+			0.997032	0.00231668	126.19	36.086	0.78332	1075	1075;1081;1081	1.56201	-0.353558	0.309633	1.17866	0.373003	1.40521	A0A024RCR6;A0A0G2JK23;P46379	A0A024RCR6	A0A024RCR6	Large proline-rich protein BAG6	BAT3;BAG6	AVSRAAKAAGARPLTSPESLSRDLEAPEVQE	UID3	AGARPLtsPEsLSRD
-0.340989	-0.353598	-0.0789903	-0.401425	-0.286287	-0.033793	-0.299702	-0.300982	-0.0659138	S	2	___1	Casein kinase I substrate motif;ERK1,2 kinase substrate motif;GSK-3, ERK1, ERK2, CDK5 substrate motif;WW domain binding motif	+	CST;HTP							+	+	+	1	2.80146e-09	207.16	163.27	1.8936	967	967;973;973;967;116	2.54887	-0.308993	2.17249	-0.352001	1.32564	-0.0595657	A0A024RCR6;A0A0G2JK23;P46379;A0A0G2JL47;H0Y710	A0A024RCR6	A0A024RCR6	Large proline-rich protein BAG6	BAT3;BAG6	QGAERASPEPQRENASPAPGTTAEEAMSRGP	UID1	EPQRENAsPAPGttA
binding;core promoter proximal region DNA binding;core promoter proximal region sequence-specific DNA binding;DNA binding;nucleic acid binding;nucleic acid binding transcription factor activity;regulatory region DNA binding;regulatory region nucleic acid binding;RNA polymerase II core promoter proximal region sequence-specific DNA binding;RNA polymerase II core promoter proximal region sequence-s…	biological regulation;biosynthetic process;cell activation;cell differentiation;cell proliferation;cellular metabolic process;cellular nitrogen compound metabolic process;cellular process;developmental process;immune system process;macromolecule metabolic process;metabolic process;nitrogen compound metabolic process;nucleobase-containing compound metabolic process;primary metabolic process;RNA me…	cell part;intracellular membrane-bounded organelle;intracellular organelle;nucleoplasm;nucleus;organelle	Elf-1_N;Ets		1	1	1	2	1.934	A0A087WU18;Q99607	A0A087WU18;Q99607	ETS-related transcription factor Elf-4	ELF4	186;187;188
E1 12h/Mock	E1 18h/Mock	E1 18h/12h	E2 18h/Mock	E2 12h/Mock	E2 18h/12h	E3 12h/Mock	E3 18h/Mock	E3 18h/12h	Amino acid	Charge	Multiplicity	Motifs	Known site	Origin	Regulatory site	Regulatory site function	Regulatory site process	Regulatory site protInteract	Regulatory site otherInteract	Regulatory site notes	T-test Significant 12h/Mock	T-test Significant 18h/Mock	T-test Significant 18h/12h	Localization prob	PEP	Score	Delta score	Mass error [ppm]	Position	Positions within proteins	-Log T-test p-value 12h/Mock	T-test Difference 12h/Mock	-Log T-test p-value 18h/Mock	T-test Difference 18h/Mock	-Log T-test p-value 18h/12h	T-test Difference 18h/12h	Proteins	Leading proteins	Protein	Protein names	Gene names	Sequence window	Unique identifier	PhosphoSitePlus window	PhosphoSitePlus kinase	PhosphoSitePlus kinase uniprot
-1.16841	-1.78294	-0.489463	-1.2739	-0.999971	-0.166715	-1.21374	-1.08884	0.0305479	S	2	___1	14-3-3 domain binding motif;Calmodulin-dependent protein kinase II substrate motif;Casein kinase II substrate motif;ERK1,2 kinase substrate motif;GSK-3, ERK1, ERK2, CDK5 substrate motif;PKA kinase substrate motif;PKC kinase substrate motif;WW domain binding motif	+	HTP							+	+		0.75777	0.00128646	139.19	83.212	0.60345	188	188;188	2.48005	-1.12737	1.66123	-1.38189	0.519048	-0.208544	A0A087WU18;Q99607	A0A087WU18	A0A087WU18	ETS-related transcription factor Elf-4	ELF4	KSKKRIRKTKGNRSTSPVTDPSIPIRKKSKD	UID8	TKGNRstsPVTDPSI
AU-rich element binding;binding;cation binding;DNA binding;ion binding;metal ion binding;mRNA 3'-UTR AU-rich region binding;mRNA 3'-UTR binding;mRNA binding;nucleic acid binding;nucleic acid binding transcription factor activity;RNA binding;sequence-specific DNA binding transcription factor activity	anatomical structure development;biological regulation;catabolic process;cell activation;cell differentiation;cell division;cell proliferation;cellular metabolic process;cellular nitrogen compound metabolic process;cellular process;developmental process;immune system process;macromolecule metabolic process;metabolic process;mRNA metabolic process;nitrogen compound metabolic process;nucleobase-con…	cell part;cytoplasm;intracellular membrane-bounded organelle;intracellular organelle;nucleus;organelle	Tis11B_N;zf-CCCH		1	1	1	5.1	25.179	A0A087WUU9;P47974	A0A087WUU9;P47974	Zinc finger protein 36, C3H1 type-like 2	ZFP36L2	472
E1 12h/Mock	E1 18h/Mock	E1 18h/12h	E2 18h/Mock	E2 12h/Mock	E2 18h/12h	E3 12h/Mock	E3 18h/Mock	E3 18h/12h	Amino acid	Charge	Multiplicity	Motifs	Known site	Origin	Regulatory site	Regulatory site function	Regulatory site process	Regulatory site protInteract	Regulatory site otherInteract	Regulatory site notes	T-test Significant 12h/Mock	T-test Significant 18h/Mock	T-test Significant 18h/12h	Localization prob	PEP	Score	Delta score	Mass error [ppm]	Position	Positions within proteins	-Log T-test p-value 12h/Mock	T-test Difference 12h/Mock	-Log T-test p-value 18h/Mock	T-test Difference 18h/Mock	-Log T-test p-value 18h/12h	T-test Difference 18h/12h	Proteins	Leading proteins	Protein	Protein names	Gene names	Sequence window	Unique identifier	PhosphoSitePlus window	PhosphoSitePlus kinase	PhosphoSitePlus kinase uniprot
NaN	NaN	NaN	-1.00529	-1.06516	0.0835692	-0.909472	-0.980142	-0.090035	S	2	___1	b-Adrenergic Receptor kinase substrate motif;Casein kinase II substrate motif;ERK1,2 kinase substrate motif;GSK-3, ERK1, ERK2, CDK5 substrate motif;MAPKAPK2 kinase substrate motif;WW domain binding motif										+		0.999808	7.3223e-27	246.53	204.21	-0.1569	472	472;474	1.30025	-0.987315	2.09349	-0.992716	0.0104164	-0.00323286	A0A087WUU9;P47974	A0A087WUU9	A0A087WUU9	Zinc finger protein 36, C3H1 type-like 2	ZFP36L2	YLSGSLSSGSLSGSESPSLDPGRRLPIFSRL	UID9
actin binding;ankyrin binding;binding;cytoskeletal protein binding;enzyme binding;GTPase binding;lipid binding;phospholipid binding;protein binding;structural constituent of cytoskeleton;structural molecule activity	anatomical structure morphogenesis;behavior;biological regulation;cellular component assembly;cellular component organization;cellular membrane organization;cellular metabolic process;cellular process;cytokinesis;developmental process;establishment of localization;Golgi vesicle transport;growth;immune system process;locomotion;macromolecule metabolic process;macromolecule modification;membrane or…	cell body;cell part;cytoplasm;cytoskeleton;cytosol;extracellular organelle;extracellular space;intracellular non-membrane-bounded organelle;intracellular organelle;macromolecular complex;neuronal cell body;nucleolus;organelle;protein complex;vesicle	CH;PH;Spectrin		11	11	11	6.2	119.91	A0A087WUZ3;Q01082;O15020;F8W6C1;A4QPE4	A0A087WUZ3;Q01082	Spectrin beta chain, non-erythrocytic 1	SPTBN1	2337;2339;2343
E1 12h/Mock	E1 18h/Mock	E1 18h/12h	E2 18h/Mock	E2 12h/Mock	E2 18h/12h	E3 12h/Mock	E3 18h/Mock	E3 18h/12h	Amino acid	Charge	Multiplicity	Motifs	Known site	Origin	Regulatory site	Regulatory site function	Regulatory site process	Regulatory site protInteract	Regulatory site otherInteract	Regulatory site notes	T-test Significant 12h/Mock	T-test Significant 18h/Mock	T-test Significant 18h/12h	Localization prob	PEP	Score	Delta score	Mass error [ppm]	Position	Positions within proteins	-Log T-test p-value 12h/Mock	T-test Difference 12h/Mock	-Log T-test p-value 18h/Mock	T-test Difference 18h/Mock	-Log T-test p-value 18h/12h	T-test Difference 18h/12h	Proteins	Leading proteins	Protein	Protein names	Gene names	Sequence window	Unique identifier	PhosphoSitePlus window	PhosphoSitePlus kinase	PhosphoSitePlus kinase uniprot
-0.709505	-0.462157	0.275842	-0.641041	-0.0771628	-0.508429	-0.558325	-0.284563	0.124461	S	2	___1	Cdc2 kinase substrate motif;CDK kinase substrate motif;CDK1,2,4,6 kinase substrate motif;ERK1,2 kinase substrate motif;Growth associated histone HI kinase substrate motif;GSK-3, ERK1, ERK2, CDK5 substrate motif;MDC1 BRCT domain binding motif;Plk1 PBD domain binding motif;WW domain binding motif	+	HTP								+		0.997135	6.80801e-52	298.42	242.66	1.7566	2343	2343;2341	0.844582	-0.448331	1.33636	-0.462587	0.048424	-0.0360422	A0A087WUZ3;Q01082	A0A087WUZ3	A0A087WUZ3	Spectrin beta chain, non-erythrocytic 1	SPTBN1	AQTLPTSVVTITSESSPGKREKDKEKDKEKR	UID10	VtItsEssPGkREKD
catalytic activity;ligase activity			RNF111_N		2	2	2	12	15.131	A0A087WVF1;Q5BIX2;Q96B23;K7EQH1	A0A087WVF1;Q5BIX2;Q96B23;K7EQH1	Uncharacterized protein C18orf25	C18orf25;ARKL1	66;69;145
E1 12h/Mock	E1 18h/Mock	E1 18h/12h	E2 18h/Mock	E2 12h/Mock	E2 18h/12h	E3 12h/Mock	E3 18h/Mock	E3 18h/12h	Amino acid	Charge	Multiplicity	Motifs	Known site	Origin	Regulatory site	Regulatory site function	Regulatory site process	Regulatory site protInteract	Regulatory site otherInteract	Regulatory site notes	T-test Significant 12h/Mock	T-test Significant 18h/Mock	T-test Significant 18h/12h	Localization prob	PEP	Score	Delta score	Mass error [ppm]	Position	Positions within proteins	-Log T-test p-value 12h/Mock	T-test Difference 12h/Mock	-Log T-test p-value 18h/Mock	T-test Difference 18h/Mock	-Log T-test p-value 18h/12h	T-test Difference 18h/12h	Proteins	Leading proteins	Protein	Protein names	Gene names	Sequence window	Unique identifier	PhosphoSitePlus window	PhosphoSitePlus kinase	PhosphoSitePlus kinase uniprot
-0.789536	-0.988418	-0.257804	-0.648598	-1.06969	0.296084	-0.757306	-1.18158	-0.190174	S	3	___1	14-3-3 domain binding motif;b-Adrenergic Receptor kinase substrate motif;Calmodulin-dependent protein kinase II substrate motif;Casein kinase II substrate motif;PAK2 kinase substrate motif;PKA kinase substrate motif;PKC epsilon kinase substrate motif;PKC kinase substrate motif	+	CST;HTP							+	+		0.989939	3.41614e-15	222.03	190.99	0.2101	66	66;66;66;66	1.89656	-0.872179	1.57823	-0.93953	0.0974707	-0.0506313	A0A087WVF1;Q5BIX2;Q96B23;K7EQH1	A0A087WVF1	A0A087WVF1	Uncharacterized protein C18orf25	C18orf25;ARKL1	VISSMPCLLMELRRDSSESQLASTESDKPTT	UID11	LMELRRDssEsQLAs
adenyl nucleotide binding;adenyl ribonucleotide binding;ATP binding;ATPase activity;binding;catalytic activity;cytoskeletal protein binding;hydrolase activity;hydrolase activity, acting on acid anhydrides;hydrolase activity, acting on acid anhydrides, in phosphorus-containing anhydrides;kinesin binding;microtubule motor activity;motor activity;nucleoside-triphosphatase activity;nucleotide binding…	cell communication;cell death;cell-cell signaling;cellular component movement;cellular process;cytoskeleton-dependent intracellular transport;death;establishment of localization;metabolic process;signaling;transport;vesicle-mediated transport	cell part;cell projection;intracellular membrane-bounded organelle;intracellular organelle;macromolecular complex;membrane;mitochondrion;neuron projection;organelle;protein complex;vesicle	DUF3694;FHA;KIF1B;Kinesin;PH		2	2	2	1.3	6.273	A0A087WWA3;Q4R9M9;O60333;A0A0U1RQL3	A0A087WWA3;Q4R9M9;O60333;A0A0U1RQL3	Kinesin-like protein;Kinesin-like protein KIF1B	KIF1B;KIF1Bbeta	1031;1461
E1 12h/Mock	E1 18h/Mock	E1 18h/12h	E2 18h/Mock	E2 12h/Mock	E2 18h/12h	E3 12h/Mock	E3 18h/Mock	E3 18h/12h	Amino acid	Charge	Multiplicity	Motifs	Known site	Origin	Regulatory site	Regulatory site function	Regulatory site process	Regulatory site protInteract	Regulatory site otherInteract	Regulatory site notes	T-test Significant 12h/Mock	T-test Significant 18h/Mock	T-test Significant 18h/12h	Localization prob	PEP	Score	Delta score	Mass error [ppm]	Position	Positions within proteins	-Log T-test p-value 12h/Mock	T-test Difference 12h/Mock	-Log T-test p-value 18h/Mock	T-test Difference 18h/Mock	-Log T-test p-value 18h/12h	T-test Difference 18h/12h	Proteins	Leading proteins	Protein	Protein names	Gene names	Sequence window	Unique identifier	PhosphoSitePlus window	PhosphoSitePlus kinase	PhosphoSitePlus kinase uniprot
-0.0222731	-0.285056	-0.305753	-0.317265	-0.316007	0.0567462	0.63988	-0.394638	-1.00026	S	2	___1	14-3-3 domain binding motif;Akt kinase substrate motif;b-Adrenergic Receptor kinase substrate motif;Calmodulin-dependent protein kinase II substrate motif;MAPKAPK1 kinase substrate motif;p70 Ribosomal S6 kinase substrate motif;Phosphorylase kinase substrate motif;PKA kinase substrate motif;PKC kinase substrate motif	+	CST;HTP								+		1	6.53335e-07	192.4	122.03	-0.32154	1461	1461;1473;1487;169	0.121407	0.100533	2.02507	-0.33232	0.506636	-0.416422	A0A087WWA3;Q4R9M9;O60333;A0A0U1RQL3	A0A087WWA3	A0A087WWA3	Kinesin-like protein;Kinesin-like protein KIF1B	KIF1B;KIF1Bbeta	VRGEENLAGWRPRGDSLILEHQWELEKLELL	UID15	GWRPRGDsLILEHQW
-0.835162	-1.0585	-0.453597	-1.00549	-0.209178	-0.652234	-0.315864	-0.594857	-0.456979	S	2	___1	Casein kinase II substrate motif	+	CST;HTP								+	+	0.999968	0.00997125	105.2	56.223	0.33074	1031	1031;1043;1057	0.842626	-0.453401	1.58075	-0.886284	1.80922	-0.520937	A0A087WWA3;Q4R9M9;O60333	A0A087WWA3	A0A087WWA3	Kinesin-like protein;Kinesin-like protein KIF1B	KIF1B;KIF1Bbeta	NQSDFSSVAMTRSGLSLEELRIVEGQGQSSE	UID16	AMTRsGLsLEELRIV
binding;nucleic acid binding;nucleotide binding	anatomical structure development;anatomical structure morphogenesis;biological regulation;developmental process;multicellular organismal process;viral reproduction	cell part;membrane;nucleoplasm	RRM_1;SPOC		5	5	5	7.2	11.146	A0A087WWP4;Q96T37	A0A087WWP4;Q96T37	Putative RNA-binding protein 15	RBM15	524;612
E1 12h/Mock	E1 18h/Mock	E1 18h/12h	E2 18h/Mock	E2 12h/Mock	E2 18h/12h	E3 12h/Mock	E3 18h/Mock	E3 18h/12h	Amino acid	Charge	Multiplicity	Motifs	Known site	Origin	Regulatory site	Regulatory site function	Regulatory site process	Regulatory site protInteract	Regulatory site otherInteract	Regulatory site notes	T-test Significant 12h/Mock	T-test Significant 18h/Mock	T-test Significant 18h/12h	Localization prob	PEP	Score	Delta score	Mass error [ppm]	Position	Positions within proteins	-Log T-test p-value 12h/Mock	T-test Difference 12h/Mock	-Log T-test p-value 18h/Mock	T-test Difference 18h/Mock	-Log T-test p-value 18h/12h	T-test Difference 18h/12h	Proteins	Leading proteins	Protein	Protein names	Gene names	Sequence window	Unique identifier	PhosphoSitePlus window	PhosphoSitePlus kinase	PhosphoSitePlus kinase uniprot
-0.127589	-0.17158	-0.0189072	-0.124535	-0.094988	-0.0688771	-0.139585	-0.0327429	0.143394	T	2	___1	Calmodulin-dependent protein kinase II substrate motif;Growth associated histone HI kinase substrate motif;GSK-3, ERK1, ERK2, CDK5 substrate motif;PKC kinase substrate motif;WW domain binding motif	+	CST;HTP							+			1	3.79947e-07	176.18	122.22	-0.87209	524	524;568	1.92212	-0.120721	0.939514	-0.109619	0.0971353	0.0185364	A0A087WWP4;Q96T37	A0A087WWP4	A0A087WWP4	Putative RNA-binding protein 15	RBM15	FGHRAPDPLRGARDRTPPLLYRDRDRDLYPD	UID931	LRGARDRtPPLLYRD
binding;cAMP-dependent protein kinase activity;catalytic activity;cation binding;cyclic nucleotide-dependent protein kinase activity;enzyme regulator activity;GTPase regulator activity;guanyl-nucleotide exchange factor activity;ion binding;kinase activity;metal ion binding;molecular transducer activity;nucleoside-triphosphatase regulator activity;phosphotransferase activity, alcohol group as acce…	biological regulation;cellular metabolic process;cellular process;establishment of localization;macromolecule metabolic process;macromolecule modification;metabolic process;nuclear transport;nucleocytoplasmic transport;phosphorus metabolic process;primary metabolic process;protein metabolic process;protein modification process;protein phosphorylation;regulation of protein modification process;res…	cell part;cytoplasm;cytosol;intracellular membrane-bounded organelle;intracellular organelle;membrane;nucleus;organelle	PH;RhoGEF		1	1	1	1.1	1.2571	A0A087WY36;A0A087WTD7;A8MYJ1;Q12802	A0A087WY36;A0A087WTD7;A8MYJ1;Q12802	A-kinase anchor protein 13	AKAP13	550
E1 12h/Mock	E1 18h/Mock	E1 18h/12h	E2 18h/Mock	E2 12h/Mock	E2 18h/12h	E3 12h/Mock	E3 18h/Mock	E3 18h/12h	Amino acid	Charge	Multiplicity	Motifs	Known site	Origin	Regulatory site	Regulatory site function	Regulatory site process	Regulatory site protInteract	Regulatory site otherInteract	Regulatory site notes	T-test Significant 12h/Mock	T-test Significant 18h/Mock	T-test Significant 18h/12h	Localization prob	PEP	Score	Delta score	Mass error [ppm]	Position	Positions within proteins	-Log T-test p-value 12h/Mock	T-test Difference 12h/Mock	-Log T-test p-value 18h/Mock	T-test Difference 18h/Mock	-Log T-test p-value 18h/12h	T-test Difference 18h/12h	Proteins	Leading proteins	Protein	Protein names	Gene names	Sequence window	Unique identifier	PhosphoSitePlus window	PhosphoSitePlus kinase	PhosphoSitePlus kinase uniprot
NaN	NaN	NaN	-0.402798	-1.03159	0.686684	-1.00584	0.105544	0.767316	S	2	___1	Casein kinase II substrate motif	+	CST;HTP							+		+	0.941227	0.0061145	110.15	42.943	0.19291	550	550;545;550;1929	2.09442	-1.01872	0.178392	-0.148627	1.45262	0.727	A0A087WY36;A0A087WTD7;A8MYJ1;Q12802	A0A087WY36	A0A087WY36	A-kinase anchor protein 13	AKAP13	GNDENMSNTWKFLSHSTDSLNKISKVNESTE	UID6	TWKFLSHstDsLNKI
binding;lipid binding;phosphatidylinositol binding;phosphatidylinositol-3,4,5-trisphosphate binding;phosphatidylinositol-3,4-bisphosphate binding;phosphatidylinositol-3,5-bisphosphate binding;phosphatidylinositol-3-phosphate binding;phosphatidylinositol-4,5-bisphosphate binding;phosphatidylinositol-4-phosphate binding;phosphatidylinositol-5-phosphate binding;phospholipid binding	biological regulation;cellular process;endosome transport;establishment of localization;protein transport;transport;vesicle-mediated transport	cell part;endosome;intracellular membrane-bounded organelle;intracellular organelle;macromolecular complex;membrane;organelle;plasma membrane;protein complex	CAP-ZIP_m		2	2	2	1.8	62.953	A0A087WYF6;F8W7U3;J3KP36;E7ESD2;A0A0A0MR88;A0A096LPC5;Q9Y4E1;Q641Q2;B1AP61;A0A0A0MT65	A0A087WYF6;F8W7U3;J3KP36;E7ESD2;A0A0A0MR88;A0A096LPC5;Q9Y4E1;Q641Q2;B1AP61;A0A0A0MT65	WASH complex subunit FAM21C;WASH complex subunit FAM21A	FAM21A;FAM21C	761;762
E1 12h/Mock	E1 18h/Mock	E1 18h/12h	E2 18h/Mock	E2 12h/Mock	E2 18h/12h	E3 12h/Mock	E3 18h/Mock	E3 18h/12h	Amino acid	Charge	Multiplicity	Motifs	Known site	Origin	Regulatory site	Regulatory site function	Regulatory site process	Regulatory site protInteract	Regulatory site otherInteract	Regulatory site notes	T-test Significant 12h/Mock	T-test Significant 18h/Mock	T-test Significant 18h/12h	Localization prob	PEP	Score	Delta score	Mass error [ppm]	Position	Positions within proteins	-Log T-test p-value 12h/Mock	T-test Difference 12h/Mock	-Log T-test p-value 18h/Mock	T-test Difference 18h/Mock	-Log T-test p-value 18h/12h	T-test Difference 18h/12h	Proteins	Leading proteins	Protein	Protein names	Gene names	Sequence window	Unique identifier	PhosphoSitePlus window	PhosphoSitePlus kinase	PhosphoSitePlus kinase uniprot
-0.545951	-0.238374	0.148479	0.0451634	-1.05179	1.2424	-0.746664	0.0614305	0.793272	S	3	___1		+	HTP							+			0.884352	1.24932e-63	316.54	254.07	-0.49918	761	761;748;778;836;836;836;834;836;50	1.47321	-0.781468	0.157393	-0.0439268	0.82731	0.728049	A0A087WYF6;F8W7U3;J3KP36;E7ESD2;A0A0A0MR88;A0A096LPC5;Q9Y4E1;Q641Q2;B1AP61	A0A087WYF6	A0A087WYF6	WASH complex subunit FAM21C;WASH complex subunit FAM21A	FAM21A;FAM21C	QKEVGKGRDPDAHPKSTGVFQDEELLFSHKL	UID26	DPDAHPKsTGVFQDE
alpha-amino-3-hydroxy-5-methyl-4-isoxazole propionate selective glutamate receptor activity;channel activity;excitatory extracellular ligand-gated ion channel activity;extracellular ligand-gated ion channel activity;extracellular-glutamate-gated ion channel activity;gated channel activity;glutamate receptor activity;ion channel activity;ion transmembrane transporter activity;ionotropic glutamate …	biological regulation;cell communication;cell-cell signaling;cellular process;establishment of localization;ion transport;response to stimulus;signal transduction;signaling;transmembrane transport;transport	cell part;cell projection;macromolecular complex;membrane;neuron projection;plasma membrane;protein complex;receptor complex	ANF_receptor;Lig_chan;Lig_chan-Glu_bd	Long-term depression;Neuroactive ligand-receptor interaction	1	1	1	1.5	1.3255	A0A087WYJ6;P42263	A0A087WYJ6;P42263	Glutamate receptor 3	GRIA3	699;704;705
E1 12h/Mock	E1 18h/Mock	E1 18h/12h	E2 18h/Mock	E2 12h/Mock	E2 18h/12h	E3 12h/Mock	E3 18h/Mock	E3 18h/12h	Amino acid	Charge	Multiplicity	Motifs	Known site	Origin	Regulatory site	Regulatory site function	Regulatory site process	Regulatory site protInteract	Regulatory site otherInteract	Regulatory site notes	T-test Significant 12h/Mock	T-test Significant 18h/Mock	T-test Significant 18h/12h	Localization prob	PEP	Score	Delta score	Mass error [ppm]	Position	Positions within proteins	-Log T-test p-value 12h/Mock	T-test Difference 12h/Mock	-Log T-test p-value 18h/Mock	T-test Difference 18h/Mock	-Log T-test p-value 18h/12h	T-test Difference 18h/12h	Proteins	Leading proteins	Protein	Protein names	Gene names	Sequence window	Unique identifier	PhosphoSitePlus window	PhosphoSitePlus kinase	PhosphoSitePlus kinase uniprot
-0.305771	-0.417502	-0.107104	-0.200366	-0.312706	0.0627009	-0.266975	-0.372617	-0.0564762	S	2	___3	G protein-coupled receptor kinase 1 substrate motif;GSK3 kinase substrate motif;PKA kinase substrate motif;PKC kinase substrate motif									+	+		1	0.00522349	92.906	46.202	-2.3857	704	704;704	2.63524	-0.295151	1.42127	-0.330162	0.241956	-0.0336264	A0A087WYJ6;P42263	A0A087WYJ6	A0A087WYJ6	Glutamate receptor 3	GRIA3	EFFRRSKIAVYEKMWSYMKSAEPSVFTKTTA	UID2233
-0.305771	-0.417502	-0.107104	-0.200366	-0.312706	0.0627009	-0.266975	-0.372617	-0.0564762	Y	2	___3	ALK kinase substrate motif;PI3 kinase p85 SH2 domain binding motif;SHC SH2 domain binding motif;Src kinase substrate motif									+	+		1	0.00522349	92.906	46.202	-2.3857	699	699;699	2.63524	-0.295151	1.42127	-0.330162	0.241956	-0.0336264	A0A087WYJ6;P42263	A0A087WYJ6	A0A087WYJ6	Glutamate receptor 3	GRIA3	SGSTKEFFRRSKIAVYEKMWSYMKSAEPSVF	UID3276
-0.305771	-0.417502	-0.107104	-0.200366	-0.312706	0.0627009	-0.266975	-0.372617	-0.0564762	Y	2	___3										+	+		1	0.00522349	92.906	46.202	-2.3857	705	705;705	2.63524	-0.295151	1.42127	-0.330162	0.241956	-0.0336264	A0A087WYJ6;P42263	A0A087WYJ6	A0A087WYJ6	Glutamate receptor 3	GRIA3	FFRRSKIAVYEKMWSYMKSAEPSVFTKTTAD	UID3277
binding;binding, bridging;cytoskeletal protein binding;enzyme binding;JUN kinase binding;kinase binding;kinesin binding;MAP-kinase scaffold activity;protein binding;protein complex scaffold;protein kinase binding;receptor signaling complex scaffold activity;signaling adaptor activity;structural molecule activity	anatomical structure development;anatomical structure morphogenesis;biological regulation;cell differentiation;cellular component assembly;cellular component organization;cellular metabolic process;cellular process;developmental process;embryo development;endosome transport;establishment of localization;localization;locomotion;macromolecular complex assembly;macromolecule metabolic process;macrom…	cell part;cell projection;cytoplasm;cytoplasmic membrane-bounded vesicle;cytosol;endoplasmic reticulum;extracellular organelle;intracellular membrane-bounded organelle;intracellular organelle;membrane;neuron projection;organelle;vesicle	Jnk-SapK_ap_N	MAPK signaling pathway	6	6	6	6	106.6	A0A087X2D8;O60271;H0YBE9;E9PFH7;A0A087WYG2;Q9UPT6	A0A087X2D8;O60271	C-Jun-amino-terminal kinase-interacting protein 4	SPAG9	719;721;723;724
E1 12h/Mock	E1 18h/Mock	E1 18h/12h	E2 18h/Mock	E2 12h/Mock	E2 18h/12h	E3 12h/Mock	E3 18h/Mock	E3 18h/12h	Amino acid	Charge	Multiplicity	Motifs	Known site	Origin	Regulatory site	Regulatory site function	Regulatory site process	Regulatory site protInteract	Regulatory site otherInteract	Regulatory site notes	T-test Significant 12h/Mock	T-test Significant 18h/Mock	T-test Significant 18h/12h	Localization prob	PEP	Score	Delta score	Mass error [ppm]	Position	Positions within proteins	-Log T-test p-value 12h/Mock	T-test Difference 12h/Mock	-Log T-test p-value 18h/Mock	T-test Difference 18h/Mock	-Log T-test p-value 18h/12h	T-test Difference 18h/12h	Proteins	Leading proteins	Protein	Protein names	Gene names	Sequence window	Unique identifier	PhosphoSitePlus window	PhosphoSitePlus kinase	PhosphoSitePlus kinase uniprot
0.675184	-0.0291169	-0.70736	0.235604	0.343692	-0.0229005	0.509138	-0.182164	-0.581475	S	2	___1	MDC1 BRCT domain binding motif;Plk1 PBD domain binding motif	+	CST;HTP							+			0.999973	1.50704e-28	264	182.81	-0.13976	724	724;733	1.47453	0.509338	0.0208756	0.0081079	0.761477	-0.437245	A0A087X2D8;O60271	A0A087X2D8	A0A087X2D8	C-Jun-amino-terminal kinase-interacting protein 4	SPAG9	GLDTEGSKQRSASQSSLDKLDQELKEQQKEL	UID49	QRsAsQssLDKLDQE
acetyl-CoA carboxylase activity;adenyl nucleotide binding;adenyl ribonucleotide binding;ATP binding;binding;biotin carboxylase activity;catalytic activity;cation binding;CoA carboxylase activity;ion binding;ligase activity;ligase activity, forming carbon-carbon bonds;ligase activity, forming carbon-nitrogen bonds;metal ion binding;nucleotide binding;purine nucleotide binding;purine ribonucleoside…	amine transport;amino acid transport;biological regulation;biosynthetic process;cellular amide metabolic process;cellular component assembly;cellular component organization;cellular ketone metabolic process;cellular lipid metabolic process;cellular metabolic process;cellular nitrogen compound metabolic process;cellular process;cofactor metabolic process;energy reserve metabolic process;establishm…	cell part;cytoplasm;cytoskeleton;cytosol;extracellular organelle;intracellular membrane-bounded organelle;intracellular non-membrane-bounded organelle;intracellular organelle;mitochondrion;nucleolus;organelle;vesicle	ACC_central;Biotin_carb_C;Biotin_lipoyl;Carboxyl_trans;CPSase_L_chain;CPSase_L_D2	Fatty acid biosynthesis;Insulin signaling pathway;Propanoate metabolism;Pyruvate metabolism	1	1	1	23.8	28.094	A0A087X2F8;A0A087X126;A0A087WYK6;A0A0C4DGT1;Q13085	A0A087X2F8;A0A087X126;A0A087WYK6;A0A0C4DGT1;Q13085	Acetyl-CoA carboxylase 1;Biotin carboxylase	ACACA	25;29
E1 12h/Mock	E1 18h/Mock	E1 18h/12h	E2 18h/Mock	E2 12h/Mock	E2 18h/12h	E3 12h/Mock	E3 18h/Mock	E3 18h/12h	Amino acid	Charge	Multiplicity	Motifs	Known site	Origin	Regulatory site	Regulatory site function	Regulatory site process	Regulatory site protInteract	Regulatory site otherInteract	Regulatory site notes	T-test Significant 12h/Mock	T-test Significant 18h/Mock	T-test Significant 18h/12h	Localization prob	PEP	Score	Delta score	Mass error [ppm]	Position	Positions within proteins	-Log T-test p-value 12h/Mock	T-test Difference 12h/Mock	-Log T-test p-value 18h/Mock	T-test Difference 18h/Mock	-Log T-test p-value 18h/12h	T-test Difference 18h/12h	Proteins	Leading proteins	Protein	Protein names	Gene names	Sequence window	Unique identifier	PhosphoSitePlus window	PhosphoSitePlus kinase	PhosphoSitePlus kinase uniprot
-1.38285	-0.214491	1.11443	-0.0761586	-0.680937	0.583009	-0.935476	-0.536691	0.343806	S	2	___2	G protein-coupled receptor kinase 1 substrate motif;GSK3 kinase substrate motif	+	CST;HTP							+			0.999978	2.01503e-13	233.3	174.15	1.012	25	25;25;62;25;25	1.40204	-0.999755	0.743228	-0.27578	1.01711	0.680416	A0A087X2F8;A0A087X126;A0A087WYK6;A0A0C4DGT1;Q13085	A0A087X2F8	A0A087X2F8	Acetyl-CoA carboxylase 1;Biotin carboxylase	ACACA	PLELNQHSRFIIGSVSEDNSEDEISNLVKLD	UID1131	RFIIGsVsEDNsEDE
-1.38285	-0.214491	1.11443	-0.0761586	-0.680937	0.583009	-0.935476	-0.536691	0.343806	S	2	___2	BARD1 BRCT domain binding motif;Casein kinase I substrate motif;Casein kinase II substrate motif;G protein-coupled receptor kinase 1 substrate motif;MAPKAPK2 kinase substrate motif	+	CST;HTP							+			1	8.91133e-30	265.09	265.09	1.012	29	29;29;66;29;29	1.40204	-0.999755	0.743228	-0.27578	1.01711	0.680416	A0A087X2F8;A0A087X126;A0A087WYK6;A0A0C4DGT1;Q13085	A0A087X2F8	A0A087X2F8	Acetyl-CoA carboxylase 1;Biotin carboxylase	ACACA	NQHSRFIIGSVSEDNSEDEISNLVKLDLLEE	UID1132	GsVsEDNsEDEISNL
			WD40		2	2	2	4.1	3.5629	A0A088AWN2;Q8TBZ3	A0A088AWN2;Q8TBZ3	WD repeat-containing protein 20	WDR20	463;465;523
E1 12h/Mock	E1 18h/Mock	E1 18h/12h	E2 18h/Mock	E2 12h/Mock	E2 18h/12h	E3 12h/Mock	E3 18h/Mock	E3 18h/12h	Amino acid	Charge	Multiplicity	Motifs	Known site	Origin	Regulatory site	Regulatory site function	Regulatory site process	Regulatory site protInteract	Regulatory site otherInteract	Regulatory site notes	T-test Significant 12h/Mock	T-test Significant 18h/Mock	T-test Significant 18h/12h	Localization prob	PEP	Score	Delta score	Mass error [ppm]	Position	Positions within proteins	-Log T-test p-value 12h/Mock	T-test Difference 12h/Mock	-Log T-test p-value 18h/Mock	T-test Difference 18h/Mock	-Log T-test p-value 18h/12h	T-test Difference 18h/12h	Proteins	Leading proteins	Protein	Protein names	Gene names	Sequence window	Unique identifier	PhosphoSitePlus window	PhosphoSitePlus kinase	PhosphoSitePlus kinase uniprot
-0.104527	-0.690265	-0.747366	-0.841999	0.177471	-0.994073	-0.173824	-0.371945	-0.100623	S	2	___1	Casein kinase II substrate motif;G protein-coupled receptor kinase 1 substrate motif	+	CST;HTP								+		0.791328	0.00390933	130.64	88.815	-0.13744	463	463;432	0.105742	-0.0336264	1.352	-0.634736	0.83077	-0.614021	A0A088AWN2;Q8TBZ3	A0A088AWN2	A0A088AWN2	WD repeat-containing protein 20	WDR20	SVTTPGNSVPPPLPRSNSLPHSAVSNAGSKS	UID50	VPPPLPRsNsLPHSA
binding;chromatin binding;DNA binding;nucleic acid binding	anatomical structure development;biological regulation;biosynthetic process;cellular metabolic process;cellular nitrogen compound metabolic process;cellular process;developmental process;macromolecule metabolic process;metabolic process;nitrogen compound metabolic process;nucleobase-containing compound metabolic process;primary metabolic process;RNA metabolic process	cell part;intracellular membrane-bounded organelle;intracellular organelle;nucleus;organelle	HMG_box		3	3	3	2.7	52.59	A0A0A0MQR4;I3L2J0;Q96RK0;I3L373;I3L135;I3L1Q4	A0A0A0MQR4;I3L2J0;Q96RK0	Protein capicua homolog	CIC	173;277;278;284;1395;1407
E1 12h/Mock	E1 18h/Mock	E1 18h/12h	E2 18h/Mock	E2 12h/Mock	E2 18h/12h	E3 12h/Mock	E3 18h/Mock	E3 18h/12h	Amino acid	Charge	Multiplicity	Motifs	Known site	Origin	Regulatory site	Regulatory site function	Regulatory site process	Regulatory site protInteract	Regulatory site otherInteract	Regulatory site notes	T-test Significant 12h/Mock	T-test Significant 18h/Mock	T-test Significant 18h/12h	Localization prob	PEP	Score	Delta score	Mass error [ppm]	Position	Positions within proteins	-Log T-test p-value 12h/Mock	T-test Difference 12h/Mock	-Log T-test p-value 18h/Mock	T-test Difference 18h/Mock	-Log T-test p-value 18h/12h	T-test Difference 18h/12h	Proteins	Leading proteins	Protein	Protein names	Gene names	Sequence window	Unique identifier	PhosphoSitePlus window	PhosphoSitePlus kinase	PhosphoSitePlus kinase uniprot
-0.421554	-0.864019	-0.559345	-0.81426	-0.541702	-0.189414	-0.407402	-0.819827	-0.11774	S	2	___2	14-3-3 domain binding motif;Calmodulin-dependent protein kinase II substrate motif;MAPKAPK1 kinase substrate motif;Pim1 kinase substrate sequence;PKA kinase substrate motif;PKC epsilon kinase substrate motif;PKC kinase substrate motif	+	CST;HTP							+	+		0.982492	1.05948e-50	297.77	219.99	0.96917	1395	1395;2303;1397;79;126;111	2.06633	-0.456886	3.44717	-0.832702	0.771564	-0.288833	A0A0A0MQR4;I3L2J0;Q96RK0;I3L373;I3L135;I3L1Q4	A0A0A0MQR4	A0A0A0MQR4	Protein capicua homolog	CIC	SPRAILGSYRKKRKNSTDLDSAPEDPTSPKR	UID1158	YRKKRKNstDLDsAP
-0.421554	-0.864019	-0.559345	-0.81426	-0.541702	-0.189414	-0.44285	-0.854831	-0.171596	S	2	___2	Casein kinase I substrate motif;Cdc2 kinase substrate motif;CDK kinase substrate motif;CDK1,2,4,6 kinase substrate motif;ERK1,2 kinase substrate motif;Growth associated histone HI kinase substrate motif;GSK-3, ERK1, ERK2, CDK5 substrate motif;PKA kinase substrate motif;PKC kinase substrate motif;WW domain binding motif	+	CST;HTP;LTP	+	molecular association, regulation; intracellular localization		KPNA3(DISRUPTS)			+	+		0.998332	1.05948e-50	297.77	219.99	1.8463	1407	1407;2315;1409;91;138;123	2.2091	-0.468702	3.48465	-0.84437	0.866626	-0.306785	A0A0A0MQR4;I3L2J0;Q96RK0;I3L373;I3L135;I3L1Q4	A0A0A0MQR4	A0A0A0MQR4	Protein capicua homolog	CIC	RKNSTDLDSAPEDPTSPKRKMRRRSSCSSEP	UID1159	sAPEDPtsPKRKMRR	ERK1;ERK2	P27361;P28482
-0.878348	-0.423178	0.326307	-0.366485	-0.95062	0.615287	-0.541009	-0.335099	0.101784	S	2	___1	14-3-3 domain binding motif;Akt kinase substrate motif;Calmodulin-dependent protein kinase II substrate motif;Casein kinase II substrate motif;MAPKAPK1 kinase substrate motif;p70 Ribosomal S6 kinase substrate motif;Phosphorylase kinase substrate motif;PKA kinase substrate motif;PKC kinase substrate motif;ZIP kinase substrate motif	+	CST;HTP;LTP	+	molecular association, regulation	transcription, altered	14-3-3 epsilon(INDUCES)			+	+		0.99886	0.00276612	127.51	83.745	0.098986	173	173;1082;173	1.60919	-0.789992	2.32859	-0.374921	0.841181	0.347793	A0A0A0MQR4;I3L2J0;Q96RK0	A0A0A0MQR4	A0A0A0MQR4	Protein capicua homolog	CIC	PEIQLPLPPGKRRTQSLSALPKERDSSSEKD	UID57	PGKRRtQsLsALPKE	p90RSK;RSK2	Q15418;P51812
adenyl nucleotide binding;adenyl ribonucleotide binding;ATP binding;binding;GTP binding;guanyl nucleotide binding;guanyl ribonucleotide binding;nucleotide binding;purine nucleotide binding;purine ribonucleoside triphosphate binding;purine ribonucleotide binding;ribonucleotide binding	cell cycle;cellular component organization;cellular metabolic process;cellular nitrogen compound metabolic process;cellular process;macromolecule metabolic process;metabolic process;mitosis;nitrogen compound metabolic process;nuclear division;nucleobase-containing compound metabolic process;nucleus organization;organelle fission;organelle organization;primary metabolic process;RNA metabolic proce…	cell part;cytoplasm;intracellular non-membrane-bounded organelle;intracellular organelle;nucleolus;nucleoplasm;organelle	SRP40_C		3	3	3	2.8	5.0616	A0A0A0MRM9;Q14978	A0A0A0MRM9;Q14978	Nucleolar and coiled-body phosphoprotein 1	NOLC1	616;619
E1 12h/Mock	E1 18h/Mock	E1 18h/12h	E2 18h/Mock	E2 12h/Mock	E2 18h/12h	E3 12h/Mock	E3 18h/Mock	E3 18h/12h	Amino acid	Charge	Multiplicity	Motifs	Known site	Origin	Regulatory site	Regulatory site function	Regulatory site process	Regulatory site protInteract	Regulatory site otherInteract	Regulatory site notes	T-test Significant 12h/Mock	T-test Significant 18h/Mock	T-test Significant 18h/12h	Localization prob	PEP	Score	Delta score	Mass error [ppm]	Position	Positions within proteins	-Log T-test p-value 12h/Mock	T-test Difference 12h/Mock	-Log T-test p-value 18h/Mock	T-test Difference 18h/Mock	-Log T-test p-value 18h/12h	T-test Difference 18h/12h	Proteins	Leading proteins	Protein	Protein names	Gene names	Sequence window	Unique identifier	PhosphoSitePlus window	PhosphoSitePlus kinase	PhosphoSitePlus kinase uniprot
0.375735	0.875859	0.417272	0.787767	0.86845	-0.0533895	0.65892	1.097	0.412294	T	2	___2	AMP-activated protein kinase substrate motif;GSK-3, ERK1, ERK2, CDK5 substrate motif;PKA kinase substrate motif;PKC kinase substrate motif;WW domain binding motif	+	CST;HTP							+	+		1	0.00303711	127.52	37.469	0.14805	616	616;607	1.327	0.634368	2.00682	0.92021	0.62122	0.258725	A0A0A0MRM9;Q14978	A0A0A0MRM9	A0A0A0MRM9	Nucleolar and coiled-body phosphoprotein 1	NOLC1	AKEAETPQAKKIKLQTPNTFPKRKKGEKRAS	UID2041	AkKIKLQtPNtFPKR	CDK1	P06493
0.375735	0.875859	0.417272	0.787767	0.86845	-0.0533895	0.65892	1.097	0.412294	T	2	___2		+	CST;HTP							+	+		1	0.00303711	127.52	37.469	0.14805	619	619;610	1.327	0.634368	2.00682	0.92021	0.62122	0.258725	A0A0A0MRM9;Q14978	A0A0A0MRM9	A0A0A0MRM9	Nucleolar and coiled-body phosphoprotein 1	NOLC1	AETPQAKKIKLQTPNTFPKRKKGEKRASSPF	UID2042	IKLQtPNtFPKRKKG	CDK1	P06493
binding;chromatin binding;DNA binding;enzyme inhibitor activity;enzyme regulator activity;histone binding;nucleic acid binding;phosphatase inhibitor activity;phosphatase regulator activity;protein binding;protein phosphatase inhibitor activity;protein phosphatase regulator activity;protein phosphatase type 2A regulator activity	biological regulation;biosynthetic process;cell cycle;cell differentiation;cellular component assembly;cellular component disassembly;cellular component organization;cellular macromolecular complex assembly;cellular metabolic process;cellular nitrogen compound metabolic process;cellular process;chromatin organization;chromosome organization;developmental process;DNA metabolic process;DNA replicat…	cell part;cytoplasm;cytosol;endoplasmic reticulum;intracellular membrane-bounded organelle;intracellular organelle;macromolecular complex;nucleoplasm;nucleus;organelle;protein complex	NAP		4	4	4	14.7	132.54	A0A0C4DFV9;Q01105;A0A087X027;P0DME0	A0A0C4DFV9;Q01105;A0A087X027;P0DME0	Protein SET;Protein SETSIP	SET;SETSIP	39
E1 12h/Mock	E1 18h/Mock	E1 18h/12h	E2 18h/Mock	E2 12h/Mock	E2 18h/12h	E3 12h/Mock	E3 18h/Mock	E3 18h/12h	Amino acid	Charge	Multiplicity	Motifs	Known site	Origin	Regulatory site	Regulatory site function	Regulatory site process	Regulatory site protInteract	Regulatory site otherInteract	Regulatory site notes	T-test Significant 12h/Mock	T-test Significant 18h/Mock	T-test Significant 18h/12h	Localization prob	PEP	Score	Delta score	Mass error [ppm]	Position	Positions within proteins	-Log T-test p-value 12h/Mock	T-test Difference 12h/Mock	-Log T-test p-value 18h/Mock	T-test Difference 18h/Mock	-Log T-test p-value 18h/12h	T-test Difference 18h/12h	Proteins	Leading proteins	Protein	Protein names	Gene names	Sequence window	Unique identifier	PhosphoSitePlus window	PhosphoSitePlus kinase	PhosphoSitePlus kinase uniprot
NaN	NaN	NaN	0.246834	0.196229	0.0163661	0.330329	0.251204	-0.169258	S	2	___1	Casein kinase I substrate motif;Casein kinase II substrate motif;G protein-coupled receptor kinase 1 substrate motif	+	HTP								+		1	5.72181e-08	182.37	86.035	0.36403	39	39;63	0.799274	0.263279	2.25288	0.249019	0.250754	-0.0764459	A0A0C4DFV9;Q01105	A0A0C4DFV9	A0A0C4DFV9	Protein SET	SET	IDEVQNEIDRLNEQASEEILKVEQKYNKLRQ	UID77	DRLNEQAsEEILkVE
binding;catalytic activity;cation binding;DNA binding;DNA-directed RNA polymerase activity;enzyme binding;ion binding;metal ion binding;nucleic acid binding;nucleotidyltransferase activity;protein binding;RNA polymerase activity;RNA-directed RNA polymerase activity;transferase activity;transferase activity, transferring phosphorus-containing groups;ubiquitin protein ligase binding	biological regulation;biosynthetic process;cellular metabolic process;cellular nitrogen compound metabolic process;cellular process;developmental process;DNA metabolic process;DNA repair;macromolecule metabolic process;metabolic process;mRNA metabolic process;mRNA processing;nitrogen compound metabolic process;nucleobase-containing compound metabolic process;primary metabolic process;response to …	cell part;intracellular membrane-bounded organelle;intracellular organelle;macromolecular complex;nucleoplasm;nucleus;organelle;protein complex;RNA polymerase complex	RNA_pol_Rpb1_1;RNA_pol_Rpb1_2;RNA_pol_Rpb1_3;RNA_pol_Rpb1_4;RNA_pol_Rpb1_5;RNA_pol_Rpb1_6;RNA_pol_Rpb1_7;RNA_pol_Rpb1_R	Huntington's disease;Purine metabolism;Pyrimidine metabolism;RNA polymerase	7	7	7	6.2	21.601	A0A0C4DGZ0;P24928;A0A087WWE2	A0A0C4DGZ0;P24928	DNA-directed RNA polymerase;DNA-directed RNA polymerase II subunit RPB1	POLR2A	1849;1891;1906;1910;1912;1913;1917;1919;1920
E1 12h/Mock	E1 18h/Mock	E1 18h/12h	E2 18h/Mock	E2 12h/Mock	E2 18h/12h	E3 12h/Mock	E3 18h/Mock	E3 18h/12h	Amino acid	Charge	Multiplicity	Motifs	Known site	Origin	Regulatory site	Regulatory site function	Regulatory site process	Regulatory site protInteract	Regulatory site otherInteract	Regulatory site notes	T-test Significant 12h/Mock	T-test Significant 18h/Mock	T-test Significant 18h/12h	Localization prob	PEP	Score	Delta score	Mass error [ppm]	Position	Positions within proteins	-Log T-test p-value 12h/Mock	T-test Difference 12h/Mock	-Log T-test p-value 18h/Mock	T-test Difference 18h/Mock	-Log T-test p-value 18h/12h	T-test Difference 18h/12h	Proteins	Leading proteins	Protein	Protein names	Gene names	Sequence window	Unique identifier	PhosphoSitePlus window	PhosphoSitePlus kinase	PhosphoSitePlus kinase uniprot
-1.1093	-1.18118	-0.0832177	NaN	NaN	NaN	-1.2606	-1.74342	-0.512617	S	2	___2	Casein kinase II substrate motif;ERK1,2 kinase substrate motif;G protein-coupled receptor kinase 1 substrate motif;GSK-3, ERK1, ERK2, CDK5 substrate motif;MAPKAPK2 kinase substrate motif;PKA kinase substrate motif;PKC kinase substrate motif;WW domain binding motif	+	HTP							+			0.928467	0.000119444	165.24	48.495	0.57376	1910	1910;1910	1.39159	-1.18495	0.917531	-1.4623	0.400613	-0.297917	A0A0C4DGZ0;P24928	A0A0C4DGZ0	A0A0C4DGZ0	DNA-directed RNA polymerase;DNA-directed RNA polymerase II subunit RPB1	POLR2A	YSPTSPVYTPTSPKYSPTSPTYSPTSPKYSP	UID1194	sPtsPKysPtsPtys;tPtsPKysPtsPtys
-1.38802	-1.35912	-0.0164682	-1.66474	-1.37583	-0.256045	-1.59366	-1.32341	0.262193	S	2	___1	Casein kinase II substrate motif;ERK1,2 kinase substrate motif;G protein-coupled receptor kinase 1 substrate motif;GSK3 kinase substrate motif;GSK-3, ERK1, ERK2, CDK5 substrate motif;WW domain binding motif	+	CST;HTP							+	+		0.999915	1.09074e-09	207.31	86.841	1.1903	1913	1913;1913	2.62735	-1.4525	2.2564	-1.44909	0.00711172	-0.00344002	A0A0C4DGZ0;P24928	A0A0C4DGZ0	A0A0C4DGZ0	DNA-directed RNA polymerase;DNA-directed RNA polymerase II subunit RPB1	POLR2A	TSPVYTPTSPKYSPTSPTYSPTSPKYSPTSP	UID92	sPKysPtsPtysPtt;tPKysPtsPtysPts;sPKysPtsPtysPts
-1.30372	-1.16278	0.271306	-1.26358	-1.37094	0.0735451	-1.26538	-0.747294	-0.124094	S	2	___2	Casein kinase II substrate motif;ERK1,2 kinase substrate motif;G protein-coupled receptor kinase 1 substrate motif;GSK3 kinase substrate motif;GSK-3, ERK1, ERK2, CDK5 substrate motif;WW domain binding motif	+	CST;HTP							+	+		0.999915	1.09074e-09	207.31	86.841	1.1903	1913	1913;1913	3.25862	-1.31335	1.66582	-1.05788	0.232692	0.0735857	A0A0C4DGZ0;P24928	A0A0C4DGZ0	A0A0C4DGZ0	DNA-directed RNA polymerase;DNA-directed RNA polymerase II subunit RPB1	POLR2A	TSPVYTPTSPKYSPTSPTYSPTSPKYSPTSP	UID1195	sPKysPtsPtysPtt;tPKysPtsPtysPts;sPKysPtsPtysPts
-1.46323	-1.36546	0.162468	NaN	NaN	NaN	-1.42167	-1.37842	0.144438	S	2	___1	Casein kinase II substrate motif;ERK1,2 kinase substrate motif;G protein-coupled receptor kinase 1 substrate motif;GSK-3, ERK1, ERK2, CDK5 substrate motif;MAPKAPK2 kinase substrate motif;WW domain binding motif	+	CST;HTP;LTP							+	+	+	0.947185	1.57044e-09	195.5	86.841	0.21359	1917	1917;1917	2.03759	-1.44245	2.52199	-1.37194	1.42763	0.153453	A0A0C4DGZ0;P24928	A0A0C4DGZ0	A0A0C4DGZ0	DNA-directed RNA polymerase;DNA-directed RNA polymerase II subunit RPB1	POLR2A	YTPTSPKYSPTSPTYSPTSPKYSPTSPTYSP	UID93	sPtsPtysPtsPKys	CDK2	P24941
-1.53299	-1.66924	-0.321568	-1.63048	-1.30006	-0.415759	-1.26538	-1.38436	-0.148353	S	2	___2	Casein kinase II substrate motif;ERK1,2 kinase substrate motif;G protein-coupled receptor kinase 1 substrate motif;GSK-3, ERK1, ERK2, CDK5 substrate motif;MAPKAPK2 kinase substrate motif;WW domain binding motif	+	CST;HTP;LTP							+	+		0.947185	1.57044e-09	195.5	86.841	0.21359	1917	1917;1917	2.42465	-1.36614	2.48835	-1.56136	1.19581	-0.295226	A0A0C4DGZ0;P24928	A0A0C4DGZ0	A0A0C4DGZ0	DNA-directed RNA polymerase;DNA-directed RNA polymerase II subunit RPB1	POLR2A	YTPTSPKYSPTSPTYSPTSPKYSPTSPTYSP	UID1196	sPtsPtysPtsPKys	CDK2	P24941
-1.71246	-1.12315	0.505586	NaN	NaN	NaN	-1.53099	-1.19836	0.162597	S	2	___1	Casein kinase II substrate motif;ERK1,2 kinase substrate motif;G protein-coupled receptor kinase 1 substrate motif;Growth associated histone HI kinase substrate motif;GSK3 kinase substrate motif;GSK-3, ERK1, ERK2, CDK5 substrate motif;PKA kinase substrate motif;PKC kinase substrate motif;WW domain binding motif	+	CST;HTP							+	+		0.966253	1.89735e-06	185.86	106.96	1.1903	1920	1920;1920	1.44878	-1.62172	1.68577	-1.16076	0.520118	0.334091	A0A0C4DGZ0;P24928	A0A0C4DGZ0	A0A0C4DGZ0	DNA-directed RNA polymerase;DNA-directed RNA polymerase II subunit RPB1	POLR2A	TSPKYSPTSPTYSPTSPKYSPTSPTYSPTSP	UID94	sPtysPtsPKysPts	CDK1	P06493
-1.40198	-1.17199	0.196607	-0.896684	-1.44179	0.562794	-0.977298	-0.61072	0.362554	S	2	___2	Casein kinase II substrate motif;ERK1,2 kinase substrate motif;G protein-coupled receptor kinase 1 substrate motif;Growth associated histone HI kinase substrate motif;GSK3 kinase substrate motif;GSK-3, ERK1, ERK2, CDK5 substrate motif;PKA kinase substrate motif;PKC kinase substrate motif;WW domain binding motif	+	CST;HTP							+	+		0.966253	1.89735e-06	185.86	106.96	1.1903	1920	1920;1920	1.87462	-1.27369	1.50344	-0.89313	1.14493	0.373985	A0A0C4DGZ0;P24928	A0A0C4DGZ0	A0A0C4DGZ0	DNA-directed RNA polymerase;DNA-directed RNA polymerase II subunit RPB1	POLR2A	TSPKYSPTSPTYSPTSPKYSPTSPTYSPTSP	UID1197	sPtysPtsPKysPts	CDK1	P06493
structural molecule activity	cell communication;cell-cell signaling;cellular component organization;cellular process;cytoskeleton organization;organelle organization;signaling	cell part;cytoplasm;cytoskeleton;cytosol;intracellular non-membrane-bounded organelle;intracellular organelle;membrane;organelle;plasma membrane	4_1_CTD;FA;FERM_C;FERM_M;FERM_N;SAB	Tight junction	10	10	10	10.7	48.962	A0A0C4DH22;Q9H4G0;H7C2K6;X6RC15;H0Y482;Q4VXN6;Q4VXN5;Q4VXN1;Q4VXN0	A0A0C4DH22;Q9H4G0;H7C2K6;X6RC15	Band 4.1-like protein 1	EPB41L1	430;544;546;550;648
E1 12h/Mock	E1 18h/Mock	E1 18h/12h	E2 18h/Mock	E2 12h/Mock	E2 18h/12h	E3 12h/Mock	E3 18h/Mock	E3 18h/12h	Amino acid	Charge	Multiplicity	Motifs	Known site	Origin	Regulatory site	Regulatory site function	Regulatory site process	Regulatory site protInteract	Regulatory site otherInteract	Regulatory site notes	T-test Significant 12h/Mock	T-test Significant 18h/Mock	T-test Significant 18h/12h	Localization prob	PEP	Score	Delta score	Mass error [ppm]	Position	Positions within proteins	-Log T-test p-value 12h/Mock	T-test Difference 12h/Mock	-Log T-test p-value 18h/Mock	T-test Difference 18h/Mock	-Log T-test p-value 18h/12h	T-test Difference 18h/12h	Proteins	Leading proteins	Protein	Protein names	Gene names	Sequence window	Unique identifier	PhosphoSitePlus window	PhosphoSitePlus kinase	PhosphoSitePlus kinase uniprot
0.395721	1.14254	0.696973	1.06157	-0.0192728	0.904062	NaN	NaN	NaN	S	2	___1	Casein kinase II substrate motif;ERK1,2 kinase substrate motif;GSK-3, ERK1, ERK2, CDK5 substrate motif;MAPKAPK2 kinase substrate motif;WW domain binding motif	+	CST;HTP								+		0.998605	0.000334091	161.1	137.27	0.44696	544	544;544;110;42	0.274921	0.188224	1.6312	1.10206	1.08677	0.800517	A0A0C4DH22;Q9H4G0;H7C2K6;X6RC15	A0A0C4DH22	A0A0C4DH22	Band 4.1-like protein 1	EPB41L1	DRDWERERRLPSSPASPSPKGTPEKANERAG	UID98	RLPssPAsPsPKGtP
binding;C2H2 zinc finger domain binding;catalytic activity;cation binding;histone methyltransferase activity;histone methyltransferase activity (H3-K27 specific);histone methyltransferase activity (H3-K9 specific);histone-lysine N-methyltransferase activity;ion binding;lysine N-methyltransferase activity;metal ion binding;methyltransferase activity;N-methyltransferase activity;p53 binding;protein…	anatomical structure development;biological regulation;cell development;cellular component assembly;cellular component organization;cellular metabolic process;cellular nitrogen compound metabolic process;cellular process;chromatin modification;chromatin organization;chromosome organization;developmental process;DNA metabolic process;DNA modification;growth;histone modification;macromolecule metab…	cell part;chromosome;cytoskeleton;intracellular membrane-bounded organelle;intracellular non-membrane-bounded organelle;intracellular organelle;nucleoplasm;nucleus;organelle	Ank;Ank_2;Pre-SET;SET	Lysine degradation	1	1	1	0.9	1.602	A0A0G2JIS2;A2ABF8;A0A0G2JIR1;A2ABF9;A0A0G2JK64;Q96KQ7	A0A0G2JIS2;A2ABF8;A0A0G2JIR1;A2ABF9;A0A0G2JK64;Q96KQ7	Histone-lysine N-methyltransferase EHMT2	EHMT2	140
E1 12h/Mock	E1 18h/Mock	E1 18h/12h	E2 18h/Mock	E2 12h/Mock	E2 18h/12h	E3 12h/Mock	E3 18h/Mock	E3 18h/12h	Amino acid	Charge	Multiplicity	Motifs	Known site	Origin	Regulatory site	Regulatory site function	Regulatory site process	Regulatory site protInteract	Regulatory site otherInteract	Regulatory site notes	T-test Significant 12h/Mock	T-test Significant 18h/Mock	T-test Significant 18h/12h	Localization prob	PEP	Score	Delta score	Mass error [ppm]	Position	Positions within proteins	-Log T-test p-value 12h/Mock	T-test Difference 12h/Mock	-Log T-test p-value 18h/Mock	T-test Difference 18h/Mock	-Log T-test p-value 18h/12h	T-test Difference 18h/12h	Proteins	Leading proteins	Protein	Protein names	Gene names	Sequence window	Unique identifier	PhosphoSitePlus window	PhosphoSitePlus kinase	PhosphoSitePlus kinase uniprot
-0.294969	-0.12301	0.104203	-0.204	0.24817	-0.294077	0.106214	-0.113973	-0.0990772	S	2	___1	Casein kinase II substrate motif;ERK1, ERK2, SAPK, CDK5 and GSK3 kinase substrate motif;ERK1,2 kinase substrate motif;Growth associated histone HI kinase substrate motif;GSK-3, ERK1, ERK2, CDK5 substrate motif;WW domain binding motif	+	HTP								+		0.999602	0.00276322	120.57	90.493	-0.54372	140	140;197;197;197;197;140	0.0389554	0.0198054	1.44507	-0.146994	0.309478	-0.0963171	A0A0G2JIS2;A2ABF8;A0A0G2JIR1;A2ABF9;A0A0G2JK64;Q96KQ7	A0A0G2JIS2	A0A0G2JIS2	Histone-lysine N-methyltransferase EHMT2	EHMT2	SCPSRAKMSMTGAGKSPPSVQSLAMRLLSMP	UID105	sMTGAGKsPPSVQSL;sMtGAGKsPPsVQSL
adenyl nucleotide binding;adenyl ribonucleotide binding;ATP binding;ATPase activity;ATPase activity, coupled;binding;catalytic activity;DNA binding;DNA-dependent ATPase activity;helicase activity;hydrolase activity;hydrolase activity, acting on acid anhydrides;hydrolase activity, acting on acid anhydrides, in phosphorus-containing anhydrides;nucleic acid binding;nucleoside-triphosphatase activity…	anatomical structure development;biological regulation;cell differentiation;cellular component organization;cellular process;chromatin modification;chromatin organization;chromosome organization;developmental process;organelle organization	cell part;chromatin remodeling complex;cytoskeleton;intracellular membrane-bounded organelle;intracellular non-membrane-bounded organelle;intracellular organelle;macromolecular complex;nucleoplasm;nucleus;organelle;protein complex	BRK;Bromodomain;Helicase_C;HSA;QLQ;SnAC;SNF2_N		2	2	2	2.3	3.8774	A0A0U1RQZ9;F6VDE0;P51531;A0A0U1RRJ8;A0A0U1RRJ4;A0A0U1RRD6;A0A0U1RRF8;A0A0A0MSS5;F6UH26;A0A0U1RQU0;A0A0U1RR09;F6XE55;A0A0U1RQW7;A0A0U1RRN2;B1ALG1;A0A0U1RR83;A0A0U1RQX3;F6T8Q0;B1ALG2;A0A0U1RR26;A0A0U1RRG6;B4DNT1;B1ALF6	A0A0U1RQZ9;F6VDE0;P51531;A0A0U1RRJ8;A0A0U1RRJ4;A0A0U1RRD6;A0A0U1RRF8;A0A0A0MSS5;F6UH26;A0A0U1RQU0;A0A0U1RR09;F6XE55;A0A0U1RQW7;A0A0U1RRN2;B1ALG1;A0A0U1RR83;A0A0U1RQX3;F6T8Q0;B1ALG2;A0A0U1RR26;A0A0U1RRG6;B4DNT1;B1ALF6	Probable global transcription activator SNF2L2	SMARCA2	329;1377
E1 12h/Mock	E1 18h/Mock	E1 18h/12h	E2 18h/Mock	E2 12h/Mock	E2 18h/12h	E3 12h/Mock	E3 18h/Mock	E3 18h/12h	Amino acid	Charge	Multiplicity	Motifs	Known site	Origin	Regulatory site	Regulatory site function	Regulatory site process	Regulatory site protInteract	Regulatory site otherInteract	Regulatory site notes	T-test Significant 12h/Mock	T-test Significant 18h/Mock	T-test Significant 18h/12h	Localization prob	PEP	Score	Delta score	Mass error [ppm]	Position	Positions within proteins	-Log T-test p-value 12h/Mock	T-test Difference 12h/Mock	-Log T-test p-value 18h/Mock	T-test Difference 18h/Mock	-Log T-test p-value 18h/12h	T-test Difference 18h/12h	Proteins	Leading proteins	Protein	Protein names	Gene names	Sequence window	Unique identifier	PhosphoSitePlus window	PhosphoSitePlus kinase	PhosphoSitePlus kinase uniprot
-0.59018	-1.10017	-0.172246	-0.584263	-0.662003	0.298513	-0.76518	-0.889771	-0.0618874	S	3	___1	Casein kinase I substrate motif;ERK1,2 kinase substrate motif;G protein-coupled receptor kinase 1 substrate motif;GSK-3, ERK1, ERK2, CDK5 substrate motif;PKA kinase substrate motif;PKC kinase substrate motif;WW domain binding motif	+	CST;HTP							+	+		1	0.000587574	134.82	98.184	0.76198	1377	1377;1319;1377;51;41;41;53;41;81;41;81;81;97;41;81;81;53;41;65;170;81;83	2.24751	-0.672454	1.5355	-0.858069	0.0487362	0.0214599	A0A0U1RQZ9;F6VDE0;P51531;A0A0U1RRJ4;A0A0U1RRD6;A0A0U1RRF8;A0A0A0MSS5;F6UH26;A0A0U1RQU0;A0A0U1RR09;F6XE55;A0A0U1RQW7;A0A0U1RRN2;B1ALG1;A0A0U1RR83;A0A0U1RQX3;F6T8Q0;B1ALG2;A0A0U1RR26;A0A0U1RRG6;B4DNT1;B1ALF6	A0A0U1RQZ9	A0A0U1RQZ9	Probable global transcription activator SNF2L2	SMARCA2	EKAKKRRGRPPAEKLSPNPPKLTKQMNAIID	UID109	RPPAEKLsPNPPKLT
-1.16939	-0.857025	0.0287106	-1.49443	-1.26462	-0.323197	-0.300413	-1.09431	-0.875222	S	3	___1	ERK1,2 kinase substrate motif;GSK-3, ERK1, ERK2, CDK5 substrate motif;PKA kinase substrate motif;PKC kinase substrate motif;WW domain binding motif	+	HTP								+		1	0.00275692	110.6	75.504	-0.46127	329	329;329;329;37	1.01296	-0.911472	1.59801	-1.14859	0.558295	-0.389903	A0A0U1RQZ9;F6VDE0;P51531;A0A0U1RRJ8	A0A0U1RQZ9	A0A0U1RQZ9	Probable global transcription activator SNF2L2	SMARCA2	QPSPVLQLQQKQSRISPIQKPQGLDPVEILQ	UID110	QQKQSRIsPIQKPQG
binding;cation binding;DNA binding;ion binding;metal ion binding;nucleic acid binding;nucleic acid binding transcription factor activity;sequence-specific DNA binding;sequence-specific DNA binding transcription factor activity;transition metal ion binding;zinc ion binding	biosynthetic process;cellular component organization;cellular metabolic process;cellular nitrogen compound metabolic process;cellular process;chromatin modification;chromatin organization;chromosome organization;macromolecule metabolic process;metabolic process;nitrogen compound metabolic process;nucleobase-containing compound metabolic process;organelle organization;primary metabolic process;RNA…	cell part;macromolecular complex;nucleoplasm;protein complex	GATA		3	3	3	7.1	25.197	A0A0U1RRM1;Q8WXI9;A0A0U1RRK3;A0A0U1RR34;A0A0U1RR30	A0A0U1RRM1;Q8WXI9;A0A0U1RRK3;A0A0U1RR34	Transcriptional repressor p66-beta	GATAD2B	120;122;129;134;135;470
E1 12h/Mock	E1 18h/Mock	E1 18h/12h	E2 18h/Mock	E2 12h/Mock	E2 18h/12h	E3 12h/Mock	E3 18h/Mock	E3 18h/12h	Amino acid	Charge	Multiplicity	Motifs	Known site	Origin	Regulatory site	Regulatory site function	Regulatory site process	Regulatory site protInteract	Regulatory site otherInteract	Regulatory site notes	T-test Significant 12h/Mock	T-test Significant 18h/Mock	T-test Significant 18h/12h	Localization prob	PEP	Score	Delta score	Mass error [ppm]	Position	Positions within proteins	-Log T-test p-value 12h/Mock	T-test Difference 12h/Mock	-Log T-test p-value 18h/Mock	T-test Difference 18h/Mock	-Log T-test p-value 18h/12h	T-test Difference 18h/12h	Proteins	Leading proteins	Protein	Protein names	Gene names	Sequence window	Unique identifier	PhosphoSitePlus window	PhosphoSitePlus kinase	PhosphoSitePlus kinase uniprot
-0.72104	0.000721115	0.743903	-1.20091	-0.945804	-0.214249	-1.29991	-0.976532	0.0594937	S	3	___3	DNA dependent Protein kinase substrate motif;ERK1,2 kinase substrate motif;GSK-3, ERK1, ERK2, CDK5 substrate motif;WW domain binding motif	+	CST;HTP							+			1	0.000203017	117.51	117.51	-0.93039	122	122;122;122;122	1.55559	-0.98892	0.725673	-0.725574	0.250334	0.196382	A0A0U1RRM1;Q8WXI9;A0A0U1RRK3;A0A0U1RR34	A0A0U1RRM1	A0A0U1RRM1	Transcriptional repressor p66-beta	GATAD2B	MSARRSEPERGRLTPSPDIIVLSDNEASSPR	UID2319	ERGRLtPsPDIIVLs
NaN	NaN	NaN	-0.823805	-0.889102	0.0905265	-0.734107	-0.905305	-0.192892	S	2	___1	Casein kinase II substrate motif;G protein-coupled receptor kinase 1 substrate motif	+	CST;HTP								+		1	4.61502e-13	231.75	154.7	1.1583	129	129;129;129;129	1.21749	-0.811605	1.52311	-0.864555	0.10827	-0.051183	A0A0U1RRM1;Q8WXI9;A0A0U1RRK3;A0A0U1RR34	A0A0U1RRM1	A0A0U1RRM1	Transcriptional repressor p66-beta	GATAD2B	PERGRLTPSPDIIVLSDNEASSPRSSSRMEE	UID114	sPDIIVLsDNEAssP
0.0458623	-0.474693	-0.599855	NaN	NaN	NaN	-0.271914	-0.418716	-0.0484868	S	2	___1	Casein kinase II substrate motif;ERK1,2 kinase substrate motif;G protein-coupled receptor kinase 1 substrate motif;GSK-3, ERK1, ERK2, CDK5 substrate motif;WW domain binding motif	+	CST;HTP								+		0.998743	9.15131e-13	234.72	187.48	3.4006	470	470;486;238	0.217259	-0.113026	1.39973	-0.446705	0.348089	-0.324171	A0A0U1RRM1;Q8WXI9;A0A0U1RR30	A0A0U1RRM1	A0A0U1RRM1	Transcriptional repressor p66-beta	GATAD2B	QEQEIEQRLQQQAALSPTTAPAVSSVSKQET	UID117	LQQQAALsPTtAPAV
-0.72104	0.000721115	0.743903	-1.20091	-0.945804	-0.214249	-1.29991	-0.976532	0.0594937	T	3	___3	GSK-3, ERK1, ERK2, CDK5 substrate motif;PKA kinase substrate motif;PKC kinase substrate motif;RAF1 kinase substrate motif;WW domain binding motif	+	CST;HTP							+			1	0.000203017	117.51	117.51	-0.93039	120	120;120;120;120	1.55559	-0.98892	0.725673	-0.725574	0.250334	0.196382	A0A0U1RRM1;Q8WXI9;A0A0U1RRK3;A0A0U1RR34	A0A0U1RRM1	A0A0U1RRM1	Transcriptional repressor p66-beta	GATAD2B	VDMSARRSEPERGRLTPSPDIIVLSDNEASS	UID3156	EPERGRLtPsPDIIV
binding;calcium-dependent protein binding;cytoskeletal protein binding;molecular transducer activity;protein binding;signal transducer activity;tubulin binding	anatomical structure development;anatomical structure morphogenesis;biological regulation;cellular component disassembly;cellular component morphogenesis;cellular component organization;cellular process;cytoskeleton organization;developmental process;multi-organism process;organelle organization;protein depolymerization;regulation of organelle organization;response to biotic stimulus;response to …	cell body;cell part;cell projection;cytoplasm;cytosol;endosome;extracellular organelle;Golgi apparatus;intracellular;intracellular membrane-bounded organelle;intracellular organelle;macromolecular complex;membrane;neuron projection;neuronal cell body;organelle;protein complex;site of polarized growth;vesicle	Stathmin	MAPK signaling pathway	4	4	4	38.4	17.347	A2A2D0;P16949;E5RGX5;Q93045	A2A2D0;P16949	Stathmin	STMN1	16;25;46
E1 12h/Mock	E1 18h/Mock	E1 18h/12h	E2 18h/Mock	E2 12h/Mock	E2 18h/12h	E3 12h/Mock	E3 18h/Mock	E3 18h/12h	Amino acid	Charge	Multiplicity	Motifs	Known site	Origin	Regulatory site	Regulatory site function	Regulatory site process	Regulatory site protInteract	Regulatory site otherInteract	Regulatory site notes	T-test Significant 12h/Mock	T-test Significant 18h/Mock	T-test Significant 18h/12h	Localization prob	PEP	Score	Delta score	Mass error [ppm]	Position	Positions within proteins	-Log T-test p-value 12h/Mock	T-test Difference 12h/Mock	-Log T-test p-value 18h/Mock	T-test Difference 18h/Mock	-Log T-test p-value 18h/12h	T-test Difference 18h/12h	Proteins	Leading proteins	Protein	Protein names	Gene names	Sequence window	Unique identifier	PhosphoSitePlus window	PhosphoSitePlus kinase	PhosphoSitePlus kinase uniprot
-0.124629	0.153546	0.151339	NaN	NaN	NaN	-0.823064	0.174279	0.691177	S	2	___1	Calmodulin-dependent protein kinase II substrate motif;Chk1 kinase substrate motif;PAK2 kinase substrate motif;PKA kinase substrate motif;PKC kinase substrate motif	+	CST;HTP;LTP	+	molecular association, regulation; activity, inhibited	cell cycle regulation; apoptosis, altered; cytoskeletal reorganization	TUBA4A(DISRUPTS); TUBA1A(DISRUPTS); TUBB(DISRUPTS)				+		1	1.90778e-05	171.85	132.81	-0.34868	16	16;16	0.393265	-0.473847	1.39569	0.163912	0.440366	0.421258	A2A2D0;P16949	A2A2D0	A2A2D0	Stathmin	STMN1	MASSDIQVKELEKRASGQAFELILSPRSKES	UID118	kELEKRAsGQAFELI	CAMK2A;CAMK4;PKACA;CAMK2B;PAK1	Q9UQM7;Q16566;P17612;P00517;Q13554;Q13153
0.024036	0.015783	-0.308895	-0.0558013	0.216362	-0.179384	0.241474	-0.012621	-0.177066	S	2	___2	Calmodulin-dependent protein kinase II substrate motif;Chk1 kinase substrate motif;PAK2 kinase substrate motif;PKA kinase substrate motif;PKC kinase substrate motif	+	CST;HTP;LTP	+	molecular association, regulation; activity, inhibited	cell cycle regulation; apoptosis, altered; cytoskeletal reorganization	TUBA4A(DISRUPTS); TUBA1A(DISRUPTS); TUBB(DISRUPTS)					+	1	1.90778e-05	171.85	132.81	-0.34868	16	16;16	0.840806	0.160624	0.311657	-0.0175464	1.43792	-0.221781	A2A2D0;P16949	A2A2D0	A2A2D0	Stathmin	STMN1	MASSDIQVKELEKRASGQAFELILSPRSKES	UID1221	kELEKRAsGQAFELI	CAMK2A;CAMK4;PKACA;CAMK2B;PAK1	Q9UQM7;Q16566;P17612;P00517;Q13554;Q13153
0.024036	0.015783	-0.308895	-0.0558013	0.216362	-0.179384	0.241474	-0.012621	-0.177066	S	2	___2	Casein kinase II substrate motif;ERK1,2 kinase substrate motif;Growth associated histone HI kinase substrate motif;GSK-3, ERK1, ERK2, CDK5 substrate motif;PKA kinase substrate motif;PKC kinase substrate motif;WW domain binding motif	+	CST;HTP;LTP	+	molecular association, regulation; activity, inhibited; phosphorylation	cell cycle regulation; cytoskeletal reorganization	TUBA1A(DISRUPTS); TUBB(DISRUPTS)					+	1	9.69239e-15	220.72	220.72	-0.34868	25	25;25	0.840806	0.160624	0.311657	-0.0175464	1.43792	-0.221781	A2A2D0;P16949	A2A2D0	A2A2D0	Stathmin	STMN1	ELEKRASGQAFELILSPRSKESVPEFPLSPP	UID1222	QAFELILsPRskEsV	ERK1;CDK1;CDK2;P38D;PKCB	P27361;P06493;P24941;O15264;P05771
structural constituent of ribosome;structural molecule activity	biosynthetic process;cellular metabolic process;cellular process;macromolecule metabolic process;metabolic process;primary metabolic process;protein metabolic process;translation	cell part;cytoplasm;intracellular non-membrane-bounded organelle;intracellular organelle;macromolecular complex;organelle;ribonucleoprotein complex;ribosome	Ribosomal_S6e		5	5	1	14.7	46.254	A2A3R5	A2A3R5	40S ribosomal protein S6	RPS6	204;205;209;210;211;213;215;216
E1 12h/Mock	E1 18h/Mock	E1 18h/12h	E2 18h/Mock	E2 12h/Mock	E2 18h/12h	E3 12h/Mock	E3 18h/Mock	E3 18h/12h	Amino acid	Charge	Multiplicity	Motifs	Known site	Origin	Regulatory site	Regulatory site function	Regulatory site process	Regulatory site protInteract	Regulatory site otherInteract	Regulatory site notes	T-test Significant 12h/Mock	T-test Significant 18h/Mock	T-test Significant 18h/12h	Localization prob	PEP	Score	Delta score	Mass error [ppm]	Position	Positions within proteins	-Log T-test p-value 12h/Mock	T-test Difference 12h/Mock	-Log T-test p-value 18h/Mock	T-test Difference 18h/Mock	-Log T-test p-value 18h/12h	T-test Difference 18h/12h	Proteins	Leading proteins	Protein	Protein names	Gene names	Sequence window	Unique identifier	PhosphoSitePlus window	PhosphoSitePlus kinase	PhosphoSitePlus kinase uniprot
0.355693	0.860287	0.498149	1.01521	0.831796	0.0952038	1.06605	1.05852	0.223175	S	2	___3	14-3-3 domain binding motif;Calmodulin-dependent protein kinase II substrate motif;CLK1 kinase substrate motif;G protein-coupled receptor kinase 1 substrate motif;MAPKAPK1 kinase substrate motif;PAK2 kinase substrate motif;Pim1 kinase substrate sequence;PKA kinase substrate motif;PKC epsilon kinase substrate motif;PKC kinase substrate motif;ZIP kinase substrate motif	+	CST;HTP;LTP	+	molecular association, regulation	cell growth, induced		RNA(INDUCES)	7-methylguanosine cap; TRAF4 induced		+		1	3.0747e-07	191.44	138.27	0.25237	204	204;235	1.15841	0.751181	2.42433	0.978008	0.826216	0.272176	A2A3R5;P62753	A2A3R5;P62753	A2A3R5	40S ribosomal protein S6	RPS6	AKEKRQEQIAKRRRLSSLRASTSKSESSQK_	UID2327	IAKRRRLssLRAsts	PKCD;p90RSK;p70S6K;RSK2	Q05655;Q15418;P23443;P51812
-0.121596	0.462785	0.721154	1.01521	0.831796	0.0952038	1.0579	0.844948	0.219711	S	2	___3	14-3-3 domain binding motif;Akt kinase substrate motif;Calmodulin-dependent protein kinase II substrate motif;DMPK1,2 kinase substrate motif;G protein-coupled receptor kinase 1 substrate motif;GSK3 kinase substrate motif;MAPKAPK1 kinase substrate motif;MDC1 BRCT domain binding motif;p70 Ribosomal S6 kinase substrate motif;Phosphorylase kinase substrate motif;PKA kinase substrate motif;PKC kinase …	+	CST;HTP;LTP	+	molecular association, regulation	cell growth, induced		RNA(INDUCES)	7-methylguanosine cap; TRAF4 induced		+		0.99992	5.96208e-14	221.81	172.47	0.25237	205	205;236	0.611667	0.589367	1.37954	0.774315	0.672045	0.345356	A2A3R5;P62753	A2A3R5;P62753	A2A3R5	40S ribosomal protein S6	RPS6	KEKRQEQIAKRRRLSSLRASTSKSESSQK__	UID2328	AKRRRLssLRAstsK	PKCD;p90RSK;p70S6K;RSK2	Q05655;Q15418;P23443;P51812
-0.474893	0.284277	0.887915	0.826843	-0.029588	0.8863	NaN	NaN	NaN	S	2	___2	14-3-3 domain binding motif;Akt kinase substrate motif;Calmodulin-dependent protein kinase II substrate motif;DMPK1,2 kinase substrate motif;G protein-coupled receptor kinase 1 substrate motif;GSK3 kinase substrate motif;MAPKAPK1 kinase substrate motif;MDC1 BRCT domain binding motif;p70 Ribosomal S6 kinase substrate motif;Phosphorylase kinase substrate motif;PKA kinase substrate motif;PKC kinase …	+	CST;HTP;LTP	+	molecular association, regulation	cell growth, induced		RNA(INDUCES)	7-methylguanosine cap; TRAF4 induced			+	0.99992	5.96208e-14	221.81	172.47	0.25237	205	205;236	0.336877	-0.252241	0.538827	0.55556	3.23678	0.887107	A2A3R5;P62753	A2A3R5;P62753	A2A3R5	40S ribosomal protein S6	RPS6	KEKRQEQIAKRRRLSSLRASTSKSESSQK__	UID1225	AKRRRLssLRAstsK	PKCD;p90RSK;p70S6K;RSK2	Q05655;Q15418;P23443;P51812
-0.154667	0.466966	0.736648	0.620774	0.453439	-0.00719552	0.798092	0.986156	0.138945	S	2	___3	Casein kinase II substrate motif;G protein-coupled receptor kinase 1 substrate motif;GSK3 kinase substrate motif;MAPKAPK2 kinase substrate motif;PKA kinase substrate motif;PKC kinase substrate motif	+	CST;HTP;LTP								+		0.960366	5.96208e-14	221.81	172.47	-0.026415	209	209;240	0.495284	0.365621	1.3354	0.691299	0.479891	0.289466	A2A3R5;P62753	A2A3R5;P62753	A2A3R5	40S ribosomal protein S6	RPS6	QEQIAKRRRLSSLRASTSKSESSQK______	UID2329	RLssLRAstsKsEss	p70S6K	P67999;P23443
-0.474893	0.284277	0.887915	0.826843	-0.029588	0.8863	0.424922	1.22182	0.916018	S	2	___2	Casein kinase II substrate motif;G protein-coupled receptor kinase 1 substrate motif;GSK3 kinase substrate motif;MAPKAPK2 kinase substrate motif;PKA kinase substrate motif;PKC kinase substrate motif	+	CST;HTP;LTP									+	0.960366	5.96208e-14	221.81	172.47	-0.026415	209	209;240	0.0324538	-0.0265198	0.985022	0.777645	3.93652	0.896744	A2A3R5;P62753	A2A3R5;P62753	A2A3R5	40S ribosomal protein S6	RPS6	QEQIAKRRRLSSLRASTSKSESSQK______	UID1226	RLssLRAstsKsEss	p70S6K	P67999;P23443
0.0253123	0.520648	0.578021	0.667756	0.456701	0.192579	0.69893	1.02453	0.154713	S	2	___3	Casein kinase II substrate motif;G protein-coupled receptor kinase 1 substrate motif;MAPKAPK2 kinase substrate motif	+	CST;HTP;LTP								+		0.999718	5.96208e-14	221.81	172.47	0.52064	213	213;244	0.735794	0.393648	1.41168	0.737646	0.82356	0.308438	A2A3R5;P62753	A2A3R5;P62753	A2A3R5	40S ribosomal protein S6	RPS6	AKRRRLSSLRASTSKSESSQK__________	UID2331	LRAstsKsEssQK__	p70S6K	P67999;P23443
-0.121596	0.471031	0.721154	0.602837	0.415001	0.237524	0.625645	0.868292	0.206268	S	2	___3	ATM kinase substrate motif;DNA dependent Protein kinase substrate motif;MDC1 BRCT domain binding motif;PKA kinase substrate motif;PKC kinase substrate motif;Plk1 PBD domain binding motif	+	CST;HTP;LTP								+		0.99999	8.48359e-10	200.4	153.4	2.2487	216	216;247	0.519514	0.30635	1.50788	0.647387	0.838185	0.388315	A2A3R5;P62753	A2A3R5;P62753	A2A3R5	40S ribosomal protein S6	RPS6	RRLSSLRASTSKSESSQK_____________	UID2333	stsKsEssQK_____
binding;channel inhibitor activity;channel regulator activity;enzyme binding;enzyme inhibitor activity;enzyme regulator activity;ion channel inhibitor activity;phosphatase binding;phosphatase inhibitor activity;phosphatase regulator activity;potassium channel inhibitor activity;potassium channel regulator activity;protein binding;protein phosphatase 2A binding;protein phosphatase binding;protein …	biological regulation;cell cycle;cell division;cellular component organization;cellular process;establishment of localization;mitosis;mitotic cell cycle;nuclear division;organelle fission;organelle organization;regulation of transport;response to chemical stimulus;response to external stimulus;response to extracellular stimulus;response to stimulus;transport	cell part;cytoplasm;nucleoplasm	Endosulfine		2	2	1	20	52.932	A6NMQ3;Q5T5H1;O43768;H3BTD3	A6NMQ3;Q5T5H1;O43768;H3BTD3	Alpha-endosulfine	ENSA;ARPP19	2;90
E1 12h/Mock	E1 18h/Mock	E1 18h/12h	E2 18h/Mock	E2 12h/Mock	E2 18h/12h	E3 12h/Mock	E3 18h/Mock	E3 18h/12h	Amino acid	Charge	Multiplicity	Motifs	Known site	Origin	Regulatory site	Regulatory site function	Regulatory site process	Regulatory site protInteract	Regulatory site otherInteract	Regulatory site notes	T-test Significant 12h/Mock	T-test Significant 18h/Mock	T-test Significant 18h/12h	Localization prob	PEP	Score	Delta score	Mass error [ppm]	Position	Positions within proteins	-Log T-test p-value 12h/Mock	T-test Difference 12h/Mock	-Log T-test p-value 18h/Mock	T-test Difference 18h/Mock	-Log T-test p-value 18h/12h	T-test Difference 18h/12h	Proteins	Leading proteins	Protein	Protein names	Gene names	Sequence window	Unique identifier	PhosphoSitePlus window	PhosphoSitePlus kinase	PhosphoSitePlus kinase uniprot
-1.13027	-0.617609	0.423417	-1.13119	-0.903954	-0.168129	-0.734347	0.159758	1.01128	S	2	___1	b-Adrenergic Receptor kinase substrate motif;b-Adrenergic Receptor kinase substrate motif;Casein kinase II substrate motif;Casein kinase II substrate motif;PKA kinase substrate motif;PKA kinase substrate motif									+			0.999999	0.00150309	139.74	91.741	0.37134	90	90;83;67;46;21;81;62	1.82119	-0.922857	0.532301	-0.529679	0.46761	0.42219	A6NMQ3;Q5T5H1;O43768;H3BTD3;H3BQ52;H3BMD8;P56211	A6NMQ3;H3BQ52	A6NMQ3	Alpha-endosulfine;cAMP-regulated phosphoprotein 19	ENSA;ARPP19	KEVLRMKSVEQKYFDSGDYNMAKAKMKNKQL;PEAASAEEQKQKYFDSGDYNMAKAKMKNKQL	UID129
binding;catalytic activity;cytoskeletal protein binding;hydrolase activity;hydrolase activity, acting on acid anhydrides;hydrolase activity, acting on acid anhydrides, in phosphorus-containing anhydrides;kinesin binding;microtubule motor activity;motor activity;nucleoside-triphosphatase activity;protein binding;pyrophosphatase activity	biological regulation;cellular component movement;cellular process;coagulation;cytoskeleton-dependent intracellular transport;establishment of localization;immune system process;multicellular organismal process;regulation of body fluid levels;response to stimulus;signal transduction;transport	cell part;cell projection;cytosol;macromolecular complex;membrane;neuron projection;protein complex	Rab5-bind;TPR_2		1	1	1	1.7	2.8611	A8MZ87;Q9H0B6	A8MZ87;Q9H0B6	Kinesin light chain 2	KLC2	443
E1 12h/Mock	E1 18h/Mock	E1 18h/12h	E2 18h/Mock	E2 12h/Mock	E2 18h/12h	E3 12h/Mock	E3 18h/Mock	E3 18h/12h	Amino acid	Charge	Multiplicity	Motifs	Known site	Origin	Regulatory site	Regulatory site function	Regulatory site process	Regulatory site protInteract	Regulatory site otherInteract	Regulatory site notes	T-test Significant 12h/Mock	T-test Significant 18h/Mock	T-test Significant 18h/12h	Localization prob	PEP	Score	Delta score	Mass error [ppm]	Position	Positions within proteins	-Log T-test p-value 12h/Mock	T-test Difference 12h/Mock	-Log T-test p-value 18h/Mock	T-test Difference 18h/Mock	-Log T-test p-value 18h/12h	T-test Difference 18h/12h	Proteins	Leading proteins	Protein	Protein names	Gene names	Sequence window	Unique identifier	PhosphoSitePlus window	PhosphoSitePlus kinase	PhosphoSitePlus kinase uniprot
-0.596994	-0.0872582	0.412619	-0.0474428	-0.358491	0.377594	-0.2472	0.0430645	0.320427	S	2	___1	14-3-3 domain binding motif;AMP-activated protein kinase substrate motif;Calmodulin-dependent protein kinase I substrate motif;Calmodulin-dependent protein kinase II alpha substrate motif;Calmodulin-dependent protein kinase II substrate motif;Calmodulin-dependent protein kinase IV substrate motif;Chk1 kinase substrate motif;MDC1 BRCT domain binding motif;Phosphorylase kinase substrate motif;PKA k…	+	CST;HTP;LTP	+	molecular association, regulation		14-3-3 beta(INDUCES)		mutation of this site prevents 14-3-3 binding (pan-14-3-3 antibody)			+	0.995166	0.000152192	155.33	97.543	0.39752	443	443;582	1.21961	-0.400895	0.291337	-0.0305455	2.28184	0.370213	A8MZ87;Q9H0B6	A8MZ87	A8MZ87	Kinesin light chain 2	KLC2	GTPQEPPNPRMKRASSLNFLNKSVEEPTQVG	UID138	PRMKRAssLNFLNKs	AMPKA1	Q13131
binding;DNA binding;nucleic acid binding	biosynthetic process;cellular metabolic process;cellular nitrogen compound metabolic process;cellular process;establishment of localization;macromolecule metabolic process;metabolic process;mRNA metabolic process;mRNA processing;nitrogen compound metabolic process;nuclear transport;nucleobase-containing compound metabolic process;nucleobase-containing compound transport;nucleocytoplasmic transpor…	cell part;cytosol;intracellular membrane-bounded organelle;intracellular organelle;macromolecular complex;nucleoplasm;nucleus;organelle;ribonucleoprotein complex;spliceosomal complex	PWI	mRNA surveillance pathway;RNA transport	16	16	16	14.5	37.668	A9Z1X7;E9PCT1;Q8IYB3;M0R088	A9Z1X7;E9PCT1;Q8IYB3;M0R088	Serine/arginine repetitive matrix protein 1	SRRM1	384;386;388;458;460;606;614;616;747;749;778;782;784;786;787;790
E1 12h/Mock	E1 18h/Mock	E1 18h/12h	E2 18h/Mock	E2 12h/Mock	E2 18h/12h	E3 12h/Mock	E3 18h/Mock	E3 18h/12h	Amino acid	Charge	Multiplicity	Motifs	Known site	Origin	Regulatory site	Regulatory site function	Regulatory site process	Regulatory site protInteract	Regulatory site otherInteract	Regulatory site notes	T-test Significant 12h/Mock	T-test Significant 18h/Mock	T-test Significant 18h/12h	Localization prob	PEP	Score	Delta score	Mass error [ppm]	Position	Positions within proteins	-Log T-test p-value 12h/Mock	T-test Difference 12h/Mock	-Log T-test p-value 18h/Mock	T-test Difference 18h/Mock	-Log T-test p-value 18h/12h	T-test Difference 18h/12h	Proteins	Leading proteins	Protein	Protein names	Gene names	Sequence window	Unique identifier	PhosphoSitePlus window	PhosphoSitePlus kinase	PhosphoSitePlus kinase uniprot
-0.806291	-0.467713	0.309642	-0.771889	-0.297112	-0.499374	-0.906683	-0.519011	0.341758	S	3	___1	DNA dependent Protein kinase substrate motif;ERK1,2 kinase substrate motif;G protein-coupled receptor kinase 1 substrate motif;GSK3 kinase substrate motif;GSK-3, ERK1, ERK2, CDK5 substrate motif;WW domain binding motif	+	CST;HTP;LTP								+		1	4.35666e-09	178.22	142.47	1.0452	778	778;768;769	1.14891	-0.670029	1.60607	-0.586204	0.0600445	0.0506754	A9Z1X7;E9PCT1;Q8IYB3	A9Z1X7	A9Z1X7	Serine/arginine repetitive matrix protein 1	SRRM1	SGSPEPAAKKPPAPPSPVQSQSPSTNWSPAV	UID141	KKPPAPPsPVQsQsP	CDK2	P24941
-1.12312	-0.342579	0.795351	NaN	NaN	NaN	-0.313495	0.387362	0.750006	S	3	___3	DNA dependent Protein kinase substrate motif;ERK1,2 kinase substrate motif;G protein-coupled receptor kinase 1 substrate motif;GSK3 kinase substrate motif;GSK-3, ERK1, ERK2, CDK5 substrate motif;WW domain binding motif	+	CST;HTP;LTP									+	1	4.35666e-09	178.22	142.47	1.0452	778	778;768;769	0.485835	-0.718307	0.0172805	0.0223915	1.72874	0.772679	A9Z1X7;E9PCT1;Q8IYB3	A9Z1X7	A9Z1X7	Serine/arginine repetitive matrix protein 1	SRRM1	SGSPEPAAKKPPAPPSPVQSQSPSTNWSPAV	UID2347	KKPPAPPsPVQsQsP	CDK2	P24941
-1.12312	-0.342579	0.795351	NaN	NaN	NaN	-0.313495	0.387362	0.750006	S	3	___3	Casein kinase II substrate motif;ERK1,2 kinase substrate motif;GSK-3, ERK1, ERK2, CDK5 substrate motif;WW domain binding motif	+	CST;HTP									+	0.984139	3.97303e-06	126.97	89.415	0.88915	784	784;774;775	0.485835	-0.718307	0.0172805	0.0223915	1.72874	0.772679	A9Z1X7;E9PCT1;Q8IYB3	A9Z1X7	A9Z1X7	Serine/arginine repetitive matrix protein 1	SRRM1	AAKKPPAPPSPVQSQSPSTNWSPAVPVKKAK	UID2348	PsPVQsQsPSTNWsP;PsPVQsQsPstNWsP
-1.12312	-0.342579	0.795351	NaN	NaN	NaN	-0.313495	0.387362	0.750006	S	3	___3	ERK1,2 kinase substrate motif;G protein-coupled receptor kinase 1 substrate motif;GSK-3, ERK1, ERK2, CDK5 substrate motif;MAPKAPK2 kinase substrate motif;WW domain binding motif	+	CST;HTP									+	0.997298	4.35666e-09	178.22	142.47	1.6872	790	790;780;781	0.485835	-0.718307	0.0172805	0.0223915	1.72874	0.772679	A9Z1X7;E9PCT1;Q8IYB3	A9Z1X7	A9Z1X7	Serine/arginine repetitive matrix protein 1	SRRM1	APPSPVQSQSPSTNWSPAVPVKKAKSPTPSP	UID2350	QsPSTNWsPAVPVKK;QsPstNWsPAVPVKK
-0.229247	-0.316097	-0.0437797	-0.338068	-0.330356	-0.0827026	-0.264356	-0.334625	0.0223323	S	2	___2	Casein kinase II substrate motif;G protein-coupled receptor kinase 1 substrate motif;PKA kinase substrate motif	+	CST;HTP							+	+		1	2.57693e-16	214.89	181.35	-0.33162	458	458;462;463;422	1.94137	-0.274653	3.36834	-0.329597	0.426016	-0.0347167	A9Z1X7;E9PCT1;Q8IYB3;M0R088	A9Z1X7	A9Z1X7	Serine/arginine repetitive matrix protein 1	SRRM1	RESPSPAPKPRKVELSESEEDKGGKMAAADS	UID1248	KPRKVELsEsEEDKG
-0.229247	-0.316097	-0.0437797	-0.338068	-0.330356	-0.0827026	-0.264356	-0.334625	0.0223323	S	2	___2	b-Adrenergic Receptor kinase substrate motif;Casein kinase II substrate motif;G protein-coupled receptor kinase 1 substrate motif;Pyruvate dehydrogenase kinase substrate motif	+	CST;HTP							+	+		1	2.57693e-16	214.89	181.35	-0.33162	460	460;464;465;424	1.94137	-0.274653	3.36834	-0.329597	0.426016	-0.0347167	A9Z1X7;E9PCT1;Q8IYB3;M0R088	A9Z1X7	A9Z1X7	Serine/arginine repetitive matrix protein 1	SRRM1	SPSPAPKPRKVELSESEEDKGGKMAAADSVQ	UID1249	RKVELsEsEEDKGGK
0.188528	-0.0414765	-0.248793	-0.0798287	-0.133575	0.087994	0.125254	-0.0515188	-0.18146	S	2	___2	Cdc2 kinase substrate motif;CDK kinase substrate motif;CDK1,2,4,6 kinase substrate motif;ERK1,2 kinase substrate motif;GSK-3, ERK1, ERK2, CDK5 substrate motif;MAPKAPK2 kinase substrate motif;WW domain binding motif	+	CST;HTP								+		1	0.00211912	117.27	72.405	-0.41153	388	388;392;393;354	0.218872	0.0600691	1.42589	-0.057608	0.416805	-0.114087	A9Z1X7;E9PCT1;Q8IYB3;M0R088	A9Z1X7	A9Z1X7	Serine/arginine repetitive matrix protein 1	SRRM1	TSSPPRKTRRLSPSASPPRRRHRPSPPATPP	UID1252	RRLsPsAsPPRRRHR
binding;cation binding;ion binding;metal ion binding					2	2	2	1.7	2.0061	B3KPE6;A0A0C4DGB8;Q9ULD9	B3KPE6;A0A0C4DGB8;Q9ULD9	Zinc finger protein 608	ZNF608	481
E1 12h/Mock	E1 18h/Mock	E1 18h/12h	E2 18h/Mock	E2 12h/Mock	E2 18h/12h	E3 12h/Mock	E3 18h/Mock	E3 18h/12h	Amino acid	Charge	Multiplicity	Motifs	Known site	Origin	Regulatory site	Regulatory site function	Regulatory site process	Regulatory site protInteract	Regulatory site otherInteract	Regulatory site notes	T-test Significant 12h/Mock	T-test Significant 18h/Mock	T-test Significant 18h/12h	Localization prob	PEP	Score	Delta score	Mass error [ppm]	Position	Positions within proteins	-Log T-test p-value 12h/Mock	T-test Difference 12h/Mock	-Log T-test p-value 18h/Mock	T-test Difference 18h/Mock	-Log T-test p-value 18h/12h	T-test Difference 18h/12h	Proteins	Leading proteins	Protein	Protein names	Gene names	Sequence window	Unique identifier	PhosphoSitePlus window	PhosphoSitePlus kinase	PhosphoSitePlus kinase uniprot
NaN	NaN	NaN	-0.946221	-1.32844	0.340916	-0.866279	-1.01526	-0.336027	T	2	___1	Growth associated histone HI kinase substrate motif;GSK-3, ERK1, ERK2, CDK5 substrate motif;MAPKAPK2 kinase substrate motif;PKA kinase substrate motif;PKC kinase substrate motif;WW domain binding motif	+	HTP								+		1	0.0027524	125.33	70.547	0.071429	481	481;481;481	0.879008	-1.09736	1.64981	-0.980739	0.00200128	0.0024444	B3KPE6;A0A0C4DGB8;Q9ULD9	B3KPE6	B3KPE6	Zinc finger protein 608	ZNF608	NGKGRRGSLNASGRRTPPNCAAEDIKASPSS	UID942	LNASGRRtPPNCAAE
binding;binding, bridging;cytokine receptor binding;cytoskeletal adaptor activity;cytoskeletal protein binding;frizzled binding;G-protein-coupled receptor binding;growth factor receptor binding;identical protein binding;interleukin-5 receptor binding;protein binding;protein binding, bridging;protein dimerization activity;protein heterodimerization activity;protein N-terminus binding;receptor bind…	biological regulation;cell communication;cell-cell signaling;cellular component assembly;cellular component organization;cellular process;cytoskeleton organization;establishment of localization;locomotion;organelle organization;protein targeting;protein transport;response to chemical stimulus;response to external stimulus;response to stimulus;signal transduction;signaling;transport	cell part;cytoplasm;cytoplasmic membrane-bounded vesicle;cytoskeleton;cytosol;extracellular organelle;extracellular space;intracellular membrane-bounded organelle;intracellular non-membrane-bounded organelle;intracellular organelle;macromolecular complex;membrane;nucleus;organelle;plasma membrane;protein complex;receptor complex;vesicle	PDZ		1	1	1	4.2	1.9261	B4DHN5;E9PBU7;O00560	B4DHN5;E9PBU7;O00560	Syntenin-1	SDCBP	6
E1 12h/Mock	E1 18h/Mock	E1 18h/12h	E2 18h/Mock	E2 12h/Mock	E2 18h/12h	E3 12h/Mock	E3 18h/Mock	E3 18h/12h	Amino acid	Charge	Multiplicity	Motifs	Known site	Origin	Regulatory site	Regulatory site function	Regulatory site process	Regulatory site protInteract	Regulatory site otherInteract	Regulatory site notes	T-test Significant 12h/Mock	T-test Significant 18h/Mock	T-test Significant 18h/12h	Localization prob	PEP	Score	Delta score	Mass error [ppm]	Position	Positions within proteins	-Log T-test p-value 12h/Mock	T-test Difference 12h/Mock	-Log T-test p-value 18h/Mock	T-test Difference 18h/Mock	-Log T-test p-value 18h/12h	T-test Difference 18h/12h	Proteins	Leading proteins	Protein	Protein names	Gene names	Sequence window	Unique identifier	PhosphoSitePlus window	PhosphoSitePlus kinase	PhosphoSitePlus kinase uniprot
-1.07856	-1.32909	-0.29221	-1.45166	-1.28951	-0.0641931	-1.16408	-1.37172	-0.0509956	S	2	___1	Casein kinase II substrate motif;DNA dependent Protein kinase substrate motif;MAPKAPK2 kinase substrate motif;Pyruvate dehydrogenase kinase substrate motif	+	HTP;LTP							+	+		0.999989	0.00131029	123.86	81.142	-0.016089	6	6;6;6	2.56928	-1.17738	3.17198	-1.38416	0.647847	-0.1358	B4DHN5;E9PBU7;O00560	B4DHN5	B4DHN5	Syntenin-1	SDCBP	__________MSLYPSLEDLKVDKVIQAQTA	UID158	__MsLyPsLEDLKVD	ULK1	O75385
binding;identical protein binding;nucleic acid binding;protein binding;RNA binding	anatomical structure development;cellular component assembly;cellular component organization;cellular macromolecular complex assembly;cellular metabolic process;cellular nitrogen compound metabolic process;cellular process;developmental process;macromolecular complex assembly;macromolecule metabolic process;metabolic process;mRNA metabolic process;mRNA processing;nitrogen compound metabolic proce…	cell part;cytoplasm;cytosol;intracellular membrane-bounded organelle;intracellular organelle;macromolecular complex;nucleoplasm;nucleus;organelle;protein complex;ribonucleoprotein complex;spliceosomal complex	SMN	RNA transport	1	1	1	7.9	76.715	B4DP61;E7EQZ4;Q16637	B4DP61;E7EQZ4;Q16637	Survival motor neuron protein	SMN2;SMN1	28;31
E1 12h/Mock	E1 18h/Mock	E1 18h/12h	E2 18h/Mock	E2 12h/Mock	E2 18h/12h	E3 12h/Mock	E3 18h/Mock	E3 18h/12h	Amino acid	Charge	Multiplicity	Motifs	Known site	Origin	Regulatory site	Regulatory site function	Regulatory site process	Regulatory site protInteract	Regulatory site otherInteract	Regulatory site notes	T-test Significant 12h/Mock	T-test Significant 18h/Mock	T-test Significant 18h/12h	Localization prob	PEP	Score	Delta score	Mass error [ppm]	Position	Positions within proteins	-Log T-test p-value 12h/Mock	T-test Difference 12h/Mock	-Log T-test p-value 18h/Mock	T-test Difference 18h/Mock	-Log T-test p-value 18h/12h	T-test Difference 18h/12h	Proteins	Leading proteins	Protein	Protein names	Gene names	Sequence window	Unique identifier	PhosphoSitePlus window	PhosphoSitePlus kinase	PhosphoSitePlus kinase uniprot
0.362554	0.143785	-0.314912	-0.0342933	0.382501	-0.330444	0.257373	-0.0610292	-0.302315	S	2	___1	Casein kinase II substrate motif	+	CST;HTP;LTP	+	activity, induced; molecular association, regulation		SMN(INDUCES)		possible SMN oligomerization	+		+	0.999812	2.13072e-78	348.4	281.46	-0.074269	28	28;28;28	1.87856	0.334143	0.0835254	0.0161542	3.17882	-0.31589	B4DP61;E7EQZ4;Q16637	B4DP61	B4DP61	Survival motor neuron protein	SMN2;SMN1	PEQEDSVLFRRGTGQSDDSDIWDDTALIKAY	UID159	FRRGtGQsDDsDIWD
binding;enzyme regulator activity;GTP binding;guanyl nucleotide binding;guanyl ribonucleotide binding;nucleotide binding;purine nucleotide binding;purine ribonucleoside triphosphate binding;purine ribonucleotide binding;ribonucleotide binding	anatomical structure formation involved in morphogenesis;biological regulation;cell cycle;cell division;cellular component assembly;cellular component organization;cellular process;developmental process;mitosis;nuclear division;organelle fission;organelle organization;regulation of transport;response to stimulus;signal transduction	cell part;cytoplasm;cytoskeleton;extracellular organelle;intracellular membrane-bounded organelle;intracellular non-membrane-bounded organelle;intracellular organelle;kinetochore;macromolecular complex;midbody;nucleolus;nucleoplasm;nucleus;organelle;protein complex;synapse;vesicle	Septin		4	4	4	15	46.059	B5MCX3;Q15019;C9IY94;C9IZU3;C9JQJ4;C9J938;C9JB25;C9J2Q4;H7C2Y0;C9JFT1;F8WB65;B5MD47;C9JZI2;H7C310	B5MCX3;Q15019;C9IY94;C9IZU3;C9JQJ4;C9J938;C9JB25;C9J2Q4;H7C2Y0	Septin-2	2002-09-01	178
E1 12h/Mock	E1 18h/Mock	E1 18h/12h	E2 18h/Mock	E2 12h/Mock	E2 18h/12h	E3 12h/Mock	E3 18h/Mock	E3 18h/12h	Amino acid	Charge	Multiplicity	Motifs	Known site	Origin	Regulatory site	Regulatory site function	Regulatory site process	Regulatory site protInteract	Regulatory site otherInteract	Regulatory site notes	T-test Significant 12h/Mock	T-test Significant 18h/Mock	T-test Significant 18h/12h	Localization prob	PEP	Score	Delta score	Mass error [ppm]	Position	Positions within proteins	-Log T-test p-value 12h/Mock	T-test Difference 12h/Mock	-Log T-test p-value 18h/Mock	T-test Difference 18h/Mock	-Log T-test p-value 18h/12h	T-test Difference 18h/12h	Proteins	Leading proteins	Protein	Protein names	Gene names	Sequence window	Unique identifier	PhosphoSitePlus window	PhosphoSitePlus kinase	PhosphoSitePlus kinase uniprot
-0.464604	-0.263906	0.159758	-0.507644	-0.20146	-0.29772	-0.398342	-0.283281	0.225645	S	2	___1	b-Adrenergic Receptor kinase substrate motif;Casein kinase I substrate motif;Casein kinase II substrate motif;Pyruvate dehydrogenase kinase substrate motif	+	CST;HTP;LTP							+	+		1	2.26494e-20	256.33	184.44	0.41318	178	178;218;73	1.33542	-0.354802	1.33638	-0.351611	0.0577933	0.0292279	B5MCX3;Q15019;H7C2Y0	B5MCX3	B5MCX3	Septin-2	2002-09-01	IEEHNIKIYHLPDAESDEDEDFKEQTRLLKA	UID165	yHLPDAEsDEDEDFK	CK2A1	P68400
acid-amino acid ligase activity;binding;catalytic activity;enzyme binding;ligase activity;ligase activity, forming carbon-nitrogen bonds;protein binding;small conjugating protein ligase activity;SUMO ligase activity;transcription factor binding;ubiquitin protein ligase binding	anatomical structure development;biological regulation;cellular component organization;cellular localization;cellular metabolic process;cellular nitrogen compound metabolic process;cellular process;developmental process;DNA metabolic process;DNA repair;localization;macromolecule metabolic process;macromolecule modification;metabolic process;nitrogen compound metabolic process;nucleobase-containin…	cell part;cell projection;cytoplasm;intracellular membrane-bounded organelle;intracellular non-membrane-bounded organelle;intracellular organelle;macromolecular complex;membrane;neuron projection;nuclear pore;nucleolus;nucleoplasm;nucleus;organelle;protein complex;synapse	Rad60-SLD;ubiquitin	RNA transport	3	3	3	48.3	19.988	B8ZZJ0;B9A032;B8ZZN6;P63165	B8ZZJ0;B9A032;B8ZZN6;P63165	Small ubiquitin-related modifier 1	SUMO1	2
E1 12h/Mock	E1 18h/Mock	E1 18h/12h	E2 18h/Mock	E2 12h/Mock	E2 18h/12h	E3 12h/Mock	E3 18h/Mock	E3 18h/12h	Amino acid	Charge	Multiplicity	Motifs	Known site	Origin	Regulatory site	Regulatory site function	Regulatory site process	Regulatory site protInteract	Regulatory site otherInteract	Regulatory site notes	T-test Significant 12h/Mock	T-test Significant 18h/Mock	T-test Significant 18h/12h	Localization prob	PEP	Score	Delta score	Mass error [ppm]	Position	Positions within proteins	-Log T-test p-value 12h/Mock	T-test Difference 12h/Mock	-Log T-test p-value 18h/Mock	T-test Difference 18h/Mock	-Log T-test p-value 18h/12h	T-test Difference 18h/12h	Proteins	Leading proteins	Protein	Protein names	Gene names	Sequence window	Unique identifier	PhosphoSitePlus window	PhosphoSitePlus kinase	PhosphoSitePlus kinase uniprot
-0.181918	-0.860557	-0.489018	-0.788091	-0.62997	-0.0695647	-0.396802	-0.836295	-0.391058	S	2	___1	Casein kinase II substrate motif;G protein-coupled receptor kinase 1 substrate motif	+	HTP								+		1	2.5671e-15	232.62	165.32	0.15134	2	2;2;2;2	1.04822	-0.402897	3.18021	-0.828314	0.886972	-0.316547	B8ZZJ0;B9A032;B8ZZN6;P63165	B8ZZJ0	B8ZZJ0	Small ubiquitin-related modifier 1	SUMO1	______________MSDQEAKPSTEDLGDKK	UID169	______MsDQEAkPs
	biosynthetic process;cellular metabolic process;cellular nitrogen compound metabolic process;cellular process;macromolecule metabolic process;metabolic process;nitrogen compound metabolic process;nucleobase-containing compound metabolic process;primary metabolic process;RNA metabolic process	cell part;cytoplasm;extracellular organelle;intracellular membrane-bounded organelle;intracellular organelle;nucleoplasm;nucleus;organelle;vesicle	Prothymosin		2	2	2	22.4	48.89	B8ZZQ6;P06454;B8ZZA1;B8ZZW7;H7C2N1	B8ZZQ6;P06454;B8ZZA1;B8ZZW7;H7C2N1	Prothymosin alpha;Prothymosin alpha, N-terminally processed;Thymosin alpha-1	PTMA	2;9;10
E1 12h/Mock	E1 18h/Mock	E1 18h/12h	E2 18h/Mock	E2 12h/Mock	E2 18h/12h	E3 12h/Mock	E3 18h/Mock	E3 18h/12h	Amino acid	Charge	Multiplicity	Motifs	Known site	Origin	Regulatory site	Regulatory site function	Regulatory site process	Regulatory site protInteract	Regulatory site otherInteract	Regulatory site notes	T-test Significant 12h/Mock	T-test Significant 18h/Mock	T-test Significant 18h/12h	Localization prob	PEP	Score	Delta score	Mass error [ppm]	Position	Positions within proteins	-Log T-test p-value 12h/Mock	T-test Difference 12h/Mock	-Log T-test p-value 18h/Mock	T-test Difference 18h/Mock	-Log T-test p-value 18h/12h	T-test Difference 18h/12h	Proteins	Leading proteins	Protein	Protein names	Gene names	Sequence window	Unique identifier	PhosphoSitePlus window	PhosphoSitePlus kinase	PhosphoSitePlus kinase uniprot
-0.296067	-0.143309	0.135798	-0.234109	-0.281632	0.0548717	-0.223121	-0.227912	0.11836	S	2	___1		+	CST;HTP;LTP							+	+		1	1.6791e-29	261.45	212	0.39146	2	2;2	2.16065	-0.26694	1.68982	-0.201777	1.27956	0.10301	B8ZZQ6;P06454	B8ZZQ6	B8ZZQ6	Prothymosin alpha;Prothymosin alpha, N-terminally processed;Thymosin alpha-1	PTMA	______________MSDAAVDTSSEITTKDL	UID170	______MsDAAVdts
acetyltransferase activity;activating transcription factor binding;binding;cAMP response element binding;cAMP response element binding protein binding;catalytic activity;cation binding;chromatin binding;DNA binding;enhancer binding;enhancer sequence-specific DNA binding;enzyme binding;histone acetyltransferase activity;ion binding;kinase binding;lysine N-acetyltransferase activity;metal ion bindi…	anatomical structure development;anatomical structure morphogenesis;biological regulation;biosynthetic process;cell differentiation;cellular component organization;cellular metabolic process;cellular nitrogen compound metabolic process;cellular process;chromatin modification;chromatin organization;chromosome organization;developmental process;histone modification;immune system process;macromolecu…	cell part;cytoplasm;intracellular membrane-bounded organelle;intracellular organelle;membrane;nucleoplasm;nucleus;organelle	bZIP_1	MAPK signaling pathway	3	3	3	9.3	10.062	B8ZZU6;E9PBF9;P15336;E9PEK8;H7C2N6;C9JCI8;F5H629	B8ZZU6;E9PBF9;P15336;E9PEK8;H7C2N6	Cyclic AMP-dependent transcription factor ATF-2	ATF2	51;53;94
E1 12h/Mock	E1 18h/Mock	E1 18h/12h	E2 18h/Mock	E2 12h/Mock	E2 18h/12h	E3 12h/Mock	E3 18h/Mock	E3 18h/12h	Amino acid	Charge	Multiplicity	Motifs	Known site	Origin	Regulatory site	Regulatory site function	Regulatory site process	Regulatory site protInteract	Regulatory site otherInteract	Regulatory site notes	T-test Significant 12h/Mock	T-test Significant 18h/Mock	T-test Significant 18h/12h	Localization prob	PEP	Score	Delta score	Mass error [ppm]	Position	Positions within proteins	-Log T-test p-value 12h/Mock	T-test Difference 12h/Mock	-Log T-test p-value 18h/Mock	T-test Difference 18h/Mock	-Log T-test p-value 18h/12h	T-test Difference 18h/12h	Proteins	Leading proteins	Protein	Protein names	Gene names	Sequence window	Unique identifier	PhosphoSitePlus window	PhosphoSitePlus kinase	PhosphoSitePlus kinase uniprot
-0.00452274	-0.565033	-0.371945	NaN	NaN	NaN	0.281669	-0.30276	-0.339984	S	2	___1	ERK1,2 kinase substrate motif;G protein-coupled receptor kinase 1 substrate motif;GSK-3, ERK1, ERK2, CDK5 substrate motif;WW domain binding motif	+	CST;HTP									+	0.999983	1.95007e-09	201.72	167.97	0.33233	94	94;112;112;112;101;54	0.292241	0.138573	0.72851	-0.433896	1.54423	-0.355965	B8ZZU6;E9PBF9;P15336;E9PEK8;H7C2N6;C9JCI8	B8ZZU6	B8ZZU6	Cyclic AMP-dependent transcription factor ATF-2	ATF2	KKASEDDIKKMPLDLSPLATPIIRSKIEEPS	UID172	kKMPLDLsPLAtPII
	cellular metabolic process;cellular nitrogen compound metabolic process;cellular process;DNA metabolic process;DNA repair;macromolecule metabolic process;metabolic process;mRNA metabolic process;mRNA processing;multicellular organismal process;nitrogen compound metabolic process;nucleobase-containing compound metabolic process;primary metabolic process;response to DNA damage stimulus;response to …	cell part;intracellular membrane-bounded organelle;intracellular non-membrane-bounded organelle;intracellular organelle;macromolecular complex;mRNA cleavage factor complex;nucleolus;nucleoplasm;nucleus;organelle;protein complex	Collagen;WD40		1	1	1	7.6	1.4782	B9A053;Q9C0J8	B9A053;Q9C0J8	pre-mRNA 3 end processing protein WDR33	WDR33	7
E1 12h/Mock	E1 18h/Mock	E1 18h/12h	E2 18h/Mock	E2 12h/Mock	E2 18h/12h	E3 12h/Mock	E3 18h/Mock	E3 18h/12h	Amino acid	Charge	Multiplicity	Motifs	Known site	Origin	Regulatory site	Regulatory site function	Regulatory site process	Regulatory site protInteract	Regulatory site otherInteract	Regulatory site notes	T-test Significant 12h/Mock	T-test Significant 18h/Mock	T-test Significant 18h/12h	Localization prob	PEP	Score	Delta score	Mass error [ppm]	Position	Positions within proteins	-Log T-test p-value 12h/Mock	T-test Difference 12h/Mock	-Log T-test p-value 18h/Mock	T-test Difference 18h/Mock	-Log T-test p-value 18h/12h	T-test Difference 18h/12h	Proteins	Leading proteins	Protein	Protein names	Gene names	Sequence window	Unique identifier	PhosphoSitePlus window	PhosphoSitePlus kinase	PhosphoSitePlus kinase uniprot
-0.456108	-0.444498	-0.0142664	-0.538094	-0.29573	-0.285225	-0.342031	-0.445067	-0.0796	S	2	___1	Casein kinase I substrate motif;Cdc2 kinase substrate motif;CDK kinase substrate motif;CDK1,2,4,6 kinase substrate motif;ERK1,2 kinase substrate motif;GSK-3, ERK1, ERK2, CDK5 substrate motif;WW domain binding motif	+	HTP							+	+		1	0.00367478	109.16	88.322	0.23115	7	7;7	1.77842	-0.364623	2.37214	-0.475887	0.582121	-0.126364	B9A053;Q9C0J8	B9A053	B9A053	pre-mRNA 3' end processing protein WDR33	WDR33	_________MATEIGSPPRFFHMPRFQHQAP	UID174	_MATEIGsPPrFFHM
binding;protein binding;protein domain specific binding	biological regulation;cellular component organization;cellular homeostasis;cellular process;endosome organization;endosome transport;establishment of localization;homeostatic process;membrane organization;multicellular organismal process;neurological system process;nucleus organization;organelle organization;protein transport;regulation of cell cycle;regulation of organelle organization;transport…	cell part;cytoplasm;cytosol;extracellular organelle;intracellular;intracellular membrane-bounded organelle;intracellular organelle;macromolecular complex;membrane;mitochondrion;nucleoplasm;nucleus;organelle;protein complex;vesicle	Snf7	Endocytosis	1	1	1	5.5	2.4716	C9J0A7;Q9UQN3	C9J0A7;Q9UQN3	Charged multivesicular body protein 2b	CHMP2B	169
E1 12h/Mock	E1 18h/Mock	E1 18h/12h	E2 18h/Mock	E2 12h/Mock	E2 18h/12h	E3 12h/Mock	E3 18h/Mock	E3 18h/12h	Amino acid	Charge	Multiplicity	Motifs	Known site	Origin	Regulatory site	Regulatory site function	Regulatory site process	Regulatory site protInteract	Regulatory site otherInteract	Regulatory site notes	T-test Significant 12h/Mock	T-test Significant 18h/Mock	T-test Significant 18h/12h	Localization prob	PEP	Score	Delta score	Mass error [ppm]	Position	Positions within proteins	-Log T-test p-value 12h/Mock	T-test Difference 12h/Mock	-Log T-test p-value 18h/Mock	T-test Difference 18h/Mock	-Log T-test p-value 18h/12h	T-test Difference 18h/12h	Proteins	Leading proteins	Protein	Protein names	Gene names	Sequence window	Unique identifier	PhosphoSitePlus window	PhosphoSitePlus kinase	PhosphoSitePlus kinase uniprot
-0.68404	-0.740119	-0.0880094	-0.763367	-0.49074	-0.222557	-0.54905	-0.54017	0.0805212	S	2	___1	BARD1 BRCT domain binding motif;Casein kinase II substrate motif;PKA kinase substrate motif	+	CST;HTP							+	+		0.99813	0.000373082	148.13	101.42	0.077219	169	169;199	2.00967	-0.57461	1.97296	-0.681218	0.32421	-0.0766818	C9J0A7;Q9UQN3	C9J0A7	C9J0A7	Charged multivesicular body protein 2b	CHMP2B	AARSLPSASTSKATISDEEIERQLKALGVD_	UID177	STsKAtIsDEEIERQ
			DUF3548		1	1	1	7.2	28.005	C9JA93	C9JA93		TBC1D15	102;104;106
E1 12h/Mock	E1 18h/Mock	E1 18h/12h	E2 18h/Mock	E2 12h/Mock	E2 18h/12h	E3 12h/Mock	E3 18h/Mock	E3 18h/12h	Amino acid	Charge	Multiplicity	Motifs	Known site	Origin	Regulatory site	Regulatory site function	Regulatory site process	Regulatory site protInteract	Regulatory site otherInteract	Regulatory site notes	T-test Significant 12h/Mock	T-test Significant 18h/Mock	T-test Significant 18h/12h	Localization prob	PEP	Score	Delta score	Mass error [ppm]	Position	Positions within proteins	-Log T-test p-value 12h/Mock	T-test Difference 12h/Mock	-Log T-test p-value 18h/Mock	T-test Difference 18h/Mock	-Log T-test p-value 18h/12h	T-test Difference 18h/12h	Proteins	Leading proteins	Protein	Protein names	Gene names	Sequence window	Unique identifier	PhosphoSitePlus window	PhosphoSitePlus kinase	PhosphoSitePlus kinase uniprot
-0.728861	-0.199636	0.411318	-0.148129	-0.439774	0.438698	-0.304558	0.0413831	0.365021	S	2	___1	Casein kinase II substrate motif;MAPKAPK2 kinase substrate motif											+	0.997547	1.0917e-29	262.98	262.98	1.113	106	106	1.22745	-0.491065	0.525658	-0.102127	2.55184	0.405012	C9JA93	C9JA93	C9JA93		TBC1D15	KRTLLVNCQNKSLSQSFENLLDEPAYGLIQK	UID180
binding;nucleic acid binding;RNA binding;translation factor activity, nucleic acid binding;translation initiation factor activity		cell part;cytoplasm	IF4E		1	1	1	9.4	2.23	C9JEL3	C9JEL3		EIF4E2	2
E1 12h/Mock	E1 18h/Mock	E1 18h/12h	E2 18h/Mock	E2 12h/Mock	E2 18h/12h	E3 12h/Mock	E3 18h/Mock	E3 18h/12h	Amino acid	Charge	Multiplicity	Motifs	Known site	Origin	Regulatory site	Regulatory site function	Regulatory site process	Regulatory site protInteract	Regulatory site otherInteract	Regulatory site notes	T-test Significant 12h/Mock	T-test Significant 18h/Mock	T-test Significant 18h/12h	Localization prob	PEP	Score	Delta score	Mass error [ppm]	Position	Positions within proteins	-Log T-test p-value 12h/Mock	T-test Difference 12h/Mock	-Log T-test p-value 18h/Mock	T-test Difference 18h/Mock	-Log T-test p-value 18h/12h	T-test Difference 18h/12h	Proteins	Leading proteins	Protein	Protein names	Gene names	Sequence window	Unique identifier	PhosphoSitePlus window	PhosphoSitePlus kinase	PhosphoSitePlus kinase uniprot
-0.224098	-0.357363	-0.0845174	-0.169534	-0.0655816	-0.0729976	0.0842003	-0.361194	-0.146994	S	3	___1	Casein kinase II substrate motif;PKA kinase substrate motif;PKC kinase substrate motif;Pyruvate dehydrogenase kinase substrate motif										+	+	0.999998	0.000650732	111.88	89.076	0.47556	2	2	0.282286	-0.0684932	1.36901	-0.29603	1.32191	-0.101503	C9JEL3	C9JEL3	C9JEL3		EIF4E2	______________MSLKDDDSGDHDQNEEN	UID182
binding;nucleic acid binding;RNA binding	biological regulation;cellular component assembly;cellular component organization;cellular macromolecular complex assembly;cellular process;macromolecular complex assembly;regulation of translation;ribonucleoprotein complex assembly	cell part;cytoplasm;intracellular non-membrane-bounded organelle;intracellular organelle;macromolecular complex;membrane;organelle;ribonucleoprotein complex	PUF		3	3	3	7.5	8.2971	C9JW01;A0A0C4DG68;A0A0A0MR59;Q8TB72	C9JW01;A0A0C4DG68;A0A0A0MR59;Q8TB72	Pumilio homolog 2	PUM2	136;182
E1 12h/Mock	E1 18h/Mock	E1 18h/12h	E2 18h/Mock	E2 12h/Mock	E2 18h/12h	E3 12h/Mock	E3 18h/Mock	E3 18h/12h	Amino acid	Charge	Multiplicity	Motifs	Known site	Origin	Regulatory site	Regulatory site function	Regulatory site process	Regulatory site protInteract	Regulatory site otherInteract	Regulatory site notes	T-test Significant 12h/Mock	T-test Significant 18h/Mock	T-test Significant 18h/12h	Localization prob	PEP	Score	Delta score	Mass error [ppm]	Position	Positions within proteins	-Log T-test p-value 12h/Mock	T-test Difference 12h/Mock	-Log T-test p-value 18h/Mock	T-test Difference 18h/Mock	-Log T-test p-value 18h/12h	T-test Difference 18h/12h	Proteins	Leading proteins	Protein	Protein names	Gene names	Sequence window	Unique identifier	PhosphoSitePlus window	PhosphoSitePlus kinase	PhosphoSitePlus kinase uniprot
-0.760235	-0.34584	0.130404	-0.631869	-0.483844	-0.22033	-0.472469	-0.420414	-0.00073593	S	2	___1	Casein kinase II substrate motif;ERK1,2 kinase substrate motif;GSK-3, ERK1, ERK2, CDK5 substrate motif;PKA kinase substrate motif;PKC kinase substrate motif;WW domain binding motif	+	CST;HTP							+	+		1	1.14948e-05	172.09	148.58	0.89326	136	136;27;80;136	1.58523	-0.572183	1.49262	-0.466041	0.0993296	-0.0302207	C9JW01;A0A0C4DG68;A0A0A0MR59;Q8TB72	C9JW01	C9JW01	Pumilio homolog 2	PUM2	AETDGPEKGDQKGKASPFEEDQNRDLKQGDD	UID60	GDQKGKAsPFEEDQN
-0.0556363	-0.0661404	0.00115371	-0.0741373	-0.0975791	0.0948956	0.0130691	-0.0476366	-0.0373251	S	2	___1	14-3-3 domain binding motif;Calmodulin-dependent protein kinase II substrate motif;Casein kinase II substrate motif;ERK1,2 kinase substrate motif;GSK-3, ERK1, ERK2, CDK5 substrate motif;MAPKAPK2 kinase substrate motif;PKA kinase substrate motif;PKC kinase substrate motif;WW domain binding motif	+	CST;HTP								+		0.999999	2.72505e-05	164.48	107.31	1.8815	182	182;73;126;182	0.545948	-0.0467154	1.81425	-0.0626381	0.175526	0.0195747	C9JW01;A0A0C4DG68;A0A0A0MR59;Q8TB72	C9JW01	C9JW01	Pumilio homolog 2	PUM2	ADCKDFNRTPGSRQASPTEVVERLGPNTNPS	UID61	tPGsRQAsPtEVVER
binding;DNA binding;nucleic acid binding;nucleic acid binding transcription factor activity;sequence-specific DNA binding;sequence-specific DNA binding RNA polymerase II transcription factor activity;sequence-specific DNA binding transcription factor activity	anatomical structure morphogenesis;biological regulation;biosynthetic process;cell differentiation;cellular metabolic process;cellular nitrogen compound metabolic process;cellular process;developmental process;macromolecule metabolic process;metabolic process;nitrogen compound metabolic process;nucleobase-containing compound metabolic process;primary metabolic process;RNA metabolic process;transc…	cell part;intracellular membrane-bounded organelle;intracellular organelle;nucleus;organelle	Fork_head		1	1	1	17.2	8.5033	C9JXI1;C9JVP0;Q9UPW0	C9JXI1;C9JVP0;Q9UPW0	Forkhead box protein J3	FOXJ3	34
E1 12h/Mock	E1 18h/Mock	E1 18h/12h	E2 18h/Mock	E2 12h/Mock	E2 18h/12h	E3 12h/Mock	E3 18h/Mock	E3 18h/12h	Amino acid	Charge	Multiplicity	Motifs	Known site	Origin	Regulatory site	Regulatory site function	Regulatory site process	Regulatory site protInteract	Regulatory site otherInteract	Regulatory site notes	T-test Significant 12h/Mock	T-test Significant 18h/Mock	T-test Significant 18h/12h	Localization prob	PEP	Score	Delta score	Mass error [ppm]	Position	Positions within proteins	-Log T-test p-value 12h/Mock	T-test Difference 12h/Mock	-Log T-test p-value 18h/Mock	T-test Difference 18h/Mock	-Log T-test p-value 18h/12h	T-test Difference 18h/12h	Proteins	Leading proteins	Protein	Protein names	Gene names	Sequence window	Unique identifier	PhosphoSitePlus window	PhosphoSitePlus kinase	PhosphoSitePlus kinase uniprot
-0.809347	-0.817206	0.164786	-0.663511	-0.576755	0.0134508	-0.455989	-0.049233	0.557974	S	2	___1	b-Adrenergic Receptor kinase substrate motif;Casein kinase II substrate motif;ERK1,2 kinase substrate motif;G protein-coupled receptor kinase 1 substrate motif;Growth associated histone HI kinase substrate motif;GSK3 kinase substrate motif;GSK-3, ERK1, ERK2, CDK5 substrate motif;PKA kinase substrate motif;PKC kinase substrate motif;WW domain binding motif	+	CST;HTP							+			0.994079	3.46847e-10	213.36	213.36	0.38391	34	34;189;223	1.56298	-0.614031	0.791075	-0.509983	0.569259	0.245404	C9JXI1;C9JVP0;Q9UPW0	C9JXI1	C9JXI1	Forkhead box protein J3	FOXJ3	TNKVTLYNTDQDGSDSPRSSLNNSLSDQSLA	UID187	tDQDGsDsPRSSLNN
adenyl nucleotide binding;adenyl ribonucleotide binding;ATP binding;ATPase activity;ATPase activity, coupled;binding;catalytic activity;DNA binding;DNA clamp loader activity;DNA-dependent ATPase activity;double-stranded DNA binding;enzyme activator activity;enzyme regulator activity;hydrolase activity;hydrolase activity, acting on acid anhydrides;hydrolase activity, acting on acid anhydrides, in …	biological regulation;biosynthetic process;cell cycle;cellular component organization;cellular metabolic process;cellular nitrogen compound metabolic process;cellular process;chromosome organization;detection of stimulus;DNA metabolic process;DNA recombination;DNA repair;DNA replication;homeostatic process;macromolecule metabolic process;metabolic process;mitotic cell cycle;nitrogen compound meta…	cell part;DNA replication factor C complex;extracellular organelle;Golgi apparatus;intracellular membrane-bounded organelle;intracellular non-membrane-bounded organelle;intracellular organelle;macromolecular complex;nucleolus;nucleoplasm;nucleus;organelle;protein complex;vesicle	AAA;BRCT;RFC1	DNA replication;Mismatch repair;Nucleotide excision repair	1	1	1	12.3	5.2821	E0CX09;D6RAD2;P35251	E0CX09;D6RAD2;P35251	Replication factor C subunit 1	RFC1	69;71
E1 12h/Mock	E1 18h/Mock	E1 18h/12h	E2 18h/Mock	E2 12h/Mock	E2 18h/12h	E3 12h/Mock	E3 18h/Mock	E3 18h/12h	Amino acid	Charge	Multiplicity	Motifs	Known site	Origin	Regulatory site	Regulatory site function	Regulatory site process	Regulatory site protInteract	Regulatory site otherInteract	Regulatory site notes	T-test Significant 12h/Mock	T-test Significant 18h/Mock	T-test Significant 18h/12h	Localization prob	PEP	Score	Delta score	Mass error [ppm]	Position	Positions within proteins	-Log T-test p-value 12h/Mock	T-test Difference 12h/Mock	-Log T-test p-value 18h/Mock	T-test Difference 18h/Mock	-Log T-test p-value 18h/12h	T-test Difference 18h/12h	Proteins	Leading proteins	Protein	Protein names	Gene names	Sequence window	Unique identifier	PhosphoSitePlus window	PhosphoSitePlus kinase	PhosphoSitePlus kinase uniprot
-1.29633	-0.522219	0.724388	-0.707477	-0.920079	0.34727	-0.492992	-0.425501	0.00705191	S	2	___2	b-Adrenergic Receptor kinase substrate motif;Casein kinase II substrate motif;G protein-coupled receptor kinase 1 substrate motif;GSK3 kinase substrate motif	+	CST;HTP								+		0.999957	5.77168e-07	208.85	140.37	1.8906	69	69;41;69	1.22091	-0.903134	1.66252	-0.551733	0.648277	0.35957	E0CX09;D6RAD2;P35251	E0CX09	E0CX09	Replication factor C subunit 1	RFC1	FKQKQPSKKKRIIYDSDSESEETLQVKNAKK	UID1295	KKRIIyDsDsEsEET
-1.29633	-0.522219	0.724388	-0.707477	-0.920079	0.34727	-0.492992	-0.425501	0.00705191	S	2	___2	b-Adrenergic Receptor kinase substrate motif;Casein kinase I substrate motif;Casein kinase II substrate motif;G protein-coupled receptor kinase 1 substrate motif	+	CST;HTP								+		0.999645	5.77168e-07	208.85	140.37	1.8906	71	71;43;71	1.22091	-0.903134	1.66252	-0.551733	0.648277	0.35957	E0CX09;D6RAD2;P35251	E0CX09	E0CX09	Replication factor C subunit 1	RFC1	QKQPSKKKRIIYDSDSESEETLQVKNAKKPP	UID1296	RIIyDsDsEsEETLQ
alpha(1,2)-fucosyltransferase activity;binding;catalytic activity;cytoskeletal protein binding;fucosyltransferase activity;galactoside 2-alpha-L-fucosyltransferase activity;microtubule binding;microtubule plus-end binding;protein binding;transferase activity;transferase activity, transferring glycosyl groups;transferase activity, transferring hexosyl groups;tubulin binding	biological regulation;cell cycle;cell division;cell motility;cellular component movement;cellular component organization;cellular process;cytoskeleton organization;establishment or maintenance of cell polarity;locomotion;microtubule organizing center organization;mitosis;mitotic cell cycle;nuclear division;organelle fission;organelle organization;regulation of organelle organization;response to c…	cell cortex;cell part;cytoplasm;cytosol;Golgi apparatus;intracellular membrane-bounded organelle;intracellular non-membrane-bounded organelle;intracellular organelle;kinetochore;macromolecular complex;membrane;microtubule organizing center;organelle;plasma membrane;protein complex	CLASP_N		3	3	3	3.4	61.695	E3W994;J3KR49;O75122;A0A0U1RQI6;E7ERI8;E7EW49;H7C4M5;B3KR06;E7ENG2	E3W994;J3KR49;O75122;A0A0U1RQI6;E7ERI8;E7EW49	CLIP-associating protein 2	CLASP2	368;370;573;575
E1 12h/Mock	E1 18h/Mock	E1 18h/12h	E2 18h/Mock	E2 12h/Mock	E2 18h/12h	E3 12h/Mock	E3 18h/Mock	E3 18h/12h	Amino acid	Charge	Multiplicity	Motifs	Known site	Origin	Regulatory site	Regulatory site function	Regulatory site process	Regulatory site protInteract	Regulatory site otherInteract	Regulatory site notes	T-test Significant 12h/Mock	T-test Significant 18h/Mock	T-test Significant 18h/12h	Localization prob	PEP	Score	Delta score	Mass error [ppm]	Position	Positions within proteins	-Log T-test p-value 12h/Mock	T-test Difference 12h/Mock	-Log T-test p-value 18h/Mock	T-test Difference 18h/Mock	-Log T-test p-value 18h/12h	T-test Difference 18h/12h	Proteins	Leading proteins	Protein	Protein names	Gene names	Sequence window	Unique identifier	PhosphoSitePlus window	PhosphoSitePlus kinase	PhosphoSitePlus kinase uniprot
-0.517482	0.0835197	0.485324	0.259182	-0.370415	0.596863	-0.690987	0.298658	0.801655	S	2	___1	Casein kinase II substrate motif	+	CST;HTP							+		+	0.99986	1.22805e-50	301.93	252.44	1.0434	575	575;596;596	1.52844	-0.526295	1.0767	0.213787	1.67624	0.627947	E3W994;J3KR49;O75122	E3W994	E3W994	CLIP-associating protein 2	CLASP2	RLSSSVSAMRVLNTGSDVEEAVADALKKPAR	UID195	MRVLNtGsDVEEAVA
-0.641514	0.172103	0.771632	0.219711	-0.448213	0.742217	-0.395435	0.520447	0.895768	S	2	___1	14-3-3 domain binding motif;Calmodulin-dependent protein kinase I substrate motif;Calmodulin-dependent protein kinase II substrate motif;Calmodulin-dependent protein kinase IV substrate motif;Casein kinase II substrate motif;Chk1 kinase substrate motif;PKA kinase substrate motif;PKC kinase substrate motif;Pyruvate dehydrogenase kinase substrate motif	+	CST;HTP							+		+	0.998924	6.22351e-14	219.01	162.71	-0.029197	370	370;370;370;376;603;604;376;380	1.6561	-0.495054	0.966014	0.304087	2.4667	0.803206	E3W994;J3KR49;O75122;A0A0U1RQI6;E7ERI8;E7EW49;B3KR06;E7ENG2	E3W994	E3W994	CLIP-associating protein 2	CLASP2	SSKASSLPGSLQRSRSDIDVNAAAGAKAHHA	UID194	GsLQRsRsDIDVNAA
adenyl nucleotide binding;adenyl ribonucleotide binding;ATP binding;binding;catalytic activity;cation binding;enzyme activator activity;enzyme regulator activity;ion binding;kinase activator activity;kinase activity;kinase regulator activity;magnesium ion binding;MAP kinase kinase kinase activity;metal ion binding;molecular transducer activity;nucleotide binding;phosphotransferase activity, alcoh…	anatomical structure development;anatomical structure formation involved in morphogenesis;biological regulation;cell death;cell differentiation;cellular metabolic process;cellular process;death;developmental process;macromolecule metabolic process;macromolecule modification;metabolic process;phosphorus metabolic process;primary metabolic process;protein metabolic process;protein modification proc…	cell part;cytoplasm;cytosol;intracellular membrane-bounded organelle;intracellular organelle;nucleus;organelle	Mst1_SARAH;Pkinase	MAPK signaling pathway	2	2	2	12.7	51.086	E5RFQ9;A0A087WZ06;Q13188;E5RIM6;Q8NBU1	E5RFQ9;A0A087WZ06;Q13188;E5RIM6;Q8NBU1	Serine/threonine-protein kinase 3;Serine/threonine-protein kinase 3 36kDa subunit;Serine/threonine-protein kinase 3 20kDa subunit	STK3	205
E1 12h/Mock	E1 18h/Mock	E1 18h/12h	E2 18h/Mock	E2 12h/Mock	E2 18h/12h	E3 12h/Mock	E3 18h/Mock	E3 18h/12h	Amino acid	Charge	Multiplicity	Motifs	Known site	Origin	Regulatory site	Regulatory site function	Regulatory site process	Regulatory site protInteract	Regulatory site otherInteract	Regulatory site notes	T-test Significant 12h/Mock	T-test Significant 18h/Mock	T-test Significant 18h/12h	Localization prob	PEP	Score	Delta score	Mass error [ppm]	Position	Positions within proteins	-Log T-test p-value 12h/Mock	T-test Difference 12h/Mock	-Log T-test p-value 18h/Mock	T-test Difference 18h/Mock	-Log T-test p-value 18h/12h	T-test Difference 18h/12h	Proteins	Leading proteins	Protein	Protein names	Gene names	Sequence window	Unique identifier	PhosphoSitePlus window	PhosphoSitePlus kinase	PhosphoSitePlus kinase uniprot
-0.230533	-0.331645	-0.107446	-0.158977	-0.24732	-0.00992037	-0.0987836	-0.224267	-0.181297	S	2	___1	Casein kinase I substrate motif;Casein kinase II substrate motif;Pyruvate dehydrogenase kinase substrate motif	+	CST;HTP;LTP								+		1	2.38757e-52	300.86	272.56	0.081914	205	205;205;316	1.26093	-0.192212	1.37842	-0.238296	0.738275	-0.0995543	E5RFQ9;A0A087WZ06;Q13188	E5RFQ9	E5RFQ9	Serine/threonine-protein kinase 3;Serine/threonine-protein kinase 3 36kDa subunit;Serine/threonine-protein kinase 3 20kDa subunit	STK3	RHEEQQRELEEEEENSDEDELDSHTMVKTSV	UID30	LEEEEENsDEDELDs
binding;identical protein binding;protein binding	anatomical structure formation involved in morphogenesis;biological regulation;cell cycle;cellular component assembly;cellular component movement;cellular component organization;cellular localization;cellular process;cytoskeleton organization;cytoskeleton-dependent intracellular transport;developmental process;establishment of localization;localization;microtubule organizing center organization;m…	cell part;centrosome;cytoplasm;cytosol;intracellular non-membrane-bounded organelle;intracellular organelle;macromolecular complex;membrane;microtubule organizing center;organelle;protein complex			1	1	1	3.7	12.411	E5RGQ4;E9PGW9;E7EV93;A6NNN6;E7ETA6;Q15154	E5RGQ4;E9PGW9;E7EV93;A6NNN6;E7ETA6;Q15154	Pericentriolar material 1 protein	PCM1	65;68;69
E1 12h/Mock	E1 18h/Mock	E1 18h/12h	E2 18h/Mock	E2 12h/Mock	E2 18h/12h	E3 12h/Mock	E3 18h/Mock	E3 18h/12h	Amino acid	Charge	Multiplicity	Motifs	Known site	Origin	Regulatory site	Regulatory site function	Regulatory site process	Regulatory site protInteract	Regulatory site otherInteract	Regulatory site notes	T-test Significant 12h/Mock	T-test Significant 18h/Mock	T-test Significant 18h/12h	Localization prob	PEP	Score	Delta score	Mass error [ppm]	Position	Positions within proteins	-Log T-test p-value 12h/Mock	T-test Difference 12h/Mock	-Log T-test p-value 18h/Mock	T-test Difference 18h/Mock	-Log T-test p-value 18h/12h	T-test Difference 18h/12h	Proteins	Leading proteins	Protein	Protein names	Gene names	Sequence window	Unique identifier	PhosphoSitePlus window	PhosphoSitePlus kinase	PhosphoSitePlus kinase uniprot
-0.454981	-0.656399	-0.223475	-0.411157	-0.47911	0.0912946	-0.480076	-0.73723	-0.209645	S	2	___1	Casein kinase II substrate motif;ERK1,2 kinase substrate motif;G protein-coupled receptor kinase 1 substrate motif;GSK3 kinase substrate motif;GSK-3, ERK1, ERK2, CDK5 substrate motif;WW domain binding motif	+	CST;HTP							+	+		1	4.28786e-14	216.53	181.23	1.0314	65	65;65;65;65;65;65	3.51839	-0.471389	1.59273	-0.601595	0.417085	-0.113942	E5RGQ4;E9PGW9;E7EV93;A6NNN6;E7ETA6;Q15154	E5RGQ4	E5RGQ4	Pericentriolar material 1 protein	PCM1	KKFGVESDKRVTNDISPESSPGVGRRRTKTP	UID131	kRVtNDIsPEssPGV
adenyl nucleotide binding;adenyl ribonucleotide binding;ATP binding;binding;catalytic activity;cation binding;cyclin binding;cyclin-dependent protein kinase activity;histone kinase activity;ion binding;kinase activity;metal ion binding;nucleotide binding;phosphotransferase activity, alcohol group as acceptor;protein binding;protein kinase activity;protein serine/threonine kinase activity;purine n…	aging;anatomical structure development;anatomical structure morphogenesis;biological regulation;biosynthetic process;catabolic process;cell cycle;cell death;cell development;cell differentiation;cell division;cell motility;cellular component assembly;cellular component disassembly;cellular component movement;cellular component organization;cellular localization;cellular membrane organization;cell…	cell part;centrosome;chromosome;cyclin-dependent protein kinase holoenzyme complex;cytoplasm;cytosol;endosome;extracellular organelle;intracellular membrane-bounded organelle;intracellular non-membrane-bounded organelle;intracellular organelle;macromolecular complex;membrane;microtubule organizing center;midbody;mitochondrion;nucleoplasm;nucleus;organelle;protein complex;transcription factor comp…	Pkinase	Cell cycle;Gap junction;Measles;Oocyte meiosis;p53 signaling pathway;Pathways in cancer;Progesterone-mediated oocyte maturation;Prostate cancer;Small cell lung cancer	3	3	2	21.7	8.0364	E5RIU6;A0A087WZZ9;A0A024QZP7;P06493;G3V317;K7ELV5;E7ESI2;G3V5T9;P24941	E5RIU6;A0A087WZZ9;A0A024QZP7;P06493	Cyclin-dependent kinase 1	CDK1;CDC2	15
E1 12h/Mock	E1 18h/Mock	E1 18h/12h	E2 18h/Mock	E2 12h/Mock	E2 18h/12h	E3 12h/Mock	E3 18h/Mock	E3 18h/12h	Amino acid	Charge	Multiplicity	Motifs	Known site	Origin	Regulatory site	Regulatory site function	Regulatory site process	Regulatory site protInteract	Regulatory site otherInteract	Regulatory site notes	T-test Significant 12h/Mock	T-test Significant 18h/Mock	T-test Significant 18h/12h	Localization prob	PEP	Score	Delta score	Mass error [ppm]	Position	Positions within proteins	-Log T-test p-value 12h/Mock	T-test Difference 12h/Mock	-Log T-test p-value 18h/Mock	T-test Difference 18h/Mock	-Log T-test p-value 18h/12h	T-test Difference 18h/12h	Proteins	Leading proteins	Protein	Protein names	Gene names	Sequence window	Unique identifier	PhosphoSitePlus window	PhosphoSitePlus kinase	PhosphoSitePlus kinase uniprot
-1.43511	-0.765523	0.560519	-1.07628	-0.965418	-0.0982849	-1.30294	-0.758282	0.522859	Y	2	___1	ALK kinase substrate motif;ALK kinase substrate motif;JAK2 kinase substrate motif;JAK2 kinase substrate motif;Src kinase substrate motif;Src kinase substrate motif	+	CST;HTP;LTP	+	molecular association, regulation; intracellular localization; enzymatic activity, inhibited; enzymatic activity, altered;protein stabilization; enzymatic activity, inhibited; protein conformation	cell cycle regulation; carcinogenesis, induced; apoptosis, inhibited;cell cycle regulation	CDC25C(DISRUPTS)		required for recovery from replication stress; Y15S mutation disrupts spermatogenesis, arrest of meiotic progression, infertility; loss of inhibitory phosphorylation causes DNA damage	+	+		0.988049	4.38318e-08	187.22	75.109	0.34579	15	15;15;15;15;15;15;15;15;15;15	1.89997	-1.23449	1.8443	-0.866695	0.578314	0.328365	E5RIU6;A0A087WZZ9;A0A024QZP7;P06493;G3V317;K7ELV5;E7ESI2;G3V5T9;P24941;Q00526	E5RIU6;Q00526	E5RIU6	Cyclin-dependent kinase 1;Cyclin-dependent kinase 2;Cyclin-dependent kinase 3	CDK1;CDC2;CDK2;CDK3	_MDMFQKVEKIGEGTYGVVYKAKNRETGQLV;_MEDYTKIEKIGEGTYGVVYKGRHKTTGQVV	UID1066	EkIGEGtyGVVykGR;EkIGEGtyGVVykAR;EkIGEGtyGVVyKAK	HER2;Src;Myt1;Wee1	P04626;P12931;Q99640;P00523;P30291
adenyl nucleotide binding;adenyl ribonucleotide binding;ATP binding;binding;calcium ion binding;catalytic activity;cation binding;enzyme binding;GTPase binding;hydrolase activity;hydrolase activity, acting on acid anhydrides;hydrolase activity, acting on acid anhydrides, in phosphorus-containing anhydrides;ion binding;metal ion binding;microfilament motor activity;motor activity;nucleoside-tripho…	anatomical structure morphogenesis;biological regulation;biosynthetic process;cell communication;cell differentiation;cell-cell signaling;cellular component movement;cellular component organization;cellular ketone metabolic process;cellular lipid metabolic process;cellular localization;cellular membrane organization;cellular metabolic process;cellular process;developmental process;establishment o…	cell body;cell part;cell projection;cilium;cytoplasm;cytoplasmic membrane-bounded vesicle;cytosol;extracellular organelle;Golgi apparatus;intracellular membrane-bounded organelle;intracellular organelle;macromolecular complex;membrane;neuron projection;neuronal cell body;organelle;protein complex;site of polarized growth;vesicle	DIL;IQ;Myosin_head		1	1	1	2.9	48.925	E7ERV5;A0A087WY00;G3V394;F8WE88;F8W6H6;Q9Y4I1	E7ERV5;A0A087WY00;G3V394;F8WE88;F8W6H6;Q9Y4I1	Unconventional myosin-Va	MYO5A	380;382
E1 12h/Mock	E1 18h/Mock	E1 18h/12h	E2 18h/Mock	E2 12h/Mock	E2 18h/12h	E3 12h/Mock	E3 18h/Mock	E3 18h/12h	Amino acid	Charge	Multiplicity	Motifs	Known site	Origin	Regulatory site	Regulatory site function	Regulatory site process	Regulatory site protInteract	Regulatory site otherInteract	Regulatory site notes	T-test Significant 12h/Mock	T-test Significant 18h/Mock	T-test Significant 18h/12h	Localization prob	PEP	Score	Delta score	Mass error [ppm]	Position	Positions within proteins	-Log T-test p-value 12h/Mock	T-test Difference 12h/Mock	-Log T-test p-value 18h/Mock	T-test Difference 18h/Mock	-Log T-test p-value 18h/12h	T-test Difference 18h/12h	Proteins	Leading proteins	Protein	Protein names	Gene names	Sequence window	Unique identifier	PhosphoSitePlus window	PhosphoSitePlus kinase	PhosphoSitePlus kinase uniprot
-0.492302	-0.200548	0.33754	0.422448	-0.262919	0.729722	-0.0594047	0.109829	0.553852	S	2	___1	14-3-3 domain binding motif;Akt kinase substrate motif;Calmodulin-dependent protein kinase II substrate motif;Casein kinase II substrate motif;MAPKAPK1 kinase substrate motif;MDC1 BRCT domain binding motif;p70 Ribosomal S6 kinase substrate motif;Phosphorylase kinase substrate motif;PKA kinase substrate motif;PKC kinase substrate motif;Plk1 PBD domain binding motif;Pyruvate dehydrogenase kinase su…	+	CST;HTP									+	0.853481	1.31493e-50	301.04	200.27	-0.68883	382	382;1625;1650;1652;1652;1652	0.790417	-0.271542	0.220916	0.110576	1.38365	0.540371	E7ERV5;A0A087WY00;G3V394;F8WE88;F8W6H6;Q9Y4I1	E7ERV5	E7ERV5	Unconventional myosin-Va	MYO5A	GVSGVKPTGLRKRTSSIADEGTYTLDSILRQ	UID24	GLRKRtssIADEGtY
anaphase-promoting complex binding;binding;DNA binding;nucleic acid binding;protein binding;protein complex binding	biological regulation;biosynthetic process;cell death;cellular component disassembly;cellular component organization;cellular metabolic process;cellular nitrogen compound metabolic process;cellular process;death;DNA metabolic process;DNA repair;DNA replication;macromolecule metabolic process;macromolecule modification;metabolic process;nitrogen compound metabolic process;nucleobase-containing com…	cell part;nucleoplasm			1	1	1	0.6	2.2088	E7ESG2;Q9HAW4	E7ESG2;Q9HAW4	Claspin	CLSPN	757
E1 12h/Mock	E1 18h/Mock	E1 18h/12h	E2 18h/Mock	E2 12h/Mock	E2 18h/12h	E3 12h/Mock	E3 18h/Mock	E3 18h/12h	Amino acid	Charge	Multiplicity	Motifs	Known site	Origin	Regulatory site	Regulatory site function	Regulatory site process	Regulatory site protInteract	Regulatory site otherInteract	Regulatory site notes	T-test Significant 12h/Mock	T-test Significant 18h/Mock	T-test Significant 18h/12h	Localization prob	PEP	Score	Delta score	Mass error [ppm]	Position	Positions within proteins	-Log T-test p-value 12h/Mock	T-test Difference 12h/Mock	-Log T-test p-value 18h/Mock	T-test Difference 18h/Mock	-Log T-test p-value 18h/12h	T-test Difference 18h/12h	Proteins	Leading proteins	Protein	Protein names	Gene names	Sequence window	Unique identifier	PhosphoSitePlus window	PhosphoSitePlus kinase	PhosphoSitePlus kinase uniprot
-1.55491	-1.3665	0.120617	-1.43152	-1.46387	0.104961	-1.2887	-1.14845	0.117695	S	2	___1	14-3-3 domain binding motif;AMP-activated protein kinase substrate motif;Calmodulin-dependent protein kinase II substrate motif;DNA dependent Protein kinase substrate motif;ERK1,2 kinase substrate motif;GSK-3, ERK1, ERK2, CDK5 substrate motif;HMGCoA Reductase kinase substrate motif;PKA kinase substrate motif;PKC kinase substrate motif;WW domain binding motif	+	CST;HTP							+	+	+	0.999992	0.000683401	143.37	60.086	0.2425	757	757;810	2.53064	-1.43583	2.37594	-1.31549	2.75456	0.114425	E7ESG2;Q9HAW4	E7ESG2	E7ESG2	Claspin	CLSPN	RGTSFFPTAGGFRSPSPGLFRASLVSSASKS	UID202	AGGFRsPsPGLFRAS
binding;nucleic acid binding;nucleotide binding;RNA binding;translation factor activity, nucleic acid binding;translation initiation factor activity	biological regulation;biosynthetic process;catabolic process;cellular metabolic process;cellular nitrogen compound metabolic process;cellular process;macromolecule metabolic process;metabolic process;mRNA metabolic process;mRNA processing;nitrogen compound metabolic process;nucleobase-containing compound metabolic process;primary metabolic process;protein metabolic process;regulation of translati…	cell part;cytosol;macromolecular complex;protein complex	RRM_1	mTOR signaling pathway;RNA transport	6	6	6	8.6	13.235	E7EX17;P23588;F8W0K0;F8VSC7;F8VP89	E7EX17;P23588	Eukaryotic translation initiation factor 4B	EIF4B	447;450;455;464
E1 12h/Mock	E1 18h/Mock	E1 18h/12h	E2 18h/Mock	E2 12h/Mock	E2 18h/12h	E3 12h/Mock	E3 18h/Mock	E3 18h/12h	Amino acid	Charge	Multiplicity	Motifs	Known site	Origin	Regulatory site	Regulatory site function	Regulatory site process	Regulatory site protInteract	Regulatory site otherInteract	Regulatory site notes	T-test Significant 12h/Mock	T-test Significant 18h/Mock	T-test Significant 18h/12h	Localization prob	PEP	Score	Delta score	Mass error [ppm]	Position	Positions within proteins	-Log T-test p-value 12h/Mock	T-test Difference 12h/Mock	-Log T-test p-value 18h/Mock	T-test Difference 18h/Mock	-Log T-test p-value 18h/12h	T-test Difference 18h/12h	Proteins	Leading proteins	Protein	Protein names	Gene names	Sequence window	Unique identifier	PhosphoSitePlus window	PhosphoSitePlus kinase	PhosphoSitePlus kinase uniprot
0.315218	0.501923	0.0901759	0.27739	0.284159	0.0893441	0.144829	0.289244	0.227741	S	3	___1	Casein kinase I substrate motif;Casein kinase II substrate motif;ERK1,2 kinase substrate motif;GSK-3, ERK1, ERK2, CDK5 substrate motif;WW domain binding motif	+	CST;HTP							+	+		0.952446	0.00162832	113.28	77.955	0.90856	464	464;459	1.37854	0.248069	1.40364	0.356186	1.00799	0.135754	E7EX17;P23588	E7EX17	E7EX17	Eukaryotic translation initiation factor 4B	EIF4B	KSLENETLNKEEDCHSPTSKPPKPDQPLKVM	UID214	NKEEDCHsPtsKPPK
binding;nucleic acid binding;nucleotide binding;poly(U) RNA binding;poly-pyrimidine tract binding;RNA binding;single-stranded RNA binding	biological regulation;cellular metabolic process;cellular nitrogen compound metabolic process;cellular process;macromolecule metabolic process;metabolic process;mRNA metabolic process;mRNA processing;nitrogen compound metabolic process;nucleobase-containing compound metabolic process;primary metabolic process;RNA metabolic process;RNA processing;RNA splicing	cell part;intracellular membrane-bounded organelle;intracellular organelle;macromolecular complex;membrane;nucleoplasm;nucleus;organelle;ribonucleoprotein complex;spliceosomal complex	RRM_1;zf-RNPHF		5	4	4	15.6	55.047	E9PCY7;G8JLB6;P31943;P55795;E5RGH4;E5RGV0;D6RIU0;D6RBM0;H0YB39;E7EQJ0;D6RAM1;H0YAQ2;D6R9T0;D6RFM3;D6RIT2;D6RDU3;D6RJ04;D6RIH9;H0YBG7;H0YBD7;E7EN40	E9PCY7;G8JLB6;P31943;P55795;E5RGH4;E5RGV0;D6RIU0;D6RBM0;H0YB39	Heterogeneous nuclear ribonucleoprotein H;Heterogeneous nuclear ribonucleoprotein H, N-terminally processed;Heterogeneous nuclear ribonucleoprotein H2	HNRNPH1;HNRNPH2	104
E1 12h/Mock	E1 18h/Mock	E1 18h/12h	E2 18h/Mock	E2 12h/Mock	E2 18h/12h	E3 12h/Mock	E3 18h/Mock	E3 18h/12h	Amino acid	Charge	Multiplicity	Motifs	Known site	Origin	Regulatory site	Regulatory site function	Regulatory site process	Regulatory site protInteract	Regulatory site otherInteract	Regulatory site notes	T-test Significant 12h/Mock	T-test Significant 18h/Mock	T-test Significant 18h/12h	Localization prob	PEP	Score	Delta score	Mass error [ppm]	Position	Positions within proteins	-Log T-test p-value 12h/Mock	T-test Difference 12h/Mock	-Log T-test p-value 18h/Mock	T-test Difference 18h/Mock	-Log T-test p-value 18h/12h	T-test Difference 18h/12h	Proteins	Leading proteins	Protein	Protein names	Gene names	Sequence window	Unique identifier	PhosphoSitePlus window	PhosphoSitePlus kinase	PhosphoSitePlus kinase uniprot
0.327917	0.450063	0.27274	0.527871	0.245252	0.394487	0.416515	0.479334	0.177854	S	2	___1	Casein kinase II substrate motif;ERK1,2 kinase substrate motif;G protein-coupled receptor kinase 1 substrate motif;GSK-3, ERK1, ERK2, CDK5 substrate motif;WW domain binding motif	+	CST;HTP;LTP							+	+	+	0.999999	1.07099e-05	180.93	111.27	0.13749	104	104;104;104;104;27;52;104;104;104;104;51;104;104;104;104;104;104	1.66277	0.329895	2.6626	0.485756	1.33596	0.281693	E9PCY7;G8JLB6;P31943;P55795;E5RGH4;E5RGV0;D6RIU0;D6RBM0;E7EQJ0;D6RAM1;H0YAQ2;D6R9T0;D6RFM3;D6RIT2;D6RDU3;D6RJ04;D6RIH9	E9PCY7	E9PCY7	Heterogeneous nuclear ribonucleoprotein H;Heterogeneous nuclear ribonucleoprotein H, N-terminally processed;Heterogeneous nuclear ribonucleoprotein H2	HNRNPH1;HNRNPH2	NNVEMDWVLKHTGPNSPDTANDGFVRLRGLP	UID216	LkHtGPNsPDtANDG	CDK2	P24941
3-phosphoinositide-dependent protein kinase activity;adenyl nucleotide binding;adenyl ribonucleotide binding;ATP binding;binding;catalytic activity;enzyme activator activity;enzyme binding;enzyme regulator activity;kinase activity;lipase activator activity;nucleotide binding;phospholipase activator activity;phospholipase binding;phosphotransferase activity, alcohol group as acceptor;protein bindi…	anatomical structure development;biological regulation;biosynthetic process;cell activation;cell communication;cell development;cell junction organization;cell motility;cell-cell signaling;cellular component assembly;cellular component movement;cellular component organization;cellular metabolic process;cellular nitrogen compound metabolic process;cellular process;coagulation;cytoskeleton organiza…	cell part;cell projection;cytoplasm;cytoplasmic membrane-bounded vesicle;cytosol;intracellular membrane-bounded organelle;intracellular organelle;membrane;nucleoplasm;organelle;plasma membrane;vesicle	Pkinase	Aldosterone-regulated sodium reabsorption;Endometrial cancer;Focal adhesion;Insulin signaling pathway;mTOR signaling pathway;Non-small cell lung cancer;PPAR signaling pathway;Prostate cancer	1	1	1	3.6	109.04	E9PER6;Q6A1A2;O15530	E9PER6;Q6A1A2;O15530	Putative 3-phosphoinositide-dependent protein kinase 2;3-phosphoinositide-dependent protein kinase 1	PDPK1;PDPK2P	214
E1 12h/Mock	E1 18h/Mock	E1 18h/12h	E2 18h/Mock	E2 12h/Mock	E2 18h/12h	E3 12h/Mock	E3 18h/Mock	E3 18h/12h	Amino acid	Charge	Multiplicity	Motifs	Known site	Origin	Regulatory site	Regulatory site function	Regulatory site process	Regulatory site protInteract	Regulatory site otherInteract	Regulatory site notes	T-test Significant 12h/Mock	T-test Significant 18h/Mock	T-test Significant 18h/12h	Localization prob	PEP	Score	Delta score	Mass error [ppm]	Position	Positions within proteins	-Log T-test p-value 12h/Mock	T-test Difference 12h/Mock	-Log T-test p-value 18h/Mock	T-test Difference 18h/Mock	-Log T-test p-value 18h/12h	T-test Difference 18h/12h	Proteins	Leading proteins	Protein	Protein names	Gene names	Sequence window	Unique identifier	PhosphoSitePlus window	PhosphoSitePlus kinase	PhosphoSitePlus kinase uniprot
-0.615442	-0.221035	0.526369	-0.193288	-0.487055	0.301177	-0.383285	-0.309467	-0.197534	S	2	___1	14-3-3 domain binding motif;Calmodulin-dependent protein kinase II substrate motif;G protein-coupled receptor kinase 1 substrate motif;PKA kinase substrate motif;PKC kinase substrate motif	+	CST;HTP;LTP	+	molecular association, regulation; enzymatic activity, induced	cell growth, induced	14-3-3 theta(INDUCES); 14-3-3 eta(INDUCES)			+	+		1	1.01315e-110	378.86	333.25	2.2008	214	214;214;241	1.74744	-0.495261	1.68958	-0.241263	0.366833	0.210004	E9PER6;Q6A1A2;O15530	E9PER6	E9PER6	Putative 3-phosphoinositide-dependent protein kinase 2;3-phosphoinositide-dependent protein kinase 1	PDPK1;PDPK2P	TAKVLSPESKQARANSFVGTAQYVSPELLTE	UID219	sKQARANsFVGtAQy	PDK1	O15530
adenyl nucleotide binding;adenyl ribonucleotide binding;AP-2 adaptor complex binding;ATP binding;binding;catalytic activity;kinase activity;Notch binding;nucleotide binding;phosphotransferase activity, alcohol group as acceptor;protein binding;protein complex binding;protein kinase activity;protein serine/threonine kinase activity;purine nucleotide binding;purine ribonucleoside triphosphate bindi…	biological regulation;cellular component organization;cellular membrane organization;cellular metabolic process;cellular process;endocytosis;establishment of localization;macromolecule metabolic process;macromolecule modification;membrane invagination;membrane organization;metabolic process;phosphorus metabolic process;primary metabolic process;protein metabolic process;protein modification proce…	cell leading edge;cell part;cytoplasmic membrane-bounded vesicle;intracellular membrane-bounded organelle;intracellular organelle;organelle;vesicle	Pkinase		2	2	2	4.2	13.004	E9PG46;Q2M2I8	E9PG46;Q2M2I8	AP2-associated protein kinase 1	AAK1	620;637
E1 12h/Mock	E1 18h/Mock	E1 18h/12h	E2 18h/Mock	E2 12h/Mock	E2 18h/12h	E3 12h/Mock	E3 18h/Mock	E3 18h/12h	Amino acid	Charge	Multiplicity	Motifs	Known site	Origin	Regulatory site	Regulatory site function	Regulatory site process	Regulatory site protInteract	Regulatory site otherInteract	Regulatory site notes	T-test Significant 12h/Mock	T-test Significant 18h/Mock	T-test Significant 18h/12h	Localization prob	PEP	Score	Delta score	Mass error [ppm]	Position	Positions within proteins	-Log T-test p-value 12h/Mock	T-test Difference 12h/Mock	-Log T-test p-value 18h/Mock	T-test Difference 18h/Mock	-Log T-test p-value 18h/12h	T-test Difference 18h/12h	Proteins	Leading proteins	Protein	Protein names	Gene names	Sequence window	Unique identifier	PhosphoSitePlus window	PhosphoSitePlus kinase	PhosphoSitePlus kinase uniprot
-0.187937	-0.107555	0.0342158	-0.0694065	0.253868	-0.298658	-0.183687	-0.104806	0.0497701	T	2	___2	Casein kinase II substrate motif;G protein-coupled receptor kinase 1 substrate motif;GSK-3, ERK1, ERK2, CDK5 substrate motif;RAF1 kinase substrate motif;WW domain binding motif	+	CST;HTP								+		0.999347	0.0159182	113.95	85.562	0.40908	620	620;620	0.0894103	-0.039252	1.77786	-0.0939223	0.226769	-0.0715575	E9PG46;Q2M2I8	E9PG46	E9PG46	AP2-associated protein kinase 1	AAK1	TTPPPAVQGQKVGSLTPPSSPKTQRAGHRRI	UID2070	GQKVGsLtPPssPKt
binding;cadherin binding;cell adhesion molecule binding;protein binding;receptor binding	anatomical structure development;biological adhesion;biological regulation;biosynthetic process;cell adhesion;cell junction organization;cellular component assembly;cellular component organization;cellular metabolic process;cellular nitrogen compound metabolic process;cellular process;developmental process;macromolecule metabolic process;metabolic process;nitrogen compound metabolic process;nucle…	cell part;cell projection;cytoplasm;cytosol;extracellular organelle;intracellular membrane-bounded organelle;intracellular organelle;membrane;midbody;neuron projection;nucleus;organelle;plasma membrane;site of polarized growth;synapse;vesicle	Arm	Adherens junction;Leukocyte transendothelial migration	1	1	1	7.9	1.7938	E9PKY0;C9JZR2;O60716	E9PKY0;C9JZR2;O60716	Catenin delta-1	CTNND1	23;26
E1 12h/Mock	E1 18h/Mock	E1 18h/12h	E2 18h/Mock	E2 12h/Mock	E2 18h/12h	E3 12h/Mock	E3 18h/Mock	E3 18h/12h	Amino acid	Charge	Multiplicity	Motifs	Known site	Origin	Regulatory site	Regulatory site function	Regulatory site process	Regulatory site protInteract	Regulatory site otherInteract	Regulatory site notes	T-test Significant 12h/Mock	T-test Significant 18h/Mock	T-test Significant 18h/12h	Localization prob	PEP	Score	Delta score	Mass error [ppm]	Position	Positions within proteins	-Log T-test p-value 12h/Mock	T-test Difference 12h/Mock	-Log T-test p-value 18h/Mock	T-test Difference 18h/Mock	-Log T-test p-value 18h/12h	T-test Difference 18h/12h	Proteins	Leading proteins	Protein	Protein names	Gene names	Sequence window	Unique identifier	PhosphoSitePlus window	PhosphoSitePlus kinase	PhosphoSitePlus kinase uniprot
-1.36635	0.172872	1.39791	0.355693	-0.921226	1.24369	-0.87644	0.559443	1.25641	S	2	___1	Casein kinase II substrate motif	+	CST;HTP							+		+	0.999992	0.00177679	129.74	59.33	0.85302	26	26;349;349	1.67194	-1.05467	1.08026	0.362669	2.84051	1.29934	E9PKY0;C9JZR2;O60716	E9PKY0	E9PKY0	Catenin delta-1	CTNND1	YYWAPLAQHERGSLASLDSLRKGGPPPPNWR	UID189	HERGsLAsLDsLRkG
-1.34681	-0.325702	1.0624	0.0126402	-0.870493	0.953188	-0.788439	0.349365	1.04893	S	2	___2	Casein kinase I substrate motif;Casein kinase II substrate motif;PKA kinase substrate motif;PKC kinase substrate motif	+	CST;HTP							+		+	1	0.0103682	92.295	44.304	-0.57023	23	23;346;346	1.53936	-1.00191	0.0194816	0.0121011	2.94661	1.02151	E9PKY0;C9JZR2;O60716	E9PKY0	E9PKY0	Catenin delta-1	CTNND1	SDQYYWAPLAQHERGSLASLDSLRKGGPPPP	UID1291	LAQHERGsLAsLDsL
-1.34681	-0.325702	1.0624	0.0126402	-0.870493	0.953188	-0.788439	0.349365	1.04893	S	2	___2	Casein kinase II substrate motif	+	CST;HTP							+		+	0.999992	0.00177679	129.74	59.33	0.85302	26	26;349;349	1.53936	-1.00191	0.0194816	0.0121011	2.94661	1.02151	E9PKY0;C9JZR2;O60716	E9PKY0	E9PKY0	Catenin delta-1	CTNND1	YYWAPLAQHERGSLASLDSLRKGGPPPPNWR	UID1292	HERGsLAsLDsLRkG
binding;catalytic activity;cation binding;cysteine-type endopeptidase activity;cysteine-type peptidase activity;endopeptidase activity;enzyme binding;G-protein-coupled receptor binding;GTPase binding;hydrolase activity;ion binding;metal ion binding;peptidase activity;peptidase activity, acting on L-amino acid peptides;protein binding;Ral GTPase binding;Ras GTPase binding;receptor binding;small co…	biological regulation;catabolic process;cell communication;cell motility;cellular component movement;cellular component organization;cellular membrane organization;cellular metabolic process;cellular process;endocytosis;establishment of localization;locomotion;macromolecule metabolic process;macromolecule modification;membrane invagination;membrane organization;metabolic process;microtubule organ…	cell body;cell part;centrosome;cytoplasm;cytoskeleton;Golgi apparatus;intracellular membrane-bounded organelle;intracellular non-membrane-bounded organelle;intracellular organelle;macromolecular complex;microtubule organizing center;organelle;protein complex;ubiquitin ligase complex	DUSP;UCH;zf-UBP		1	1	1	11.7	1.1546	E9PLK7;E9PQP0;Q8TEY7	E9PLK7;E9PQP0;Q8TEY7	Ubiquitinyl hydrolase 1;Ubiquitin carboxyl-terminal hydrolase 33	USP33	2;4;9;12
E1 12h/Mock	E1 18h/Mock	E1 18h/12h	E2 18h/Mock	E2 12h/Mock	E2 18h/12h	E3 12h/Mock	E3 18h/Mock	E3 18h/12h	Amino acid	Charge	Multiplicity	Motifs	Known site	Origin	Regulatory site	Regulatory site function	Regulatory site process	Regulatory site protInteract	Regulatory site otherInteract	Regulatory site notes	T-test Significant 12h/Mock	T-test Significant 18h/Mock	T-test Significant 18h/12h	Localization prob	PEP	Score	Delta score	Mass error [ppm]	Position	Positions within proteins	-Log T-test p-value 12h/Mock	T-test Difference 12h/Mock	-Log T-test p-value 18h/Mock	T-test Difference 18h/Mock	-Log T-test p-value 18h/12h	T-test Difference 18h/12h	Proteins	Leading proteins	Protein	Protein names	Gene names	Sequence window	Unique identifier	PhosphoSitePlus window	PhosphoSitePlus kinase	PhosphoSitePlus kinase uniprot
-0.112755	-0.00871128	0.0231843	NaN	NaN	NaN	-0.11129	-0.0518477	0.0697022	S	2	___3	Casein kinase II substrate motif									+			0.996172	0.00774159	88.311	29.588	-2.8718	4	4;4;4	2.38045	-0.112023	0.404474	-0.0302795	0.52933	0.0464432	E9PLK7;E9PQP0;Q8TEY7	E9PLK7	E9PLK7	Ubiquitinyl hydrolase 1;Ubiquitin carboxyl-terminal hydrolase 33	USP33	____________MTGSNSHITILTLKVLPHF	UID2431
-0.112755	-0.00871128	0.0231843	NaN	NaN	NaN	-0.11129	-0.0518477	0.0697022	T	2	___3	G protein-coupled receptor kinase 1 substrate motif									+			0.999335	0.00774159	88.311	29.588	-2.8718	2	2;2;2	2.38045	-0.112023	0.404474	-0.0302795	0.52933	0.0464432	E9PLK7;E9PQP0;Q8TEY7	E9PLK7	E9PLK7	Ubiquitinyl hydrolase 1;Ubiquitin carboxyl-terminal hydrolase 33	USP33	______________MTGSNSHITILTLKVLP	UID3174
-0.112755	-0.00871128	0.0231843	NaN	NaN	NaN	-0.11129	-0.0518477	0.0697022	T	2	___3										+			0.930466	0.00774159	88.311	29.588	-2.8718	9	9;9;9	2.38045	-0.112023	0.404474	-0.0302795	0.52933	0.0464432	E9PLK7;E9PQP0;Q8TEY7	E9PLK7	E9PLK7	Ubiquitinyl hydrolase 1;Ubiquitin carboxyl-terminal hydrolase 33	USP33	_______MTGSNSHITILTLKVLPHFESLGK	UID3175
-0.112755	-0.00871128	0.0231843	NaN	NaN	NaN	-0.11129	-0.0518477	0.0697022	T	2	___3	PKA kinase substrate motif;PKC kinase substrate motif									+			0.99973	0.00774159	88.311	29.588	-2.8718	12	12;12;12	2.38045	-0.112023	0.404474	-0.0302795	0.52933	0.0464432	E9PLK7;E9PQP0;Q8TEY7	E9PLK7	E9PLK7	Ubiquitinyl hydrolase 1;Ubiquitin carboxyl-terminal hydrolase 33	USP33	____MTGSNSHITILTLKVLPHFESLGKQEK	UID3176
	biological regulation;biosynthetic process;cellular component organization;cellular metabolic process;cellular nitrogen compound metabolic process;cellular process;chromatin modification;chromatin organization;chromosome organization;DNA metabolic process;DNA repair;macromolecule metabolic process;metabolic process;nitrogen compound metabolic process;nucleobase-containing compound metabolic proce…	cell part;nucleoplasm	ENT		2	2	2	2	2.1363	E9PMC9;Q7Z589	E9PMC9;Q7Z589	Protein EMSY	C11orf30;EMSY	210
E1 12h/Mock	E1 18h/Mock	E1 18h/12h	E2 18h/Mock	E2 12h/Mock	E2 18h/12h	E3 12h/Mock	E3 18h/Mock	E3 18h/12h	Amino acid	Charge	Multiplicity	Motifs	Known site	Origin	Regulatory site	Regulatory site function	Regulatory site process	Regulatory site protInteract	Regulatory site otherInteract	Regulatory site notes	T-test Significant 12h/Mock	T-test Significant 18h/Mock	T-test Significant 18h/12h	Localization prob	PEP	Score	Delta score	Mass error [ppm]	Position	Positions within proteins	-Log T-test p-value 12h/Mock	T-test Difference 12h/Mock	-Log T-test p-value 18h/Mock	T-test Difference 18h/Mock	-Log T-test p-value 18h/12h	T-test Difference 18h/12h	Proteins	Leading proteins	Protein	Protein names	Gene names	Sequence window	Unique identifier	PhosphoSitePlus window	PhosphoSitePlus kinase	PhosphoSitePlus kinase uniprot
-0.877712	-0.453044	0.407516	-0.96632	-1.15216	0.403847	-0.877606	-0.474091	0.28629	S	2	___1	14-3-3 domain binding motif;Akt kinase substrate motif;Calmodulin-dependent protein kinase II substrate motif;Casein kinase II substrate motif;G protein-coupled receptor kinase 1 substrate motif;GSK3 kinase substrate motif;MAPKAPK1 kinase substrate motif;PKA kinase substrate motif;PKC kinase substrate motif;ZIP kinase substrate motif	+	CST;HTP;LTP	+		transcription, induced			IFN-stimulated genes induced, including mammary and ovarian carcinoma cell lines, inhibits viral replication	+		+	0.977672	0.00281518	116.9	64.42	0.087689	210	210;209	2.05569	-0.96916	1.19449	-0.631152	1.9343	0.365884	E9PMC9;Q7Z589	E9PMC9	E9PMC9	Protein EMSY	C11orf30;EMSY	CSDEDEKPRKRRRTNSSSSSPVVLKEVPKAV	UID227	RKRRRtNsssssPVV	Akt1	P31749
acid-amino acid ligase activity;binding;catalytic activity;cation binding;ion binding;ligase activity;ligase activity, forming carbon-nitrogen bonds;metal ion binding;protein binding;protein C-terminus binding;small conjugating protein ligase activity;transition metal ion binding;ubiquitin-protein ligase activity;zinc ion binding	anatomical structure development;developmental process;establishment of localization;protein transport;transport	cell part;cytoplasm;endosome;intracellular;intracellular membrane-bounded organelle;intracellular organelle;organelle	Filamin;NHL;zf-B_box;zf-C3HC4		1	1	1	14.6	8.1436	E9PMW5;E9PMK8;O75382	E9PMW5;E9PMK8;O75382	Tripartite motif-containing protein 3	TRIM3	7
E1 12h/Mock	E1 18h/Mock	E1 18h/12h	E2 18h/Mock	E2 12h/Mock	E2 18h/12h	E3 12h/Mock	E3 18h/Mock	E3 18h/12h	Amino acid	Charge	Multiplicity	Motifs	Known site	Origin	Regulatory site	Regulatory site function	Regulatory site process	Regulatory site protInteract	Regulatory site otherInteract	Regulatory site notes	T-test Significant 12h/Mock	T-test Significant 18h/Mock	T-test Significant 18h/12h	Localization prob	PEP	Score	Delta score	Mass error [ppm]	Position	Positions within proteins	-Log T-test p-value 12h/Mock	T-test Difference 12h/Mock	-Log T-test p-value 18h/Mock	T-test Difference 18h/Mock	-Log T-test p-value 18h/12h	T-test Difference 18h/12h	Proteins	Leading proteins	Protein	Protein names	Gene names	Sequence window	Unique identifier	PhosphoSitePlus window	PhosphoSitePlus kinase	PhosphoSitePlus kinase uniprot
0.358509	0.141825	-0.213253	0.188401	0.311852	-0.180148	0.389457	0.210888	-0.276415	S	3	___1	14-3-3 domain binding motif;b-Adrenergic Receptor kinase substrate motif;Calmodulin-dependent protein kinase II substrate motif;ERK1,2 kinase substrate motif;GSK-3, ERK1, ERK2, CDK5 substrate motif;PKA kinase substrate motif;PKC epsilon kinase substrate motif;PKC kinase substrate motif;WW domain binding motif	+	HTP							+	+	+	1	7.9398e-10	202.79	152.32	1.0919	7	7;7;7	2.39238	0.353272	1.90395	0.180371	1.80627	-0.223272	E9PMW5;E9PMK8;O75382	E9PMW5	E9PMW5	Tripartite motif-containing protein 3	TRIM3	_________MAKREDSPGPEVQPMDKQFLVC	UID228	_MAKREDsPGPEVQP
activating transcription factor binding;binding;DNA binding;heat shock protein binding;molecular transducer activity;nucleic acid binding;protein binding;RNA binding;signal transducer activity;transcription factor binding;translation elongation factor activity;translation factor activity, nucleic acid binding	biological regulation;biosynthetic process;cellular metabolic process;cellular nitrogen compound metabolic process;cellular process;macromolecule metabolic process;metabolic process;nitrogen compound metabolic process;nucleobase-containing compound metabolic process;primary metabolic process;protein metabolic process;response to abiotic stimulus;response to stimulus;RNA metabolic process;signal t…	cell part;cytoplasm;cytosol;intracellular membrane-bounded organelle;intracellular non-membrane-bounded organelle;intracellular organelle;macromolecular complex;nucleolus;nucleus;organelle;protein complex	EF-1_beta_acid;EF1_GNE		5	5	4	21.8	31.437	E9PQZ1;E9PRY8;P29692;H0YE72;H0YE58;E9PK01;E9PK06;E9PPR1;E9PL12;E9PL71;E9PQ49;E9PI39;A0A087X1X7	E9PQZ1;E9PRY8;P29692;H0YE72;H0YE58	Elongation factor 1-delta	EEF1D	90
E1 12h/Mock	E1 18h/Mock	E1 18h/12h	E2 18h/Mock	E2 12h/Mock	E2 18h/12h	E3 12h/Mock	E3 18h/Mock	E3 18h/12h	Amino acid	Charge	Multiplicity	Motifs	Known site	Origin	Regulatory site	Regulatory site function	Regulatory site process	Regulatory site protInteract	Regulatory site otherInteract	Regulatory site notes	T-test Significant 12h/Mock	T-test Significant 18h/Mock	T-test Significant 18h/12h	Localization prob	PEP	Score	Delta score	Mass error [ppm]	Position	Positions within proteins	-Log T-test p-value 12h/Mock	T-test Difference 12h/Mock	-Log T-test p-value 18h/Mock	T-test Difference 18h/Mock	-Log T-test p-value 18h/12h	T-test Difference 18h/12h	Proteins	Leading proteins	Protein	Protein names	Gene names	Sequence window	Unique identifier	PhosphoSitePlus window	PhosphoSitePlus kinase	PhosphoSitePlus kinase uniprot
0.61664	0.849999	0.170694	0.448901	0.780982	-0.191436	0.588709	0.746485	0.142871	S	2	___1	Cdc2 kinase substrate motif;CDK kinase substrate motif;CDK1,2,4,6 kinase substrate motif;ERK1,2 kinase substrate motif;GSK-3, ERK1, ERK2, CDK5 substrate motif;WW domain binding motif	+	CST;HTP;LTP	+	phosphorylation					+	+		0.999999	6.1779e-08	194.01	130.35	1.1027	90	90;549;133;133;114;133;133;109;133;133;499	2.09115	0.66211	1.52705	0.681795	0.119282	0.0407096	E9PQZ1;E9PRY8;P29692;E9PK01;E9PK06;E9PPR1;E9PL12;E9PL71;E9PQ49;E9PI39;A0A087X1X7	E9PQZ1	E9PQZ1	Elongation factor 1-delta	EEF1D	SSPGHRATAPQTQHVSPMRQVEPPAKKPATP	UID229	APQtQHVsPMRQVEP	CDK1	P06493
binding;nucleic acid binding;RNA binding;RNA cap binding	biological regulation;biosynthetic process;catabolic process;cellular component assembly;cellular component organization;cellular macromolecular complex assembly;cellular metabolic process;cellular nitrogen compound metabolic process;cellular process;establishment of localization;gene silencing;macromolecular complex assembly;macromolecule metabolic process;metabolic process;mRNA metabolic proces…	cell part;cytoplasm;cytosol;intracellular membrane-bounded organelle;intracellular organelle;macromolecular complex;mitochondrion;nucleoplasm;nucleus;organelle;protein complex;ribonucleoprotein complex	MIF4G;MIF4G_like;MIF4G_like_2	mRNA surveillance pathway;RNA transport;Spliceosome	2	2	2	22	50.292	F2Z2T1;Q09161	F2Z2T1;Q09161	Nuclear cap-binding protein subunit 1	NCBP1	22
E1 12h/Mock	E1 18h/Mock	E1 18h/12h	E2 18h/Mock	E2 12h/Mock	E2 18h/12h	E3 12h/Mock	E3 18h/Mock	E3 18h/12h	Amino acid	Charge	Multiplicity	Motifs	Known site	Origin	Regulatory site	Regulatory site function	Regulatory site process	Regulatory site protInteract	Regulatory site otherInteract	Regulatory site notes	T-test Significant 12h/Mock	T-test Significant 18h/Mock	T-test Significant 18h/12h	Localization prob	PEP	Score	Delta score	Mass error [ppm]	Position	Positions within proteins	-Log T-test p-value 12h/Mock	T-test Difference 12h/Mock	-Log T-test p-value 18h/Mock	T-test Difference 18h/Mock	-Log T-test p-value 18h/12h	T-test Difference 18h/12h	Proteins	Leading proteins	Protein	Protein names	Gene names	Sequence window	Unique identifier	PhosphoSitePlus window	PhosphoSitePlus kinase	PhosphoSitePlus kinase uniprot
0.0457225	0.239154	0.240131	0.35321	-0.278059	0.541114	0.0882773	0.1995	0.193835	S	3	___1	14-3-3 domain binding motif;Calmodulin-dependent protein kinase II substrate motif;MAPKAPK1 kinase substrate motif;Pim1 kinase substrate sequence;PKA kinase substrate motif;PKA, PKG kinase substrate motif;PKC epsilon kinase substrate motif;PKC kinase substrate motif;PKG kinase substrate motif;ZIP kinase substrate motif	+	CST;HTP;LTP	+		RNA splicing, altered					+		0.996012	3.01e-51	298.42	298.42	-0.046611	22	22;22	0.143668	-0.0480196	1.53549	0.263955	1.01654	0.325027	F2Z2T1;Q09161	F2Z2T1	F2Z2T1	Nuclear cap-binding protein subunit 1	NCBP1	SDENDGGQPHKRRKTSDANETEDHLESLICK	UID231	PHKRRKtsDANEtED	p70S6K	P23443
actin binding;binding;cytoskeletal protein binding;protein binding			BCL_N		1	1	1	12.2	2.8342	F2Z3H6;Q9BQE9	F2Z3H6;Q9BQE9	B-cell CLL/lymphoma 7 protein family member B	BCL7B	125;133;137
E1 12h/Mock	E1 18h/Mock	E1 18h/12h	E2 18h/Mock	E2 12h/Mock	E2 18h/12h	E3 12h/Mock	E3 18h/Mock	E3 18h/12h	Amino acid	Charge	Multiplicity	Motifs	Known site	Origin	Regulatory site	Regulatory site function	Regulatory site process	Regulatory site protInteract	Regulatory site otherInteract	Regulatory site notes	T-test Significant 12h/Mock	T-test Significant 18h/Mock	T-test Significant 18h/12h	Localization prob	PEP	Score	Delta score	Mass error [ppm]	Position	Positions within proteins	-Log T-test p-value 12h/Mock	T-test Difference 12h/Mock	-Log T-test p-value 18h/Mock	T-test Difference 18h/Mock	-Log T-test p-value 18h/12h	T-test Difference 18h/12h	Proteins	Leading proteins	Protein	Protein names	Gene names	Sequence window	Unique identifier	PhosphoSitePlus window	PhosphoSitePlus kinase	PhosphoSitePlus kinase uniprot
-0.832334	-1.10572	-0.337794	-0.755868	-0.68773	-0.0619835	-0.666599	-1.07263	-0.669235	S	3	___2	DNA dependent Protein kinase substrate motif;ERK1,2 kinase substrate motif;G protein-coupled receptor kinase 1 substrate motif;GSK3 kinase substrate motif;GSK-3, ERK1, ERK2, CDK5 substrate motif;WW domain binding motif	+	CST;HTP							+	+		0.996405	0.000161883	117.6	74.073	1.5636	125	125;114	2.29526	-0.728888	1.89446	-0.978075	0.745952	-0.356338	F2Z3H6;Q9BQE9	F2Z3H6	F2Z3H6	B-cell CLL/lymphoma 7 protein family member B	BCL7B	DVYQLKVDSSTNSSPSPQQSESLSPAHTSDF	UID1337	SstNSsPsPQQsEsL
adenyl nucleotide binding;adenyl ribonucleotide binding;ATP binding;ATPase activity;ATPase activity, coupled;ATP-dependent DNA helicase activity;ATP-dependent helicase activity;binding;catalytic activity;cation binding;DNA binding;DNA helicase activity;DNA-dependent ATPase activity;helicase activity;hydrolase activity;hydrolase activity, acting on acid anhydrides;hydrolase activity, acting on aci…	biological regulation;biosynthetic process;cell differentiation;cellular component assembly;cellular component organization;cellular metabolic process;cellular nitrogen compound metabolic process;cellular process;chromatin modification;chromatin organization;chromosome organization;cytoskeleton organization;developmental process;DNA geometric change;DNA metabolic process;histone modification;macr…	cell part;centrosome;chromatin remodeling complex;cytoplasm;intracellular membrane-bounded organelle;intracellular non-membrane-bounded organelle;intracellular organelle;macromolecular complex;membrane;microtubule organizing center;nucleoplasm;nucleus;organelle;protein complex;transcriptional repressor complex	CHDCT2;CHDNT;Chromo;DUF1086;DUF1087;Helicase_C;PHD;SNF2_N		8	8	7	6.3	25.827	F5GWX5;A0A0C4DGG9;Q14839;I3L229;H7C3H7;H7C0J3;Q8TDI0	F5GWX5;A0A0C4DGG9;Q14839	Chromodomain-helicase-DNA-binding protein 4	CHD4	1528;1530;1533;1535;1537;1542
E1 12h/Mock	E1 18h/Mock	E1 18h/12h	E2 18h/Mock	E2 12h/Mock	E2 18h/12h	E3 12h/Mock	E3 18h/Mock	E3 18h/12h	Amino acid	Charge	Multiplicity	Motifs	Known site	Origin	Regulatory site	Regulatory site function	Regulatory site process	Regulatory site protInteract	Regulatory site otherInteract	Regulatory site notes	T-test Significant 12h/Mock	T-test Significant 18h/Mock	T-test Significant 18h/12h	Localization prob	PEP	Score	Delta score	Mass error [ppm]	Position	Positions within proteins	-Log T-test p-value 12h/Mock	T-test Difference 12h/Mock	-Log T-test p-value 18h/Mock	T-test Difference 18h/Mock	-Log T-test p-value 18h/12h	T-test Difference 18h/12h	Proteins	Leading proteins	Protein	Protein names	Gene names	Sequence window	Unique identifier	PhosphoSitePlus window	PhosphoSitePlus kinase	PhosphoSitePlus kinase uniprot
NaN	NaN	NaN	-0.558644	-0.130018	-0.250719	-0.212985	-0.62211	-0.359934	S	3	___2	Casein kinase II substrate motif;ERK1,2 kinase substrate motif;GSK-3, ERK1, ERK2, CDK5 substrate motif;MAPKAPK2 kinase substrate motif;WW domain binding motif	+	CST;HTP								+		0.783129	4.93696e-08	99.885	80.919	0.27178	1528	1528;1560;1535	0.820773	-0.171502	1.46616	-0.590377	0.948199	-0.305327	F5GWX5;A0A0C4DGG9;Q14839	F5GWX5	F5GWX5	Chromodomain-helicase-DNA-binding protein 4	CHD4	ELAEVEENKKMSQPGSPSPKTPTPSTPGDTQ	UID1183	KKMsQPGsPsPKtPt
adenyl nucleotide binding;adenyl ribonucleotide binding;ATP binding;binding;cation binding;ion binding;metal ion binding;nucleotide binding;purine nucleotide binding;purine ribonucleoside triphosphate binding;purine ribonucleotide binding;ribonucleotide binding	biosynthetic process;cellular aromatic compound metabolic process;cellular component organization;cellular localization;cellular membrane organization;cellular metabolic process;cellular nitrogen compound metabolic process;cellular process;cofactor metabolic process;heterocycle metabolic process;localization;macromolecule metabolic process;macromolecule modification;membrane organization;metaboli…	cell part;cytoplasm;cytoskeleton;intracellular non-membrane-bounded organelle;intracellular organelle;membrane;organelle;plasma membrane;synapse	MoCF_biosynth;MoeA_C;MoeA_N		3	3	3	7.8	7.3169	F5H039;Q9NQX3;H0YJ30;G3V582	F5H039;Q9NQX3;H0YJ30;G3V582	Gephyrin;Molybdopterin adenylyltransferase;Molybdopterin molybdenumtransferase	GPHN	201;207;211;212
E1 12h/Mock	E1 18h/Mock	E1 18h/12h	E2 18h/Mock	E2 12h/Mock	E2 18h/12h	E3 12h/Mock	E3 18h/Mock	E3 18h/12h	Amino acid	Charge	Multiplicity	Motifs	Known site	Origin	Regulatory site	Regulatory site function	Regulatory site process	Regulatory site protInteract	Regulatory site otherInteract	Regulatory site notes	T-test Significant 12h/Mock	T-test Significant 18h/Mock	T-test Significant 18h/12h	Localization prob	PEP	Score	Delta score	Mass error [ppm]	Position	Positions within proteins	-Log T-test p-value 12h/Mock	T-test Difference 12h/Mock	-Log T-test p-value 18h/Mock	T-test Difference 18h/Mock	-Log T-test p-value 18h/12h	T-test Difference 18h/12h	Proteins	Leading proteins	Protein	Protein names	Gene names	Sequence window	Unique identifier	PhosphoSitePlus window	PhosphoSitePlus kinase	PhosphoSitePlus kinase uniprot
0.264717	0.896233	0.314406	0.842376	0.944034	-0.118891	NaN	NaN	NaN	S	3	___3	Casein kinase I substrate motif;DNA dependent Protein kinase substrate motif;ERK1,2 kinase substrate motif;G protein-coupled receptor kinase 1 substrate motif;GSK-3, ERK1, ERK2, CDK5 substrate motif;WW domain binding motif	+	HTP;LTP								+		1	1.99053e-05	103.68	74.061	1.1838	201	201;188;121;170	0.486842	0.604375	1.70521	0.869304	0.136586	0.0977577	F5H039;Q9NQX3;H0YJ30;G3V582	F5H039	F5H039	Gephyrin;Molybdopterin adenylyltransferase;Molybdopterin molybdenumtransferase	GPHN	IVKVKEVHDELEDLPSPPPPLSPPPTTSPHK	UID2444	DELEDLPsPPPPLsP
0.264717	0.896233	0.314406	0.842376	0.944034	-0.118891	NaN	NaN	NaN	S	3	___3	ERK1,2 kinase substrate motif;G protein-coupled receptor kinase 1 substrate motif;GSK-3, ERK1, ERK2, CDK5 substrate motif;WW domain binding motif	+	HTP;LTP								+		0.999912	1.99053e-05	103.68	74.061	1.2442	207	207;194;127;176	0.486842	0.604375	1.70521	0.869304	0.136586	0.0977577	F5H039;Q9NQX3;H0YJ30;G3V582	F5H039	F5H039	Gephyrin;Molybdopterin adenylyltransferase;Molybdopterin molybdenumtransferase	GPHN	VHDELEDLPSPPPPLSPPPTTSPHKQTEDKG	UID2445	PsPPPPLsPPPttsP
binding;catalytic activity;GTP binding;GTPase activity;guanyl nucleotide binding;guanyl ribonucleotide binding;hydrolase activity;hydrolase activity, acting on acid anhydrides;hydrolase activity, acting on acid anhydrides, in phosphorus-containing anhydrides;nucleoside-triphosphatase activity;nucleotide binding;purine nucleotide binding;purine ribonucleoside triphosphate binding;purine ribonucleo…	cell division;cellular component assembly;cellular component organization;cellular macromolecular complex assembly;cellular metabolic process;cellular process;cytoskeleton-dependent intracellular transport;establishment of localization;macromolecular complex assembly;macromolecule metabolic process;metabolic process;primary metabolic process;protein complex assembly;protein folding;protein metabo…	cell part;cytoplasm;intracellular membrane-bounded organelle;intracellular organelle;macromolecular complex;nucleus;organelle;protein complex;vesicle	Tubulin;Tubulin_C	Gap junction;Pathogenic Escherichia coli infection;Phagosome	9	1	1	25.8	3.3211	F5H5D3;Q9BQE3;F8VVB9;F8VRZ4;F8VS66;F8VX09;F8VWV9;F8VRK0;F8VXZ7;C9K0S6;F8W0F6;Q9H853	F5H5D3;Q9BQE3;F8VVB9	Tubulin alpha-1C chain	TUBA1C;TUBA1B	118
E1 12h/Mock	E1 18h/Mock	E1 18h/12h	E2 18h/Mock	E2 12h/Mock	E2 18h/12h	E3 12h/Mock	E3 18h/Mock	E3 18h/12h	Amino acid	Charge	Multiplicity	Motifs	Known site	Origin	Regulatory site	Regulatory site function	Regulatory site process	Regulatory site protInteract	Regulatory site otherInteract	Regulatory site notes	T-test Significant 12h/Mock	T-test Significant 18h/Mock	T-test Significant 18h/12h	Localization prob	PEP	Score	Delta score	Mass error [ppm]	Position	Positions within proteins	-Log T-test p-value 12h/Mock	T-test Difference 12h/Mock	-Log T-test p-value 18h/Mock	T-test Difference 18h/Mock	-Log T-test p-value 18h/12h	T-test Difference 18h/12h	Proteins	Leading proteins	Protein	Protein names	Gene names	Sequence window	Unique identifier	PhosphoSitePlus window	PhosphoSitePlus kinase	PhosphoSitePlus kinase uniprot
-0.0916943	0.769095	0.864572	0.622837	0.294547	0.3052	0.242572	0.755827	0.511569	S	2	___1	b-Adrenergic Receptor kinase substrate motif;Casein kinase II substrate motif	+	CST;HTP								+		0.999968	7.50103e-40	283.64	230.85	1.1089	48	118;48;48;13;48;13;13;13;13;48;48;48;48;48;13	0.462565	0.148475	2.37388	0.71592	1.12244	0.560447	F5H5D3;Q9BQE3;F8VVB9;F8VRZ4;F8VS66;F8VX09;F8VWV9;F8VRK0;F8VXZ7;F8W0F6;P68363;Q71U36;Q6PEY2;Q13748;F8VQQ4	F5H5D3;P68363;Q71U36	P68363	Tubulin alpha-1C chain;Tubulin alpha-1B chain;Tubulin alpha-1A chain;Tubulin alpha-3E chain;Tubulin alpha-3C/D chain	TUBA1C;TUBA1B;TUBA1A;TUBA3E;TUBA3C	DGQMPSDKTIGGGDDSFNTFFSETGAGKHVP	UID242	tIGGGDDsFNtFFsE
2 iron, 2 sulfur cluster binding;4 iron, 4 sulfur cluster binding;binding;cation binding;ferrous iron binding;ion binding;iron ion binding;iron-sulfur cluster binding;metal cluster binding;metal ion binding;protein binding;protein complex scaffold;structural molecule activity;transition metal ion binding	biological regulation;biosynthetic process;cellular homeostasis;cellular ion homeostasis;cellular metabolic process;cellular process;cofactor metabolic process;homeostatic process;metabolic process;nitrogen compound metabolic process;nitrogen cycle metabolic process;small molecule metabolic process	cell part;cytoplasm;cytosol;intracellular membrane-bounded organelle;intracellular organelle;mitochondrion;nucleus;organelle	NifU_N		1	1	1	17.4	1.5055	F5H672;F5H5N2;B4DNC9;B3KQ30;Q9H1K1	F5H672;F5H5N2;B4DNC9;B3KQ30;Q9H1K1	Iron-sulfur cluster assembly enzyme ISCU, mitochondrial	ISCU	14
E1 12h/Mock	E1 18h/Mock	E1 18h/12h	E2 18h/Mock	E2 12h/Mock	E2 18h/12h	E3 12h/Mock	E3 18h/Mock	E3 18h/12h	Amino acid	Charge	Multiplicity	Motifs	Known site	Origin	Regulatory site	Regulatory site function	Regulatory site process	Regulatory site protInteract	Regulatory site otherInteract	Regulatory site notes	T-test Significant 12h/Mock	T-test Significant 18h/Mock	T-test Significant 18h/12h	Localization prob	PEP	Score	Delta score	Mass error [ppm]	Position	Positions within proteins	-Log T-test p-value 12h/Mock	T-test Difference 12h/Mock	-Log T-test p-value 18h/Mock	T-test Difference 18h/Mock	-Log T-test p-value 18h/12h	T-test Difference 18h/12h	Proteins	Leading proteins	Protein	Protein names	Gene names	Sequence window	Unique identifier	PhosphoSitePlus window	PhosphoSitePlus kinase	PhosphoSitePlus kinase uniprot
-0.39068	-0.65872	-0.206063	-0.565012	-0.579491	0.0969617	-0.364403	-0.533034	-0.203253	S	2	___1	14-3-3 domain binding motif;AMP-activated protein kinase substrate motif;Calmodulin-dependent protein kinase I substrate motif;Calmodulin-dependent protein kinase II substrate motif;Calmodulin-dependent protein kinase IV substrate motif;Chk1 kinase substrate motif;PKA kinase substrate motif;PKC kinase substrate motif;ZIP kinase substrate motif	+	CST;HTP;LTP	+	protein stabilization; molecular association, regulation		14-3-3 beta(INDUCES)			+	+		1	0.0034509	120.27	36.625	-0.53605	14	14;14;14;14;14	1.64952	-0.444858	2.38489	-0.585588	0.388058	-0.104118	F5H672;F5H5N2;B4DNC9;B3KQ30;Q9H1K1	F5H672	F5H672	Iron-sulfur cluster assembly enzyme ISCU, mitochondrial	ISCU	__MAAAGAFRLRRAASALLLRSPRLPARELS	UID156	FRLRRAAsALLLRsP	mTOR	P42345
	biological regulation;cellular component disassembly;cellular component organization;cellular process;cytoskeleton organization;organelle organization;protein depolymerization;regulation of organelle organization	cell part;cytoskeleton;extracellular organelle;intracellular non-membrane-bounded organelle;intracellular organelle;organelle;vesicle	Cofilin_ADF		2	2	2	17	6.4646	F6RFD5;P60981	F6RFD5;P60981	Destrin	DSTN	3
E1 12h/Mock	E1 18h/Mock	E1 18h/12h	E2 18h/Mock	E2 12h/Mock	E2 18h/12h	E3 12h/Mock	E3 18h/Mock	E3 18h/12h	Amino acid	Charge	Multiplicity	Motifs	Known site	Origin	Regulatory site	Regulatory site function	Regulatory site process	Regulatory site protInteract	Regulatory site otherInteract	Regulatory site notes	T-test Significant 12h/Mock	T-test Significant 18h/Mock	T-test Significant 18h/12h	Localization prob	PEP	Score	Delta score	Mass error [ppm]	Position	Positions within proteins	-Log T-test p-value 12h/Mock	T-test Difference 12h/Mock	-Log T-test p-value 18h/Mock	T-test Difference 18h/Mock	-Log T-test p-value 18h/12h	T-test Difference 18h/12h	Proteins	Leading proteins	Protein	Protein names	Gene names	Sequence window	Unique identifier	PhosphoSitePlus window	PhosphoSitePlus kinase	PhosphoSitePlus kinase uniprot
-2.22008	-0.911044	1.10185	-0.279844	-2.41112	2.17319	-2.04603	0.671293	2.67697	S	2	___1		+	CST;HTP;LTP	+		cytoskeletal reorganization; cell adhesion, altered				+			1	1.27359e-06	173.36	121.51	0.77625	3	3;3	2.65047	-2.22574	0.129208	-0.173198	1.29526	1.984	F6RFD5;P60981	F6RFD5	F6RFD5	Destrin	DSTN	_____________MASGVQVADEVCRIFYDM	UID248	_____MAsGVQVADE	LIMK2;LIMK1;TESK1	P53671;P53667;Q63572
adenyl nucleotide binding;adenyl ribonucleotide binding;amine binding;amino acid binding;aspartate binding;aspartate carbamoyltransferase activity;ATP binding;binding;carbamoyl-phosphate synthase (ammonia) activity;carbamoyl-phosphate synthase (glutamine-hydrolyzing) activity;carbon-nitrogen ligase activity, with glutamine as amido-N-donor;carboxyl- or carbamoyltransferase activity;carboxylic aci…	amine metabolic process;anatomical structure development;anatomical structure morphogenesis;biological regulation;biosynthetic process;catabolic process;cellular amide metabolic process;cellular amino acid metabolic process;cellular aromatic compound metabolic process;cellular ketone metabolic process;cellular metabolic process;cellular nitrogen compound metabolic process;cellular process;develop…	cell body;cell part;cell projection;cytosol;extracellular organelle;intracellular membrane-bounded organelle;intracellular organelle;macromolecular complex;membrane;neuronal cell body;nucleoplasm;nucleus;organelle;plasma membrane;protein complex;vesicle	CPSase_L_chain;CPSase_L_D2;CPSase_L_D3;CPSase_sm_chain;GATase;MGS;OTCace;OTCace_N	Alanine, aspartate and glutamate metabolism;Pyrimidine metabolism	3	3	3	1.4	4.0598	F8VPD4;P27708	F8VPD4;P27708	CAD protein;Glutamine-dependent carbamoyl-phosphate synthase;Aspartate carbamoyltransferase;Dihydroorotase	CAD	1796
E1 12h/Mock	E1 18h/Mock	E1 18h/12h	E2 18h/Mock	E2 12h/Mock	E2 18h/12h	E3 12h/Mock	E3 18h/Mock	E3 18h/12h	Amino acid	Charge	Multiplicity	Motifs	Known site	Origin	Regulatory site	Regulatory site function	Regulatory site process	Regulatory site protInteract	Regulatory site otherInteract	Regulatory site notes	T-test Significant 12h/Mock	T-test Significant 18h/Mock	T-test Significant 18h/12h	Localization prob	PEP	Score	Delta score	Mass error [ppm]	Position	Positions within proteins	-Log T-test p-value 12h/Mock	T-test Difference 12h/Mock	-Log T-test p-value 18h/Mock	T-test Difference 18h/Mock	-Log T-test p-value 18h/12h	T-test Difference 18h/12h	Proteins	Leading proteins	Protein	Protein names	Gene names	Sequence window	Unique identifier	PhosphoSitePlus window	PhosphoSitePlus kinase	PhosphoSitePlus kinase uniprot
0.427499	0.671112	0.188528	0.538936	0.44159	-0.012211	0.411969	0.357833	-0.114879	S	3	___1	AMP-activated protein kinase substrate motif;HMGCoA Reductase kinase substrate motif;PKA kinase substrate motif;PKC kinase substrate motif	+	CST;HTP;LTP	+	enzymatic activity, induced					+	+		1	0.00173614	124.08	102.09	1.9292	1796	1796;1859	3.39679	0.427019	1.53933	0.522627	0.0759403	0.0204793	F8VPD4;P27708	F8VPD4	F8VPD4	CAD protein;Glutamine-dependent carbamoyl-phosphate synthase;Aspartate carbamoyltransferase;Dihydroorotase	CAD	LPDGRFHLPPRIHRASDPGLPAEEPKEKSSR	UID249	PPRIhRAsDPGLPAE	PKACA;p70S6K	P17612;P23443
binding;chromatin binding;DNA binding;nucleic acid binding;protein binding transcription factor activity;transcription coactivator activity;transcription cofactor activity;transcription factor binding transcription factor activity	biological regulation;biosynthetic process;cellular component disassembly;cellular component organization;cellular metabolic process;cellular nitrogen compound metabolic process;cellular process;chromatin modification;chromatin organization;chromosome organization;macromolecule metabolic process;metabolic process;nitrogen compound metabolic process;nucleobase-containing compound metabolic process…	cell part;chromatin remodeling complex;macromolecular complex;nucleoplasm;protein complex	Myb_DNA-binding;SWIRM		4	4	3	3.5	20.516	F8VXC8;Q8TAQ2	F8VXC8;Q8TAQ2	SWI/SNF complex subunit SMARCC2	SMARCC2	283;286;347
E1 12h/Mock	E1 18h/Mock	E1 18h/12h	E2 18h/Mock	E2 12h/Mock	E2 18h/12h	E3 12h/Mock	E3 18h/Mock	E3 18h/12h	Amino acid	Charge	Multiplicity	Motifs	Known site	Origin	Regulatory site	Regulatory site function	Regulatory site process	Regulatory site protInteract	Regulatory site otherInteract	Regulatory site notes	T-test Significant 12h/Mock	T-test Significant 18h/Mock	T-test Significant 18h/12h	Localization prob	PEP	Score	Delta score	Mass error [ppm]	Position	Positions within proteins	-Log T-test p-value 12h/Mock	T-test Difference 12h/Mock	-Log T-test p-value 18h/Mock	T-test Difference 18h/Mock	-Log T-test p-value 18h/12h	T-test Difference 18h/12h	Proteins	Leading proteins	Protein	Protein names	Gene names	Sequence window	Unique identifier	PhosphoSitePlus window	PhosphoSitePlus kinase	PhosphoSitePlus kinase uniprot
0.851919	0.67726	-0.00980028	0.828469	0.405884	0.309199	0.553361	0.462995	-0.0863542	S	2	___1	Casein kinase I substrate motif;Casein kinase II substrate motif;ERK1,2 kinase substrate motif;GSK-3, ERK1, ERK2, CDK5 substrate motif;WW domain binding motif	+	CST;HTP							+	+		0.99984	0.000115312	163.62	115.86	0.26074	283	283;283	1.35532	0.603721	1.59992	0.656241	0.209691	0.0710147	F8VXC8;Q8TAQ2	F8VXC8	F8VXC8	SWI/SNF complex subunit SMARCC2	SMARCC2	RRKKISAKTLTDEVNSPDSDRRDKKGGNYKK	UID255	tLTDEVNsPDsDRRD
0.589859	0.388134	-0.228064	0.616358	0.227125	0.484126	0.613626	0.400757	-0.203917	S	2	___1	Casein kinase I substrate motif;DNA dependent Protein kinase substrate motif;ERK1,2 kinase substrate motif;GSK-3, ERK1, ERK2, CDK5 substrate motif;WW domain binding motif	+	CST;HTP								+		1	4.61319e-14	221.51	176.59	0.82425	347	347;347	1.20476	0.47687	1.61801	0.468416	0.0234526	0.0173817	F8VXC8;Q8TAQ2	F8VXC8	F8VXC8	SWI/SNF complex subunit SMARCC2	SMARCC2	REEEQEDLTKDMDEPSPVPNVEEVTLPKTVN	UID254	TKDMDEPsPVPNVEE
binding;cation binding;ion binding;metal ion binding;transition metal ion binding;zinc ion binding	cellular component assembly;cellular component organization;cellular macromolecular complex assembly;cellular metabolic process;cellular nitrogen compound metabolic process;cellular process;macromolecular complex assembly;macromolecule metabolic process;metabolic process;mRNA metabolic process;mRNA processing;nitrogen compound metabolic process;nucleobase-containing compound metabolic process;pri…	cell part;intracellular membrane-bounded organelle;intracellular non-membrane-bounded organelle;intracellular organelle;nucleolus;nucleoplasm;nucleus;organelle	zf-RING_2		3	3	3	3	5.1683	F8VXG7;Q99590;A0A0A0MTP7;A0A087WTB7	F8VXG7;Q99590;A0A0A0MTP7	Protein SCAF11	SCAF11	604;610
E1 12h/Mock	E1 18h/Mock	E1 18h/12h	E2 18h/Mock	E2 12h/Mock	E2 18h/12h	E3 12h/Mock	E3 18h/Mock	E3 18h/12h	Amino acid	Charge	Multiplicity	Motifs	Known site	Origin	Regulatory site	Regulatory site function	Regulatory site process	Regulatory site protInteract	Regulatory site otherInteract	Regulatory site notes	T-test Significant 12h/Mock	T-test Significant 18h/Mock	T-test Significant 18h/12h	Localization prob	PEP	Score	Delta score	Mass error [ppm]	Position	Positions within proteins	-Log T-test p-value 12h/Mock	T-test Difference 12h/Mock	-Log T-test p-value 18h/Mock	T-test Difference 18h/Mock	-Log T-test p-value 18h/12h	T-test Difference 18h/12h	Proteins	Leading proteins	Protein	Protein names	Gene names	Sequence window	Unique identifier	PhosphoSitePlus window	PhosphoSitePlus kinase	PhosphoSitePlus kinase uniprot
-0.434169	-0.350008	-0.110495	-0.731925	-0.423816	-0.164658	-0.588595	-0.292846	0.180403	S	2	___2	14-3-3 domain binding motif;Akt kinase substrate motif;Calmodulin-dependent protein kinase II substrate motif;Casein kinase II substrate motif;ERK1,2 kinase substrate motif;G protein-coupled receptor kinase 1 substrate motif;GSK-3, ERK1, ERK2, CDK5 substrate motif;MAPKAPK1 kinase substrate motif;MAPKAPK2 kinase substrate motif;PKA kinase substrate motif;PKC kinase substrate motif;WW domain bindin…	+	CST;HTP							+			0.999988	4.85407e-06	170.26	129.72	-0.14602	604	604;796;736	1.9211	-0.482194	1.09811	-0.45826	0.0991195	-0.0315835	F8VXG7;Q99590;A0A0A0MTP7	F8VXG7	F8VXG7	Protein SCAF11	SCAF11	IDKTKKPRTRRSRFHSPSTTWSPNKDTPQEK	UID1360	TRRsRFHsPsttWsP
-0.434169	-0.350008	-0.110495	-0.731925	-0.423816	-0.164658	-0.588595	-0.292846	0.180403	S	2	___2	Cdc2 kinase substrate motif;CDK kinase substrate motif;CDK1,2,4,6 kinase substrate motif;ERK1,2 kinase substrate motif;GSK-3, ERK1, ERK2, CDK5 substrate motif;MAPKAPK2 kinase substrate motif;WW domain binding motif	+	CST;HTP							+			0.999927	4.85407e-06	170.26	129.72	-0.14602	610	610;802;742	1.9211	-0.482194	1.09811	-0.45826	0.0991195	-0.0315835	F8VXG7;Q99590;A0A0A0MTP7	F8VXG7	F8VXG7	Protein SCAF11	SCAF11	PRTRRSRFHSPSTTWSPNKDTPQEKKRPQSP	UID1361	HsPsttWsPNKDtPQ
	biological regulation;biosynthetic process;cellular component organization;cellular metabolic process;cellular nitrogen compound metabolic process;cellular process;chromatin modification;chromatin organization;chromosome organization;DNA metabolic process;DNA recombination;DNA repair;histone modification;macromolecule metabolic process;macromolecule modification;metabolic process;nitrogen compoun…	cell part;chromatin remodeling complex;cytoplasm;cytoskeleton;DNA helicase complex;histone methyltransferase complex;intracellular non-membrane-bounded organelle;intracellular organelle;macromolecular complex;nucleolus;nucleoplasm;organelle;protein complex	FHA;MCRS_N		1	1	1	5.7	49.526	F8W126;Q96EZ8	F8W126;Q96EZ8	Microspherule protein 1	MCRS1	269
E1 12h/Mock	E1 18h/Mock	E1 18h/12h	E2 18h/Mock	E2 12h/Mock	E2 18h/12h	E3 12h/Mock	E3 18h/Mock	E3 18h/12h	Amino acid	Charge	Multiplicity	Motifs	Known site	Origin	Regulatory site	Regulatory site function	Regulatory site process	Regulatory site protInteract	Regulatory site otherInteract	Regulatory site notes	T-test Significant 12h/Mock	T-test Significant 18h/Mock	T-test Significant 18h/12h	Localization prob	PEP	Score	Delta score	Mass error [ppm]	Position	Positions within proteins	-Log T-test p-value 12h/Mock	T-test Difference 12h/Mock	-Log T-test p-value 18h/Mock	T-test Difference 18h/Mock	-Log T-test p-value 18h/12h	T-test Difference 18h/12h	Proteins	Leading proteins	Protein	Protein names	Gene names	Sequence window	Unique identifier	PhosphoSitePlus window	PhosphoSitePlus kinase	PhosphoSitePlus kinase uniprot
-0.666164	-0.38007	0.062398	-0.850689	-0.769207	0.139252	-0.682696	-0.407708	0.213005	S	2	___1	Casein kinase II substrate motif	+	CST;HTP							+			1	3.29536e-51	306.67	229.43	0.81944	269	269;282	2.69001	-0.706022	1.1557	-0.546156	1.06382	0.138218	F8W126;Q96EZ8	F8W126	F8W126	Microspherule protein 1	MCRS1	QTVQPLPKGDQVLNFSDAEDLIDDSKLKDMR	UID259	GDQVLNFsDAEDLID
			Chorein_N		1	1	1	17.7	3.9811	F8W665;A0A0C4DGH6;A0JNW5	F8W665;A0A0C4DGH6;A0JNW5	UHRF1-binding protein 1-like	UHRF1BP1L	64;68;70;73
E1 12h/Mock	E1 18h/Mock	E1 18h/12h	E2 18h/Mock	E2 12h/Mock	E2 18h/12h	E3 12h/Mock	E3 18h/Mock	E3 18h/12h	Amino acid	Charge	Multiplicity	Motifs	Known site	Origin	Regulatory site	Regulatory site function	Regulatory site process	Regulatory site protInteract	Regulatory site otherInteract	Regulatory site notes	T-test Significant 12h/Mock	T-test Significant 18h/Mock	T-test Significant 18h/12h	Localization prob	PEP	Score	Delta score	Mass error [ppm]	Position	Positions within proteins	-Log T-test p-value 12h/Mock	T-test Difference 12h/Mock	-Log T-test p-value 18h/Mock	T-test Difference 18h/Mock	-Log T-test p-value 18h/12h	T-test Difference 18h/12h	Proteins	Leading proteins	Protein	Protein names	Gene names	Sequence window	Unique identifier	PhosphoSitePlus window	PhosphoSitePlus kinase	PhosphoSitePlus kinase uniprot
-0.513564	-0.322848	0.412511	NaN	NaN	NaN	-0.493398	-0.385865	0.132116	S	3	___2	Cdc2 kinase substrate motif;CDK kinase substrate motif;CDK1,2,4,6 kinase substrate motif;ERK1,2 kinase substrate motif;G protein-coupled receptor kinase 1 substrate motif;GSK3 kinase substrate motif;GSK-3, ERK1, ERK2, CDK5 substrate motif;WW domain binding motif	+	HTP							+			0.999949	1.1545e-05	136.81	136.81	1.2216	64	64;64;414	1.89458	-0.503481	1.24827	-0.354357	0.519018	0.272313	F8W665;A0A0C4DGH6;A0JNW5	F8W665	F8W665	UHRF1-binding protein 1-like	UHRF1BP1L	NVEMLKQAVKDHNVGSPPKSPTHASPQHTQT	UID1185	VKDHNVGsPPKsPtH
-0.513564	-0.322848	0.412511	NaN	NaN	NaN	-0.493398	-0.385865	0.132116	S	3	___2	Casein kinase II substrate motif;ERK1,2 kinase substrate motif;G protein-coupled receptor kinase 1 substrate motif;Growth associated histone HI kinase substrate motif;GSK-3, ERK1, ERK2, CDK5 substrate motif;MAPKAPK2 kinase substrate motif;WW domain binding motif	+	CST;HTP							+			0.998219	1.1545e-05	136.81	136.81	1.2216	68	68;68;418	1.89458	-0.503481	1.24827	-0.354357	0.519018	0.272313	F8W665;A0A0C4DGH6;A0JNW5	F8W665	F8W665	UHRF1-binding protein 1-like	UHRF1BP1L	LKQAVKDHNVGSPPKSPTHASPQHTQTEKDY	UID1186	NVGsPPKsPtHAsPQ
binding;DNA binding;nucleic acid binding;nucleotide binding;RNA binding;single-stranded DNA binding;single-stranded RNA binding;structure-specific DNA binding	cellular metabolic process;cellular nitrogen compound metabolic process;cellular process;establishment of localization;macromolecule metabolic process;metabolic process;mRNA metabolic process;mRNA processing;nitrogen compound metabolic process;nuclear transport;nucleobase-containing compound metabolic process;nucleobase-containing compound transport;nucleocytoplasmic transport;primary metabolic p…	cell part;cytoplasm;cytoskeleton;extracellular organelle;intracellular non-membrane-bounded organelle;intracellular organelle;macromolecular complex;membrane;nucleoplasm;organelle;ribonucleoprotein complex;spliceosomal complex;vesicle	HnRNPA1;RRM_1	Spliceosome	9	8	8	29	33.791	F8W6I7;P09651;F8VTQ5;F8W646;F8VZ49;Q32P51;F8VYN5;H0YH80	F8W6I7;P09651;F8VTQ5;F8W646;F8VZ49;Q32P51	Heterogeneous nuclear ribonucleoprotein A1;Heterogeneous nuclear ribonucleoprotein A1, N-terminally processed;Heterogeneous nuclear ribonucleoprotein A1-like 2	HNRNPA1;HNRNPA1L2	2;4;6
E1 12h/Mock	E1 18h/Mock	E1 18h/12h	E2 18h/Mock	E2 12h/Mock	E2 18h/12h	E3 12h/Mock	E3 18h/Mock	E3 18h/12h	Amino acid	Charge	Multiplicity	Motifs	Known site	Origin	Regulatory site	Regulatory site function	Regulatory site process	Regulatory site protInteract	Regulatory site otherInteract	Regulatory site notes	T-test Significant 12h/Mock	T-test Significant 18h/Mock	T-test Significant 18h/12h	Localization prob	PEP	Score	Delta score	Mass error [ppm]	Position	Positions within proteins	-Log T-test p-value 12h/Mock	T-test Difference 12h/Mock	-Log T-test p-value 18h/Mock	T-test Difference 18h/Mock	-Log T-test p-value 18h/12h	T-test Difference 18h/12h	Proteins	Leading proteins	Protein	Protein names	Gene names	Sequence window	Unique identifier	PhosphoSitePlus window	PhosphoSitePlus kinase	PhosphoSitePlus kinase uniprot
0.550704	0.640621	0.174918	0.634314	0.618145	0.207811	0.335712	0.716157	0.311154	S	2	___2	b-Adrenergic Receptor kinase substrate motif;Calmodulin-dependent protein kinase II substrate motif;Casein kinase II substrate motif;Chk1 kinase substrate motif;ERK1,2 kinase substrate motif;G protein-coupled receptor kinase 1 substrate motif;Growth associated histone HI kinase substrate motif;GSK-3, ERK1, ERK2, CDK5 substrate motif;MAPKAPK2 kinase substrate motif;PKA kinase substrate motif;PKC k…	+	CST;HTP;LTP							+	+	+	0.999986	1.03899e-06	178.47	133.86	0.85755	6	6;6;6;6	1.55842	0.50152	2.80529	0.663697	1.52179	0.231294	F8W6I7;P09651;F8VTQ5;F8W646	F8W6I7	F8W6I7	Heterogeneous nuclear ribonucleoprotein A1;Heterogeneous nuclear ribonucleoprotein A1, N-terminally processed	HNRNPA1	__________MSKSESPKEPEQLRKLFIGGL	UID1364	__MsksEsPkEPEQL
1.00454	1.12889	0.185232	1.01185	1.07526	0.0613755	0.817623	1.13973	0.20063	S	2	___1	b-Adrenergic Receptor kinase substrate motif;Calmodulin-dependent protein kinase II substrate motif;Casein kinase II substrate motif;Chk1 kinase substrate motif;ERK1,2 kinase substrate motif;G protein-coupled receptor kinase 1 substrate motif;Growth associated histone HI kinase substrate motif;GSK-3, ERK1, ERK2, CDK5 substrate motif;MAPKAPK2 kinase substrate motif;PKA kinase substrate motif;PKC k…	+	CST;HTP;LTP							+	+		0.999986	1.03899e-06	178.47	133.86	0.85755	6	6;6;6;6	2.20256	0.965806	2.85428	1.09349	1.11125	0.149079	F8W6I7;P09651;F8VTQ5;F8W646	F8W6I7	F8W6I7	Heterogeneous nuclear ribonucleoprotein A1;Heterogeneous nuclear ribonucleoprotein A1, N-terminally processed	HNRNPA1	__________MSKSESPKEPEQLRKLFIGGL	UID261	__MsksEsPkEPEQL
0.580145	0.657366	0.0784732	0.687598	0.694747	0.24168	0.340505	0.708849	0.361544	S	3	___2	Casein kinase II substrate motif;G protein-coupled receptor kinase 1 substrate motif	+	CST;HTP;LTP							+	+		0.969138	4.04845e-05	166.79	151.49	0.40126	4	4;4;4;4	1.44889	0.538466	3.32265	0.684604	0.961128	0.227232	F8W6I7;P09651;F8VTQ5;F8W646	F8W6I7	F8W6I7	Heterogeneous nuclear ribonucleoprotein A1;Heterogeneous nuclear ribonucleoprotein A1, N-terminally processed	HNRNPA1	____________MSKSESPKEPEQLRKLFIG	UID1363	____MsksEsPkEPE
0.561986	0.654252	0.174918	NaN	NaN	NaN	0.276675	0.647545	0.300768	S	2	___2	Casein kinase II substrate motif;G protein-coupled receptor kinase 1 substrate motif;GSK3 kinase substrate motif	+	HTP								+		0.999937	1.03899e-06	178.47	133.86	1.0995	2	2;2;2;2	0.680358	0.419331	2.48411	0.650898	0.783424	0.237843	F8W6I7;P09651;F8VTQ5;F8W646	F8W6I7	F8W6I7	Heterogeneous nuclear ribonucleoprotein A1;Heterogeneous nuclear ribonucleoprotein A1, N-terminally processed	HNRNPA1	______________MSKSESPKEPEQLRKLF	UID1365	______MsksEsPkE
	cell recognition;cellular process	cell part;macromolecular complex;PcG protein complex;protein complex	DUF3697;UBA		6	6	6	7.4	48.632	F8W726;Q14157;Q5VU77;Q5VU81;Q5VU80;Q5VU79;Q5VU78	F8W726;Q14157;Q5VU77	Ubiquitin-associated protein 2-like	UBAP2L	471;472;473;478;481;482;488;615;616;618;619;620
E1 12h/Mock	E1 18h/Mock	E1 18h/12h	E2 18h/Mock	E2 12h/Mock	E2 18h/12h	E3 12h/Mock	E3 18h/Mock	E3 18h/12h	Amino acid	Charge	Multiplicity	Motifs	Known site	Origin	Regulatory site	Regulatory site function	Regulatory site process	Regulatory site protInteract	Regulatory site otherInteract	Regulatory site notes	T-test Significant 12h/Mock	T-test Significant 18h/Mock	T-test Significant 18h/12h	Localization prob	PEP	Score	Delta score	Mass error [ppm]	Position	Positions within proteins	-Log T-test p-value 12h/Mock	T-test Difference 12h/Mock	-Log T-test p-value 18h/Mock	T-test Difference 18h/Mock	-Log T-test p-value 18h/12h	T-test Difference 18h/12h	Proteins	Leading proteins	Protein	Protein names	Gene names	Sequence window	Unique identifier	PhosphoSitePlus window	PhosphoSitePlus kinase	PhosphoSitePlus kinase uniprot
-0.420917	-0.829588	-0.300466	-0.359971	-0.341391	-0.111833	-0.30504	-0.712433	-0.438972	S	3	___1	ERK1,2 kinase substrate motif;G protein-coupled receptor kinase 1 substrate motif;GSK-3, ERK1, ERK2, CDK5 substrate motif;MDC1 BRCT domain binding motif;Plk1 PBD domain binding motif;WW domain binding motif	+	CST;HTP							+	+		0.997645	4.00936e-16	208.72	159.57	2.0989	488	488;477	2.03989	-0.355782	1.33586	-0.633997	1.01841	-0.283757	F8W726;Q14157	F8W726	F8W726	Ubiquitin-associated protein 2-like	UBAP2L	SAPQMSPGSSDNQSSSPQPAQQKLKQQKKKA	UID267	ssDNQsssPQPAQQK
binding;enzyme activator activity;enzyme regulator activity;GTPase activating protein binding;GTPase activator activity;GTPase regulator activity;guanyl-nucleotide exchange factor activity;nucleoside-triphosphatase regulator activity;protein binding	biological regulation;cellular component organization;cellular membrane organization;cellular process;endocytosis;establishment of localization;membrane invagination;membrane organization;regulation of transport;response to stimulus;signal transduction;transport;vesicle-mediated transport	cell part;cytosol;endosome;intracellular;intracellular membrane-bounded organelle;intracellular organelle;membrane;organelle	RasGAP;VPS9		5	5	5	5.1	71.677	F8W9S7;Q14C86;H0Y4E7;H0Y7I9;C9IZ08;B4DGD8	F8W9S7;Q14C86;H0Y4E7;H0Y7I9;C9IZ08	GTPase-activating protein and VPS9 domain-containing protein 1	GAPVD1	725;736;737;740;741;881;882
E1 12h/Mock	E1 18h/Mock	E1 18h/12h	E2 18h/Mock	E2 12h/Mock	E2 18h/12h	E3 12h/Mock	E3 18h/Mock	E3 18h/12h	Amino acid	Charge	Multiplicity	Motifs	Known site	Origin	Regulatory site	Regulatory site function	Regulatory site process	Regulatory site protInteract	Regulatory site otherInteract	Regulatory site notes	T-test Significant 12h/Mock	T-test Significant 18h/Mock	T-test Significant 18h/12h	Localization prob	PEP	Score	Delta score	Mass error [ppm]	Position	Positions within proteins	-Log T-test p-value 12h/Mock	T-test Difference 12h/Mock	-Log T-test p-value 18h/Mock	T-test Difference 18h/Mock	-Log T-test p-value 18h/12h	T-test Difference 18h/12h	Proteins	Leading proteins	Protein	Protein names	Gene names	Sequence window	Unique identifier	PhosphoSitePlus window	PhosphoSitePlus kinase	PhosphoSitePlus kinase uniprot
-0.262694	0.3122	0.314522	0.372618	-0.470149	1.06882	-0.320684	0.269991	0.399226	S	2	___1	Casein kinase II substrate motif;MAPKAPK2 kinase substrate motif;Pyruvate dehydrogenase kinase substrate motif	+	CST;HTP							+	+		0.974382	4.0582e-66	333.68	293.47	-0.9713	725	725;746;583;609;746;746	1.52873	-0.351176	2.06337	0.31827	0.8847	0.594188	F8W9S7;Q14C86;H0Y4E7;H0Y7I9;C9IZ08;B4DGD8	F8W9S7	F8W9S7	GTPase-activating protein and VPS9 domain-containing protein 1	GAPVD1	QEERLQELESCSGLGSTSDDTDVREVSSRPS	UID268	EsCsGLGstsDDTDV
	cellular process;establishment or maintenance of cell polarity	cell part;cytoplasm;cytoskeleton;intracellular non-membrane-bounded organelle;intracellular organelle;organelle	DUF3338;FERM_C;FERM_M;FERM_N		2	2	2	3.6	8.538	F8WAN4;Q9P2Q2;A0A0J9YYA7;Q5T376	F8WAN4;Q9P2Q2;A0A0J9YYA7;Q5T376	FERM domain-containing protein 4A	FRMD4A	359
E1 12h/Mock	E1 18h/Mock	E1 18h/12h	E2 18h/Mock	E2 12h/Mock	E2 18h/12h	E3 12h/Mock	E3 18h/Mock	E3 18h/12h	Amino acid	Charge	Multiplicity	Motifs	Known site	Origin	Regulatory site	Regulatory site function	Regulatory site process	Regulatory site protInteract	Regulatory site otherInteract	Regulatory site notes	T-test Significant 12h/Mock	T-test Significant 18h/Mock	T-test Significant 18h/12h	Localization prob	PEP	Score	Delta score	Mass error [ppm]	Position	Positions within proteins	-Log T-test p-value 12h/Mock	T-test Difference 12h/Mock	-Log T-test p-value 18h/Mock	T-test Difference 18h/Mock	-Log T-test p-value 18h/12h	T-test Difference 18h/12h	Proteins	Leading proteins	Protein	Protein names	Gene names	Sequence window	Unique identifier	PhosphoSitePlus window	PhosphoSitePlus kinase	PhosphoSitePlus kinase uniprot
-0.730799	-0.952406	-0.331935	-0.821049	-0.854701	0.0910641	-0.965841	-1.14197	-0.236333	S	2	___1	ATM kinase substrate motif;Casein kinase II substrate motif;DNA dependent Protein kinase substrate motif	+	HTP							+	+		0.996327	1.0084e-09	192.57	90.859	-0.85559	359	359;374;407	2.19989	-0.850447	2.04274	-0.971809	0.468361	-0.159068	F8WAN4;Q9P2Q2;Q5T376	F8WAN4	F8WAN4	FERM domain-containing protein 4A	FRMD4A	GKIISGSSGSLLSSGSQESDSSQSAKKDMLA	UID271	GsLLSSGsQESDSSQ
adenyl nucleotide binding;adenyl ribonucleotide binding;ATP binding;binding;catalytic activity;cation binding;identical protein binding;ion binding;kinase activity;metal ion binding;nucleotide binding;phosphotransferase activity, alcohol group as acceptor;protein binding;protein kinase activity;protein kinase C activity;protein serine/threonine kinase activity;purine nucleotide binding;purine rib…	anatomical structure formation involved in morphogenesis;biological regulation;biosynthetic process;cell death;cell proliferation;cellular component organization;cellular lipid metabolic process;cellular metabolic process;cellular process;death;developmental process;establishment of localization;Golgi organization;Golgi vesicle transport;immune system process;lipid metabolic process;macromolecule…	cell cortex;cell part;cytoplasm;cytosol;Golgi apparatus;intracellular membrane-bounded organelle;intracellular organelle;membrane;nucleoplasm;nucleus;organelle;plasma membrane	C1_1;PH;Pkinase		4	4	4	4	5.2128	F8WBA3;Q15139;O94806	F8WBA3;Q15139	Serine/threonine-protein kinase;Serine/threonine-protein kinase D1	PRKD1	205;243
E1 12h/Mock	E1 18h/Mock	E1 18h/12h	E2 18h/Mock	E2 12h/Mock	E2 18h/12h	E3 12h/Mock	E3 18h/Mock	E3 18h/12h	Amino acid	Charge	Multiplicity	Motifs	Known site	Origin	Regulatory site	Regulatory site function	Regulatory site process	Regulatory site protInteract	Regulatory site otherInteract	Regulatory site notes	T-test Significant 12h/Mock	T-test Significant 18h/Mock	T-test Significant 18h/12h	Localization prob	PEP	Score	Delta score	Mass error [ppm]	Position	Positions within proteins	-Log T-test p-value 12h/Mock	T-test Difference 12h/Mock	-Log T-test p-value 18h/Mock	T-test Difference 18h/Mock	-Log T-test p-value 18h/12h	T-test Difference 18h/12h	Proteins	Leading proteins	Protein	Protein names	Gene names	Sequence window	Unique identifier	PhosphoSitePlus window	PhosphoSitePlus kinase	PhosphoSitePlus kinase uniprot
0.152378	0.186754	0.18002	0.330444	0.308244	0.161992	0.310805	0.253021	0.196607	S	2	___1	14-3-3 domain binding motif;Akt kinase substrate motif;Calmodulin-dependent protein kinase II substrate motif;Casein kinase II substrate motif;MAPKAPK1 kinase substrate motif;PAK2 kinase substrate motif;Pim1 kinase substrate sequence;PKA kinase substrate motif;PKA, PKG kinase substrate motif;PKC epsilon kinase substrate motif;PKC kinase substrate motif;PKG kinase substrate motif;ZIP kinase substr…	+	CST;HTP;LTP	+	molecular association, regulation		14-3-3 beta(INDUCES)			+	+	+	0.99997	0.00465607	113.65	88.879	-0.86929	205	205;205	1.40795	0.257143	1.59909	0.25674	2.51074	0.17954	F8WBA3;Q15139	F8WBA3	F8WBA3	Serine/threonine-protein kinase;Serine/threonine-protein kinase D1	PRKD1	FKIPNNCSGVRRRRLSNVSLTGVSTIRTSSA	UID272	GVRRRRLsNVsLtGV
0.213876	0.543991	0.277509	0.399007	0.523462	-0.0734089	0.261832	0.317304	0.163499	S	2	___1	Casein kinase I substrate motif;Casein kinase II substrate motif;ERK1,2 kinase substrate motif;G protein-coupled receptor kinase 1 substrate motif;Growth associated histone HI kinase substrate motif;GSK3 kinase substrate motif;GSK-3, ERK1, ERK2, CDK5 substrate motif;WW domain binding motif										+		0.999941	0.000916318	146.11	66.618	-0.34805	243	243;235	1.12924	0.333056	1.61976	0.420101	0.44666	0.122533	F8WBA3;Q15139	F8WBA3	F8WBA3	Serine/threonine-protein kinase;Serine/threonine-protein kinase D1	PRKD1	DEPLLSPVSPGFEQKSPSESFIGREKRSNSQ	UID273
adenyl nucleotide binding;adenyl ribonucleotide binding;ATP binding;binding;catalytic activity;kinase activity;non-membrane spanning protein tyrosine kinase activity;nucleotide binding;phosphotransferase activity, alcohol group as acceptor;protein kinase activity;protein serine/threonine kinase activity;protein serine/threonine/tyrosine kinase activity;protein tyrosine kinase activity;purine nucl…	biological regulation;cell proliferation;cellular metabolic process;cellular process;macromolecule metabolic process;macromolecule modification;metabolic process;peptidyl-amino acid modification;phosphorus metabolic process;primary metabolic process;protein metabolic process;protein modification process;protein phosphorylation	cell part;cytoplasm;intracellular membrane-bounded organelle;intracellular organelle;nucleus;organelle	Pkinase		1	1	1	5.9	2.989	F8WBF5;P49759	F8WBF5;P49759	Dual specificity protein kinase CLK1	CLK1	140
E1 12h/Mock	E1 18h/Mock	E1 18h/12h	E2 18h/Mock	E2 12h/Mock	E2 18h/12h	E3 12h/Mock	E3 18h/Mock	E3 18h/12h	Amino acid	Charge	Multiplicity	Motifs	Known site	Origin	Regulatory site	Regulatory site function	Regulatory site process	Regulatory site protInteract	Regulatory site otherInteract	Regulatory site notes	T-test Significant 12h/Mock	T-test Significant 18h/Mock	T-test Significant 18h/12h	Localization prob	PEP	Score	Delta score	Mass error [ppm]	Position	Positions within proteins	-Log T-test p-value 12h/Mock	T-test Difference 12h/Mock	-Log T-test p-value 18h/Mock	T-test Difference 18h/Mock	-Log T-test p-value 18h/12h	T-test Difference 18h/12h	Proteins	Leading proteins	Protein	Protein names	Gene names	Sequence window	Unique identifier	PhosphoSitePlus window	PhosphoSitePlus kinase	PhosphoSitePlus kinase uniprot
-1.75414	-0.809423	0.882526	-1.54481	-2.13213	0.605376	-1.40974	-1.12205	0.285935	S	3	___1	14-3-3 domain binding motif;Akt kinase substrate motif;Calmodulin-dependent protein kinase II substrate motif;Casein kinase II substrate motif;MAPKAPK1 kinase substrate motif;p70 Ribosomal S6 kinase substrate motif;Phosphorylase kinase substrate motif;PKA kinase substrate motif;PKC kinase substrate motif;Pyruvate dehydrogenase kinase substrate motif;ZIP kinase substrate motif	+	CST;HTP							+	+		1	0.000113347	149.8	110.56	0.27314	140	140;140	1.86395	-1.76534	1.49227	-1.15876	1.12215	0.591279	F8WBF5;P49759	F8WBF5	F8WBF5	Dual specificity protein kinase CLK1	CLK1	HRRSHGKSHRRKRTRSVEDDEEGHLICQSGD	UID274	HRRKRtRsVEDDEEG
					1	1	1	5.2	2.5112	G1UD79;Q7Z309	G1UD79;Q7Z309	Protein FAM122B	SPACIA2;FAM122B	134;138
E1 12h/Mock	E1 18h/Mock	E1 18h/12h	E2 18h/Mock	E2 12h/Mock	E2 18h/12h	E3 12h/Mock	E3 18h/Mock	E3 18h/12h	Amino acid	Charge	Multiplicity	Motifs	Known site	Origin	Regulatory site	Regulatory site function	Regulatory site process	Regulatory site protInteract	Regulatory site otherInteract	Regulatory site notes	T-test Significant 12h/Mock	T-test Significant 18h/Mock	T-test Significant 18h/12h	Localization prob	PEP	Score	Delta score	Mass error [ppm]	Position	Positions within proteins	-Log T-test p-value 12h/Mock	T-test Difference 12h/Mock	-Log T-test p-value 18h/Mock	T-test Difference 18h/Mock	-Log T-test p-value 18h/12h	T-test Difference 18h/12h	Proteins	Leading proteins	Protein	Protein names	Gene names	Sequence window	Unique identifier	PhosphoSitePlus window	PhosphoSitePlus kinase	PhosphoSitePlus kinase uniprot
0.105812	-0.606518	-0.774824	-0.951122	-1.31879	1.07509	-1.22543	-0.857756	0.354565	S	2	___2	ERK1,2 kinase substrate motif;G protein-coupled receptor kinase 1 substrate motif;GSK3 kinase substrate motif;GSK-3, ERK1, ERK2, CDK5 substrate motif;WW domain binding motif	+	CST;HTP								+		0.999984	0.000340603	154.81	81.933	-1.4469	134	134;115	0.658893	-0.812804	1.79739	-0.805132	0.14002	0.218279	G1UD79;Q7Z309	G1UD79	G1UD79	Protein FAM122B	SPACIA2;FAM122B	PEKLYSPKRIDFTPVSPAPSPTRGFGKMFVS	UID1378	RIDFtPVsPAPsPtr
0.105812	-0.606518	-0.774824	-0.951122	-1.31879	1.07509	-1.22543	-0.857756	0.354565	S	2	___2	Casein kinase II substrate motif;Cdc2 kinase substrate motif;CDK kinase substrate motif;CDK1,2,4,6 kinase substrate motif;DNA dependent Protein kinase substrate motif;ERK1,2 kinase substrate motif;GSK-3, ERK1, ERK2, CDK5 substrate motif;MAPKAPK2 kinase substrate motif;WW domain binding motif	+	CST;HTP								+		0.994606	0.000340603	154.81	81.933	-1.4469	138	138;119	0.658893	-0.812804	1.79739	-0.805132	0.14002	0.218279	G1UD79;Q7Z309	G1UD79	G1UD79	Protein FAM122B	SPACIA2;FAM122B	YSPKRIDFTPVSPAPSPTRGFGKMFVSSSGL	UID1379	tPVsPAPsPtrGFGK
	biological regulation;cellular localization;cellular process;localization	cell part;cytoplasm;cytoskeleton;intracellular non-membrane-bounded organelle;intracellular organelle;membrane;organelle;plasma membrane	FERM_C;FERM_M;FERM_N		2	2	2	4	4.9284	G3V4T7;Q96NE9	G3V4T7;Q96NE9	FERM domain-containing protein 6	FRMD6	445;448;467
E1 12h/Mock	E1 18h/Mock	E1 18h/12h	E2 18h/Mock	E2 12h/Mock	E2 18h/12h	E3 12h/Mock	E3 18h/Mock	E3 18h/12h	Amino acid	Charge	Multiplicity	Motifs	Known site	Origin	Regulatory site	Regulatory site function	Regulatory site process	Regulatory site protInteract	Regulatory site otherInteract	Regulatory site notes	T-test Significant 12h/Mock	T-test Significant 18h/Mock	T-test Significant 18h/12h	Localization prob	PEP	Score	Delta score	Mass error [ppm]	Position	Positions within proteins	-Log T-test p-value 12h/Mock	T-test Difference 12h/Mock	-Log T-test p-value 18h/Mock	T-test Difference 18h/Mock	-Log T-test p-value 18h/12h	T-test Difference 18h/12h	Proteins	Leading proteins	Protein	Protein names	Gene names	Sequence window	Unique identifier	PhosphoSitePlus window	PhosphoSitePlus kinase	PhosphoSitePlus kinase uniprot
-0.942279	-0.796912	0.00891703	-0.854779	-0.831024	-0.0835198	-0.74036	-0.739107	-0.0971623	S	2	___1	Casein kinase II substrate motif;Pyruvate dehydrogenase kinase substrate motif	+	CST;HTP							+	+		0.999933	0.000777325	147.62	99.532	0.077096	467	467;544	2.31684	-0.837888	2.75671	-0.796933	0.642313	-0.057255	G3V4T7;Q96NE9	G3V4T7	G3V4T7	FERM domain-containing protein 6	FRMD6	TICRKPKTSTDRHSLSLDDIRLYQKDFLRIA	UID288	STDRHsLsLDDIRLY
-0.860426	-1.01517	-0.151586	NaN	NaN	NaN	-0.905386	-1.28388	-0.478306	S	2	___1	14-3-3 domain binding motif;AMP-activated protein kinase substrate motif;Calmodulin-dependent protein kinase II substrate motif;Casein kinase II substrate motif;HMGCoA Reductase kinase substrate motif;MAPKAPK1 kinase substrate motif;PKA kinase substrate motif;PKC kinase substrate motif	+	CST;HTP							+			0.999363	0.00018531	160.04	118.5	1.0516	445	445;522	1.79033	-0.882906	1.13035	-1.14952	0.516248	-0.314946	G3V4T7;Q96NE9	G3V4T7	G3V4T7	FERM domain-containing protein 6	FRMD6	STSSSSETVVKLRGQSTDSLPQTICRKPKTS	UID286	VVKLRGQstDsLPQt
binding;hormone receptor binding;Notch binding;nuclear hormone receptor binding;protein binding;protein binding transcription factor activity;receptor binding;retinoic acid receptor binding;SMAD binding;transcription coactivator activity;transcription cofactor activity;transcription corepressor activity;transcription factor binding;transcription factor binding transcription factor activity;vitami…	biological regulation;biosynthetic process;cell communication;cellular metabolic process;cellular nitrogen compound metabolic process;cellular process;interspecies interaction between organisms;macromolecule metabolic process;metabolic process;mRNA metabolic process;mRNA processing;multi-organism process;nitrogen compound metabolic process;nucleobase-containing compound metabolic process;primary …	cell part;intracellular membrane-bounded organelle;intracellular organelle;macromolecular complex;nucleoplasm;nucleus;organelle;ribonucleoprotein complex;spliceosomal complex	SKIP_SNW	Notch signaling pathway;Spliceosome	1	1	1	4	4.4612	G3V4X8;G3V3A4;Q13573	G3V4X8;G3V3A4;Q13573	SNW domain-containing protein 1	SNW1	62;70;72
E1 12h/Mock	E1 18h/Mock	E1 18h/12h	E2 18h/Mock	E2 12h/Mock	E2 18h/12h	E3 12h/Mock	E3 18h/Mock	E3 18h/12h	Amino acid	Charge	Multiplicity	Motifs	Known site	Origin	Regulatory site	Regulatory site function	Regulatory site process	Regulatory site protInteract	Regulatory site otherInteract	Regulatory site notes	T-test Significant 12h/Mock	T-test Significant 18h/Mock	T-test Significant 18h/12h	Localization prob	PEP	Score	Delta score	Mass error [ppm]	Position	Positions within proteins	-Log T-test p-value 12h/Mock	T-test Difference 12h/Mock	-Log T-test p-value 18h/Mock	T-test Difference 18h/Mock	-Log T-test p-value 18h/12h	T-test Difference 18h/12h	Proteins	Leading proteins	Protein	Protein names	Gene names	Sequence window	Unique identifier	PhosphoSitePlus window	PhosphoSitePlus kinase	PhosphoSitePlus kinase uniprot
-0.632092	-0.434559	0.152638	-0.574154	-0.499035	0.100206	-0.570357	-0.296173	0.183201	S	2	___2	Casein kinase II substrate motif;Cdc2 kinase substrate motif;CDK kinase substrate motif;CDK1,2,4,6 kinase substrate motif;ERK1,2 kinase substrate motif;GSK-3, ERK1, ERK2, CDK5 substrate motif;WW domain binding motif	+	CST;HTP;LTP							+	+	+	0.999878	3.82133e-06	182.49	182.49	0.66392	70	70;232;232	2.34075	-0.567161	1.48956	-0.434962	1.57362	0.145348	G3V4X8;G3V3A4;Q13573	G3V4X8	G3V4X8	SNW domain-containing protein 1	SNW1	KIPRGPPSPPAPVMHSPSRKMTVKEQQEWKI	UID1386	PPAPVMHsPsRKMTV	CDK2	P24941
-0.632092	-0.434559	0.145351	-0.553087	-0.490112	0.0630927	-0.570357	-0.296173	0.183201	S	3	___2	DNA dependent Protein kinase substrate motif;ERK1,2 kinase substrate motif;G protein-coupled receptor kinase 1 substrate motif;GSK-3, ERK1, ERK2, CDK5 substrate motif;WW domain binding motif	+	CST;HTP;LTP							+	+		1	3.82133e-06	182.49	182.49	-0.051043	62	62;224;224	2.27856	-0.564187	1.54059	-0.42794	1.1773	0.130548	G3V4X8;G3V3A4;Q13573	G3V4X8	G3V4X8	SNW domain-containing protein 1	SNW1	PPRFKINKKIPRGPPSPPAPVMHSPSRKMTV	UID1385	KIPRGPPsPPAPVMH	CDK2	P24941
binding;DNA binding;endopeptidase inhibitor activity;endopeptidase regulator activity;enzyme inhibitor activity;enzyme regulator activity;nucleic acid binding;peptidase inhibitor activity;peptidase regulator activity;serine-type endopeptidase inhibitor activity	biological regulation;homeostatic process;multicellular organismal process;response to stimulus;response to stress	cell part;extracellular organelle;extracellular region;extracellular space;intracellular;intracellular membrane-bounded organelle;intracellular organelle;nucleus;organelle;vesicle	Serpin		1	1	1	7.5	1.3898	G3V595;P01011	G3V595;P01011	Alpha-1-antichymotrypsin;Alpha-1-antichymotrypsin His-Pro-less	SERPINA3	203;210
E1 12h/Mock	E1 18h/Mock	E1 18h/12h	E2 18h/Mock	E2 12h/Mock	E2 18h/12h	E3 12h/Mock	E3 18h/Mock	E3 18h/12h	Amino acid	Charge	Multiplicity	Motifs	Known site	Origin	Regulatory site	Regulatory site function	Regulatory site process	Regulatory site protInteract	Regulatory site otherInteract	Regulatory site notes	T-test Significant 12h/Mock	T-test Significant 18h/Mock	T-test Significant 18h/12h	Localization prob	PEP	Score	Delta score	Mass error [ppm]	Position	Positions within proteins	-Log T-test p-value 12h/Mock	T-test Difference 12h/Mock	-Log T-test p-value 18h/Mock	T-test Difference 18h/Mock	-Log T-test p-value 18h/12h	T-test Difference 18h/12h	Proteins	Leading proteins	Protein	Protein names	Gene names	Sequence window	Unique identifier	PhosphoSitePlus window	PhosphoSitePlus kinase	PhosphoSitePlus kinase uniprot
-0.337667	-0.733963	-0.0702696	-0.409106	-0.492322	0.123843	-0.963222	-0.436276	0.576087	Y	3	___2											+		0.999595	0.00450415	82.586	31.63	-1.0165	210	210;210	1.06347	-0.597737	1.43278	-0.526448	0.411847	0.209887	G3V595;P01011	G3V595	G3V595	Alpha-1-antichymotrypsin;Alpha-1-antichymotrypsin His-Pro-less	SERPINA3	LIKDLDSQTMMVLVNYIFFKAKWEMPFDPQD	UID2185
adenyl nucleotide binding;adenyl ribonucleotide binding;adenylyltransferase activity;ATP binding;binding;catalytic activity;cation binding;ion binding;magnesium ion binding;manganese ion binding;metal ion binding;nucleic acid binding;nucleotide binding;nucleotidyltransferase activity;polynucleotide adenylyltransferase activity;purine nucleotide binding;purine ribonucleoside triphosphate binding;p…	biosynthetic process;cellular metabolic process;cellular nitrogen compound metabolic process;cellular process;macromolecule metabolic process;metabolic process;mRNA metabolic process;mRNA processing;nitrogen compound metabolic process;nucleobase-containing compound metabolic process;primary metabolic process;RNA metabolic process;RNA processing;RNA splicing;transcription from RNA polymerase II pr…	cell part;cytoplasm;intracellular membrane-bounded organelle;intracellular organelle;nucleoplasm;nucleus;organelle	NTP_transf_2;PAP_central;PAP_RNA-bind	mRNA surveillance pathway	2	2	2	3.7	8.0993	G3XAH6;P51003;G3V457;G3V3I9;A0A0C4DGK1;G3V2A0	G3XAH6;P51003;G3V457;G3V3I9;A0A0C4DGK1;G3V2A0	Poly(A) polymerase alpha	PAPOLA	24
E1 12h/Mock	E1 18h/Mock	E1 18h/12h	E2 18h/Mock	E2 12h/Mock	E2 18h/12h	E3 12h/Mock	E3 18h/Mock	E3 18h/12h	Amino acid	Charge	Multiplicity	Motifs	Known site	Origin	Regulatory site	Regulatory site function	Regulatory site process	Regulatory site protInteract	Regulatory site otherInteract	Regulatory site notes	T-test Significant 12h/Mock	T-test Significant 18h/Mock	T-test Significant 18h/12h	Localization prob	PEP	Score	Delta score	Mass error [ppm]	Position	Positions within proteins	-Log T-test p-value 12h/Mock	T-test Difference 12h/Mock	-Log T-test p-value 18h/Mock	T-test Difference 18h/Mock	-Log T-test p-value 18h/12h	T-test Difference 18h/12h	Proteins	Leading proteins	Protein	Protein names	Gene names	Sequence window	Unique identifier	PhosphoSitePlus window	PhosphoSitePlus kinase	PhosphoSitePlus kinase uniprot
NaN	NaN	NaN	-0.121895	0.181548	0.127305	0.203765	-0.0649325	-0.149393	S	2	___1	Casein kinase II substrate motif;ERK1,2 kinase substrate motif;GSK-3, ERK1, ERK2, CDK5 substrate motif;WW domain binding motif	+	CST;HTP							+			0.999229	2.39275e-09	198.85	198.85	0.45639	24	24;24;24;24;24	1.43572	0.192656	0.724918	-0.0934136	0.0226015	-0.0110437	G3XAH6;P51003;G3V457;G3V3I9;A0A0C4DGK1	G3XAH6	G3XAH6	Poly(A) polymerase alpha	PAPOLA	GSQQTQPPQKHYGITSPISLAAPKETDCVLT	UID289	QKHyGItsPIsLAAP
beta-catenin binding;binding;cadherin binding;cell adhesion molecule binding;cytoskeletal protein binding;gamma-catenin binding;protein binding;structural molecule activity;vinculin binding	aging;anatomical structure development;anatomical structure morphogenesis;biological adhesion;biological regulation;cell adhesion;cell differentiation;cell junction organization;cellular component assembly;cellular component morphogenesis;cellular component organization;cellular localization;cellular process;cytoskeleton organization;developmental process;establishment or maintenance of cell pola…	cell part;cell projection;cytoplasmic membrane-bounded vesicle;cytoskeleton;cytosol;intracellular membrane-bounded organelle;intracellular non-membrane-bounded organelle;intracellular organelle;macromolecular complex;membrane;organelle;plasma membrane;protein complex;vesicle	Vinculin	Adherens junction;Arrhythmogenic right ventricular cardiomyopathy (ARVC);Bacterial invasion of epithelial cells;Endometrial cancer;Leukocyte transendothelial migration;Pathways in cancer;Tight junction	10	10	5	17.4	205.58	G3XAM7;P35221;E5RJL0;E5RIE0;E5RHV7;E5RGY6;E5RG03;E5RIB1;A0A0A0MTJ6;A0A0A0MRI5;E5RFM3;E5RFG3;E5RFK9;E5RFM5;E5RJP7;E5RGD2;H0YBB8	G3XAM7;P35221	Catenin alpha-1	CTNNA1	641;652;654;655;658
E1 12h/Mock	E1 18h/Mock	E1 18h/12h	E2 18h/Mock	E2 12h/Mock	E2 18h/12h	E3 12h/Mock	E3 18h/Mock	E3 18h/12h	Amino acid	Charge	Multiplicity	Motifs	Known site	Origin	Regulatory site	Regulatory site function	Regulatory site process	Regulatory site protInteract	Regulatory site otherInteract	Regulatory site notes	T-test Significant 12h/Mock	T-test Significant 18h/Mock	T-test Significant 18h/12h	Localization prob	PEP	Score	Delta score	Mass error [ppm]	Position	Positions within proteins	-Log T-test p-value 12h/Mock	T-test Difference 12h/Mock	-Log T-test p-value 18h/Mock	T-test Difference 18h/Mock	-Log T-test p-value 18h/12h	T-test Difference 18h/12h	Proteins	Leading proteins	Protein	Protein names	Gene names	Sequence window	Unique identifier	PhosphoSitePlus window	PhosphoSitePlus kinase	PhosphoSitePlus kinase uniprot
-0.912483	-1.07294	-0.27666	-1.04499	-0.771865	-0.281312	-0.719733	-0.777715	-0.0138002	S	2	___1	b-Adrenergic Receptor kinase substrate motif;Casein kinase II substrate motif;G protein-coupled receptor kinase 1 substrate motif	+	CST;HTP;LTP	+	molecular association, regulation	carcinogenesis, induced; cell motility, altered; transcription, altered	CTNNB1(DISRUPTS)		S641 phosphorylation promotes Beta-catenin transactivation and tumor cell invasion.	+	+		1	3.19117e-93	361.02	355.72	0.47137	641	641;641	2.29071	-0.80136	2.02825	-0.965213	0.785555	-0.190591	G3XAM7;P35221	G3XAM7	G3XAM7	Catenin alpha-1	CTNNA1	RKAVLMIRTPEELDDSDFETEDFDVRSRTSV	UID292	tPEELDDsDFEtEDF	CK2A1	P68400
-1.02894	-0.902227	0.0628125	-0.935448	-1.42063	0.612351	-1.0106	-0.454921	0.591967	T	2	___1	Calmodulin-dependent protein kinase II substrate motif;Calmodulin-dependent protein kinase II substrate motif;G protein-coupled receptor kinase 1 substrate motif;G protein-coupled receptor kinase 1 substrate motif;PKC kinase substrate motif;PKC kinase substrate motif	+	CST;HTP							+	+		0.760659	5.99986e-20	251	184.26	1.5962	654	654;654;269;269;653	1.88018	-1.15339	1.41193	-0.764199	0.843549	0.422377	G3XAM7;P35221;A0A0A0MTJ6;A0A0A0MRI5;P26232	G3XAM7;P26232	G3XAM7	Catenin alpha-1;Catenin alpha-2	CTNNA1;CTNNA2	DDSDFEQEDYDVRSRTSVQTEDDQLIAGQSA;DDSDFETEDFDVRSRTSVQTEDDQLIAGQSA	UID975	DFDVRsRtsVQtEDD;DYDVRsRtsVQtEDD
-1.76763	-1.22469	0.544881	-1.26154	-1.80173	0.587901	-2.23623	-0.742241	1.57497	T	2	___2	Calmodulin-dependent protein kinase II substrate motif;Calmodulin-dependent protein kinase II substrate motif;G protein-coupled receptor kinase 1 substrate motif;G protein-coupled receptor kinase 1 substrate motif;PKC kinase substrate motif;PKC kinase substrate motif	+	CST;HTP							+	+		0.760659	5.99986e-20	251	184.26	1.5962	654	654;654;269;269;653	2.22037	-1.9352	1.63219	-1.07615	0.937882	0.902585	G3XAM7;P35221;A0A0A0MTJ6;A0A0A0MRI5;P26232	G3XAM7;P26232	G3XAM7	Catenin alpha-1;Catenin alpha-2	CTNNA1;CTNNA2	DDSDFEQEDYDVRSRTSVQTEDDQLIAGQSA;DDSDFETEDFDVRSRTSVQTEDDQLIAGQSA	UID2078	DFDVRsRtsVQtEDD;DYDVRsRtsVQtEDD
-1.97472	-1.48653	0.490057	-1.49618	-1.74831	0.428411	-1.7822	-0.580547	1.26502	S	2	___2	Casein kinase I substrate motif;Casein kinase I substrate motif;Casein kinase II substrate motif;Casein kinase II substrate motif	+	HTP							+			0.974324	6.70326e-18	240.42	170.98	0.19101	652	652;652;267;267;651	2.83186	-1.83508	1.22501	-1.18775	0.943522	0.727828	G3XAM7;P35221;A0A0A0MTJ6;A0A0A0MRI5;P26232	G3XAM7;P26232	G3XAM7	Catenin alpha-1;Catenin alpha-2	CTNNA1;CTNNA2	ELDDSDFETEDFDVRSRTSVQTEDDQLIAGQ;LEDDSDFEQEDYDVRSRTSVQTEDDQLIAGQ	UID1393	tEDFDVRsRtsVQtE;QEDYDVRsRtsVQtE
-1.97472	-1.48653	0.490057	-1.47377	-1.57648	0.182344	-1.7822	-0.580547	1.26502	S	2	___2	Casein kinase II substrate motif;Casein kinase II substrate motif;PKA kinase substrate motif;PKA kinase substrate motif;PKC kinase substrate motif;PKC kinase substrate motif	+	CST;HTP							+			0.960102	5.99986e-20	251	184.26	0.19101	655	655;655;270;270;654	2.38121	-1.7778	1.2298	-1.18028	0.737967	0.645806	G3XAM7;P35221;A0A0A0MTJ6;A0A0A0MRI5;P26232	G3XAM7;P26232	G3XAM7	Catenin alpha-1;Catenin alpha-2	CTNNA1;CTNNA2	DSDFEQEDYDVRSRTSVQTEDDQLIAGQSAR;DSDFETEDFDVRSRTSVQTEDDQLIAGQSAR	UID1394	FDVRsRtsVQtEDDQ;YDVRsRtsVQtEDDQ
-1.02894	-0.902227	0.0628125	NaN	NaN	NaN	-1.83413	-0.859509	1.07649	S	2	___1	Casein kinase II substrate motif;Casein kinase II substrate motif;PKA kinase substrate motif;PKA kinase substrate motif;PKC kinase substrate motif;PKC kinase substrate motif	+	CST;HTP								+		0.960102	5.99986e-20	251	184.26	0.19101	655	655;655;270;270;654	0.758128	-1.43154	1.81153	-0.880868	0.334517	0.569652	G3XAM7;P35221;A0A0A0MTJ6;A0A0A0MRI5;P26232	G3XAM7;P26232	G3XAM7	Catenin alpha-1;Catenin alpha-2	CTNNA1;CTNNA2	DSDFEQEDYDVRSRTSVQTEDDQLIAGQSAR;DSDFETEDFDVRSRTSVQTEDDQLIAGQSAR	UID291	FDVRsRtsVQtEDDQ;YDVRsRtsVQtEDDQ
structural molecule activity	cell division;cellular component movement;cellular component organization;cellular process;cytoskeleton organization;establishment of localization;organelle organization	cell part;cytoplasm;cytoskeleton;extracellular organelle;intracellular non-membrane-bounded organelle;intracellular organelle;macromolecular complex;membrane;organelle;plasma membrane;protein complex;vesicle	Tubulin-binding		1	1	1	3.7	1.7982	H0Y2V1;H7C4C5;F8W9U4;E7EVA0;P27816	H0Y2V1;H7C4C5;F8W9U4;E7EVA0;P27816	Microtubule-associated protein;Microtubule-associated protein 4	MAP4	401
E1 12h/Mock	E1 18h/Mock	E1 18h/12h	E2 18h/Mock	E2 12h/Mock	E2 18h/12h	E3 12h/Mock	E3 18h/Mock	E3 18h/12h	Amino acid	Charge	Multiplicity	Motifs	Known site	Origin	Regulatory site	Regulatory site function	Regulatory site process	Regulatory site protInteract	Regulatory site otherInteract	Regulatory site notes	T-test Significant 12h/Mock	T-test Significant 18h/Mock	T-test Significant 18h/12h	Localization prob	PEP	Score	Delta score	Mass error [ppm]	Position	Positions within proteins	-Log T-test p-value 12h/Mock	T-test Difference 12h/Mock	-Log T-test p-value 18h/Mock	T-test Difference 18h/Mock	-Log T-test p-value 18h/12h	T-test Difference 18h/12h	Proteins	Leading proteins	Protein	Protein names	Gene names	Sequence window	Unique identifier	PhosphoSitePlus window	PhosphoSitePlus kinase	PhosphoSitePlus kinase uniprot
-0.697102	-0.0425311	0.614663	0.218595	-0.395549	0.683205	-0.886753	0.74932	1.56204	S	2	___1	Phosphorylase kinase substrate motif;PKA kinase substrate motif;PKC kinase substrate motif	+	CST;HTP							+			1	0.00175904	144.17	110.43	0.71913	401	401;415;766;2218;1073	1.3574	-0.659801	0.499575	0.308461	1.05097	0.953301	H0Y2V1;H7C4C5;F8W9U4;E7EVA0;P27816	H0Y2V1	H0Y2V1	Microtubule-associated protein;Microtubule-associated protein 4	MAP4	SQKLNFKEKAQAKVGSLDNVGHLPAGGAVKI	UID208	KAQAKVGsLDNVGHL
AMP deaminase activity;binding;catalytic activity;cation binding;deaminase activity;hydrolase activity;hydrolase activity, acting on carbon-nitrogen (but not peptide) bonds;hydrolase activity, acting on carbon-nitrogen (but not peptide) bonds, in cyclic amidines;ion binding;metal ion binding	biological regulation;biosynthetic process;cellular aromatic compound metabolic process;cellular metabolic compound salvage;cellular metabolic process;cellular nitrogen compound metabolic process;cellular process;heterocycle metabolic process;homeostatic process;metabolic process;multicellular organismal process;nitrogen compound metabolic process;nucleobase-containing compound metabolic process;…	cell part;cytosol	A_deaminase	Purine metabolism	2	2	2	2.7	22.133	H0Y360;Q01433;E9PIJ1;H0YCL9	H0Y360;Q01433;E9PIJ1;H0YCL9	AMP deaminase 2	AMPD2	161
E1 12h/Mock	E1 18h/Mock	E1 18h/12h	E2 18h/Mock	E2 12h/Mock	E2 18h/12h	E3 12h/Mock	E3 18h/Mock	E3 18h/12h	Amino acid	Charge	Multiplicity	Motifs	Known site	Origin	Regulatory site	Regulatory site function	Regulatory site process	Regulatory site protInteract	Regulatory site otherInteract	Regulatory site notes	T-test Significant 12h/Mock	T-test Significant 18h/Mock	T-test Significant 18h/12h	Localization prob	PEP	Score	Delta score	Mass error [ppm]	Position	Positions within proteins	-Log T-test p-value 12h/Mock	T-test Difference 12h/Mock	-Log T-test p-value 18h/Mock	T-test Difference 18h/Mock	-Log T-test p-value 18h/12h	T-test Difference 18h/12h	Proteins	Leading proteins	Protein	Protein names	Gene names	Sequence window	Unique identifier	PhosphoSitePlus window	PhosphoSitePlus kinase	PhosphoSitePlus kinase uniprot
1.1167	-0.27221	-1.45613	-0.758599	1.52632	-2.36986	0.883464	-0.204798	-1.17475	S	2	___1	AMP-activated protein kinase substrate motif;b-Adrenergic Receptor kinase substrate motif;Calmodulin-dependent protein kinase II substrate motif;Casein kinase II substrate motif;HMGCoA Reductase kinase substrate motif;PKA kinase substrate motif;PKC kinase substrate motif;Pyruvate dehydrogenase kinase substrate motif	+	CST;HTP							+		+	0.999508	2.6868e-23	263.89	186.51	0.31671	161	161;190;72;157	1.6089	1.17549	0.847303	-0.411869	1.35872	-1.66691	H0Y360;Q01433;E9PIJ1;H0YCL9	H0Y360	H0Y360	AMP deaminase 2	AMPD2	PDILLRAKQDFLKTDSDSDLQLYKEQGEGQG	UID299	QDFLKtDsDsDLQLy
	cell junction organization;cell motility;cellular component assembly;cellular component movement;cellular component organization;cellular process;locomotion	cell part;cell surface;cytoplasm;cytoskeleton;intracellular non-membrane-bounded organelle;intracellular organelle;organelle	PTB;PTEN_C2;SH2		2	2	2	3.5	49.853	H0Y4U1;A0A087WWW7;E9PGF5;E9PF55;Q9HBL0	H0Y4U1;A0A087WWW7;E9PGF5;E9PF55;Q9HBL0	Tensin-1	TNS1	31;39
E1 12h/Mock	E1 18h/Mock	E1 18h/12h	E2 18h/Mock	E2 12h/Mock	E2 18h/12h	E3 12h/Mock	E3 18h/Mock	E3 18h/12h	Amino acid	Charge	Multiplicity	Motifs	Known site	Origin	Regulatory site	Regulatory site function	Regulatory site process	Regulatory site protInteract	Regulatory site otherInteract	Regulatory site notes	T-test Significant 12h/Mock	T-test Significant 18h/Mock	T-test Significant 18h/12h	Localization prob	PEP	Score	Delta score	Mass error [ppm]	Position	Positions within proteins	-Log T-test p-value 12h/Mock	T-test Difference 12h/Mock	-Log T-test p-value 18h/Mock	T-test Difference 18h/Mock	-Log T-test p-value 18h/12h	T-test Difference 18h/12h	Proteins	Leading proteins	Protein	Protein names	Gene names	Sequence window	Unique identifier	PhosphoSitePlus window	PhosphoSitePlus kinase	PhosphoSitePlus kinase uniprot
NaN	NaN	NaN	-1.0061	-0.831615	-0.125783	-0.827231	-0.882172	-0.259634	S	2	___1	14-3-3 domain binding motif;Akt kinase substrate motif;Calmodulin-dependent protein kinase II substrate motif;MAPKAPK1 kinase substrate motif;PKA kinase substrate motif;PKC kinase substrate motif;ZIP kinase substrate motif	+	CST;HTP;LTP							+	+		1	8.14396e-51	295.16	255.38	1.4439	31	31;550;899;899;899	2.77408	-0.829423	1.37963	-0.944136	0.672041	-0.192708	H0Y4U1;A0A087WWW7;E9PGF5;E9PF55;Q9HBL0	H0Y4U1	H0Y4U1	Tensin-1	TNS1	KQPAEPPAPLRRRAASDGQYENQSPEATSPR	UID19	PLRRRAAsDGQyENQ
-0.404324	-0.393349	-0.0837374	-0.867042	-0.185212	-0.710261	-0.322523	-0.432046	-0.00911769	S	2	___1	Casein kinase I substrate motif;Casein kinase II substrate motif;ERK1,2 kinase substrate motif;G protein-coupled receptor kinase 1 substrate motif;GSK-3, ERK1, ERK2, CDK5 substrate motif;WW domain binding motif	+	CST;HTP;LTP							+			1	5.89296e-51	300.5	228.21	1.4439	39	39;558;907;907;907	1.38215	-0.30402	1.18423	-0.564146	0.453811	-0.267705	H0Y4U1;A0A087WWW7;E9PGF5;E9PF55;Q9HBL0	H0Y4U1	H0Y4U1	Tensin-1	TNS1	PLRRRAASDGQYENQSPEATSPRSPGVRSPV	UID20	DGQyENQsPEAtsPR
binding;lipid binding;phosphatidylinositol binding;phospholipid binding	anatomical structure formation involved in morphogenesis;cellular metabolic process;cellular process;developmental process;metabolic process;syncytium formation	cell part;cell projection;cytoplasm;intracellular non-membrane-bounded organelle;intracellular organelle;macromolecular complex;organelle;protein complex	PX;SH3_1		1	1	1	0.8	1.5427	H0Y507;Q5TCZ1	H0Y507;Q5TCZ1	SH3 and PX domain-containing protein 2A	SH3PXD2A	348
E1 12h/Mock	E1 18h/Mock	E1 18h/12h	E2 18h/Mock	E2 12h/Mock	E2 18h/12h	E3 12h/Mock	E3 18h/Mock	E3 18h/12h	Amino acid	Charge	Multiplicity	Motifs	Known site	Origin	Regulatory site	Regulatory site function	Regulatory site process	Regulatory site protInteract	Regulatory site otherInteract	Regulatory site notes	T-test Significant 12h/Mock	T-test Significant 18h/Mock	T-test Significant 18h/12h	Localization prob	PEP	Score	Delta score	Mass error [ppm]	Position	Positions within proteins	-Log T-test p-value 12h/Mock	T-test Difference 12h/Mock	-Log T-test p-value 18h/Mock	T-test Difference 18h/Mock	-Log T-test p-value 18h/12h	T-test Difference 18h/12h	Proteins	Leading proteins	Protein	Protein names	Gene names	Sequence window	Unique identifier	PhosphoSitePlus window	PhosphoSitePlus kinase	PhosphoSitePlus kinase uniprot
-0.175436	-0.177719	-0.0252211	-0.141939	-0.235246	0.06924	-0.239379	-0.21215	0.0199154	S	2	___1	ERK1,2 kinase substrate motif;GSK-3, ERK1, ERK2, CDK5 substrate motif;MDC1 BRCT domain binding motif;Plk1 PBD domain binding motif;WW domain binding motif	+	HTP							+	+		0.997693	0.00316791	123.96	76.663	1.3557	348	348;421	2.04728	-0.216687	1.89201	-0.177269	0.286984	0.0213114	H0Y507;Q5TCZ1	H0Y507	H0Y507	SH3 and PX domain-containing protein 2A	SH3PXD2A	SPAVARIAPQRAQISSPNLRTRPPPRRESSL	UID304	PQRAQIssPNLRTRP
binding;nucleic acid binding;nucleotide binding;RNA binding	cellular metabolic process;cellular nitrogen compound metabolic process;cellular process;macromolecule metabolic process;metabolic process;mRNA metabolic process;mRNA processing;nitrogen compound metabolic process;nucleobase-containing compound metabolic process;primary metabolic process;RNA metabolic process;RNA processing;RNA splicing	cell part;macromolecular complex;nucleoplasm;ribonucleoprotein complex;spliceosomal complex	G-patch	Spliceosome	2	2	2	15.1	31.974	H0Y6J6;Q5W012;Q96I25;Q5W011;Q5W010	H0Y6J6;Q5W012;Q96I25;Q5W011;Q5W010	Splicing factor 45	RBM17	62;129;131
E1 12h/Mock	E1 18h/Mock	E1 18h/12h	E2 18h/Mock	E2 12h/Mock	E2 18h/12h	E3 12h/Mock	E3 18h/Mock	E3 18h/12h	Amino acid	Charge	Multiplicity	Motifs	Known site	Origin	Regulatory site	Regulatory site function	Regulatory site process	Regulatory site protInteract	Regulatory site otherInteract	Regulatory site notes	T-test Significant 12h/Mock	T-test Significant 18h/Mock	T-test Significant 18h/12h	Localization prob	PEP	Score	Delta score	Mass error [ppm]	Position	Positions within proteins	-Log T-test p-value 12h/Mock	T-test Difference 12h/Mock	-Log T-test p-value 18h/Mock	T-test Difference 18h/Mock	-Log T-test p-value 18h/12h	T-test Difference 18h/12h	Proteins	Leading proteins	Protein	Protein names	Gene names	Sequence window	Unique identifier	PhosphoSitePlus window	PhosphoSitePlus kinase	PhosphoSitePlus kinase uniprot
-0.16427	-0.407938	-0.27235	-0.408148	-0.0737425	-0.233275	-0.0646308	-0.343897	-0.00965501	S	3	___1	14-3-3 domain binding motif;Calmodulin-dependent protein kinase II substrate motif;Casein kinase II substrate motif;ERK1,2 kinase substrate motif;G protein-coupled receptor kinase 1 substrate motif;Growth associated histone HI kinase substrate motif;GSK-3, ERK1, ERK2, CDK5 substrate motif;PKA kinase substrate motif;PKC kinase substrate motif;WW domain binding motif	+	HTP;LTP	+		RNA splicing, altered					+		0.952792	0.000263275	130.07	94.013	-0.52521	129	129;190;222	1.06217	-0.100881	2.51655	-0.386661	0.767801	-0.17176	H0Y6J6;Q5W012;Q96I25	H0Y6J6	H0Y6J6	Splicing factor 45	RBM17	AAIPPPVYEEQDRPRSPTGPSNSFLANMGGT	UID306	EEQDRPRsPtGPsNs	CLK1;ERK2	P49759;P28482
14-3-3 protein binding;actinin binding;alpha-actinin binding;binding;cytoskeletal protein binding;muscle alpha-actinin binding;protein binding		cell part;cytoskeleton;intracellular membrane-bounded organelle;intracellular non-membrane-bounded organelle;intracellular organelle;nucleus;organelle	PDZ		1	1	1	1.1	13.619	H0Y9Y3;Q9UMS6	H0Y9Y3;Q9UMS6	Synaptopodin-2	SYNPO2	854
E1 12h/Mock	E1 18h/Mock	E1 18h/12h	E2 18h/Mock	E2 12h/Mock	E2 18h/12h	E3 12h/Mock	E3 18h/Mock	E3 18h/12h	Amino acid	Charge	Multiplicity	Motifs	Known site	Origin	Regulatory site	Regulatory site function	Regulatory site process	Regulatory site protInteract	Regulatory site otherInteract	Regulatory site notes	T-test Significant 12h/Mock	T-test Significant 18h/Mock	T-test Significant 18h/12h	Localization prob	PEP	Score	Delta score	Mass error [ppm]	Position	Positions within proteins	-Log T-test p-value 12h/Mock	T-test Difference 12h/Mock	-Log T-test p-value 18h/Mock	T-test Difference 18h/Mock	-Log T-test p-value 18h/12h	T-test Difference 18h/12h	Proteins	Leading proteins	Protein	Protein names	Gene names	Sequence window	Unique identifier	PhosphoSitePlus window	PhosphoSitePlus kinase	PhosphoSitePlus kinase uniprot
-0.932031	-0.441693	0.46634	-1.13264	-0.887367	-0.411318	-0.89913	-0.349272	0.702923	S	2	___1	14-3-3 domain binding motif;Calmodulin-dependent protein kinase II substrate motif;Casein kinase II substrate motif;ERK1,2 kinase substrate motif;G protein-coupled receptor kinase 1 substrate motif;GSK3 kinase substrate motif;GSK-3, ERK1, ERK2, CDK5 substrate motif;PKA kinase substrate motif;PKC kinase substrate motif;WW domain binding motif	+	CST;HTP							+			0.999999	2.65588e-15	230.67	176.33	0.96874	854	854;902	3.66255	-0.906176	0.913687	-0.641202	0.272689	0.252649	H0Y9Y3;Q9UMS6	H0Y9Y3	H0Y9Y3	Synaptopodin-2	SYNPO2	VVDSDTVQAHAARAQSPTPSLPASWKYSSNV	UID309	AHAARAQsPtPsLPA
binding;identical protein binding;lamin binding;protein binding;protein dimerization activity;protein heterodimerization activity;protein homodimerization activity	biological regulation;catabolic process;cellular metabolic process;cellular process;immune system process;macromolecule metabolic process;metabolic process;multi-organism process;primary metabolic process;protein catabolic process;protein metabolic process;response to biotic stimulus;response to stimulus;response to stress;viral reproduction	cell part;endoplasmic reticulum;intracellular membrane-bounded organelle;intracellular organelle;membrane;mitochondrial envelope;mitochondrion;nuclear envelope;organelle	BNIP3		1	1	1	8.1	12.55	H0YBC7;A0A087WVL5;O60238	H0YBC7;A0A087WVL5;O60238	BCL2/adenovirus E1B 19 kDa protein-interacting protein 3-like	BNIP3L	98
E1 12h/Mock	E1 18h/Mock	E1 18h/12h	E2 18h/Mock	E2 12h/Mock	E2 18h/12h	E3 12h/Mock	E3 18h/Mock	E3 18h/12h	Amino acid	Charge	Multiplicity	Motifs	Known site	Origin	Regulatory site	Regulatory site function	Regulatory site process	Regulatory site protInteract	Regulatory site otherInteract	Regulatory site notes	T-test Significant 12h/Mock	T-test Significant 18h/Mock	T-test Significant 18h/12h	Localization prob	PEP	Score	Delta score	Mass error [ppm]	Position	Positions within proteins	-Log T-test p-value 12h/Mock	T-test Difference 12h/Mock	-Log T-test p-value 18h/Mock	T-test Difference 18h/Mock	-Log T-test p-value 18h/12h	T-test Difference 18h/12h	Proteins	Leading proteins	Protein	Protein names	Gene names	Sequence window	Unique identifier	PhosphoSitePlus window	PhosphoSitePlus kinase	PhosphoSitePlus kinase uniprot
-1.31847	-1.20863	0.0919367	-1.6363	-1.44391	-0.0110662	-0.893062	-1.13464	-0.338287	S	2	___1	BARD1 BRCT domain binding motif;Casein kinase II substrate motif;G protein-coupled receptor kinase 1 substrate motif	+	HTP							+	+		0.999933	3.11323e-14	227.41	186.7	2.2895	98	98;120;120	1.73981	-1.21848	1.86614	-1.32652	0.239382	-0.0858055	H0YBC7;A0A087WVL5;O60238	H0YBC7	H0YBC7	BCL2/adenovirus E1B 19 kDa protein-interacting protein 3-like	BNIP3L	MFDVEMHTSRDHSSQSEEEVVEGEKEVEALK	UID13	SRDHssQsEEEVVEG
binding;eukaryotic initiation factor 4E binding;mRNA 3'-UTR binding;mRNA 5'-UTR binding;mRNA binding;nucleic acid binding;protein binding;RNA binding;RNA cap binding;translation activator activity;translation initiation factor binding;translation regulator activity;translation regulator activity, nucleic acid binding	biological regulation;cell proliferation;cellular process;regulation of translation;response to stimulus;signal transduction;translational initiation	cell part;cytoplasm;membrane;nucleoplasm	La		2	2	2	13.1	2.6463	H0YC33;E5RH50;A0A0B4J210;Q6PKG0	H0YC33;E5RH50;A0A0B4J210;Q6PKG0	La-related protein 1	LARP1	80;88;96;102
E1 12h/Mock	E1 18h/Mock	E1 18h/12h	E2 18h/Mock	E2 12h/Mock	E2 18h/12h	E3 12h/Mock	E3 18h/Mock	E3 18h/12h	Amino acid	Charge	Multiplicity	Motifs	Known site	Origin	Regulatory site	Regulatory site function	Regulatory site process	Regulatory site protInteract	Regulatory site otherInteract	Regulatory site notes	T-test Significant 12h/Mock	T-test Significant 18h/Mock	T-test Significant 18h/12h	Localization prob	PEP	Score	Delta score	Mass error [ppm]	Position	Positions within proteins	-Log T-test p-value 12h/Mock	T-test Difference 12h/Mock	-Log T-test p-value 18h/Mock	T-test Difference 18h/Mock	-Log T-test p-value 18h/12h	T-test Difference 18h/12h	Proteins	Leading proteins	Protein	Protein names	Gene names	Sequence window	Unique identifier	PhosphoSitePlus window	PhosphoSitePlus kinase	PhosphoSitePlus kinase uniprot
-0.61416	0.31603	0.919607	0.61306	-0.39102	1.32876	-0.472589	0.445197	0.993856	S	2	___2	Casein kinase II substrate motif;G protein-coupled receptor kinase 1 substrate motif	+	CST;HTP							+	+	+	0.99298	0.0026245	126.34	98.482	1.7414	80	80;561;766;766	1.76788	-0.49259	1.47529	0.458096	1.87647	1.08074	H0YC33;E5RH50;A0A0B4J210;Q6PKG0	H0YC33	H0YC33	La-related protein 1	LARP1	ANKLFGAPEPSTIARSLPTTVPESPNYRNTR	UID1178	EPSTIARsLPttVPE	mTOR	P42345
-0.489666	0.439144	0.946806	0.61306	-0.39102	1.32876	-0.251298	0.667483	0.919302	S	2	___2	b-Adrenergic Receptor kinase substrate motif;Casein kinase II substrate motif;ERK1,2 kinase substrate motif;GSK-3, ERK1, ERK2, CDK5 substrate motif;WW domain binding motif	+	CST;HTP;LTP							+	+	+	0.997916	0.00763647	104.9	71.607	0.67299	88	88;569;774;774	1.49508	-0.377328	1.85002	0.573229	1.82248	1.06496	H0YC33;E5RH50;A0A0B4J210;Q6PKG0	H0YC33	H0YC33	La-related protein 1	LARP1	EPSTIARSLPTTVPESPNYRNTRTPRTPRTP	UID1179	LPttVPEsPNyRNtR	CDK2;mTOR	P24941;P42345
0.163628	-0.0132323	-0.176218	-0.0675154	0.14274	-0.0749165	0.176067	0.0048968	-0.199653	S	2	___1	b-Adrenergic Receptor kinase substrate motif;Casein kinase II substrate motif;ERK1,2 kinase substrate motif;GSK-3, ERK1, ERK2, CDK5 substrate motif;WW domain binding motif	+	CST;HTP;LTP							+			0.997916	0.00763647	104.9	71.607	0.67299	88	88;569;774;774	2.43939	0.160812	0.437605	-0.0252836	1.2278	-0.150262	H0YC33;E5RH50;A0A0B4J210;Q6PKG0	H0YC33	H0YC33	La-related protein 1	LARP1	EPSTIARSLPTTVPESPNYRNTRTPRTPRTP	UID76	LPttVPEsPNyRNtR	CDK2;mTOR	P24941;P42345
	cellular metabolic process;cellular nitrogen compound metabolic process;cellular process;macromolecule metabolic process;macromolecule modification;metabolic process;mRNA metabolic process;mRNA processing;nitrogen compound metabolic process;nucleobase-containing compound metabolic process;one-carbon metabolic process;primary metabolic process;RNA metabolic process;RNA modification;RNA processing;…	cell part			1	1	1	18.3	1.9916	H0YC41;Q69YN4	H0YC41;Q69YN4	Protein virilizer homolog	KIAA1429	11;12
E1 12h/Mock	E1 18h/Mock	E1 18h/12h	E2 18h/Mock	E2 12h/Mock	E2 18h/12h	E3 12h/Mock	E3 18h/Mock	E3 18h/12h	Amino acid	Charge	Multiplicity	Motifs	Known site	Origin	Regulatory site	Regulatory site function	Regulatory site process	Regulatory site protInteract	Regulatory site otherInteract	Regulatory site notes	T-test Significant 12h/Mock	T-test Significant 18h/Mock	T-test Significant 18h/12h	Localization prob	PEP	Score	Delta score	Mass error [ppm]	Position	Positions within proteins	-Log T-test p-value 12h/Mock	T-test Difference 12h/Mock	-Log T-test p-value 18h/Mock	T-test Difference 18h/Mock	-Log T-test p-value 18h/12h	T-test Difference 18h/12h	Proteins	Leading proteins	Protein	Protein names	Gene names	Sequence window	Unique identifier	PhosphoSitePlus window	PhosphoSitePlus kinase	PhosphoSitePlus kinase uniprot
-0.297201	-0.262625	-0.0222145	-0.170053	-0.220799	0.114707	-0.317732	-0.394354	-0.0344263	S	2	___1	Casein kinase I substrate motif;Cdc2 kinase substrate motif;CDK kinase substrate motif;CDK1,2,4,6 kinase substrate motif;ERK1,2 kinase substrate motif;G protein-coupled receptor kinase 1 substrate motif;Growth associated histone HI kinase substrate motif;GSK-3, ERK1, ERK2, CDK5 substrate motif;MAPKAPK2 kinase substrate motif;MDC1 BRCT domain binding motif;Plk1 PBD domain binding motif;WW domain b…	+	CST;HTP							+			0.958227	0.00112684	134.77	88.793	0.56414	12	12;1579	1.95774	-0.278577	1.2885	-0.275677	0.139801	0.0193553	H0YC41;Q69YN4	H0YC41	H0YC41	Protein virilizer homolog	KIAA1429	____ELERSFLSEPSSPGRTKTTKGFKLGKH	UID311	sFLsEPssPGRtKTT
binding;calcium ion binding;cation binding;identical protein binding;ion binding;metal ion binding;protein binding;protein dimerization activity;protein heterodimerization activity;protein homodimerization activity	anatomical structure morphogenesis;cell activation;cell differentiation;cellular process;developmental process;establishment of localization;immune system process;secretion;transport	cell part;cytoplasm;endoplasmic reticulum;intracellular membrane-bounded organelle;intracellular organelle;organelle	MRP-S35;TPD52		4	4	4	16.5	25.485	H0YC42;P55327;E5RK35;E5RFR7;H0YC44	H0YC42;P55327	Tumor protein D52	TPD52	171;173;176
E1 12h/Mock	E1 18h/Mock	E1 18h/12h	E2 18h/Mock	E2 12h/Mock	E2 18h/12h	E3 12h/Mock	E3 18h/Mock	E3 18h/12h	Amino acid	Charge	Multiplicity	Motifs	Known site	Origin	Regulatory site	Regulatory site function	Regulatory site process	Regulatory site protInteract	Regulatory site otherInteract	Regulatory site notes	T-test Significant 12h/Mock	T-test Significant 18h/Mock	T-test Significant 18h/12h	Localization prob	PEP	Score	Delta score	Mass error [ppm]	Position	Positions within proteins	-Log T-test p-value 12h/Mock	T-test Difference 12h/Mock	-Log T-test p-value 18h/Mock	T-test Difference 18h/Mock	-Log T-test p-value 18h/12h	T-test Difference 18h/12h	Proteins	Leading proteins	Protein	Protein names	Gene names	Sequence window	Unique identifier	PhosphoSitePlus window	PhosphoSitePlus kinase	PhosphoSitePlus kinase uniprot
-1.01847	0.152118	1.22157	NaN	NaN	NaN	-1.27174	-0.087856	1.32659	S	2	___1	Casein kinase II substrate motif	+	CST;HTP;LTP	+	molecular association, regulation; intracellular localization	cell cycle regulation	LAMP1(INDUCES)		modulates cytokinesis			+	0.909443	0.00720568	116.58	58.796	1.0423	176	176;176;12	1.15417	-1.1451	0.0791315	0.0321312	1.58129	1.27408	H0YC42;P55327;E5RK35	H0YC42	H0YC42	Tumor protein D52	TPD52	ITKKLEDVKNSPTFKSFEEKVENLKGSPKNV	UID312	kNsPtFKsFEEkVEN	CAMK2D iso8	Q13557-8
binding;cation binding;ion binding;metal ion binding;transition metal ion binding;zinc ion binding					1	1	1	2.7	3.8875	H0YCW2;S4R3B3;H7C453;S4R3U7;H7BZ52;S4R3H3;S4R393;S4R410;A7E2V4	H0YCW2;S4R3B3;H7C453;S4R3U7;H7BZ52;S4R3H3;S4R393;S4R410;A7E2V4	Zinc finger SWIM domain-containing protein 8	ZSWIM8	774;775
E1 12h/Mock	E1 18h/Mock	E1 18h/12h	E2 18h/Mock	E2 12h/Mock	E2 18h/12h	E3 12h/Mock	E3 18h/Mock	E3 18h/12h	Amino acid	Charge	Multiplicity	Motifs	Known site	Origin	Regulatory site	Regulatory site function	Regulatory site process	Regulatory site protInteract	Regulatory site otherInteract	Regulatory site notes	T-test Significant 12h/Mock	T-test Significant 18h/Mock	T-test Significant 18h/12h	Localization prob	PEP	Score	Delta score	Mass error [ppm]	Position	Positions within proteins	-Log T-test p-value 12h/Mock	T-test Difference 12h/Mock	-Log T-test p-value 18h/Mock	T-test Difference 18h/Mock	-Log T-test p-value 18h/12h	T-test Difference 18h/12h	Proteins	Leading proteins	Protein	Protein names	Gene names	Sequence window	Unique identifier	PhosphoSitePlus window	PhosphoSitePlus kinase	PhosphoSitePlus kinase uniprot
-0.465181	-0.273326	0.342896	-0.455277	-0.445735	0.0845174	-0.296226	-0.305895	-0.351884	S	3	___1	Casein kinase II substrate motif;ERK1,2 kinase substrate motif;G protein-coupled receptor kinase 1 substrate motif;GSK3 kinase substrate motif;GSK-3, ERK1, ERK2, CDK5 substrate motif;MDC1 BRCT domain binding motif;Plk1 PBD domain binding motif;WW domain binding motif	+	HTP							+	+		0.947874	1.43216e-05	130.52	95.086	-0.056859	775	775;429;431;496;1154;1156;1123;1161;1156	1.7659	-0.402381	1.59537	-0.344833	0.0397522	0.0251764	H0YCW2;S4R3B3;H7C453;S4R3U7;H7BZ52;S4R3H3;S4R393;S4R410;A7E2V4	H0YCW2	H0YCW2	Zinc finger SWIM domain-containing protein 8	ZSWIM8	MASIDSSAPETTSDSSPTLSRRPLRGGWAPT	UID133	PETTsDssPTLsRRP
binding;nucleic acid binding;RNA binding	biological regulation;cellular component organization;cellular process;establishment of localization;Golgi vesicle transport;membrane organization;regulation of translation;transport;vesicle-mediated transport	cell part;cytosol	PUF		1	1	1	1.3	2.7511	H0YDK8;E9PR38;Q5T1Z4;Q5T1Z8;Q14671	H0YDK8;E9PR38;Q5T1Z4;Q5T1Z8;Q14671	Pumilio homolog 1	PUM1	421
E1 12h/Mock	E1 18h/Mock	E1 18h/12h	E2 18h/Mock	E2 12h/Mock	E2 18h/12h	E3 12h/Mock	E3 18h/Mock	E3 18h/12h	Amino acid	Charge	Multiplicity	Motifs	Known site	Origin	Regulatory site	Regulatory site function	Regulatory site process	Regulatory site protInteract	Regulatory site otherInteract	Regulatory site notes	T-test Significant 12h/Mock	T-test Significant 18h/Mock	T-test Significant 18h/12h	Localization prob	PEP	Score	Delta score	Mass error [ppm]	Position	Positions within proteins	-Log T-test p-value 12h/Mock	T-test Difference 12h/Mock	-Log T-test p-value 18h/Mock	T-test Difference 18h/Mock	-Log T-test p-value 18h/12h	T-test Difference 18h/12h	Proteins	Leading proteins	Protein	Protein names	Gene names	Sequence window	Unique identifier	PhosphoSitePlus window	PhosphoSitePlus kinase	PhosphoSitePlus kinase uniprot
NaN	NaN	NaN	-0.821024	-1.12699	0.264651	-1.18889	-0.344538	0.846634	S	2	___1	14-3-3 domain binding motif;Aurora-A kinase substrate motif;b-Adrenergic Receptor kinase substrate motif;Calmodulin-dependent protein kinase II substrate motif;Casein kinase II substrate motif;G protein-coupled receptor kinase 1 substrate motif;GSK3 kinase substrate motif;MAPKAPK2 kinase substrate motif;PAK2 kinase substrate motif;Phosphorylase kinase substrate motif;PKA kinase substrate motif;PK…	+	CST;HTP							+			0.99887	0.000196057	168.93	109.68	0.93209	421	421;467;710;745;709	1.76924	-1.15794	0.607207	-0.582781	0.512686	0.555642	H0YDK8;E9PR38;Q5T1Z4;Q5T1Z8;Q14671	H0YDK8	H0YDK8	Pumilio homolog 1	PUM1	TAVANSNTGSGSRRDSLTGSSDLYKRTSSSL	UID230	GSGSRRDsLtGssDL
binding;carbohydrate binding;catalytic activity;collagen binding;glycosaminoglycan binding;hexosaminidase activity;hyaluronic acid binding;hyalurononglucosaminidase activity;hydrolase activity;hydrolase activity, acting on glycosyl bonds;hydrolase activity, hydrolyzing O-glycosyl compounds;pattern binding;polysaccharide binding;protein binding	amine metabolic process;anatomical structure development;anatomical structure morphogenesis;biological adhesion;biological regulation;carbohydrate metabolic process;catabolic process;cell adhesion;cell motility;cellular component disassembly;cellular component movement;cellular component organization;cellular process;coagulation;developmental process;extracellular matrix organization;extracellula…	cell part;cell surface;cytoplasm;extracellular organelle;Golgi apparatus;intracellular membrane-bounded organelle;intracellular organelle;macromolecular complex;membrane;organelle;plasma membrane;protein complex;receptor complex;vesicle	Xlink	ECM-receptor interaction;Hematopoietic cell lineage;Shigellosis	1	1	1	12.2	1.5847	H0YE40;H0YD13;H0Y2P0;P16070	H0YE40;H0YD13;H0Y2P0;P16070	CD44 antigen	CD44	46
E1 12h/Mock	E1 18h/Mock	E1 18h/12h	E2 18h/Mock	E2 12h/Mock	E2 18h/12h	E3 12h/Mock	E3 18h/Mock	E3 18h/12h	Amino acid	Charge	Multiplicity	Motifs	Known site	Origin	Regulatory site	Regulatory site function	Regulatory site process	Regulatory site protInteract	Regulatory site otherInteract	Regulatory site notes	T-test Significant 12h/Mock	T-test Significant 18h/Mock	T-test Significant 18h/12h	Localization prob	PEP	Score	Delta score	Mass error [ppm]	Position	Positions within proteins	-Log T-test p-value 12h/Mock	T-test Difference 12h/Mock	-Log T-test p-value 18h/Mock	T-test Difference 18h/Mock	-Log T-test p-value 18h/12h	T-test Difference 18h/12h	Proteins	Leading proteins	Protein	Protein names	Gene names	Sequence window	Unique identifier	PhosphoSitePlus window	PhosphoSitePlus kinase	PhosphoSitePlus kinase uniprot
-0.500544	-0.230838	0.296428	-0.556096	-0.322379	-0.158725	-0.591136	0.0264459	0.648926	S	2	___1	ATM kinase substrate motif;Casein kinase II substrate motif;DNA dependent Protein kinase substrate motif	+	CST;HTP;LTP	+	activity, induced; molecular association, regulation; intracellular localization	cell motility, altered; transcription, induced	MMP9(DISRUPTS)		nuclear localization	+			1	0.0028757	122.52	71.327	0.67737	46	46;170;254;706	1.56987	-0.471353	0.566263	-0.253496	0.421818	0.26221	H0YE40;H0YD13;H0Y2P0;P16070	H0YE40	H0YE40	CD44 antigen	CD44	VEDRKPSGLNGEASKSQEMVHLVNKESSETP	UID296	LNGEAsksQEMVHLV	CAMK2A	Q9UQM7
acetyltransferase activity;binding;catalytic activity;histone acetyltransferase activity;hormone receptor binding;ligand-dependent nuclear receptor transcription coactivator activity;lysine N-acetyltransferase activity;N-acetyltransferase activity;N-acyltransferase activity;nuclear hormone receptor binding;protein binding;protein binding transcription factor activity;receptor activity;receptor bi…	biological regulation;biosynthetic process;cellular component assembly;cellular component organization;cellular metabolic process;cellular nitrogen compound metabolic process;cellular process;developmental process;macromolecular complex assembly;macromolecule metabolic process;metabolic process;nitrogen compound metabolic process;nucleobase-containing compound metabolic process;primary metabolic …	cell part;intracellular membrane-bounded organelle;intracellular organelle;macromolecular complex;nucleoplasm;nucleus;organelle;protein complex	Med24_N		1	1	1	21.4	108.73	H0YEG1;F5GY88;A0A0B4J1W0;O75448	H0YEG1;F5GY88;A0A0B4J1W0;O75448	Mediator of RNA polymerase II transcription subunit 24	MED24	38;49
E1 12h/Mock	E1 18h/Mock	E1 18h/12h	E2 18h/Mock	E2 12h/Mock	E2 18h/12h	E3 12h/Mock	E3 18h/Mock	E3 18h/12h	Amino acid	Charge	Multiplicity	Motifs	Known site	Origin	Regulatory site	Regulatory site function	Regulatory site process	Regulatory site protInteract	Regulatory site otherInteract	Regulatory site notes	T-test Significant 12h/Mock	T-test Significant 18h/Mock	T-test Significant 18h/12h	Localization prob	PEP	Score	Delta score	Mass error [ppm]	Position	Positions within proteins	-Log T-test p-value 12h/Mock	T-test Difference 12h/Mock	-Log T-test p-value 18h/Mock	T-test Difference 18h/Mock	-Log T-test p-value 18h/12h	T-test Difference 18h/12h	Proteins	Leading proteins	Protein	Protein names	Gene names	Sequence window	Unique identifier	PhosphoSitePlus window	PhosphoSitePlus kinase	PhosphoSitePlus kinase uniprot
0.332164	0.618145	0.352533	0.380729	0.0618453	0.294685	0.277271	0.464773	0.234501	S	2	___1	Casein kinase II substrate motif;ERK1,2 kinase substrate motif;GSK-3, ERK1, ERK2, CDK5 substrate motif;MDC1 BRCT domain binding motif;Plk1 PBD domain binding motif;Pyruvate dehydrogenase kinase substrate motif;WW domain binding motif	+	CST;HTP								+	+	0.999641	2.04268e-110	387.29	336.04	-0.18123	49	49;892;898;873	0.945832	0.22376	1.7056	0.487882	1.8802	0.293906	H0YEG1;F5GY88;A0A0B4J1W0;O75448	H0YEG1	H0YEG1	Mediator of RNA polymerase II transcription subunit 24	MED24	MRLLSSNEDDANILSSPTDRSMSSSLSASQL	UID74	DDANILssPtDRSMS
binding;catalytic activity;enzyme activator activity;enzyme regulator activity;GTP binding;GTPase activator activity;GTPase activity;GTPase regulator activity;guanyl nucleotide binding;guanyl ribonucleotide binding;hydrolase activity;hydrolase activity, acting on acid anhydrides;hydrolase activity, acting on acid anhydrides, in phosphorus-containing anhydrides;nucleoside-triphosphatase activity;n…	anatomical structure development;biological adhesion;biological regulation;cell adhesion;cellular component organization;cellular process;developmental process;metabolic process;response to stimulus;signal transduction	cell part;cytoplasm;cytosol;membrane	FF;Ras;RhoGAP	Focal adhesion;Leukocyte transendothelial migration	1	1	1	10.1	4.918	H0YK04;Q13017	H0YK04;Q13017	Rho GTPase-activating protein 5	ARHGAP5	51;54
E1 12h/Mock	E1 18h/Mock	E1 18h/12h	E2 18h/Mock	E2 12h/Mock	E2 18h/12h	E3 12h/Mock	E3 18h/Mock	E3 18h/12h	Amino acid	Charge	Multiplicity	Motifs	Known site	Origin	Regulatory site	Regulatory site function	Regulatory site process	Regulatory site protInteract	Regulatory site otherInteract	Regulatory site notes	T-test Significant 12h/Mock	T-test Significant 18h/Mock	T-test Significant 18h/12h	Localization prob	PEP	Score	Delta score	Mass error [ppm]	Position	Positions within proteins	-Log T-test p-value 12h/Mock	T-test Difference 12h/Mock	-Log T-test p-value 18h/Mock	T-test Difference 18h/Mock	-Log T-test p-value 18h/12h	T-test Difference 18h/12h	Proteins	Leading proteins	Protein	Protein names	Gene names	Sequence window	Unique identifier	PhosphoSitePlus window	PhosphoSitePlus kinase	PhosphoSitePlus kinase uniprot
-0.500646	-0.0460419	0.337654	-0.157689	-0.526577	0.440851	-0.365351	-0.0932941	-0.043988	S	2	___2	14-3-3 domain binding motif;Calmodulin-dependent protein kinase II substrate motif;Calmodulin-dependent protein kinase IV substrate motif;Casein kinase II substrate motif;PKA kinase substrate motif;PKC kinase substrate motif;ZIP kinase substrate motif	+	CST;HTP							+			0.99976	1.3348e-06	190.24	165.32	0.71936	51	51;1173	1.94321	-0.464191	1.035	-0.0990083	0.622142	0.244839	H0YK04;Q13017	H0YK04	H0YK04	Rho GTPase-activating protein 5	ARHGAP5	KTLFSKAKSYYRRTHSDASDDEAFTTSKTKR	UID1417	SYYRRtHsDAsDDEA
-0.500646	-0.0460419	0.337654	-0.157689	-0.526577	0.440851	-0.365351	-0.0932941	-0.043988	S	2	___2	BARD1 BRCT domain binding motif;Casein kinase II substrate motif;G protein-coupled receptor kinase 1 substrate motif	+	CST;HTP							+			1	1.3348e-06	190.24	165.32	0.59869	54	54;1176	1.94321	-0.464191	1.035	-0.0990083	0.622142	0.244839	H0YK04;Q13017	H0YK04	H0YK04	Rho GTPase-activating protein 5	ARHGAP5	FSKAKSYYRRTHSDASDDEAFTTSKTKRKGR	UID1418	RRtHsDAsDDEAFTT
	anatomical structure morphogenesis;biological regulation;biosynthetic process;cellular metabolic process;cellular nitrogen compound metabolic process;cellular process;developmental process;macromolecule metabolic process;metabolic process;nitrogen compound metabolic process;nucleobase-containing compound metabolic process;primary metabolic process;response to stimulus;RNA metabolic process;signal…	cell part;intracellular membrane-bounded organelle;intracellular organelle;nucleoplasm;nucleus;organelle	TLE_N;WD40		2	2	2	7.6	11.339	H0YKH0;H0YLW9;H0YLI3;F5H7D6;H0YNT2;H0YKT5;H0YKN8;H0YL70;Q04726;A0A0D9SES8	H0YKH0;H0YLW9;H0YLI3;F5H7D6;H0YNT2;H0YKT5;H0YKN8;H0YL70;Q04726;A0A0D9SES8	Transducin-like enhancer protein 3	TLE3	203;286
E1 12h/Mock	E1 18h/Mock	E1 18h/12h	E2 18h/Mock	E2 12h/Mock	E2 18h/12h	E3 12h/Mock	E3 18h/Mock	E3 18h/12h	Amino acid	Charge	Multiplicity	Motifs	Known site	Origin	Regulatory site	Regulatory site function	Regulatory site process	Regulatory site protInteract	Regulatory site otherInteract	Regulatory site notes	T-test Significant 12h/Mock	T-test Significant 18h/Mock	T-test Significant 18h/12h	Localization prob	PEP	Score	Delta score	Mass error [ppm]	Position	Positions within proteins	-Log T-test p-value 12h/Mock	T-test Difference 12h/Mock	-Log T-test p-value 18h/Mock	T-test Difference 18h/Mock	-Log T-test p-value 18h/12h	T-test Difference 18h/12h	Proteins	Leading proteins	Protein	Protein names	Gene names	Sequence window	Unique identifier	PhosphoSitePlus window	PhosphoSitePlus kinase	PhosphoSitePlus kinase uniprot
-0.260653	-0.33052	-0.156257	NaN	NaN	NaN	-0.229839	-0.570507	-0.306074	S	2	___1	Casein kinase II substrate motif;ERK1,2 kinase substrate motif;GSK-3, ERK1, ERK2, CDK5 substrate motif;WW domain binding motif	+	CST;HTP							+			0.936715	1.21559e-06	197.51	137.02	1.782	286	286;286;360;230;230;291;292;296;286;286	1.39858	-0.245246	0.780636	-0.450513	0.700064	-0.231166	H0YKH0;H0YLW9;H0YLI3;F5H7D6;H0YNT2;H0YKT5;H0YKN8;H0YL70;Q04726;A0A0D9SES8	H0YKH0	H0YKH0	Transducin-like enhancer protein 3	TLE3	NGLDKARSLKKDAPTSPASVASSSSTPSSKT	UID243	LKKDAPtsPAsVAsS
binding;chromatin binding;nucleic acid binding;RNA binding	biological regulation;developmental maturation;developmental process;immune system process;multi-organism process;regulation of cell cycle;regulation of DNA metabolic process;response to biotic stimulus;response to stimulus;response to stress;viral reproduction	cell part;cytoplasm;intracellular membrane-bounded organelle;intracellular organelle;membrane;nucleus;organelle	Ank;Ank_2;KH_1		2	2	2	1.5	14.138	H0YM23;O75179	H0YM23;O75179	Ankyrin repeat domain-containing protein 17	ANKRD17	1928;1929;1931
E1 12h/Mock	E1 18h/Mock	E1 18h/12h	E2 18h/Mock	E2 12h/Mock	E2 18h/12h	E3 12h/Mock	E3 18h/Mock	E3 18h/12h	Amino acid	Charge	Multiplicity	Motifs	Known site	Origin	Regulatory site	Regulatory site function	Regulatory site process	Regulatory site protInteract	Regulatory site otherInteract	Regulatory site notes	T-test Significant 12h/Mock	T-test Significant 18h/Mock	T-test Significant 18h/12h	Localization prob	PEP	Score	Delta score	Mass error [ppm]	Position	Positions within proteins	-Log T-test p-value 12h/Mock	T-test Difference 12h/Mock	-Log T-test p-value 18h/Mock	T-test Difference 18h/Mock	-Log T-test p-value 18h/12h	T-test Difference 18h/12h	Proteins	Leading proteins	Protein	Protein names	Gene names	Sequence window	Unique identifier	PhosphoSitePlus window	PhosphoSitePlus kinase	PhosphoSitePlus kinase uniprot
-0.152035	-0.286744	-0.249634	-0.489706	-0.0485315	-0.438612	-0.00633287	-0.59586	-0.599921	S	3	___2	DNA dependent Protein kinase substrate motif;ERK1,2 kinase substrate motif;GSK-3, ERK1, ERK2, CDK5 substrate motif;WW domain binding motif	+	CST;HTP								+		0.999995	7.84648e-07	167.1	134.64	0.50862	1931	1931;2047	0.598425	-0.0689665	1.43035	-0.457437	1.28961	-0.429389	H0YM23;O75179	H0YM23	H0YM23	Ankyrin repeat domain-containing protein 17	ANKRD17	PTAKEHYPVSSPSSPSPPAQPGGVSRNSPLD	UID1421	VssPssPsPPAQPGG	mTOR	P42345
binding;chromatin binding;DNA binding;nucleic acid binding;nucleic acid binding transcription factor activity;sequence-specific DNA binding transcription factor activity	biological regulation;biosynthetic process;cellular component organization;cellular metabolic process;cellular nitrogen compound metabolic process;cellular process;chromatin modification;chromatin organization;chromosome organization;macromolecule metabolic process;metabolic process;nitrogen compound metabolic process;nucleobase-containing compound metabolic process;organelle organization;primary…	cell part;intracellular membrane-bounded organelle;intracellular organelle;nucleus;organelle	HMG_box		2	2	2	9	2.6547	H0YNS8;H0YKM5;Q9NP66	H0YNS8;H0YKM5;Q9NP66	High mobility group protein 20A	HMG20A	105
E1 12h/Mock	E1 18h/Mock	E1 18h/12h	E2 18h/Mock	E2 12h/Mock	E2 18h/12h	E3 12h/Mock	E3 18h/Mock	E3 18h/12h	Amino acid	Charge	Multiplicity	Motifs	Known site	Origin	Regulatory site	Regulatory site function	Regulatory site process	Regulatory site protInteract	Regulatory site otherInteract	Regulatory site notes	T-test Significant 12h/Mock	T-test Significant 18h/Mock	T-test Significant 18h/12h	Localization prob	PEP	Score	Delta score	Mass error [ppm]	Position	Positions within proteins	-Log T-test p-value 12h/Mock	T-test Difference 12h/Mock	-Log T-test p-value 18h/Mock	T-test Difference 18h/Mock	-Log T-test p-value 18h/12h	T-test Difference 18h/12h	Proteins	Leading proteins	Protein	Protein names	Gene names	Sequence window	Unique identifier	PhosphoSitePlus window	PhosphoSitePlus kinase	PhosphoSitePlus kinase uniprot
0.330214	0.277866	-0.0320051	0.226015	0.407625	-0.0648829	0.449007	0.394185	0.0413831	S	2	___1	Casein kinase II substrate motif;ERK1,2 kinase substrate motif;Growth associated histone HI kinase substrate motif;GSK-3, ERK1, ERK2, CDK5 substrate motif;WW domain binding motif	+	CST;HTP							+	+		0.999992	0.00159203	152.11	109.02	0.91403	105	105;105;105	2.11604	0.395615	1.57682	0.299355	0.210763	-0.0185016	H0YNS8;H0YKM5;Q9NP66	H0YNS8	H0YNS8	High mobility group protein 20A	HMG20A	GRKRKKPLRDSNAPKSPLTGYVRFMNERREQ	UID316	RDsNAPKsPLtGYVR
binding;DNA binding;nucleic acid binding	biological regulation;biosynthetic process;cellular component organization;cellular localization;cellular metabolic process;cellular nitrogen compound metabolic process;cellular process;chromosome organization;DNA metabolic process;DNA recombination;DNA replication;homeostatic process;localization;macromolecule metabolic process;metabolic process;nitrogen compound metabolic process;nucleobase-con…	cell part;chromosome;cytoplasm;intracellular membrane-bounded organelle;intracellular non-membrane-bounded organelle;intracellular organelle;macromolecular complex;nuclear chromosome;nuclear envelope;nucleoplasm;nucleus;organelle;telomere cap complex	Myb_DNA-bind_2;Rap1_C		1	1	1	14.1	7.5943	H3BMI8;Q9NYB0	H3BMI8;Q9NYB0	Telomeric repeat-binding factor 2-interacting protein 1	TERF2IP	32
E1 12h/Mock	E1 18h/Mock	E1 18h/12h	E2 18h/Mock	E2 12h/Mock	E2 18h/12h	E3 12h/Mock	E3 18h/Mock	E3 18h/12h	Amino acid	Charge	Multiplicity	Motifs	Known site	Origin	Regulatory site	Regulatory site function	Regulatory site process	Regulatory site protInteract	Regulatory site otherInteract	Regulatory site notes	T-test Significant 12h/Mock	T-test Significant 18h/Mock	T-test Significant 18h/12h	Localization prob	PEP	Score	Delta score	Mass error [ppm]	Position	Positions within proteins	-Log T-test p-value 12h/Mock	T-test Difference 12h/Mock	-Log T-test p-value 18h/Mock	T-test Difference 18h/Mock	-Log T-test p-value 18h/12h	T-test Difference 18h/12h	Proteins	Leading proteins	Protein	Protein names	Gene names	Sequence window	Unique identifier	PhosphoSitePlus window	PhosphoSitePlus kinase	PhosphoSitePlus kinase uniprot
-0.841999	-0.634755	0.10916	-0.882757	-0.587923	-0.245496	-0.686313	-0.700357	-0.00800024	S	2	___1	Casein kinase II substrate motif;ERK1,2 kinase substrate motif;GSK-3, ERK1, ERK2, CDK5 substrate motif;WW domain binding motif	+	CST;HTP;LTP							+	+		0.996963	2.81265e-09	196.11	138.52	0.12345	32	32;203	1.96593	-0.705412	2.00342	-0.73929	0.161168	-0.048112	H3BMI8;Q9NYB0	H3BMI8	H3BMI8	Telomeric repeat-binding factor 2-interacting protein 1	TERF2IP	LRGQEHKYLLGDAPVSPSSQKLKRKAEEDPE	UID320	LLGDAPVsPssQkLK	CDK2	P24941
binding;carbon-carbon lyase activity;carboxy-lyase activity;catalytic activity;cofactor binding;lyase activity;pyridoxal phosphate binding;vitamin B6 binding;vitamin binding	cellular ketone metabolic process;cellular metabolic process;cellular process;metabolic process;organic acid metabolic process;small molecule metabolic process	cell part;Golgi apparatus;intracellular membrane-bounded organelle;intracellular organelle;organelle	Pyridoxal_deC		1	1	1	2.4	24.149	H3BND4;Q6P996	H3BND4;Q6P996	Pyridoxal-dependent decarboxylase domain-containing protein 1	PDXDC1	736
E1 12h/Mock	E1 18h/Mock	E1 18h/12h	E2 18h/Mock	E2 12h/Mock	E2 18h/12h	E3 12h/Mock	E3 18h/Mock	E3 18h/12h	Amino acid	Charge	Multiplicity	Motifs	Known site	Origin	Regulatory site	Regulatory site function	Regulatory site process	Regulatory site protInteract	Regulatory site otherInteract	Regulatory site notes	T-test Significant 12h/Mock	T-test Significant 18h/Mock	T-test Significant 18h/12h	Localization prob	PEP	Score	Delta score	Mass error [ppm]	Position	Positions within proteins	-Log T-test p-value 12h/Mock	T-test Difference 12h/Mock	-Log T-test p-value 18h/Mock	T-test Difference 18h/Mock	-Log T-test p-value 18h/12h	T-test Difference 18h/12h	Proteins	Leading proteins	Protein	Protein names	Gene names	Sequence window	Unique identifier	PhosphoSitePlus window	PhosphoSitePlus kinase	PhosphoSitePlus kinase uniprot
0.2444	0.732139	0.457016	1.16729	0.0427844	1.08642	0.361544	0.974383	0.751549	S	2	___1	Casein kinase I substrate motif;Casein kinase II substrate motif;G protein-coupled receptor kinase 1 substrate motif;GSK3 kinase substrate motif;MAPKAPK2 kinase substrate motif	+	CST;HTP								+		0.999983	7.83371e-26	275.74	209.49	0.23088	736	736;718	0.836127	0.216243	1.77379	0.957938	1.28307	0.764994	H3BND4;Q6P996	H3BND4	H3BND4	Pyridoxal-dependent decarboxylase domain-containing protein 1	PDXDC1	GQKPFKRSLRGSDALSETSSVSHIEDLEKVE	UID321	LRGsDALsEtssVsH
binding;cation binding;ion binding;metal ion binding		cell part;nucleoplasm	zf-CCCH		1	1	1	3.8	2.8611	H3BP01;E7ERS3;Q86VM9	H3BP01;E7ERS3;Q86VM9	Zinc finger CCCH domain-containing protein 18	ZC3H18	199
E1 12h/Mock	E1 18h/Mock	E1 18h/12h	E2 18h/Mock	E2 12h/Mock	E2 18h/12h	E3 12h/Mock	E3 18h/Mock	E3 18h/12h	Amino acid	Charge	Multiplicity	Motifs	Known site	Origin	Regulatory site	Regulatory site function	Regulatory site process	Regulatory site protInteract	Regulatory site otherInteract	Regulatory site notes	T-test Significant 12h/Mock	T-test Significant 18h/Mock	T-test Significant 18h/12h	Localization prob	PEP	Score	Delta score	Mass error [ppm]	Position	Positions within proteins	-Log T-test p-value 12h/Mock	T-test Difference 12h/Mock	-Log T-test p-value 18h/Mock	T-test Difference 18h/Mock	-Log T-test p-value 18h/12h	T-test Difference 18h/12h	Proteins	Leading proteins	Protein	Protein names	Gene names	Sequence window	Unique identifier	PhosphoSitePlus window	PhosphoSitePlus kinase	PhosphoSitePlus kinase uniprot
-0.184326	-0.130997	0.0257376	-0.1274	0.0797024	-0.21014	-0.097363	-0.0617217	-0.0611948	S	2	___1	Casein kinase II substrate motif;Cdc2 kinase substrate motif;CDK kinase substrate motif;CDK1,2,4,6 kinase substrate motif;ERK1,2 kinase substrate motif;G protein-coupled receptor kinase 1 substrate motif;GSK-3, ERK1, ERK2, CDK5 substrate motif;WW domain binding motif	+	CST;HTP								+		0.999491	0.000152192	155.33	95.404	0.11752	199	199;558;534	0.321055	-0.0673289	1.37927	-0.106706	0.447847	-0.0818656	H3BP01;E7ERS3;Q86VM9	H3BP01	H3BP01	Zinc finger CCCH domain-containing protein 18	ZC3H18	WRRSKSPKKKLGVSVSPSRARRRRKTSASSA	UID200	KKLGVsVsPsRARRR
binding;channel regulator activity;enzyme binding;enzyme inhibitor activity;enzyme regulator activity;phosphatase binding;phosphatase inhibitor activity;phosphatase regulator activity;potassium channel regulator activity;protein binding;protein phosphatase 2A binding;protein phosphatase binding;protein phosphatase inhibitor activity;protein phosphatase regulator activity;protein phosphatase type …	biological regulation;cell cycle;cell division;cellular component organization;cellular process;mitosis;mitotic cell cycle;nuclear division;organelle fission;organelle organization;regulation of transport;response to stimulus;signal transduction	cell part;cytoplasm;nucleoplasm	Endosulfine		2	1	1	35.2	2.9147	H3BQ52;H3BMD8;P56211	H3BQ52;H3BMD8;P56211	cAMP-regulated phosphoprotein 19	ARPP19	21
E1 12h/Mock	E1 18h/Mock	E1 18h/12h	E2 18h/Mock	E2 12h/Mock	E2 18h/12h	E3 12h/Mock	E3 18h/Mock	E3 18h/12h	Amino acid	Charge	Multiplicity	Motifs	Known site	Origin	Regulatory site	Regulatory site function	Regulatory site process	Regulatory site protInteract	Regulatory site otherInteract	Regulatory site notes	T-test Significant 12h/Mock	T-test Significant 18h/Mock	T-test Significant 18h/12h	Localization prob	PEP	Score	Delta score	Mass error [ppm]	Position	Positions within proteins	-Log T-test p-value 12h/Mock	T-test Difference 12h/Mock	-Log T-test p-value 18h/Mock	T-test Difference 18h/Mock	-Log T-test p-value 18h/12h	T-test Difference 18h/12h	Proteins	Leading proteins	Protein	Protein names	Gene names	Sequence window	Unique identifier	PhosphoSitePlus window	PhosphoSitePlus kinase	PhosphoSitePlus kinase uniprot
-1.13027	-0.617609	0.423417	-1.13119	-0.903954	-0.168129	-0.734347	0.159758	1.01128	S	2	___1	b-Adrenergic Receptor kinase substrate motif;b-Adrenergic Receptor kinase substrate motif;Casein kinase II substrate motif;Casein kinase II substrate motif;PKA kinase substrate motif;PKA kinase substrate motif									+			0.999999	0.00150309	139.74	91.741	0.37134	90	90;83;67;46;21;81;62	1.82119	-0.922857	0.532301	-0.529679	0.46761	0.42219	A6NMQ3;Q5T5H1;O43768;H3BTD3;H3BQ52;H3BMD8;P56211	A6NMQ3;H3BQ52	A6NMQ3	Alpha-endosulfine;cAMP-regulated phosphoprotein 19	ENSA;ARPP19	KEVLRMKSVEQKYFDSGDYNMAKAKMKNKQL;PEAASAEEQKQKYFDSGDYNMAKAKMKNKQL	UID129
binding;enzyme activator activity;enzyme regulator activity;GTPase activator activity;GTPase regulator activity;lipid binding;nucleoside-triphosphatase regulator activity	biological regulation;cellular process;response to stimulus;signal transduction	cell part;cytosol;lipid particle;membrane	RhoGAP;SAM_2;START		2	2	2	2.6	6.0678	H3BRG5;Q9Y3M8	H3BRG5;Q9Y3M8	StAR-related lipid transfer protein 13	STARD13	118
E1 12h/Mock	E1 18h/Mock	E1 18h/12h	E2 18h/Mock	E2 12h/Mock	E2 18h/12h	E3 12h/Mock	E3 18h/Mock	E3 18h/12h	Amino acid	Charge	Multiplicity	Motifs	Known site	Origin	Regulatory site	Regulatory site function	Regulatory site process	Regulatory site protInteract	Regulatory site otherInteract	Regulatory site notes	T-test Significant 12h/Mock	T-test Significant 18h/Mock	T-test Significant 18h/12h	Localization prob	PEP	Score	Delta score	Mass error [ppm]	Position	Positions within proteins	-Log T-test p-value 12h/Mock	T-test Difference 12h/Mock	-Log T-test p-value 18h/Mock	T-test Difference 18h/Mock	-Log T-test p-value 18h/12h	T-test Difference 18h/12h	Proteins	Leading proteins	Protein	Protein names	Gene names	Sequence window	Unique identifier	PhosphoSitePlus window	PhosphoSitePlus kinase	PhosphoSitePlus kinase uniprot
NaN	NaN	NaN	-0.921855	-0.423565	-0.243303	-0.832257	-1.06936	-0.189878	S	3	___1	b-Adrenergic Receptor kinase substrate motif;BARD1 BRCT domain binding motif;Casein kinase II substrate motif;PKA kinase substrate motif	+	HTP								+		1	2.85989e-06	185.66	151.27	-1.133	118	118;133	0.698323	-0.627911	1.32722	-0.995608	1.10723	-0.216591	H3BRG5;Q9Y3M8	H3BRG5	H3BRG5	StAR-related lipid transfer protein 13	STARD13	SMKLDVNFQRKKGDDSDEEDLCISNKWTFQR	UID324	QRKKGDDsDEEDLCI
binding;cation binding;ion binding;metal ion binding	biological regulation;cellular process;response to chemical stimulus;response to endogenous stimulus;response to stimulus;signal transduction	cell part;cytosol;intracellular non-membrane-bounded organelle;intracellular organelle;membrane;nucleolus;organelle	WD40		1	1	1	1.8	4.2362	H3BS99;A0A0C4DGM5;Q9H2Y7	H3BS99;A0A0C4DGM5;Q9H2Y7	Zinc finger protein 106	ZNF106	79;80
E1 12h/Mock	E1 18h/Mock	E1 18h/12h	E2 18h/Mock	E2 12h/Mock	E2 18h/12h	E3 12h/Mock	E3 18h/Mock	E3 18h/12h	Amino acid	Charge	Multiplicity	Motifs	Known site	Origin	Regulatory site	Regulatory site function	Regulatory site process	Regulatory site protInteract	Regulatory site otherInteract	Regulatory site notes	T-test Significant 12h/Mock	T-test Significant 18h/Mock	T-test Significant 18h/12h	Localization prob	PEP	Score	Delta score	Mass error [ppm]	Position	Positions within proteins	-Log T-test p-value 12h/Mock	T-test Difference 12h/Mock	-Log T-test p-value 18h/Mock	T-test Difference 18h/Mock	-Log T-test p-value 18h/12h	T-test Difference 18h/12h	Proteins	Leading proteins	Protein	Protein names	Gene names	Sequence window	Unique identifier	PhosphoSitePlus window	PhosphoSitePlus kinase	PhosphoSitePlus kinase uniprot
-0.656808	-0.835214	-0.173254	-0.841068	-0.712386	-0.0626743	-0.314087	-0.604257	-0.433916	S	2	___2	Casein kinase II substrate motif	+	CST;HTP							+	+		0.999994	6.41516e-06	174.4	122.85	-0.25447	79	79;210;1025	1.33817	-0.561094	1.98466	-0.76018	0.74564	-0.223281	H3BS99;A0A0C4DGM5;Q9H2Y7	H3BS99	H3BS99	Zinc finger protein 106	ZNF106	DGQSIRKKRRATGDGSSPELPSLERKNKRRK	UID1188	RRAtGDGssPELPsL
-0.656808	-0.835214	-0.173254	-0.841068	-0.712386	-0.0626743	-0.314087	-0.604257	-0.433916	S	2	___2	Casein kinase I substrate motif;Casein kinase II substrate motif;ERK1,2 kinase substrate motif;G protein-coupled receptor kinase 1 substrate motif;GSK-3, ERK1, ERK2, CDK5 substrate motif;MDC1 BRCT domain binding motif;Plk1 PBD domain binding motif;WW domain binding motif	+	CST;HTP							+	+		1	6.41516e-06	174.4	122.85	-0.25447	80	80;211;1026	1.33817	-0.561094	1.98466	-0.76018	0.74564	-0.223281	H3BS99;A0A0C4DGM5;Q9H2Y7	H3BS99	H3BS99	Zinc finger protein 106	ZNF106	GQSIRKKRRATGDGSSPELPSLERKNKRRKI	UID1189	RAtGDGssPELPsLE
		cell part;cytoplasm	FAM117		1	1	1	5.7	1.811	H7C0Q2;Q86VQ1	H7C0Q2;Q86VQ1	Glucocorticoid-induced transcript 1 protein	GLCCI1	111
E1 12h/Mock	E1 18h/Mock	E1 18h/12h	E2 18h/Mock	E2 12h/Mock	E2 18h/12h	E3 12h/Mock	E3 18h/Mock	E3 18h/12h	Amino acid	Charge	Multiplicity	Motifs	Known site	Origin	Regulatory site	Regulatory site function	Regulatory site process	Regulatory site protInteract	Regulatory site otherInteract	Regulatory site notes	T-test Significant 12h/Mock	T-test Significant 18h/Mock	T-test Significant 18h/12h	Localization prob	PEP	Score	Delta score	Mass error [ppm]	Position	Positions within proteins	-Log T-test p-value 12h/Mock	T-test Difference 12h/Mock	-Log T-test p-value 18h/Mock	T-test Difference 18h/Mock	-Log T-test p-value 18h/12h	T-test Difference 18h/12h	Proteins	Leading proteins	Protein	Protein names	Gene names	Sequence window	Unique identifier	PhosphoSitePlus window	PhosphoSitePlus kinase	PhosphoSitePlus kinase uniprot
NaN	NaN	NaN	-0.685686	-0.502321	-0.111298	-0.718688	-0.608408	0.0641931	S	2	___1	14-3-3 domain binding motif;Calmodulin-dependent protein kinase II substrate motif;Casein kinase II substrate motif;G protein-coupled receptor kinase 1 substrate motif;PKA kinase substrate motif;PKC kinase substrate motif	+	CST;HTP								+		0.977993	0.00170773	126.83	87.437	0.26925	111	111;223	0.952134	-0.610504	1.42054	-0.647047	0.0793267	-0.0235526	H7C0Q2;Q86VQ1	H7C0Q2	H7C0Q2	Glucocorticoid-induced transcript 1 protein	GLCCI1	WAEEGAEKRSHQRSASWGSADQLKEQIAKLR	UID328	RSHQRsAsWGSADQL
binding;chromatin binding;DNA binding;enzyme binding;histone deacetylase binding;Notch binding;nucleic acid binding;protein binding;protein binding transcription factor activity;protein N-terminus binding;receptor binding;regulatory region DNA binding;regulatory region nucleic acid binding;RNA polymerase II regulatory region DNA binding;sequence-specific DNA binding;transcription cofactor activit…	anatomical structure development;anatomical structure morphogenesis;biological regulation;biosynthetic process;cell differentiation;cell proliferation;cellular component organization;cellular lipid metabolic process;cellular metabolic process;cellular nitrogen compound metabolic process;cellular process;chromatin organization;chromosome organization;developmental process;embryo development;establ…	cell part;chromatin remodeling complex;intracellular membrane-bounded organelle;intracellular organelle;macromolecular complex;membrane;nucleoplasm;nucleus;organelle;protein complex;transcriptional repressor complex	Myb_DNA-binding	Notch signaling pathway	1	1	1	10.4	8.7071	H7C184;C9J7T7;C9JE98;C9J0Q5;C9JFD3;Q9Y618	H7C184;C9J7T7;C9JE98;C9J0Q5;C9JFD3;Q9Y618	Nuclear receptor corepressor 2	NCOR2	49
E1 12h/Mock	E1 18h/Mock	E1 18h/12h	E2 18h/Mock	E2 12h/Mock	E2 18h/12h	E3 12h/Mock	E3 18h/Mock	E3 18h/12h	Amino acid	Charge	Multiplicity	Motifs	Known site	Origin	Regulatory site	Regulatory site function	Regulatory site process	Regulatory site protInteract	Regulatory site otherInteract	Regulatory site notes	T-test Significant 12h/Mock	T-test Significant 18h/Mock	T-test Significant 18h/12h	Localization prob	PEP	Score	Delta score	Mass error [ppm]	Position	Positions within proteins	-Log T-test p-value 12h/Mock	T-test Difference 12h/Mock	-Log T-test p-value 18h/Mock	T-test Difference 18h/Mock	-Log T-test p-value 18h/12h	T-test Difference 18h/12h	Proteins	Leading proteins	Protein	Protein names	Gene names	Sequence window	Unique identifier	PhosphoSitePlus window	PhosphoSitePlus kinase	PhosphoSitePlus kinase uniprot
-0.705476	-0.460092	0.167358	-0.78595	-0.679804	0.0239296	-0.729603	-0.540652	0.193961	S	2	___1	ERK1,2 kinase substrate motif;G protein-coupled receptor kinase 1 substrate motif;Growth associated histone HI kinase substrate motif;GSK-3, ERK1, ERK2, CDK5 substrate motif;WW domain binding motif	+	CST;HTP							+	+		0.999999	2.16942e-10	213	149.03	0.21243	49	49;1806;2248;2248;2258;2269	3.38121	-0.704961	1.58469	-0.595565	0.867928	0.128416	H7C184;C9J7T7;C9JE98;C9J0Q5;C9JFD3;Q9Y618	H7C184	H7C184	Nuclear receptor corepressor 2	NCOR2	YRDGEQTEPSRMGSKSPGNTSQPPAFFSKLT	UID178	PSRMGsKsPGNtsQP
binding;DNA binding;nucleic acid binding;RNA binding	biological regulation;cellular component organization;cellular metabolic process;cellular nitrogen compound metabolic process;cellular process;cytokinesis;cytoskeleton organization;macromolecule metabolic process;metabolic process;mRNA metabolic process;mRNA processing;nitrogen compound metabolic process;nucleobase-containing compound metabolic process;organelle organization;primary metabolic pro…	cell part;nucleoplasm	G-patch		4	4	4	5.8	6.6995	H7C2G8;H7C1M2;P18583	H7C2G8;H7C1M2;P18583	Protein SON	SON	9;11;13;70;72;74
E1 12h/Mock	E1 18h/Mock	E1 18h/12h	E2 18h/Mock	E2 12h/Mock	E2 18h/12h	E3 12h/Mock	E3 18h/Mock	E3 18h/12h	Amino acid	Charge	Multiplicity	Motifs	Known site	Origin	Regulatory site	Regulatory site function	Regulatory site process	Regulatory site protInteract	Regulatory site otherInteract	Regulatory site notes	T-test Significant 12h/Mock	T-test Significant 18h/Mock	T-test Significant 18h/12h	Localization prob	PEP	Score	Delta score	Mass error [ppm]	Position	Positions within proteins	-Log T-test p-value 12h/Mock	T-test Difference 12h/Mock	-Log T-test p-value 18h/Mock	T-test Difference 18h/Mock	-Log T-test p-value 18h/12h	T-test Difference 18h/12h	Proteins	Leading proteins	Protein	Protein names	Gene names	Sequence window	Unique identifier	PhosphoSitePlus window	PhosphoSitePlus kinase	PhosphoSitePlus kinase uniprot
-0.523629	-0.582901	-0.293589	-0.565737	-0.440792	-0.23842	-0.306359	-0.463569	-0.065159	S	2	___3	14-3-3 domain binding motif;Calmodulin-dependent protein kinase II alpha substrate motif;Calmodulin-dependent protein kinase II substrate motif;Calmodulin-dependent protein kinase IV substrate motif;Casein kinase II substrate motif;Chk1 kinase substrate motif;G protein-coupled receptor kinase 1 substrate motif;GSK3 kinase substrate motif;PAK2 kinase substrate motif;PKA kinase substrate motif;PKC …	+	CST;HTP							+	+		1	0.000183773	152.69	85.486	0.44951	70	70;1004;2009	1.66525	-0.423593	2.32152	-0.537402	0.993	-0.199056	H7C2G8;H7C1M2;P18583	H7C2G8	H7C2G8	Protein SON	SON	TPSRRRRSRSVVRRRSFSISPVRLRRSRTPL	UID2540	RsVVRRRsFsIsPVR
-0.523629	-0.582901	-0.293589	-0.565737	-0.440792	-0.23842	-0.306359	-0.463569	-0.065159	S	2	___3	14-3-3 domain binding motif;Akt kinase substrate motif;Calmodulin-dependent protein kinase II substrate motif;Casein kinase II substrate motif;MAPKAPK1 kinase substrate motif;p70 Ribosomal S6 kinase substrate motif;Phosphorylase kinase substrate motif;PKA kinase substrate motif;PKC kinase substrate motif;ZIP kinase substrate motif	+	CST;HTP							+	+		1	0.00272122	103.14	72.829	0.44951	72	72;1006;2011	1.66525	-0.423593	2.32152	-0.537402	0.993	-0.199056	H7C2G8;H7C1M2;P18583	H7C2G8	H7C2G8	Protein SON	SON	SRRRRSRSVVRRRSFSISPVRLRRSRTPLRR	UID2541	VVRRRsFsIsPVRLR
-0.523629	-0.582901	-0.293589	-0.565737	-0.440792	-0.23842	-0.306359	-0.463569	-0.065159	S	2	___3	Cdc2 kinase substrate motif;CDK kinase substrate motif;CDK1,2,4,6 kinase substrate motif;ERK1,2 kinase substrate motif;GSK-3, ERK1, ERK2, CDK5 substrate motif;MAPKAPK2 kinase substrate motif;WW domain binding motif	+	CST;HTP							+	+		1	0.000183773	152.69	85.486	0.44951	74	74;1008;2013	1.66525	-0.423593	2.32152	-0.537402	0.993	-0.199056	H7C2G8;H7C1M2;P18583	H7C2G8	H7C2G8	Protein SON	SON	RRRSRSVVRRRSFSISPVRLRRSRTPLRRRF	UID2542	RRRsFsIsPVRLRRs
-0.504202	-0.833182	0.0947765	-0.51742	-0.491876	-0.0186342	NaN	NaN	NaN	S	2	___3	14-3-3 domain binding motif;Calmodulin-dependent protein kinase II alpha substrate motif;Calmodulin-dependent protein kinase II substrate motif;Calmodulin-dependent protein kinase IV substrate motif;Casein kinase II substrate motif;Chk1 kinase substrate motif;G protein-coupled receptor kinase 1 substrate motif;GSK3 kinase substrate motif;PAK2 kinase substrate motif;PKA kinase substrate motif;PKC …	+	CST;HTP							+			0.999972	0.00131039	129.76	60.533	0.57507	9	9;943;1948	2.10358	-0.498039	0.835019	-0.675301	0.2051	0.0380711	H7C2G8;H7C1M2;P18583	H7C2G8	H7C2G8	Protein SON	SON	_______SRSVGRRRSFSISPSRRSRTPSRR	UID2537	RsVGRRRsFsIsPsR
-0.504202	-0.833182	0.0947765	-0.51742	-0.491876	-0.0186342	NaN	NaN	NaN	S	2	___3	14-3-3 domain binding motif;Akt kinase substrate motif;Calmodulin-dependent protein kinase II substrate motif;Casein kinase II substrate motif;G protein-coupled receptor kinase 1 substrate motif;GSK3 kinase substrate motif;MAPKAPK1 kinase substrate motif;p70 Ribosomal S6 kinase substrate motif;Phosphorylase kinase substrate motif;PKA kinase substrate motif;PKC kinase substrate motif;ZIP kinase su…	+	CST;HTP							+			0.999394	0.00131039	129.76	60.533	0.57507	11	11;945;1950	2.10358	-0.498039	0.835019	-0.675301	0.2051	0.0380711	H7C2G8;H7C1M2;P18583	H7C2G8	H7C2G8	Protein SON	SON	_____SRSVGRRRSFSISPSRRSRTPSRRSR	UID2538	VGRRRsFsIsPsRRs
-0.504202	-0.833182	0.0947765	-0.51742	-0.491876	-0.0186342	NaN	NaN	NaN	S	2	___3	Casein kinase II substrate motif;Cdc2 kinase substrate motif;CDK kinase substrate motif;CDK1,2,4,6 kinase substrate motif;ERK1,2 kinase substrate motif;GSK-3, ERK1, ERK2, CDK5 substrate motif;MAPKAPK2 kinase substrate motif;WW domain binding motif	+	CST;HTP							+			0.927728	0.00131039	129.76	60.533	-0.38004	13	13;947;1952	2.10358	-0.498039	0.835019	-0.675301	0.2051	0.0380711	H7C2G8;H7C1M2;P18583	H7C2G8	H7C2G8	Protein SON	SON	___SRSVGRRRSFSISPSRRSRTPSRRSRTP	UID2539	RRRsFsIsPsRRsRt
enzyme regulator activity;GTPase regulator activity;guanyl-nucleotide exchange factor activity;nucleoside-triphosphatase regulator activity	biological regulation;cellular process;response to stimulus;signal transduction	cell part;cytoplasm;membrane;plasma membrane	RasGEF		2	2	2	21.2	10.514	H7C2H2;Q86X27	H7C2H2;Q86X27	Ras-specific guanine nucleotide-releasing factor RalGPS2	RALGPS2	31;34;46
E1 12h/Mock	E1 18h/Mock	E1 18h/12h	E2 18h/Mock	E2 12h/Mock	E2 18h/12h	E3 12h/Mock	E3 18h/Mock	E3 18h/12h	Amino acid	Charge	Multiplicity	Motifs	Known site	Origin	Regulatory site	Regulatory site function	Regulatory site process	Regulatory site protInteract	Regulatory site otherInteract	Regulatory site notes	T-test Significant 12h/Mock	T-test Significant 18h/Mock	T-test Significant 18h/12h	Localization prob	PEP	Score	Delta score	Mass error [ppm]	Position	Positions within proteins	-Log T-test p-value 12h/Mock	T-test Difference 12h/Mock	-Log T-test p-value 18h/Mock	T-test Difference 18h/Mock	-Log T-test p-value 18h/12h	T-test Difference 18h/12h	Proteins	Leading proteins	Protein	Protein names	Gene names	Sequence window	Unique identifier	PhosphoSitePlus window	PhosphoSitePlus kinase	PhosphoSitePlus kinase uniprot
-0.621244	-0.00734755	0.683113	-0.167993	-0.492018	0.561047	-0.544308	0.452174	0.994435	S	2	___1	Casein kinase II substrate motif;ERK1,2 kinase substrate motif;GSK-3, ERK1, ERK2, CDK5 substrate motif;WW domain binding motif	+	HTP							+		+	0.999927	0.00135889	151.39	126.09	0.84956	46	46;308	2.33894	-0.552523	0.17477	0.0922777	1.54333	0.746198	H7C2H2;Q86X27	H7C2H2	H7C2H2	Ras-specific guanine nucleotide-releasing factor RalGPS2	RALGPS2	SAASREDLVGPEVGASPQSGRKSVAAEGALL	UID337	VGPEVGAsPQsGRKs
					1	1	1	13	1.8965	H7C3S6;H7C1C9	H7C3S6;H7C1C9		ARHGEF33	42;52;53
E1 12h/Mock	E1 18h/Mock	E1 18h/12h	E2 18h/Mock	E2 12h/Mock	E2 18h/12h	E3 12h/Mock	E3 18h/Mock	E3 18h/12h	Amino acid	Charge	Multiplicity	Motifs	Known site	Origin	Regulatory site	Regulatory site function	Regulatory site process	Regulatory site protInteract	Regulatory site otherInteract	Regulatory site notes	T-test Significant 12h/Mock	T-test Significant 18h/Mock	T-test Significant 18h/12h	Localization prob	PEP	Score	Delta score	Mass error [ppm]	Position	Positions within proteins	-Log T-test p-value 12h/Mock	T-test Difference 12h/Mock	-Log T-test p-value 18h/Mock	T-test Difference 18h/Mock	-Log T-test p-value 18h/12h	T-test Difference 18h/12h	Proteins	Leading proteins	Protein	Protein names	Gene names	Sequence window	Unique identifier	PhosphoSitePlus window	PhosphoSitePlus kinase	PhosphoSitePlus kinase uniprot
0.285106	0.646531	0.151209	0.427714	0.782073	-0.284396	0.624054	0.754888	0.0122111	T	2	___2	Casein kinase I substrate motif;Casein kinase II substrate motif;MAPKAPK2 kinase substrate motif;PKA kinase substrate motif;PKC kinase substrate motif										+		0.97803	0.00140256	138.28	75.649	0.6458	42	42;43	1.21145	0.563744	1.61954	0.609711	0.106067	-0.0403251	H7C3S6;H7C1C9	H7C3S6	H7C3S6		ARHGEF33	SRTFFPQQRSQSEKQTYLEEMHLEDTTRFCP	UID2088
adenyl nucleotide binding;adenyl ribonucleotide binding;ATP binding;binding;catalytic activity;cation binding;ion binding;kinase activity;magnesium ion binding;metal ion binding;nucleotide binding;phosphotransferase activity, alcohol group as acceptor;protein kinase activity;protein serine/threonine kinase activity;purine nucleotide binding;purine ribonucleoside triphosphate binding;purine ribonu…	anatomical structure development;anatomical structure morphogenesis;biological regulation;cellular metabolic process;cellular process;developmental process;growth;macromolecule metabolic process;macromolecule modification;metabolic process;multicellular organismal process;phosphorus metabolic process;primary metabolic process;protein metabolic process;protein modification process;protein phosphor…	cell part;cytoplasm	Pkinase		2	2	2	10.3	6.4806	H7C3X8;H0Y494;H0Y4E8;J3KPC8;Q9Y2K2	H7C3X8;H0Y494;H0Y4E8;J3KPC8;Q9Y2K2	Serine/threonine-protein kinase SIK3	SIK3	454;494;495
E1 12h/Mock	E1 18h/Mock	E1 18h/12h	E2 18h/Mock	E2 12h/Mock	E2 18h/12h	E3 12h/Mock	E3 18h/Mock	E3 18h/12h	Amino acid	Charge	Multiplicity	Motifs	Known site	Origin	Regulatory site	Regulatory site function	Regulatory site process	Regulatory site protInteract	Regulatory site otherInteract	Regulatory site notes	T-test Significant 12h/Mock	T-test Significant 18h/Mock	T-test Significant 18h/12h	Localization prob	PEP	Score	Delta score	Mass error [ppm]	Position	Positions within proteins	-Log T-test p-value 12h/Mock	T-test Difference 12h/Mock	-Log T-test p-value 18h/Mock	T-test Difference 18h/Mock	-Log T-test p-value 18h/12h	T-test Difference 18h/12h	Proteins	Leading proteins	Protein	Protein names	Gene names	Sequence window	Unique identifier	PhosphoSitePlus window	PhosphoSitePlus kinase	PhosphoSitePlus kinase uniprot
-0.523214	-0.337357	0.117429	NaN	NaN	NaN	-0.573188	-0.213956	0.237686	S	3	___1	14-3-3 domain binding motif;Calmodulin-dependent protein kinase II substrate motif;Calmodulin-dependent protein kinase IV substrate motif;Chk1 kinase substrate motif;G protein-coupled receptor kinase 1 substrate motif;PAK2 kinase substrate motif;PKA kinase substrate motif;PKA, PKG kinase substrate motif;PKC epsilon kinase substrate motif;PKC kinase substrate motif;PKG kinase substrate motif	+	CST;HTP;LTP	+		transcription, induced				+			1	0.00027578	143.58	72.142	-0.75279	454	454;503;545;551;493	1.53765	-0.548201	0.853299	-0.275656	0.682209	0.177558	H7C3X8;H0Y494;H0Y4E8;J3KPC8;Q9Y2K2	H7C3X8	H7C3X8	Serine/threonine-protein kinase SIK3	SIK3	TLQLLNGMGPLGRRASDGGANIQLHAQQLLK	UID303	GPLGRRAsDGGANIQ	PHKG2	Q9DB30
	behavior;biological regulation;cell differentiation;cellular metabolic process;cellular process;developmental process;growth;homeostatic process;macromolecule metabolic process;metabolic process;multicellular organismal movement;multicellular organismal process;neurological system process;post-embryonic development;primary metabolic process;protein metabolic process;regulation of cell cycle;regul…	cell part;cytoplasm;membrane	GYF		3	3	3	2.3	5.1447	I1E4Y6;Q6Y7W6;C9JH78;F8WCD5;C9JPV7;C9JXQ0;C9J0V6;C9JHT0;C9JRZ2;C9IYH5;C9JHW1;E7ESB6	I1E4Y6;Q6Y7W6	PERQ amino acid-rich with GYF domain-containing protein 2	GIGYF2	258
E1 12h/Mock	E1 18h/Mock	E1 18h/12h	E2 18h/Mock	E2 12h/Mock	E2 18h/12h	E3 12h/Mock	E3 18h/Mock	E3 18h/12h	Amino acid	Charge	Multiplicity	Motifs	Known site	Origin	Regulatory site	Regulatory site function	Regulatory site process	Regulatory site protInteract	Regulatory site otherInteract	Regulatory site notes	T-test Significant 12h/Mock	T-test Significant 18h/Mock	T-test Significant 18h/12h	Localization prob	PEP	Score	Delta score	Mass error [ppm]	Position	Positions within proteins	-Log T-test p-value 12h/Mock	T-test Difference 12h/Mock	-Log T-test p-value 18h/Mock	T-test Difference 18h/Mock	-Log T-test p-value 18h/12h	T-test Difference 18h/12h	Proteins	Leading proteins	Protein	Protein names	Gene names	Sequence window	Unique identifier	PhosphoSitePlus window	PhosphoSitePlus kinase	PhosphoSitePlus kinase uniprot
-0.0911564	-0.267392	-0.102326	-0.0191265	-0.0674248	0.124078	-0.0565812	-0.228351	-0.15592	S	3	___1	14-3-3 domain binding motif;Akt kinase substrate motif;Calmodulin-dependent protein kinase II substrate motif;ERK1,2 kinase substrate motif;G protein-coupled receptor kinase 1 substrate motif;GSK-3, ERK1, ERK2, CDK5 substrate motif;MAPKAPK1 kinase substrate motif;PKA kinase substrate motif;PKC kinase substrate motif;WW domain binding motif	+	CST;HTP							+			1	0.00774695	91.093	55.094	0.27891	258	258;236;63;67	1.70624	-0.0717208	0.807246	-0.171623	0.184294	-0.0447224	I1E4Y6;Q6Y7W6;C9JH78;C9IYH5	I1E4Y6	I1E4Y6	PERQ amino acid-rich with GYF domain-containing protein 2	GIGYF2	RLAGSRRDGERWRPHSPDGPRSAGWREHMER	UID343	GERWRPHsPDGPRsA
binding;nucleic acid binding		cell part;intracellular membrane-bounded organelle;intracellular organelle;nucleus;organelle	R3H		2	2	2	14.8	3.7307	I3L0X5;I3L4C3;O75391;I3L0Q5	I3L0X5;I3L4C3;O75391;I3L0Q5	Sperm-associated antigen 7	SPAG7	63
E1 12h/Mock	E1 18h/Mock	E1 18h/12h	E2 18h/Mock	E2 12h/Mock	E2 18h/12h	E3 12h/Mock	E3 18h/Mock	E3 18h/12h	Amino acid	Charge	Multiplicity	Motifs	Known site	Origin	Regulatory site	Regulatory site function	Regulatory site process	Regulatory site protInteract	Regulatory site otherInteract	Regulatory site notes	T-test Significant 12h/Mock	T-test Significant 18h/Mock	T-test Significant 18h/12h	Localization prob	PEP	Score	Delta score	Mass error [ppm]	Position	Positions within proteins	-Log T-test p-value 12h/Mock	T-test Difference 12h/Mock	-Log T-test p-value 18h/Mock	T-test Difference 18h/Mock	-Log T-test p-value 18h/12h	T-test Difference 18h/12h	Proteins	Leading proteins	Protein	Protein names	Gene names	Sequence window	Unique identifier	PhosphoSitePlus window	PhosphoSitePlus kinase	PhosphoSitePlus kinase uniprot
NaN	NaN	NaN	-0.652606	-0.918688	0.0932017	-0.907522	-0.0989536	0.465086	S	2	___1	BARD1 BRCT domain binding motif;Casein kinase II substrate motif;DNA dependent Protein kinase substrate motif	+	CST;HTP							+			1	0.00308913	122.66	80.237	1.2011	63	63;103;114	2.40979	-0.913105	0.393403	-0.37578	0.427022	0.279144	I3L0X5;I3L4C3;O75391	I3L0X5	I3L0X5	Sperm-associated antigen 7	SPAG7	DDCRYVMIFKKEFAPSDEELDSYRRGEEWDP	UID345	FKKEFAPsDEELDSY
binding;catalytic activity;cation binding;demethylase activity;DNA binding;histone demethylase activity;histone demethylase activity (H3-K36 specific);ion binding;metal ion binding;methyltransferase activity;nucleic acid binding;oxidoreductase activity;oxidoreductase activity, acting on paired donors, with incorporation or reduction of molecular oxygen;oxidoreductase activity, acting on paired do…	biological regulation;biosynthetic process;cellular component organization;cellular metabolic process;cellular nitrogen compound metabolic process;cellular process;chromatin modification;chromatin organization;chromosome organization;DNA metabolic process;DNA repair;histone modification;macromolecule metabolic process;macromolecule modification;metabolic process;nitrogen compound metabolic proces…	cell part;intracellular membrane-bounded organelle;intracellular non-membrane-bounded organelle;intracellular organelle;nucleolus;nucleoplasm;nucleus;organelle	F-box;JmjC;zf-CXXC		3	3	3	1.4	28.172	I3VM54;Q9Y2K7	I3VM54;Q9Y2K7	Lysine-specific demethylase 2A	KDM2A	11
E1 12h/Mock	E1 18h/Mock	E1 18h/12h	E2 18h/Mock	E2 12h/Mock	E2 18h/12h	E3 12h/Mock	E3 18h/Mock	E3 18h/12h	Amino acid	Charge	Multiplicity	Motifs	Known site	Origin	Regulatory site	Regulatory site function	Regulatory site process	Regulatory site protInteract	Regulatory site otherInteract	Regulatory site notes	T-test Significant 12h/Mock	T-test Significant 18h/Mock	T-test Significant 18h/12h	Localization prob	PEP	Score	Delta score	Mass error [ppm]	Position	Positions within proteins	-Log T-test p-value 12h/Mock	T-test Difference 12h/Mock	-Log T-test p-value 18h/Mock	T-test Difference 18h/Mock	-Log T-test p-value 18h/12h	T-test Difference 18h/12h	Proteins	Leading proteins	Protein	Protein names	Gene names	Sequence window	Unique identifier	PhosphoSitePlus window	PhosphoSitePlus kinase	PhosphoSitePlus kinase uniprot
-1.23409	-0.180054	1.16819	-1.44804	-1.02935	-0.4246	-1.09265	-0.987417	0.138421	S	3	___1	BARD1 BRCT domain binding motif;Casein kinase I substrate motif;Casein kinase II substrate motif	+	CST;HTP							+			1	2.00583e-15	238.88	166.67	-0.098215	11	11;28	2.53551	-1.1187	0.844893	-0.871836	0.227073	0.294005	I3VM54;Q9Y2K7	I3VM54	I3VM54	Lysine-specific demethylase 2A	KDM2A	_____MRRRYEDDGISDDEIEGKRTFDLEEK	UID348	RYEDDGIsDDEIEGK
binding;cation binding;core promoter proximal region DNA binding;core promoter proximal region sequence-specific DNA binding;DNA binding;ion binding;metal ion binding;nucleic acid binding;regulatory region DNA binding;regulatory region nucleic acid binding;RNA polymerase II core promoter proximal region sequence-specific DNA binding;RNA polymerase II regulatory region DNA binding;RNA polymerase I…	biological regulation;biosynthetic process;cell death;cellular metabolic process;cellular nitrogen compound metabolic process;cellular process;death;macromolecule metabolic process;metabolic process;nitrogen compound metabolic process;nucleobase-containing compound metabolic process;primary metabolic process;RNA metabolic process	cell part;centrosome;cytoplasm;intracellular membrane-bounded organelle;intracellular non-membrane-bounded organelle;intracellular organelle;microtubule organizing center;nucleoplasm;organelle	PHD;Requiem_N		1	1	1	3.7	7.9711	J3KMZ8;Q92785	J3KMZ8;Q92785	Zinc finger protein ubi-d4	DPF2	142
E1 12h/Mock	E1 18h/Mock	E1 18h/12h	E2 18h/Mock	E2 12h/Mock	E2 18h/12h	E3 12h/Mock	E3 18h/Mock	E3 18h/12h	Amino acid	Charge	Multiplicity	Motifs	Known site	Origin	Regulatory site	Regulatory site function	Regulatory site process	Regulatory site protInteract	Regulatory site otherInteract	Regulatory site notes	T-test Significant 12h/Mock	T-test Significant 18h/Mock	T-test Significant 18h/12h	Localization prob	PEP	Score	Delta score	Mass error [ppm]	Position	Positions within proteins	-Log T-test p-value 12h/Mock	T-test Difference 12h/Mock	-Log T-test p-value 18h/Mock	T-test Difference 18h/Mock	-Log T-test p-value 18h/12h	T-test Difference 18h/12h	Proteins	Leading proteins	Protein	Protein names	Gene names	Sequence window	Unique identifier	PhosphoSitePlus window	PhosphoSitePlus kinase	PhosphoSitePlus kinase uniprot
-1.05529	-0.944027	-0.199537	-1.124	-0.813119	-0.285935	-0.666095	-0.592049	0.0382958	S	2	___1	b-Adrenergic Receptor kinase substrate motif;Casein kinase I substrate motif;Casein kinase II substrate motif;Plk1 kinase substrate motif	+	CST;HTP							+	+		1	1.18123e-09	223.68	151.58	-1.0492	142	142;142	1.75538	-0.844835	1.52777	-0.886692	0.578442	-0.149059	J3KMZ8;Q92785	J3KMZ8	J3KMZ8	Zinc finger protein ubi-d4	DPF2	PLEKRGAPDPRVDDDSLGEFPVTNSRARKRI	UID349	DPRVDDDsLGEFPVT
binding;calcium ion binding;cation binding;enzyme activator activity;enzyme regulator activity;GTPase activator activity;GTPase regulator activity;identical protein binding;ion binding;metal ion binding;nucleoside-triphosphatase regulator activity;protein binding	anatomical structure development;biological regulation;cell death;cell differentiation;cellular component organization;cellular process;death;developmental process;microtubule organizing center organization;organelle organization	cell part;centrosome;cytoplasm;cytosol;intracellular membrane-bounded organelle;intracellular non-membrane-bounded organelle;intracellular organelle;microtubule organizing center;nuclear envelope;organelle	BNIP2;CRAL_TRIO_2		1	1	1	3	2.0888	J3KN59;Q12982	J3KN59;Q12982	BCL2/adenovirus E1B 19 kDa protein-interacting protein 2	BNIP2	235
E1 12h/Mock	E1 18h/Mock	E1 18h/12h	E2 18h/Mock	E2 12h/Mock	E2 18h/12h	E3 12h/Mock	E3 18h/Mock	E3 18h/12h	Amino acid	Charge	Multiplicity	Motifs	Known site	Origin	Regulatory site	Regulatory site function	Regulatory site process	Regulatory site protInteract	Regulatory site otherInteract	Regulatory site notes	T-test Significant 12h/Mock	T-test Significant 18h/Mock	T-test Significant 18h/12h	Localization prob	PEP	Score	Delta score	Mass error [ppm]	Position	Positions within proteins	-Log T-test p-value 12h/Mock	T-test Difference 12h/Mock	-Log T-test p-value 18h/Mock	T-test Difference 18h/Mock	-Log T-test p-value 18h/12h	T-test Difference 18h/12h	Proteins	Leading proteins	Protein	Protein names	Gene names	Sequence window	Unique identifier	PhosphoSitePlus window	PhosphoSitePlus kinase	PhosphoSitePlus kinase uniprot
-1.24455	-0.513605	0.737946	-0.613454	-1.03274	0.422153	-1.19337	-0.572952	0.5144	S	2	___1	14-3-3 domain binding motif;Calmodulin-dependent protein kinase II alpha substrate motif;Calmodulin-dependent protein kinase II substrate motif;Calmodulin-dependent protein kinase IV substrate motif;Casein kinase II substrate motif;Chk1 kinase substrate motif;Phosphorylase kinase substrate motif;PKA kinase substrate motif;PKC epsilon kinase substrate motif;PKC kinase substrate motif	+	CST;HTP							+	+	+	0.999923	0.000900884	131.08	77.486	2.3425	235	235;114	2.51883	-1.15689	2.58373	-0.56667	1.56749	0.558166	J3KN59;Q12982	J3KN59	J3KN59	BCL2/adenovirus E1B 19 kDa protein-interacting protein 2	BNIP2	DDLPKPKTTEVIRKGSITEYTAAEEKEDGRR	UID350	TEVIRKGsItEytAA
	anatomical structure development;developmental process		DUF1669		3	3	3	3.4	6.3069	J3KPS2;Q6ZRV2	J3KPS2;Q6ZRV2	Protein FAM83H	FAM83H	512;641
E1 12h/Mock	E1 18h/Mock	E1 18h/12h	E2 18h/Mock	E2 12h/Mock	E2 18h/12h	E3 12h/Mock	E3 18h/Mock	E3 18h/12h	Amino acid	Charge	Multiplicity	Motifs	Known site	Origin	Regulatory site	Regulatory site function	Regulatory site process	Regulatory site protInteract	Regulatory site otherInteract	Regulatory site notes	T-test Significant 12h/Mock	T-test Significant 18h/Mock	T-test Significant 18h/12h	Localization prob	PEP	Score	Delta score	Mass error [ppm]	Position	Positions within proteins	-Log T-test p-value 12h/Mock	T-test Difference 12h/Mock	-Log T-test p-value 18h/Mock	T-test Difference 18h/Mock	-Log T-test p-value 18h/12h	T-test Difference 18h/12h	Proteins	Leading proteins	Protein	Protein names	Gene names	Sequence window	Unique identifier	PhosphoSitePlus window	PhosphoSitePlus kinase	PhosphoSitePlus kinase uniprot
-0.0211747	-0.0613454	-0.0332151	-0.133448	-0.352087	0.23138	-0.0544672	-0.143851	-0.170589	S	2	___1	14-3-3 domain binding motif;Calmodulin-dependent protein kinase II substrate motif;ERK1,2 kinase substrate motif;G protein-coupled receptor kinase 1 substrate motif;GSK-3, ERK1, ERK2, CDK5 substrate motif;PAK2 kinase substrate motif;PKA kinase substrate motif;PKC epsilon kinase substrate motif;PKC kinase substrate motif;WW domain binding motif	+	CST;HTP								+		1	0.000576445	129.54	82.808	0.57217	641	641;914	0.511339	-0.142576	1.31007	-0.112881	0.0245761	0.00919188	J3KPS2;Q6ZRV2	J3KPS2	J3KPS2	Protein FAM83H	FAM83H	EQKGSPTSAYPERRGSPVPPVPERRSSPVPP	UID351	AyPERRGsPVPPVPE
5'-nucleotidase activity;catalytic activity;hydrolase activity;hydrolase activity, acting on ester bonds;nucleotidase activity;phosphatase activity;phosphoric ester hydrolase activity	catabolic process;cellular metabolic process;cellular nitrogen compound metabolic process;cellular process;metabolic process;nitrogen compound metabolic process;nucleobase-containing compound catabolic process;nucleobase-containing compound metabolic process;nucleobase-containing small molecule metabolic process;nucleotide metabolic process;primary metabolic process;small molecule metabolic proce…		NT5C		1	1	1	46.2	1.6121	J3KSF0;J3KSY6	J3KSF0;J3KSY6		NT5C	7;13;14
E1 12h/Mock	E1 18h/Mock	E1 18h/12h	E2 18h/Mock	E2 12h/Mock	E2 18h/12h	E3 12h/Mock	E3 18h/Mock	E3 18h/12h	Amino acid	Charge	Multiplicity	Motifs	Known site	Origin	Regulatory site	Regulatory site function	Regulatory site process	Regulatory site protInteract	Regulatory site otherInteract	Regulatory site notes	T-test Significant 12h/Mock	T-test Significant 18h/Mock	T-test Significant 18h/12h	Localization prob	PEP	Score	Delta score	Mass error [ppm]	Position	Positions within proteins	-Log T-test p-value 12h/Mock	T-test Difference 12h/Mock	-Log T-test p-value 18h/Mock	T-test Difference 18h/Mock	-Log T-test p-value 18h/12h	T-test Difference 18h/12h	Proteins	Leading proteins	Protein	Protein names	Gene names	Sequence window	Unique identifier	PhosphoSitePlus window	PhosphoSitePlus kinase	PhosphoSitePlus kinase uniprot
0.1644	0.495491	0.502229	NaN	NaN	NaN	0.302407	0.47633	0.228973	S	2	___3	ERK1,2 kinase substrate motif;GSK-3, ERK1, ERK2, CDK5 substrate motif;WW domain binding motif										+		1	0.00269972	95.662	95.662	-4.2639	14	14;14	0.737555	0.233403	1.90135	0.48591	0.642676	0.365601	J3KSF0;J3KSY6	J3KSF0	J3KSF0		NT5C	__MNDLPDTQVFICTSPLLKYHHCVGEKVWL	UID2561
0.1644	0.495491	0.502229	NaN	NaN	NaN	0.302407	0.47633	0.228973	T	2	___3	b-Adrenergic Receptor kinase substrate motif										+		1	0.00269972	95.662	95.662	-4.2639	7	7;7	0.737555	0.233403	1.90135	0.48591	0.642676	0.365601	J3KSF0;J3KSY6	J3KSF0	J3KSF0		NT5C	_________MNDLPDTQVFICTSPLLKYHHC	UID3198
0.1644	0.495491	0.502229	NaN	NaN	NaN	0.302407	0.47633	0.228973	T	2	___3											+		1	0.00269972	95.662	95.662	-4.2639	13	13;13	0.737555	0.233403	1.90135	0.48591	0.642676	0.365601	J3KSF0;J3KSY6	J3KSF0	J3KSF0		NT5C	___MNDLPDTQVFICTSPLLKYHHCVGEKVW	UID3199
binding;mRNA binding;nucleic acid binding;nucleotide binding;RNA binding	biological regulation;biosynthetic process;cellular component assembly;cellular component organization;cellular macromolecular complex assembly;cellular metabolic process;cellular nitrogen compound metabolic process;cellular process;developmental process;embryo development;establishment of localization;macromolecular complex assembly;macromolecule metabolic process;metabolic process;mRNA metaboli…	cell part;cytoplasm;extracellular organelle;intracellular membrane-bounded organelle;intracellular organelle;macromolecular complex;nucleoplasm;nucleus;organelle;ribonucleoprotein complex;spliceosomal complex;vesicle	RRM_1	Spliceosome	5	5	5	13.8	7.8712	J3KTL2;Q07955;J3KSR8;J3QQV5;J3KSW7	J3KTL2;Q07955;J3KSR8	Serine/arginine-rich splicing factor 1	SRSF1	199;201;202;205
E1 12h/Mock	E1 18h/Mock	E1 18h/12h	E2 18h/Mock	E2 12h/Mock	E2 18h/12h	E3 12h/Mock	E3 18h/Mock	E3 18h/12h	Amino acid	Charge	Multiplicity	Motifs	Known site	Origin	Regulatory site	Regulatory site function	Regulatory site process	Regulatory site protInteract	Regulatory site otherInteract	Regulatory site notes	T-test Significant 12h/Mock	T-test Significant 18h/Mock	T-test Significant 18h/12h	Localization prob	PEP	Score	Delta score	Mass error [ppm]	Position	Positions within proteins	-Log T-test p-value 12h/Mock	T-test Difference 12h/Mock	-Log T-test p-value 18h/Mock	T-test Difference 18h/Mock	-Log T-test p-value 18h/12h	T-test Difference 18h/12h	Proteins	Leading proteins	Protein	Protein names	Gene names	Sequence window	Unique identifier	PhosphoSitePlus window	PhosphoSitePlus kinase	PhosphoSitePlus kinase uniprot
0.0515809	0.278936	0.183709	0.374733	0	0.240674	0.274292	0.368712	0.129745	S	3	___3	Casein kinase II substrate motif;ERK1,2 kinase substrate motif;Growth associated histone HI kinase substrate motif;GSK-3, ERK1, ERK2, CDK5 substrate motif;WW domain binding motif	+	CST;HTP;LTP								+	+	0.999759	0.00125013	107.73	107.73	0.14826	199	199;199;94	0.486924	0.108624	2.08823	0.340794	1.54103	0.184709	J3KTL2;Q07955;J3KSR8	J3KTL2	J3KTL2	Serine/arginine-rich splicing factor 1	SRSF1	EGETAYIRVKVDGPRSPSYGRSRSRSRSRSR	UID2564	VKVDGPRsPsyGRsR
0.0515809	0.278936	0.183709	0.374733	0	0.240674	0.274292	0.368712	0.129745	S	2	___3	Casein kinase II substrate motif;G protein-coupled receptor kinase 1 substrate motif;GSK3 kinase substrate motif;MAPKAPK2 kinase substrate motif	+	CST;HTP;LTP								+	+	0.999991	0.00125013	107.73	107.73	0.74581	205	205;205;100	0.486924	0.108624	2.08823	0.340794	1.54103	0.184709	J3KTL2;Q07955;J3KSR8	J3KTL2	J3KTL2	Serine/arginine-rich splicing factor 1	SRSF1	IRVKVDGPRSPSYGRSRSRSRSRSRSRSRSN	UID2566	RsPsyGRsRsRsRsR	SRPK1	Q96SB4
0.0579701	0.130008	0.194465	0.374733	0	0.240674	0.259182	0.378844	0.179638	S	2	___3	14-3-3 domain binding motif;Calmodulin-dependent protein kinase II substrate motif;CLK1 kinase substrate motif;DNA dependent Protein kinase substrate motif;G protein-coupled receptor kinase 1 substrate motif;GSK3 kinase substrate motif;PKA kinase substrate motif;PKC kinase substrate motif	+	CST;HTP;LTP									+	0.980097	0.00929889	103.39	103.39	-0.29261	201	201;201;96	0.507867	0.105717	1.1553	0.294529	2.09974	0.204926	J3KTL2;Q07955;J3KSR8	J3KTL2	J3KTL2	Serine/arginine-rich splicing factor 1	SRSF1	ETAYIRVKVDGPRSPSYGRSRSRSRSRSRSR	UID2565	VDGPRsPsyGRsRsR
binding;catalytic activity;cation binding;chromatin binding;DNA binding;histone binding;histone methyltransferase activity;ion binding;metal ion binding;methylated histone residue binding;methyltransferase activity;nucleic acid binding;protein binding;protein methyltransferase activity;RNA binding;sequence-specific DNA binding;transferase activity;transferase activity, transferring one-carbon gro…	biological regulation;biosynthetic process;cellular component organization;cellular metabolic process;cellular nitrogen compound metabolic process;cellular process;chromatin modification;chromatin organization;chromosome organization;histone modification;macromolecule metabolic process;macromolecule modification;metabolic process;nitrogen compound metabolic process;nucleobase-containing compound …	cell part;histone methyltransferase complex;intracellular membrane-bounded organelle;intracellular non-membrane-bounded organelle;intracellular organelle;macromolecular complex;nucleolus;nucleoplasm;nucleus;organelle;PcG protein complex;protein complex	VEFS-Box		2	2	2	4.7	97.373	J3QQW9;Q15022	J3QQW9;Q15022	Polycomb protein SUZ12	SUZ12	523
E1 12h/Mock	E1 18h/Mock	E1 18h/12h	E2 18h/Mock	E2 12h/Mock	E2 18h/12h	E3 12h/Mock	E3 18h/Mock	E3 18h/12h	Amino acid	Charge	Multiplicity	Motifs	Known site	Origin	Regulatory site	Regulatory site function	Regulatory site process	Regulatory site protInteract	Regulatory site otherInteract	Regulatory site notes	T-test Significant 12h/Mock	T-test Significant 18h/Mock	T-test Significant 18h/12h	Localization prob	PEP	Score	Delta score	Mass error [ppm]	Position	Positions within proteins	-Log T-test p-value 12h/Mock	T-test Difference 12h/Mock	-Log T-test p-value 18h/Mock	T-test Difference 18h/Mock	-Log T-test p-value 18h/12h	T-test Difference 18h/12h	Proteins	Leading proteins	Protein	Protein names	Gene names	Sequence window	Unique identifier	PhosphoSitePlus window	PhosphoSitePlus kinase	PhosphoSitePlus kinase uniprot
-0.662209	-0.516821	0.223793	-0.51056	-0.501892	0.0244285	-0.43012	-0.497466	0.00158601	S	2	___1	b-Adrenergic Receptor kinase substrate motif;G protein-coupled receptor kinase 1 substrate motif	+	CST;HTP;LTP	+	molecular association, regulation; ubiquitination		EZH2(DISRUPTS)			+	+		1	1.77647e-93	367.31	304.93	0.91008	523	523;546	1.78885	-0.531407	3.90018	-0.508282	0.444473	0.0832692	J3QQW9;Q15022	J3QQW9	J3QQW9	Polycomb protein SUZ12	SUZ12	CRPKRTKASMSEFLESEDGEVEQQRTYSSGH	UID361	sMsEFLEsEDGEVEQ	PLK1	P53350
enzyme inhibitor activity;enzyme regulator activity;GTPase inhibitor activity;GTPase regulator activity;nucleoside-triphosphatase regulator activity	biological regulation;cell cycle;cellular metabolic process;cellular process;macromolecule metabolic process;macromolecule modification;metabolic process;primary metabolic process;protein metabolic process;protein modification by small protein conjugation or removal;protein modification process;regulation of protein modification process;response to stimulus;response to stress;signal transduction	cell part;cytoplasm;intracellular membrane-bounded organelle;intracellular organelle;macromolecular complex;nucleus;organelle;protein complex	PCI;RPN7		1	1	1	19	7.6603	J3QQX0;C9JFE4;A0A096LP07;A0A096LPJ3;A8K070;Q13098	J3QQX0;C9JFE4;A0A096LP07;A0A096LPJ3;A8K070;Q13098	COP9 signalosome complex subunit 1	GPS1	62
E1 12h/Mock	E1 18h/Mock	E1 18h/12h	E2 18h/Mock	E2 12h/Mock	E2 18h/12h	E3 12h/Mock	E3 18h/Mock	E3 18h/12h	Amino acid	Charge	Multiplicity	Motifs	Known site	Origin	Regulatory site	Regulatory site function	Regulatory site process	Regulatory site protInteract	Regulatory site otherInteract	Regulatory site notes	T-test Significant 12h/Mock	T-test Significant 18h/Mock	T-test Significant 18h/12h	Localization prob	PEP	Score	Delta score	Mass error [ppm]	Position	Positions within proteins	-Log T-test p-value 12h/Mock	T-test Difference 12h/Mock	-Log T-test p-value 18h/Mock	T-test Difference 18h/Mock	-Log T-test p-value 18h/12h	T-test Difference 18h/12h	Proteins	Leading proteins	Protein	Protein names	Gene names	Sequence window	Unique identifier	PhosphoSitePlus window	PhosphoSitePlus kinase	PhosphoSitePlus kinase uniprot
0.814509	1.01721	0.221073	0.747087	0.429321	0.198543	0.407733	0.728922	0.124593	S	2	___1	14-3-3 domain binding motif;ATM kinase substrate motif;Calmodulin-dependent protein kinase II substrate motif;Casein kinase II substrate motif;DNA dependent Protein kinase substrate motif;PKA kinase substrate motif;PKC epsilon kinase substrate motif;PKC kinase substrate motif	+	CST;HTP;LTP	+		apoptosis, induced			UV induced apoptosis		+	+	1	2.41642e-09	207.08	158.61	1.2773	62	62;454;469;473;509;474	1.27516	0.550521	1.9084	0.831073	1.60473	0.181403	J3QQX0;C9JFE4;A0A096LP07;A0A096LPJ3;A8K070;Q13098	J3QQX0	J3QQX0	COP9 signalosome complex subunit 1	GPS1	SARVDSHSKSPPREGSQGELTPANSQSRMST	UID54	ksPPREGsQGELtPA	ATR;ATM	Q13535;Q13315
binding;nucleic acid binding;RNA binding	cellular component assembly;cellular component organization;cellular macromolecular complex assembly;cellular process;macromolecular complex assembly;ribonucleoprotein complex assembly	cell part;intracellular membrane-bounded organelle;intracellular organelle;nucleus;organelle	YTH		1	1	1	1.2	1.6109	J3QR07;Q96MU7	J3QR07;Q96MU7	YTH domain-containing protein 1	YTHDC1	308
E1 12h/Mock	E1 18h/Mock	E1 18h/12h	E2 18h/Mock	E2 12h/Mock	E2 18h/12h	E3 12h/Mock	E3 18h/Mock	E3 18h/12h	Amino acid	Charge	Multiplicity	Motifs	Known site	Origin	Regulatory site	Regulatory site function	Regulatory site process	Regulatory site protInteract	Regulatory site otherInteract	Regulatory site notes	T-test Significant 12h/Mock	T-test Significant 18h/Mock	T-test Significant 18h/12h	Localization prob	PEP	Score	Delta score	Mass error [ppm]	Position	Positions within proteins	-Log T-test p-value 12h/Mock	T-test Difference 12h/Mock	-Log T-test p-value 18h/Mock	T-test Difference 18h/Mock	-Log T-test p-value 18h/12h	T-test Difference 18h/12h	Proteins	Leading proteins	Protein	Protein names	Gene names	Sequence window	Unique identifier	PhosphoSitePlus window	PhosphoSitePlus kinase	PhosphoSitePlus kinase uniprot
-0.465799	-0.441654	-0.00611558	-0.636885	-0.395473	-0.212383	-0.556372	-0.429867	0.130008	S	2	___1	14-3-3 domain binding motif;Akt kinase substrate motif;Calmodulin-dependent protein kinase II substrate motif;ERK1,2 kinase substrate motif;GSK-3, ERK1, ERK2, CDK5 substrate motif;MAPKAPK1 kinase substrate motif;PKA kinase substrate motif;PKC kinase substrate motif;WW domain binding motif	+	CST;HTP							+	+		1	0.00270735	128.03	95.035	-1.2265	308	308;308	2.01895	-0.472548	1.76042	-0.502802	0.0996902	-0.0294966	J3QR07;Q96MU7	J3QR07	J3QR07	YTH domain-containing protein 1	YTHDC1	GSDEKKKERKRARGISPIVFDRSGSSASESY	UID362	RKRARGIsPIVFDRs
adenyl nucleotide binding;adenyl ribonucleotide binding;ATP binding;binding;catalytic activity;cyclin binding;cyclin-dependent protein kinase activity;kinase activity;nucleotide binding;phosphotransferase activity, alcohol group as acceptor;protein binding;protein kinase activity;protein serine/threonine kinase activity;purine nucleotide binding;purine ribonucleoside triphosphate binding;purine r…	biological regulation;cellular metabolic process;cellular nitrogen compound metabolic process;cellular process;macromolecule metabolic process;macromolecule modification;metabolic process;mRNA metabolic process;mRNA processing;nitrogen compound metabolic process;nucleobase-containing compound metabolic process;phosphorus metabolic process;primary metabolic process;protein metabolic process;protei…	cell part;cyclin-dependent protein kinase holoenzyme complex;intracellular membrane-bounded organelle;intracellular non-membrane-bounded organelle;intracellular organelle;macromolecular complex;nucleolus;nucleoplasm;nucleus;organelle;protein complex	Pkinase		2	2	2	2.4	3.6251	J3QSD7;Q9NYV4	J3QSD7;Q9NYV4	Cyclin-dependent kinase 12	CDK12	332;333;334;382;384
E1 12h/Mock	E1 18h/Mock	E1 18h/12h	E2 18h/Mock	E2 12h/Mock	E2 18h/12h	E3 12h/Mock	E3 18h/Mock	E3 18h/12h	Amino acid	Charge	Multiplicity	Motifs	Known site	Origin	Regulatory site	Regulatory site function	Regulatory site process	Regulatory site protInteract	Regulatory site otherInteract	Regulatory site notes	T-test Significant 12h/Mock	T-test Significant 18h/Mock	T-test Significant 18h/12h	Localization prob	PEP	Score	Delta score	Mass error [ppm]	Position	Positions within proteins	-Log T-test p-value 12h/Mock	T-test Difference 12h/Mock	-Log T-test p-value 18h/Mock	T-test Difference 18h/Mock	-Log T-test p-value 18h/12h	T-test Difference 18h/12h	Proteins	Leading proteins	Protein	Protein names	Gene names	Sequence window	Unique identifier	PhosphoSitePlus window	PhosphoSitePlus kinase	PhosphoSitePlus kinase uniprot
-0.422907	-0.414557	-0.0717548	-0.43224	-0.449513	0.0927709	-0.351332	-0.35194	0.152508	S	2	___2	14-3-3 domain binding motif;Calmodulin-dependent protein kinase II substrate motif;MAPKAPK1 kinase substrate motif;MDC1 BRCT domain binding motif;PAK2 kinase substrate motif;Pim1 kinase substrate sequence;PKA kinase substrate motif;PKC epsilon kinase substrate motif;PKC kinase substrate motif;Plk1 PBD domain binding motif;ZIP kinase substrate motif	+	CST;HTP							+	+		0.814103	0.000902769	131.12	51.698	0.28438	333	333;333	2.29027	-0.407917	2.43225	-0.399579	0.319424	0.0578413	J3QSD7;Q9NYV4	J3QSD7	J3QSD7	Cyclin-dependent kinase 12	CDK12	SYSGRSPSPYGRRRSSSPFLSKRSLSRSPLP	UID1471	PyGrrrsssPFLsKR
-0.422907	-0.414557	-0.0717548	-0.43224	-0.449513	0.0927709	-0.355073	-0.325955	0.103128	S	2	___2	14-3-3 domain binding motif;Akt kinase substrate motif;Calmodulin-dependent protein kinase II substrate motif;ERK1,2 kinase substrate motif;G protein-coupled receptor kinase 1 substrate motif;GSK3 kinase substrate motif;GSK-3, ERK1, ERK2, CDK5 substrate motif;MAPKAPK1 kinase substrate motif;MDC1 BRCT domain binding motif;PKA kinase substrate motif;PKC kinase substrate motif;Plk1 PBD domain bindin…	+	CST;HTP							+	+		0.999765	0.000796127	132.32	52.1	-0.18575	334	334;334	2.32898	-0.409164	2.15489	-0.390917	0.266754	0.0413815	J3QSD7;Q9NYV4	J3QSD7	J3QSD7	Cyclin-dependent kinase 12	CDK12	YSGRSPSPYGRRRSSSPFLSKRSLSRSPLPR	UID1472	yGrrrsssPFLsKRs
binding;nuclear localization sequence binding;peptide binding;protein transporter activity;signal sequence binding;substrate-specific transporter activity;transporter activity	biological regulation;cellular component assembly;cellular component organization;cellular process;establishment of localization;interspecies interaction between organisms;locomotion;macromolecular complex assembly;multi-organism process;nuclear transport;nucleocytoplasmic transport;protein complex assembly;protein targeting;protein transport;response to chemical stimulus;response to stimulus;sig…	cell part;cytosol;macromolecular complex;nuclear pore;nucleoplasm;protein complex	Arm;IBB		6	6	6	15.4	29.022	O00505;H0Y4S9	O00505;H0Y4S9	Importin subunit alpha-4	KPNA3	60
E1 12h/Mock	E1 18h/Mock	E1 18h/12h	E2 18h/Mock	E2 12h/Mock	E2 18h/12h	E3 12h/Mock	E3 18h/Mock	E3 18h/12h	Amino acid	Charge	Multiplicity	Motifs	Known site	Origin	Regulatory site	Regulatory site function	Regulatory site process	Regulatory site protInteract	Regulatory site otherInteract	Regulatory site notes	T-test Significant 12h/Mock	T-test Significant 18h/Mock	T-test Significant 18h/12h	Localization prob	PEP	Score	Delta score	Mass error [ppm]	Position	Positions within proteins	-Log T-test p-value 12h/Mock	T-test Difference 12h/Mock	-Log T-test p-value 18h/Mock	T-test Difference 18h/Mock	-Log T-test p-value 18h/12h	T-test Difference 18h/12h	Proteins	Leading proteins	Protein	Protein names	Gene names	Sequence window	Unique identifier	PhosphoSitePlus window	PhosphoSitePlus kinase	PhosphoSitePlus kinase uniprot
-0.214123	0.245496	0.443288	0.17594	-0.172522	0.257752	0.0469799	0.349592	0.386149	S	3	___1	b-Adrenergic Receptor kinase substrate motif;Casein kinase II substrate motif;G protein-coupled receptor kinase 1 substrate motif;MAPKAPK2 kinase substrate motif;Pyruvate dehydrogenase kinase substrate motif	+	CST;HTP								+	+	1	2.31067e-14	227.7	169.75	-0.14667	60	60	0.527221	-0.113222	1.43829	0.257009	1.65447	0.362396	O00505	O00505	O00505	Importin subunit alpha-4	KPNA3	LLKKRNVPQEESLEDSDVDADFKAQNVTLEA	UID382	QEEsLEDsDVDADFK
binding;DNA binding;ligand-dependent nuclear receptor binding;nucleic acid binding;protein binding;protein binding transcription factor activity;receptor binding;transcription coactivator activity;transcription cofactor activity;transcription factor binding transcription factor activity	anatomical structure development;anatomical structure formation involved in morphogenesis;biological regulation;biosynthetic process;cellular component disassembly;cellular component organization;cellular metabolic process;cellular nitrogen compound metabolic process;cellular process;chromatin modification;chromatin organization;chromosome organization;developmental process;macromolecule metaboli…	cell part;chromatin remodeling complex;intracellular membrane-bounded organelle;intracellular organelle;macromolecular complex;nucleoplasm;nucleus;organelle;protein complex	ARID;DUF3518		2	2	2	1.6	14.947	O14497;A0A087WUV6	O14497;A0A087WUV6	AT-rich interactive domain-containing protein 1A	ARID1A	363;696
E1 12h/Mock	E1 18h/Mock	E1 18h/12h	E2 18h/Mock	E2 12h/Mock	E2 18h/12h	E3 12h/Mock	E3 18h/Mock	E3 18h/12h	Amino acid	Charge	Multiplicity	Motifs	Known site	Origin	Regulatory site	Regulatory site function	Regulatory site process	Regulatory site protInteract	Regulatory site otherInteract	Regulatory site notes	T-test Significant 12h/Mock	T-test Significant 18h/Mock	T-test Significant 18h/12h	Localization prob	PEP	Score	Delta score	Mass error [ppm]	Position	Positions within proteins	-Log T-test p-value 12h/Mock	T-test Difference 12h/Mock	-Log T-test p-value 18h/Mock	T-test Difference 18h/Mock	-Log T-test p-value 18h/12h	T-test Difference 18h/12h	Proteins	Leading proteins	Protein	Protein names	Gene names	Sequence window	Unique identifier	PhosphoSitePlus window	PhosphoSitePlus kinase	PhosphoSitePlus kinase uniprot
-0.210095	-0.22122	-0.053344	-0.30397	-0.10566	-0.124593	-0.0637107	-0.222919	-0.102589	S	2	___1	14-3-3 domain binding motif;AMP-activated protein kinase substrate motif;Calmodulin-dependent protein kinase II substrate motif;Casein kinase II substrate motif;DNA dependent Protein kinase substrate motif;ERK1,2 kinase substrate motif;GSK-3, ERK1, ERK2, CDK5 substrate motif;HMGCoA Reductase kinase substrate motif;PKA kinase substrate motif;PKC kinase substrate motif;WW domain binding motif	+	CST;HTP;LTP								+	+	0.999855	5.39503e-14	223.36	151.03	0.0083568	696	696;313	0.996516	-0.126489	1.92893	-0.24937	1.32627	-0.0935086	O14497;A0A087WUV6	O14497	O14497	AT-rich interactive domain-containing protein 1A	ARID1A	FSPHTSPHLPGIRGPSPSPVGSPASVAQSRS	UID383	LPGIRGPsPsPVGsP
14-3-3 protein binding;binding;enzyme binding;enzyme inhibitor activity;enzyme regulator activity;kinase binding;molecular transducer activity;phosphatase regulator activity;protein binding;protein kinase binding;signal transducer activity	biological regulation;cell cycle;cellular component organization;cellular metabolic process;cellular process;macromolecule metabolic process;macromolecule modification;metabolic process;microtubule organizing center organization;mitosis;mitotic cell cycle;nuclear division;organelle fission;organelle organization;phosphorus metabolic process;primary metabolic process;protein dephosphorylation;prot…	cell part;centrosome;cytoplasm;cytoskeleton;cytosol;intracellular non-membrane-bounded organelle;intracellular organelle;kinetochore;macromolecular complex;microtubule organizing center;nucleoplasm;organelle;protein complex;protein serine/threonine phosphatase complex	Ank;Ank_2	Focal adhesion;Long-term potentiation;Regulation of actin cytoskeleton;Vascular smooth muscle contraction	5	5	5	4.5	16.232	O14974;H0YIS4;H0YHI8;F8VZN8;A0A0U1RQZ1;H0YIM2;H0YIS3	O14974;H0YIS4;H0YHI8;F8VZN8	Protein phosphatase 1 regulatory subunit 12A	PPP1R12A	443;445;507
E1 12h/Mock	E1 18h/Mock	E1 18h/12h	E2 18h/Mock	E2 12h/Mock	E2 18h/12h	E3 12h/Mock	E3 18h/Mock	E3 18h/12h	Amino acid	Charge	Multiplicity	Motifs	Known site	Origin	Regulatory site	Regulatory site function	Regulatory site process	Regulatory site protInteract	Regulatory site otherInteract	Regulatory site notes	T-test Significant 12h/Mock	T-test Significant 18h/Mock	T-test Significant 18h/12h	Localization prob	PEP	Score	Delta score	Mass error [ppm]	Position	Positions within proteins	-Log T-test p-value 12h/Mock	T-test Difference 12h/Mock	-Log T-test p-value 18h/Mock	T-test Difference 18h/Mock	-Log T-test p-value 18h/12h	T-test Difference 18h/12h	Proteins	Leading proteins	Protein	Protein names	Gene names	Sequence window	Unique identifier	PhosphoSitePlus window	PhosphoSitePlus kinase	PhosphoSitePlus kinase uniprot
-0.211515	-0.223054	-0.134255	0.305679	-0.306163	0.500034	-0.173531	0.133432	0.468218	S	2	___1	AMP-activated protein kinase substrate motif;Calmodulin-dependent protein kinase II substrate motif;Chk1 kinase substrate motif;PKA kinase substrate motif;PKC kinase substrate motif	+	CST;HTP;LTP	+	molecular association, regulation	cell adhesion, altered	14-3-3 beta(INDUCES)			+			0.99605	3.65605e-10	212.03	174.52	-0.32836	445	445;140;49;445	1.5518	-0.230403	0.161708	0.072019	0.508332	0.277999	O14974;H0YIS4;H0YHI8;F8VZN8	O14974	O14974	Protein phosphatase 1 regulatory subunit 12A	PPP1R12A	DESPATWRLGLRKTGSYGALAEITASKEGQK	UID388	LGLRktGsyGALAEI	NuaK1	O60285
binding;enzyme binding;identical protein binding;nucleic acid binding;protein binding;RNA binding;ubiquitin protein ligase binding	biological regulation;catabolic process;cellular localization;cellular metabolic process;cellular nitrogen compound metabolic process;cellular process;establishment of localization;localization;macromolecule metabolic process;metabolic process;mRNA metabolic process;mRNA processing;nitrogen compound metabolic process;nucleobase-containing compound metabolic process;nucleobase-containing compound …	cell part;cytosol;macromolecular complex;protein complex;ribonucleoprotein complex	Btz	mRNA surveillance pathway;RNA transport	2	2	2	5.1	16.768	O15234;J3KSY7	O15234;J3KSY7	Protein CASC3	CASC3	45;148
E1 12h/Mock	E1 18h/Mock	E1 18h/12h	E2 18h/Mock	E2 12h/Mock	E2 18h/12h	E3 12h/Mock	E3 18h/Mock	E3 18h/12h	Amino acid	Charge	Multiplicity	Motifs	Known site	Origin	Regulatory site	Regulatory site function	Regulatory site process	Regulatory site protInteract	Regulatory site otherInteract	Regulatory site notes	T-test Significant 12h/Mock	T-test Significant 18h/Mock	T-test Significant 18h/12h	Localization prob	PEP	Score	Delta score	Mass error [ppm]	Position	Positions within proteins	-Log T-test p-value 12h/Mock	T-test Difference 12h/Mock	-Log T-test p-value 18h/Mock	T-test Difference 18h/Mock	-Log T-test p-value 18h/12h	T-test Difference 18h/12h	Proteins	Leading proteins	Protein	Protein names	Gene names	Sequence window	Unique identifier	PhosphoSitePlus window	PhosphoSitePlus kinase	PhosphoSitePlus kinase uniprot
-0.736485	-1.49281	-0.689823	-1.36375	-0.595991	-0.816313	-0.765572	-0.90874	-0.185441	S	2	___1	Casein kinase II substrate motif;G protein-coupled receptor kinase 1 substrate motif	+	CST;HTP							+	+		0.999399	7.20754e-16	231.4	164.83	0.29689	45	45	2.25507	-0.699349	1.71346	-1.2551	1.00155	-0.563859	O15234	O15234	O15234	Protein CASC3	CASC3	LRGGGSCSGSAGGGGSGSLPSQRGGRTGALH	UID394	GsAGGGGsGsLPSQr
enzyme activator activity;enzyme regulator activity;GTPase activator activity;GTPase regulator activity;nucleoside-triphosphatase regulator activity	biological regulation;cellular component organization;cellular process;cytoskeleton organization;organelle organization;response to stimulus;signal transduction	cell part;cell projection;cytoplasm;cytoskeleton;intracellular non-membrane-bounded organelle;intracellular organelle;membrane;neuron projection;organelle	DUF3401;PDZ;Rap_GAP		3	3	3	2.3	12.825	O43166;F5GYF8	O43166	Signal-induced proliferation-associated 1-like protein 1	SIPA1L1	255;258;288;1549
E1 12h/Mock	E1 18h/Mock	E1 18h/12h	E2 18h/Mock	E2 12h/Mock	E2 18h/12h	E3 12h/Mock	E3 18h/Mock	E3 18h/12h	Amino acid	Charge	Multiplicity	Motifs	Known site	Origin	Regulatory site	Regulatory site function	Regulatory site process	Regulatory site protInteract	Regulatory site otherInteract	Regulatory site notes	T-test Significant 12h/Mock	T-test Significant 18h/Mock	T-test Significant 18h/12h	Localization prob	PEP	Score	Delta score	Mass error [ppm]	Position	Positions within proteins	-Log T-test p-value 12h/Mock	T-test Difference 12h/Mock	-Log T-test p-value 18h/Mock	T-test Difference 18h/Mock	-Log T-test p-value 18h/12h	T-test Difference 18h/12h	Proteins	Leading proteins	Protein	Protein names	Gene names	Sequence window	Unique identifier	PhosphoSitePlus window	PhosphoSitePlus kinase	PhosphoSitePlus kinase uniprot
-0.745382	0.129613	0.785676	NaN	NaN	NaN	-0.660156	0.125254	1.14991	S	2	___1	14-3-3 domain binding motif;Akt kinase substrate motif;Calmodulin-dependent protein kinase II substrate motif;Casein kinase II substrate motif;G protein-coupled receptor kinase 1 substrate motif;MAPKAPK1 kinase substrate motif;PKA kinase substrate motif;PKC kinase substrate motif;ZIP kinase substrate motif	+	CST;HTP							+	+		0.789247	0.000601594	141.65	116.79	1.3779	288	288	1.41392	-0.702769	1.96316	0.127434	0.926601	0.967793	O43166	O43166	O43166	Signal-induced proliferation-associated 1-like protein 1	SIPA1L1	RLFKEREKPLKRRSKSETGDSSIFRKLRNAK	UID399	PLKRRsKsEtGDSSI
-0.399863	0.0122111	0.268075	-0.0541676	-0.389564	0.272419	-0.397828	-0.0515936	0.306029	S	2	___1	b-Adrenergic Receptor kinase substrate motif;Casein kinase I substrate motif;Casein kinase II substrate motif;ERK1,2 kinase substrate motif;GSK-3, ERK1, ERK2, CDK5 substrate motif;WW domain binding motif	+	CST;HTP							+		+	0.999536	9.50355e-10	200.19	200.19	-0.062764	1549	1549;1003	4.19852	-0.395752	0.541483	-0.0311834	2.74436	0.282174	O43166;F5GYF8	O43166	O43166	Signal-induced proliferation-associated 1-like protein 1	SIPA1L1	KSTIEEDLKKLIDLESPTPESQKSFKFHALS	UID398	KKLIDLEsPtPEsQK
binding;catalytic activity;cation binding;chromatin binding;DNA binding;histone methyltransferase activity;histone methyltransferase activity (H3-K9 specific);histone-lysine N-methyltransferase activity;ion binding;lysine N-methyltransferase activity;metal ion binding;methyltransferase activity;N-methyltransferase activity;nucleic acid binding;protein binding;protein methyltransferase activity;pr…	biological regulation;biosynthetic process;cell cycle;cell differentiation;cellular component organization;cellular metabolic process;cellular nitrogen compound metabolic process;cellular process;chromatin organization;chromosome organization;developmental process;gene silencing;macromolecule metabolic process;metabolic process;nitrogen compound metabolic process;nucleobase-containing compound me…	cell part;chromatin remodeling complex;chromosome;intracellular membrane-bounded organelle;intracellular non-membrane-bounded organelle;intracellular organelle;macromolecular complex;nuclear chromosome;nucleoplasm;nucleus;organelle;protein complex	Chromo;Pre-SET;SET	Lysine degradation	1	1	1	3.6	1.473	O43463	O43463	Histone-lysine N-methyltransferase SUV39H1	SUV39H1	391
E1 12h/Mock	E1 18h/Mock	E1 18h/12h	E2 18h/Mock	E2 12h/Mock	E2 18h/12h	E3 12h/Mock	E3 18h/Mock	E3 18h/12h	Amino acid	Charge	Multiplicity	Motifs	Known site	Origin	Regulatory site	Regulatory site function	Regulatory site process	Regulatory site protInteract	Regulatory site otherInteract	Regulatory site notes	T-test Significant 12h/Mock	T-test Significant 18h/Mock	T-test Significant 18h/12h	Localization prob	PEP	Score	Delta score	Mass error [ppm]	Position	Positions within proteins	-Log T-test p-value 12h/Mock	T-test Difference 12h/Mock	-Log T-test p-value 18h/Mock	T-test Difference 18h/Mock	-Log T-test p-value 18h/12h	T-test Difference 18h/12h	Proteins	Leading proteins	Protein	Protein names	Gene names	Sequence window	Unique identifier	PhosphoSitePlus window	PhosphoSitePlus kinase	PhosphoSitePlus kinase uniprot
-1.08905	-0.978861	0.0302654	NaN	NaN	NaN	-1.02856	-0.705335	-0.149585	S	2	___1	Cdc2 kinase substrate motif;CDK kinase substrate motif;CDK1,2,4,6 kinase substrate motif;ERK1,2 kinase substrate motif;Growth associated histone HI kinase substrate motif;GSK-3, ERK1, ERK2, CDK5 substrate motif;PKA kinase substrate motif;PKC kinase substrate motif;WW domain binding motif	+	CST;HTP;LTP							+			1	0.00371937	151.41	105.76	1.7276	391	391	1.74037	-1.0588	0.989289	-0.842098	0.202669	-0.0596596	O43463	O43463	O43463	Histone-lysine N-methyltransferase SUV39H1	SUV39H1	STRMDSNFGLAGLPGSPKKRVRIECKCGTES	UID402	GLAGLPGsPKKRVRI
binding;chromatin binding;DNA binding;histone acetyl-lysine binding;histone binding;nucleic acid binding;p53 binding;protein binding	biological regulation;biosynthetic process;cell proliferation;cellular component organization;cellular metabolic process;cellular nitrogen compound metabolic process;cellular process;chromatin modification;chromatin organization;chromosome organization;chromosome segregation;histone modification;macromolecule metabolic process;macromolecule modification;metabolic process;nitrogen compound metabol…	cell part;chromosome;cytoplasm;intracellular membrane-bounded organelle;intracellular non-membrane-bounded organelle;intracellular organelle;macromolecular complex;nuclear chromosome;nucleoplasm;nucleus;organelle;protein complex;transcription elongation factor complex	Bromodomain		2	2	2	2.5	1.7959	O60885	O60885	Bromodomain-containing protein 4	BRD4	601
E1 12h/Mock	E1 18h/Mock	E1 18h/12h	E2 18h/Mock	E2 12h/Mock	E2 18h/12h	E3 12h/Mock	E3 18h/Mock	E3 18h/12h	Amino acid	Charge	Multiplicity	Motifs	Known site	Origin	Regulatory site	Regulatory site function	Regulatory site process	Regulatory site protInteract	Regulatory site otherInteract	Regulatory site notes	T-test Significant 12h/Mock	T-test Significant 18h/Mock	T-test Significant 18h/12h	Localization prob	PEP	Score	Delta score	Mass error [ppm]	Position	Positions within proteins	-Log T-test p-value 12h/Mock	T-test Difference 12h/Mock	-Log T-test p-value 18h/Mock	T-test Difference 18h/Mock	-Log T-test p-value 18h/12h	T-test Difference 18h/12h	Proteins	Leading proteins	Protein	Protein names	Gene names	Sequence window	Unique identifier	PhosphoSitePlus window	PhosphoSitePlus kinase	PhosphoSitePlus kinase uniprot
0.928048	-0.602876	-1.39665	-0.46168	-0.643428	0.203087	-0.283826	-0.715889	-0.292617	S	2	___1	b-Adrenergic Receptor kinase substrate motif;BARD1 BRCT domain binding motif;Casein kinase II substrate motif;G protein-coupled receptor kinase 1 substrate motif	+	CST;HTP								+		0.99992	0.00592371	134.08	101.75	0.76304	601	601	0.000171126	0.000264843	1.8237	-0.593482	0.392873	-0.495393	O60885	O60885	O60885	Bromodomain-containing protein 4	BRD4	KEPAPMKSKPPPTYESEEEDKCKPMSYEEKR	UID405	KPPPtyEsEEEDKCK
binding;cation binding;ion binding;metal ion binding	establishment of localization;nuclear transport;nucleobase-containing compound transport;nucleocytoplasmic transport;transport				1	1	1	2.5	1.871	O75152	O75152	Zinc finger CCCH domain-containing protein 11A	ZC3H11A	758
E1 12h/Mock	E1 18h/Mock	E1 18h/12h	E2 18h/Mock	E2 12h/Mock	E2 18h/12h	E3 12h/Mock	E3 18h/Mock	E3 18h/12h	Amino acid	Charge	Multiplicity	Motifs	Known site	Origin	Regulatory site	Regulatory site function	Regulatory site process	Regulatory site protInteract	Regulatory site otherInteract	Regulatory site notes	T-test Significant 12h/Mock	T-test Significant 18h/Mock	T-test Significant 18h/12h	Localization prob	PEP	Score	Delta score	Mass error [ppm]	Position	Positions within proteins	-Log T-test p-value 12h/Mock	T-test Difference 12h/Mock	-Log T-test p-value 18h/Mock	T-test Difference 18h/Mock	-Log T-test p-value 18h/12h	T-test Difference 18h/12h	Proteins	Leading proteins	Protein	Protein names	Gene names	Sequence window	Unique identifier	PhosphoSitePlus window	PhosphoSitePlus kinase	PhosphoSitePlus kinase uniprot
-1.13851	-1.15447	0.124328	-0.647377	-1.24698	0.921008	-0.827282	-0.138839	0.82603	S	3	___1	14-3-3 domain binding motif;Calmodulin-dependent protein kinase II substrate motif;Casein kinase II substrate motif;G protein-coupled receptor kinase 1 substrate motif;MAPKAPK1 kinase substrate motif;PAK2 kinase substrate motif;PKA kinase substrate motif;PKC epsilon kinase substrate motif;PKC kinase substrate motif	+	CST;HTP							+			0.973644	0.0014876	105.65	63.477	-0.14251	758	758	1.86917	-1.07092	0.801085	-0.646897	0.882518	0.623789	O75152	O75152	O75152	Zinc finger CCCH domain-containing protein 11A	ZC3H11A	SGPSSSQMSMKTRRLSSASTGKPPLSVEDDF	UID406	SMKtRRLssAstGkP
activating transcription factor binding;binding;chromatin binding;DNA binding;enzyme binding;enzyme regulator activity;histone deacetylase binding;histone deacetylase regulator activity;hormone receptor binding;nuclear hormone receptor binding;nucleic acid binding;nucleic acid binding transcription factor activity;protein binding;protein binding transcription factor activity;receptor binding;regu…	anatomical structure development;biological regulation;biosynthetic process;cell activation;cell differentiation;cellular component assembly;cellular component organization;cellular lipid metabolic process;cellular metabolic process;cellular nitrogen compound metabolic process;cellular process;chromatin modification;chromatin organization;chromosome organization;cytoskeleton organization;developm…	cell part;cytoplasm;intracellular membrane-bounded organelle;intracellular organelle;macromolecular complex;membrane;nucleoplasm;nucleus;organelle;protein complex;transcription factor complex;transcriptional repressor complex	Myb_DNA-binding		3	3	3	2.3	43.067	O75376;E7EVK1;A0A088AWL3;J3KT44;C9JAP0;J3KS29;J3QKP0;E7EVU5;E7EW50;J3KS51	O75376;E7EVK1;A0A088AWL3	Nuclear receptor corepressor 1	NCOR1	2184;2436;2438
E1 12h/Mock	E1 18h/Mock	E1 18h/12h	E2 18h/Mock	E2 12h/Mock	E2 18h/12h	E3 12h/Mock	E3 18h/Mock	E3 18h/12h	Amino acid	Charge	Multiplicity	Motifs	Known site	Origin	Regulatory site	Regulatory site function	Regulatory site process	Regulatory site protInteract	Regulatory site otherInteract	Regulatory site notes	T-test Significant 12h/Mock	T-test Significant 18h/Mock	T-test Significant 18h/12h	Localization prob	PEP	Score	Delta score	Mass error [ppm]	Position	Positions within proteins	-Log T-test p-value 12h/Mock	T-test Difference 12h/Mock	-Log T-test p-value 18h/Mock	T-test Difference 18h/Mock	-Log T-test p-value 18h/12h	T-test Difference 18h/12h	Proteins	Leading proteins	Protein	Protein names	Gene names	Sequence window	Unique identifier	PhosphoSitePlus window	PhosphoSitePlus kinase	PhosphoSitePlus kinase uniprot
-0.484025	-0.436588	0.00633395	-0.450163	-0.408512	0.0938637	-0.248279	-0.197716	0.0938305	S	2	___1	Casein kinase I substrate motif;Casein kinase II substrate motif;ERK1,2 kinase substrate motif;Growth associated histone HI kinase substrate motif;GSK-3, ERK1, ERK2, CDK5 substrate motif;WW domain binding motif	+	CST;HTP							+	+		0.999992	3.52497e-39	281.6	227.2	0.25486	2184	2184;815;2088;125;124	1.4973	-0.380272	1.32079	-0.361489	0.804351	0.064676	O75376;E7EVK1;A0A088AWL3;J3KS29;J3QKP0	O75376	O75376	Nuclear receptor corepressor 1	NCOR1	SQRGAEPAEQRNDARSPGSISYLPSFFTKLE	UID409	EQRNDARsPGsISYL
activating transcription factor binding;binding;chromatin binding;DNA binding;nucleic acid binding;protein binding;protein binding transcription factor activity;RNA polymerase II transcription coactivator activity;RNA polymerase II transcription cofactor activity;RNA polymerase II transcription factor binding transcription factor activity;RNA polymerase II transcription factor binding transcripti…	biological regulation;biosynthetic process;cellular component assembly;cellular component organization;cellular macromolecular complex assembly;cellular metabolic process;cellular nitrogen compound metabolic process;cellular process;macromolecular complex assembly;macromolecule metabolic process;metabolic process;nitrogen compound metabolic process;nucleobase-containing compound metabolic process…	cell part;cytosol;intracellular membrane-bounded organelle;intracellular organelle;nucleoplasm;nucleus;organelle	LEDGF;PWWP		4	4	4	11.5	55.804	O75475	O75475	PC4 and SFRS1-interacting protein	PSIP1	105;106;116;122;129
E1 12h/Mock	E1 18h/Mock	E1 18h/12h	E2 18h/Mock	E2 12h/Mock	E2 18h/12h	E3 12h/Mock	E3 18h/Mock	E3 18h/12h	Amino acid	Charge	Multiplicity	Motifs	Known site	Origin	Regulatory site	Regulatory site function	Regulatory site process	Regulatory site protInteract	Regulatory site otherInteract	Regulatory site notes	T-test Significant 12h/Mock	T-test Significant 18h/Mock	T-test Significant 18h/12h	Localization prob	PEP	Score	Delta score	Mass error [ppm]	Position	Positions within proteins	-Log T-test p-value 12h/Mock	T-test Difference 12h/Mock	-Log T-test p-value 18h/Mock	T-test Difference 18h/Mock	-Log T-test p-value 18h/12h	T-test Difference 18h/12h	Proteins	Leading proteins	Protein	Protein names	Gene names	Sequence window	Unique identifier	PhosphoSitePlus window	PhosphoSitePlus kinase	PhosphoSitePlus kinase uniprot
0.377068	0.120485	-0.292776	-0.635181	0.351741	-0.726046	0.347892	0.338909	-0.00527548	S	3	___1	Casein kinase I substrate motif;Casein kinase II substrate motif;PKA kinase substrate motif;PKC kinase substrate motif;Pyruvate dehydrogenase kinase substrate motif	+	CST;HTP							+			0.999484	0.000272994	112.26	82.167	-0.13586	129	129	3.18739	0.358901	0.0650158	-0.0585957	0.611275	-0.341366	O75475	O75475	O75475	PC4 and SFRS1-interacting protein	PSIP1	ETSVSKEDTDHEEKASNEDVTKAVDITTPKA	UID412	tDHEEKAsNEDVTkA
-0.575486	-0.539121	0.102591	-0.524521	-0.483319	0.0417736	-0.0910949	-0.49657	-0.218632	S	2	___1	Casein kinase II substrate motif;MAPKAPK2 kinase substrate motif;MDC1 BRCT domain binding motif;Plk1 PBD domain binding motif	+	CST;HTP								+		0.994945	2.4778e-06	178.95	118.13	0.26045	106	106	0.91004	-0.3833	3.23983	-0.520071	0.0835188	-0.0247558	O75475	O75475	O75475	PC4 and SFRS1-interacting protein	PSIP1	KFSSQQAATKQSNASSDVEVEEKETSVSKED	UID413	tkQsNAssDVEVEEK
-0.322559	-0.199537	0.150949	0.226755	0.0716254	0.131898	0.252658	0.221568	0.0729976	S	3	___2	Casein kinase I substrate motif;Casein kinase II substrate motif;PKA kinase substrate motif;PKC kinase substrate motif;Pyruvate dehydrogenase kinase substrate motif	+	CST;HTP									+	0.999484	0.000272994	112.26	82.167	-0.13586	129	129	0.00104045	0.000574633	0.210025	0.0829286	1.43215	0.118615	O75475	O75475	O75475	PC4 and SFRS1-interacting protein	PSIP1	ETSVSKEDTDHEEKASNEDVTKAVDITTPKA	UID1515	tDHEEKAsNEDVTkA
binding;chromatin binding	cellular metabolic process;cellular nitrogen compound metabolic process;cellular process;developmental process;macromolecule metabolic process;metabolic process;mRNA metabolic process;mRNA processing;nitrogen compound metabolic process;nucleobase-containing compound metabolic process;primary metabolic process;RNA metabolic process;RNA processing;RNA splicing	cell part;intracellular membrane-bounded organelle;intracellular organelle;macromolecular complex;nucleoplasm;nucleus;organelle;ribonucleoprotein complex;spliceosomal complex	SF3b1	Spliceosome	9	9	9	9.7	80.525	O75533;F8WC19;B4DGZ4;H7C341	O75533	Splicing factor 3B subunit 1	SF3B1	211;326;328;349;350
E1 12h/Mock	E1 18h/Mock	E1 18h/12h	E2 18h/Mock	E2 12h/Mock	E2 18h/12h	E3 12h/Mock	E3 18h/Mock	E3 18h/12h	Amino acid	Charge	Multiplicity	Motifs	Known site	Origin	Regulatory site	Regulatory site function	Regulatory site process	Regulatory site protInteract	Regulatory site otherInteract	Regulatory site notes	T-test Significant 12h/Mock	T-test Significant 18h/Mock	T-test Significant 18h/12h	Localization prob	PEP	Score	Delta score	Mass error [ppm]	Position	Positions within proteins	-Log T-test p-value 12h/Mock	T-test Difference 12h/Mock	-Log T-test p-value 18h/Mock	T-test Difference 18h/Mock	-Log T-test p-value 18h/12h	T-test Difference 18h/12h	Proteins	Leading proteins	Protein	Protein names	Gene names	Sequence window	Unique identifier	PhosphoSitePlus window	PhosphoSitePlus kinase	PhosphoSitePlus kinase uniprot
-0.355627	0.0869197	0.207143	NaN	NaN	NaN	-0.393994	-0.229755	0.54666	T	2	___1	G protein-coupled receptor kinase 1 substrate motif;GSK-3, ERK1, ERK2, CDK5 substrate motif;MDC1 BRCT domain binding motif;Plk1 PBD domain binding motif;WW domain binding motif	+	CST;HTP							+			0.998757	1.59143e-28	262.37	216.25	-0.30831	350	350	1.48738	-0.37481	0.136529	-0.0714174	0.569584	0.376902	O75533	O75533	O75533	Splicing factor 3B subunit 1	SF3B1	KSRWDETPASQMGGSTPVLTPGKTPIGTPAM	UID1000	AsQMGGstPVLtPGK
acid-amino acid ligase activity;binding;catalytic activity;cation binding;ion binding;ligase activity;ligase activity, forming carbon-nitrogen bonds;metal ion binding;small conjugating protein ligase activity;transition metal ion binding;ubiquitin-protein ligase activity;zinc ion binding	anatomical structure morphogenesis;biological regulation;biosynthetic process;cellular component morphogenesis;cellular component organization;cellular metabolic process;cellular nitrogen compound metabolic process;cellular process;developmental process;locomotion;macromolecule metabolic process;metabolic process;nitrogen compound metabolic process;nucleobase-containing compound metabolic process…	cell part;cell projection;cytoskeleton;intracellular membrane-bounded organelle;intracellular non-membrane-bounded organelle;intracellular organelle;membrane;neuron projection;nucleus;organelle	Filamin;PHR;RCC1;SH3_3;zf-RING_2		3	3	3	0.9	16.684	O75592	O75592	E3 ubiquitin-protein ligase MYCBP2	MYCBP2	2749;2831;2833;3467
E1 12h/Mock	E1 18h/Mock	E1 18h/12h	E2 18h/Mock	E2 12h/Mock	E2 18h/12h	E3 12h/Mock	E3 18h/Mock	E3 18h/12h	Amino acid	Charge	Multiplicity	Motifs	Known site	Origin	Regulatory site	Regulatory site function	Regulatory site process	Regulatory site protInteract	Regulatory site otherInteract	Regulatory site notes	T-test Significant 12h/Mock	T-test Significant 18h/Mock	T-test Significant 18h/12h	Localization prob	PEP	Score	Delta score	Mass error [ppm]	Position	Positions within proteins	-Log T-test p-value 12h/Mock	T-test Difference 12h/Mock	-Log T-test p-value 18h/Mock	T-test Difference 18h/Mock	-Log T-test p-value 18h/12h	T-test Difference 18h/12h	Proteins	Leading proteins	Protein	Protein names	Gene names	Sequence window	Unique identifier	PhosphoSitePlus window	PhosphoSitePlus kinase	PhosphoSitePlus kinase uniprot
0.206768	0.141825	-0.173514	NaN	NaN	NaN	0.201132	0.13829	-0.0333628	S	2	___1	14-3-3 domain binding motif;Calmodulin-dependent protein kinase II substrate motif;Casein kinase II substrate motif;G protein-coupled receptor kinase 1 substrate motif;GSK3 kinase substrate motif;PKA kinase substrate motif;PKC epsilon kinase substrate motif;PKC kinase substrate motif;Pyruvate dehydrogenase kinase substrate motif	+	CST;HTP							+	+		0.926713	1.33132e-14	231.13	176.73	1.534	2831	2831	2.05572	0.20395	2.09511	0.140058	0.421282	-0.103439	O75592	O75592	O75592	E3 ubiquitin-protein ligase MYCBP2	MYCBP2	STAPVKTKLDPPRERSKSDSYTLDPDTLRKK	UID417	LDPPRERsKsDsytL
-0.365258	0.348232	0.373398	0.648005	-0.249942	0.898511	-0.248039	0.115699	0.35321	S	2	___1	14-3-3 domain binding motif;Akt kinase substrate motif;Calmodulin-dependent protein kinase II substrate motif;Casein kinase II substrate motif;MAPKAPK1 kinase substrate motif;PKA kinase substrate motif;PKC kinase substrate motif;ZIP kinase substrate motif	+	CST;HTP							+			1	0.000659177	152.68	110.47	0.15308	3467	3467	1.75289	-0.287747	0.860351	0.370646	1.0288	0.541706	O75592	O75592	O75592	E3 ubiquitin-protein ligase MYCBP2	MYCBP2	ILPARVKAIPRRRVNSGDTEVGSSLLRHPSP	UID420	IPRRRVNsGDtEVGS
0.0754641	0.144177	0.0294175	-0.100175	0.0630887	0.0513693	-0.00932098	0.00834347	0.0604624	S	2	___1	Casein kinase II substrate motif;MAPKAPK2 kinase substrate motif	+	CST;HTP									+	0.829007	0.00318241	121.92	121.92	0.15159	2749	2749	0.611126	0.0430773	0.081943	0.0174486	1.44089	0.0470831	O75592	O75592	O75592	E3 ubiquitin-protein ligase MYCBP2	MYCBP2	LKSDAAKLRSDSHSRSLSPNHNTLQTLKSDG	UID419	RSDSHSRsLsPNHNt
adenyl nucleotide binding;adenyl ribonucleotide binding;ATP binding;ATPase activity;ATPase activity, coupled;ATP-dependent helicase activity;ATP-dependent RNA helicase activity;binding;catalytic activity;helicase activity;hydrolase activity;hydrolase activity, acting on acid anhydrides;hydrolase activity, acting on acid anhydrides, in phosphorus-containing anhydrides;identical protein binding;nuc…	cell differentiation;cellular component assembly;cellular component organization;cellular macromolecular complex assembly;cellular metabolic process;cellular nitrogen compound metabolic process;cellular process;developmental process;macromolecular complex assembly;macromolecule metabolic process;metabolic process;mRNA metabolic process;mRNA processing;nitrogen compound metabolic process;nucleobas…	cell part;intracellular membrane-bounded organelle;intracellular organelle;macromolecular complex;membrane;nucleoplasm;nucleus;organelle;ribonucleoprotein complex;small nuclear ribonucleoprotein complex;spliceosomal complex	DEAD;Helicase_C;Sec63	Spliceosome	12	12	12	8.3	211.07	O75643;B4E0P5	O75643	U5 small nuclear ribonucleoprotein 200 kDa helicase	SNRNP200	225
E1 12h/Mock	E1 18h/Mock	E1 18h/12h	E2 18h/Mock	E2 12h/Mock	E2 18h/12h	E3 12h/Mock	E3 18h/Mock	E3 18h/12h	Amino acid	Charge	Multiplicity	Motifs	Known site	Origin	Regulatory site	Regulatory site function	Regulatory site process	Regulatory site protInteract	Regulatory site otherInteract	Regulatory site notes	T-test Significant 12h/Mock	T-test Significant 18h/Mock	T-test Significant 18h/12h	Localization prob	PEP	Score	Delta score	Mass error [ppm]	Position	Positions within proteins	-Log T-test p-value 12h/Mock	T-test Difference 12h/Mock	-Log T-test p-value 18h/Mock	T-test Difference 18h/Mock	-Log T-test p-value 18h/12h	T-test Difference 18h/12h	Proteins	Leading proteins	Protein	Protein names	Gene names	Sequence window	Unique identifier	PhosphoSitePlus window	PhosphoSitePlus kinase	PhosphoSitePlus kinase uniprot
-0.143452	-0.0546919	0.0742315	-0.0755505	-0.0872582	0.10771	-0.0953579	-0.13814	-0.0316364	S	2	___1	AMP-activated protein kinase substrate motif;Casein kinase I substrate motif;Casein kinase II substrate motif;Pyruvate dehydrogenase kinase substrate motif	+	CST;HTP							+			1	1.60053e-77	344.32	285.1	0.10851	225	225	1.60098	-0.10869	1.15266	-0.0894608	0.449522	0.0501017	O75643	O75643	O75643	U5 small nuclear ribonucleoprotein 200 kDa helicase	SNRNP200	EEGDEDVYGEVREEASDDDMEGDEAVVRCTL	UID421	GEVREEAsDDDMEGD
binding;carboxypeptidase activity;catalytic activity;cation binding;exopeptidase activity;hydrolase activity;ion binding;metal ion binding;metallocarboxypeptidase activity;metalloexopeptidase activity;metallopeptidase activity;peptidase activity;peptidase activity, acting on L-amino acid peptides;serine hydrolase activity;serine-type carboxypeptidase activity;serine-type exopeptidase activity;ser…		cell part;extracellular organelle;membrane;organelle;vesicle	Peptidase_M14		4	4	4	3.7	7.9138	O75976;J3QQJ4	O75976	Carboxypeptidase D	CPD	1368;1370
E1 12h/Mock	E1 18h/Mock	E1 18h/12h	E2 18h/Mock	E2 12h/Mock	E2 18h/12h	E3 12h/Mock	E3 18h/Mock	E3 18h/12h	Amino acid	Charge	Multiplicity	Motifs	Known site	Origin	Regulatory site	Regulatory site function	Regulatory site process	Regulatory site protInteract	Regulatory site otherInteract	Regulatory site notes	T-test Significant 12h/Mock	T-test Significant 18h/Mock	T-test Significant 18h/12h	Localization prob	PEP	Score	Delta score	Mass error [ppm]	Position	Positions within proteins	-Log T-test p-value 12h/Mock	T-test Difference 12h/Mock	-Log T-test p-value 18h/Mock	T-test Difference 18h/Mock	-Log T-test p-value 18h/12h	T-test Difference 18h/12h	Proteins	Leading proteins	Protein	Protein names	Gene names	Sequence window	Unique identifier	PhosphoSitePlus window	PhosphoSitePlus kinase	PhosphoSitePlus kinase uniprot
-1.28254	-0.781628	0.416515	-0.773639	-1.03369	0.227996	-0.384829	-0.545234	-0.268313	T	2	___2	b-Adrenergic Receptor kinase substrate motif;Casein kinase II substrate motif	+	CST;HTP								+		1	9.43194e-07	174.26	110.72	-0.39167	1368	1368	1.10725	-0.900353	1.91969	-0.700167	0.220576	0.1254	O75976	O75976	O75976	Carboxypeptidase D	CPD	TGSKKSLLSHEFQDETDTEEETLYSSKH___	UID2105	sHEFQDEtDtEEEtL
-1.28254	-0.781628	0.416515	-0.773639	-1.03369	0.227996	-0.384829	-0.545234	-0.268313	T	2	___2	b-Adrenergic Receptor kinase substrate motif;Casein kinase I substrate motif;Casein kinase II substrate motif;G protein-coupled receptor kinase 1 substrate motif	+	CST;HTP								+		1	9.43194e-07	174.26	110.72	-0.39167	1370	1370	1.10725	-0.900353	1.91969	-0.700167	0.220576	0.1254	O75976	O75976	O75976	Carboxypeptidase D	CPD	SKKSLLSHEFQDETDTEEETLYSSKH_____	UID2106	EFQDEtDtEEEtLys
binding;catalytic activity;cation binding;chromatin binding;deacetylase activity;DNA binding;histone deacetylase activity;hydrolase activity;hydrolase activity, acting on carbon-nitrogen (but not peptide) bonds;hydrolase activity, acting on carbon-nitrogen (but not peptide) bonds, in linear amides;ion binding;metal ion binding;nucleic acid binding;nucleic acid binding transcription factor activit…	biological regulation;cellular component organization;cellular metabolic process;cellular nitrogen compound metabolic process;cellular process;chromatin modification;chromatin organization;chromosome organization;DNA metabolic process;DNA modification;macromolecule metabolic process;macromolecule modification;metabolic process;nitrogen compound metabolic process;nucleobase-containing compound met…	cell part;chromatin remodeling complex;macromolecular complex;membrane;nucleoplasm;protein complex;transcription factor complex;transcriptional repressor complex	BAH;ELM2;GATA		1	1	1	3	1.8025	O94776	O94776	Metastasis-associated protein MTA2	MTA2	435
E1 12h/Mock	E1 18h/Mock	E1 18h/12h	E2 18h/Mock	E2 12h/Mock	E2 18h/12h	E3 12h/Mock	E3 18h/Mock	E3 18h/12h	Amino acid	Charge	Multiplicity	Motifs	Known site	Origin	Regulatory site	Regulatory site function	Regulatory site process	Regulatory site protInteract	Regulatory site otherInteract	Regulatory site notes	T-test Significant 12h/Mock	T-test Significant 18h/Mock	T-test Significant 18h/12h	Localization prob	PEP	Score	Delta score	Mass error [ppm]	Position	Positions within proteins	-Log T-test p-value 12h/Mock	T-test Difference 12h/Mock	-Log T-test p-value 18h/Mock	T-test Difference 18h/Mock	-Log T-test p-value 18h/12h	T-test Difference 18h/12h	Proteins	Leading proteins	Protein	Protein names	Gene names	Sequence window	Unique identifier	PhosphoSitePlus window	PhosphoSitePlus kinase	PhosphoSitePlus kinase uniprot
0.543298	0.533962	-0.0037704	0.50284	0.53067	-0.0448837	NaN	NaN	NaN	S	3	___1	Casein kinase II substrate motif;ERK1,2 kinase substrate motif;G protein-coupled receptor kinase 1 substrate motif;GSK-3, ERK1, ERK2, CDK5 substrate motif;WW domain binding motif	+	CST;HTP;LTP							+	+		0.995966	0.00174166	109.42	84.401	1.3761	435	435	2.1258	0.536984	1.71888	0.518401	0.350036	-0.024327	O94776	O94776	O94776	Metastasis-associated protein MTA2	MTA2	PHSRGHLSRPEAQSLSPYTTSANRAKLLAKN	UID423	RPEAQsLsPyttsAN	CDK2	P24941
acid-amino acid ligase activity;binding;catalytic activity;enzyme binding;ligase activity;ligase activity, forming carbon-nitrogen bonds;protein binding;small conjugating protein ligase activity;ubiquitin-protein ligase activity;ubiquitin-ubiquitin ligase activity	biological regulation;catabolic process;cellular metabolic process;cellular process;macromolecule metabolic process;macromolecule modification;metabolic process;primary metabolic process;protein metabolic process;protein modification by small protein conjugation or removal;protein modification process;proteolysis;proteolysis involved in cellular protein catabolic process;response to abiotic stimu…	cell part;cytoplasm;intracellular membrane-bounded organelle;intracellular organelle;macromolecular complex;nucleus;organelle;protein complex;ubiquitin ligase complex	U-box;Ufd2P_core	Protein processing in endoplasmic reticulum;Ubiquitin mediated proteolysis	2	2	2	3.1	21.165	O95155	O95155	Ubiquitin conjugation factor E4 B	UBE4B	83;84;86;87;88;105
E1 12h/Mock	E1 18h/Mock	E1 18h/12h	E2 18h/Mock	E2 12h/Mock	E2 18h/12h	E3 12h/Mock	E3 18h/Mock	E3 18h/12h	Amino acid	Charge	Multiplicity	Motifs	Known site	Origin	Regulatory site	Regulatory site function	Regulatory site process	Regulatory site protInteract	Regulatory site otherInteract	Regulatory site notes	T-test Significant 12h/Mock	T-test Significant 18h/Mock	T-test Significant 18h/12h	Localization prob	PEP	Score	Delta score	Mass error [ppm]	Position	Positions within proteins	-Log T-test p-value 12h/Mock	T-test Difference 12h/Mock	-Log T-test p-value 18h/Mock	T-test Difference 18h/Mock	-Log T-test p-value 18h/12h	T-test Difference 18h/12h	Proteins	Leading proteins	Protein	Protein names	Gene names	Sequence window	Unique identifier	PhosphoSitePlus window	PhosphoSitePlus kinase	PhosphoSitePlus kinase uniprot
-0.951094	-0.926152	0.0392789	-0.850402	-0.853475	0.0639218	-0.897194	0.159758	1.00619	S	2	___1	14-3-3 domain binding motif;Calmodulin-dependent protein kinase II alpha substrate motif;Calmodulin-dependent protein kinase II substrate motif;Calmodulin-dependent protein kinase IV substrate motif;Chk1 kinase substrate motif;MAPKAPK2 kinase substrate motif;PKA kinase substrate motif;PKC kinase substrate motif	+	CST;HTP							+			0.999981	1.66235e-09	219.53	158	0.54816	105	105	3.00823	-0.900588	0.579181	-0.538932	0.437474	0.369797	O95155	O95155	O95155	Ubiquitin conjugation factor E4 B	UBE4B	SNSLETQSQSLSRSQSMDIDGVSCEKSMSQV	UID425	QsLsRsQsMDIDGVS
adenyl nucleotide binding;adenyl ribonucleotide binding;ATP binding;binding;catalytic activity;kinase activity;nucleotide binding;phosphoglycerate kinase activity;phosphotransferase activity, carboxyl group as acceptor;purine nucleotide binding;purine ribonucleoside triphosphate binding;purine ribonucleotide binding;ribonucleotide binding;transferase activity;transferase activity, transferring ph…	alcohol metabolic process;biosynthetic process;carbohydrate metabolic process;catabolic process;cell differentiation;cell motility;cellular component movement;cellular metabolic process;cellular process;developmental process;generation of precursor metabolites and energy;locomotion;metabolic process;phosphorus metabolic process;primary metabolic process;small molecule metabolic process	cell part;cytoplasm;cytosol;extracellular organelle;intracellular membrane-bounded organelle;intracellular organelle;membrane;nucleus;organelle;vesicle	PGK	Carbon fixation in photosynthetic organisms;Glycolysis / Gluconeogenesis	7	7	7	24.7	56.006	P00558;P07205	P00558	Phosphoglycerate kinase 1	PGK1	203
E1 12h/Mock	E1 18h/Mock	E1 18h/12h	E2 18h/Mock	E2 12h/Mock	E2 18h/12h	E3 12h/Mock	E3 18h/Mock	E3 18h/12h	Amino acid	Charge	Multiplicity	Motifs	Known site	Origin	Regulatory site	Regulatory site function	Regulatory site process	Regulatory site protInteract	Regulatory site otherInteract	Regulatory site notes	T-test Significant 12h/Mock	T-test Significant 18h/Mock	T-test Significant 18h/12h	Localization prob	PEP	Score	Delta score	Mass error [ppm]	Position	Positions within proteins	-Log T-test p-value 12h/Mock	T-test Difference 12h/Mock	-Log T-test p-value 18h/Mock	T-test Difference 18h/Mock	-Log T-test p-value 18h/12h	T-test Difference 18h/12h	Proteins	Leading proteins	Protein	Protein names	Gene names	Sequence window	Unique identifier	PhosphoSitePlus window	PhosphoSitePlus kinase	PhosphoSitePlus kinase uniprot
0.119423	-0.243574	-0.355553	NaN	NaN	NaN	0.134878	-0.268852	-0.444576	S	3	___1	b-Adrenergic Receptor kinase substrate motif;Casein kinase II substrate motif;Cdc2 kinase substrate motif;CDK kinase substrate motif;CDK1,2,4,6 kinase substrate motif;ERK1,2 kinase substrate motif;G protein-coupled receptor kinase 1 substrate motif;GSK-3, ERK1, ERK2, CDK5 substrate motif;PKA kinase substrate motif;WW domain binding motif	+	CST;HTP;LTP	+	intracellular localization; protein conformation				mitochondrial translocation of PGK1, PIN1 speci?cally isomerizes the PGK1 pS203/P204 motif	+	+		1	0.0015985	136.49	106.55	-0.7534	203	203	1.41292	0.12715	1.50338	-0.256213	1.15156	-0.400065	P00558	P00558	P00558	Phosphoglycerate kinase 1	PGK1	FLMKKELNYFAKALESPERPFLAILGGAKVA	UID431	yFAkALEsPERPFLA	ERK2	P28482
structural molecule activity	anatomical structure development;biological regulation;cell cycle;cell death;cell development;cellular component disassembly;cellular component organization;cellular localization;cellular membrane organization;cellular metabolic process;cellular process;cytoskeleton organization;death;developmental process;establishment of localization;establishment or maintenance of cell polarity;localization;ma…	cell part;cytoplasm;cytosol;intracellular membrane-bounded organelle;intracellular organelle;macromolecular complex;membrane;nuclear envelope;nucleoplasm;nucleus;organelle;protein complex	Filament;LTD	Arrhythmogenic right ventricular cardiomyopathy (ARVC);Dilated cardiomyopathy;Hypertrophic cardiomyopathy (HCM)	14	14	13	23.6	197.12	P02545;Q3BDU5;Q5TCI8;A0A0C4DGC5;H0YAB0	P02545;Q3BDU5;Q5TCI8	Prelamin-A/C;Lamin-A/C	LMNA	19;22;390;392;458
E1 12h/Mock	E1 18h/Mock	E1 18h/12h	E2 18h/Mock	E2 12h/Mock	E2 18h/12h	E3 12h/Mock	E3 18h/Mock	E3 18h/12h	Amino acid	Charge	Multiplicity	Motifs	Known site	Origin	Regulatory site	Regulatory site function	Regulatory site process	Regulatory site protInteract	Regulatory site otherInteract	Regulatory site notes	T-test Significant 12h/Mock	T-test Significant 18h/Mock	T-test Significant 18h/12h	Localization prob	PEP	Score	Delta score	Mass error [ppm]	Position	Positions within proteins	-Log T-test p-value 12h/Mock	T-test Difference 12h/Mock	-Log T-test p-value 18h/Mock	T-test Difference 18h/Mock	-Log T-test p-value 18h/12h	T-test Difference 18h/12h	Proteins	Leading proteins	Protein	Protein names	Gene names	Sequence window	Unique identifier	PhosphoSitePlus window	PhosphoSitePlus kinase	PhosphoSitePlus kinase uniprot
0.0794293	0.313014	0.135272	0.284514	0.171847	0.268261	-0.0173878	0.277985	0.302875	S	2	___1	Casein kinase II substrate motif;Cdc2 kinase substrate motif;CDK kinase substrate motif;CDK1,2,4,6 kinase substrate motif;CDK4 kinase substrate motif;ERK1,2 kinase substrate motif;GSK-3, ERK1, ERK2, CDK5 substrate motif;MAPKAPK2 kinase substrate motif;WW domain binding motif	+	CST;HTP;LTP	+	activity, induced; molecular association, regulation; intracellular localization	cell cycle regulation; cytoskeletal reorganization			dominant negative mitotic affects, and mitotic assembly and disassembly of lamin		+	+	0.9977	5.2095e-06	184.87	184.87	-0.21041	22	22;22	0.538041	0.0779629	2.86798	0.291838	1.35669	0.235469	P02545;Q3BDU5	P02545	P02545	Prelamin-A/C;Lamin-A/C	LMNA	RRATRSGAQASSTPLSPTRITRLQEKEDLQE	UID435	QAsstPLsPtRItRL	CDK1	P06493
0.349592	0.443395	0.103263	0.43189	0.563353	-0.128425	0.345396	0.484087	0.196355	S	2	___2	Casein kinase II substrate motif;ERK1,2 kinase substrate motif;G protein-coupled receptor kinase 1 substrate motif;GSK-3, ERK1, ERK2, CDK5 substrate motif;PKA kinase substrate motif;PKC kinase substrate motif;WW domain binding motif	+	CST;HTP;LTP	+	activity, induced; intracellular localization				nuclear lamin disassemby	+	+		0.999722	0.000441444	131.35	86.465	-0.18234	390	390;390;309;16	1.54981	0.419447	2.91407	0.453124	0.211528	0.0570642	P02545;Q3BDU5;Q5TCI8;A0A0C4DGC5	P02545	P02545	Prelamin-A/C;Lamin-A/C	LMNA	AYRKLLEGEEERLRLSPSPTSQRSRGRASSH	UID1535	EEERLRLsPsPtsQR	CDK1	P06493
0.349592	0.443395	0.103263	0.43189	0.563353	-0.128425	0.379177	0.512176	0.196355	S	3	___2	Casein kinase II substrate motif;DNA dependent Protein kinase substrate motif;ERK1,2 kinase substrate motif;GSK-3, ERK1, ERK2, CDK5 substrate motif;WW domain binding motif	+	CST;HTP;LTP	+	activity, induced; molecular association, regulation; intracellular localization	cell cycle regulation			regulate assembly of lamin A; dominant negative mitotic affects, and mitotic assembly and disassembly of lamin; nuclear lamin disassemby	+	+		0.947844	0.000441444	143.76	93.402	0.061426	392	392;392;311;18	1.63326	0.430708	2.53395	0.462487	0.211528	0.0570642	P02545;Q3BDU5;Q5TCI8;A0A0C4DGC5	P02545	P02545	Prelamin-A/C;Lamin-A/C	LMNA	RKLLEGEEERLRLSPSPTSQRSRGRASSHSS	UID1536	ERLRLsPsPtsQRsR	CDK1	P06493
0.263635	0.188021	-0.0351948	NaN	NaN	NaN	0.284633	0.159629	-0.00636189	S	2	___1	Casein kinase II substrate motif;ERK1,2 kinase substrate motif;G protein-coupled receptor kinase 1 substrate motif;GSK-3, ERK1, ERK2, CDK5 substrate motif;PKA kinase substrate motif;PKC kinase substrate motif;WW domain binding motif	+	CST;HTP;LTP	+	activity, induced; intracellular localization				nuclear lamin disassemby	+			0.999722	0.000441444	131.35	86.465	-0.18234	390	390;390;309;16	1.61317	0.274134	1.28503	0.173825	0.413241	-0.0207783	P02545;Q3BDU5;Q5TCI8;A0A0C4DGC5	P02545	P02545	Prelamin-A/C;Lamin-A/C	LMNA	AYRKLLEGEEERLRLSPSPTSQRSRGRASSH	UID432	EEERLRLsPsPtsQR	CDK1	P06493
binding;nucleic acid binding;RNA binding;structural constituent of ribosome;structural molecule activity	biosynthetic process;catabolic process;cellular component disassembly;cellular component organization;cellular metabolic process;cellular nitrogen compound metabolic process;cellular process;establishment of localization;macromolecule metabolic process;metabolic process;mRNA metabolic process;nitrogen compound metabolic process;nucleobase-containing compound metabolic process;primary metabolic pr…	cell part;cytoplasm;cytosol;extracellular organelle;macromolecular complex;organelle;ribonucleoprotein complex;vesicle		Ribosome	3	3	2	75.4	32.348	P05386	P05386	60S acidic ribosomal protein P1	RPLP1	101;104
E1 12h/Mock	E1 18h/Mock	E1 18h/12h	E2 18h/Mock	E2 12h/Mock	E2 18h/12h	E3 12h/Mock	E3 18h/Mock	E3 18h/12h	Amino acid	Charge	Multiplicity	Motifs	Known site	Origin	Regulatory site	Regulatory site function	Regulatory site process	Regulatory site protInteract	Regulatory site otherInteract	Regulatory site notes	T-test Significant 12h/Mock	T-test Significant 18h/Mock	T-test Significant 18h/12h	Localization prob	PEP	Score	Delta score	Mass error [ppm]	Position	Positions within proteins	-Log T-test p-value 12h/Mock	T-test Difference 12h/Mock	-Log T-test p-value 18h/Mock	T-test Difference 18h/Mock	-Log T-test p-value 18h/12h	T-test Difference 18h/12h	Proteins	Leading proteins	Protein	Protein names	Gene names	Sequence window	Unique identifier	PhosphoSitePlus window	PhosphoSitePlus kinase	PhosphoSitePlus kinase uniprot
0.461005	-0.768027	-1.52239	-0.734131	0.533364	-1.20933	0.72334	-0.73135	-1.47101	S	2	___1	b-Adrenergic Receptor kinase substrate motif;b-Adrenergic Receptor kinase substrate motif;Casein kinase II substrate motif;Casein kinase II substrate motif;G protein-coupled receptor kinase 1 substrate motif;G protein-coupled receptor kinase 1 substrate motif;PKA kinase substrate motif;PKA kinase substrate motif;PKC kinase substrate motif;PKC kinase substrate motif	+	CST;HTP;LTP							+	+	+	1	9.56632e-21	237.34	211.39	2.3973	101	101;102;79	1.74091	0.57257	3.60091	-0.744503	2.323	-1.40091	P05386;P05387;H0YDD8	P05386;P05387	P05386	60S acidic ribosomal protein P1;60S acidic ribosomal protein P2	RPLP1;RPLP2	AAPAEEKKVEAKKEESEESDDDMGFGLFD__;APAAAEEKKDEKKEESEESDDDMGFGLFD__	UID436	VEAKKEEsEEsDDDM;kDEkKEEsEEsDDDM
binding;nucleic acid binding;RNA binding;structural constituent of ribosome;structural molecule activity	biosynthetic process;catabolic process;cellular component disassembly;cellular component organization;cellular metabolic process;cellular nitrogen compound metabolic process;cellular process;establishment of localization;macromolecule metabolic process;metabolic process;mRNA metabolic process;nitrogen compound metabolic process;nucleobase-containing compound metabolic process;primary metabolic pr…	cell part;cytosol;extracellular organelle;intracellular non-membrane-bounded organelle;intracellular organelle;macromolecular complex;membrane;organelle;ribonucleoprotein complex;ribosome;vesicle		Ribosome	2	1	1	31.3	27.76	P05387;H0YDD8	P05387;H0YDD8	60S acidic ribosomal protein P2	RPLP2	17;102;105
E1 12h/Mock	E1 18h/Mock	E1 18h/12h	E2 18h/Mock	E2 12h/Mock	E2 18h/12h	E3 12h/Mock	E3 18h/Mock	E3 18h/12h	Amino acid	Charge	Multiplicity	Motifs	Known site	Origin	Regulatory site	Regulatory site function	Regulatory site process	Regulatory site protInteract	Regulatory site otherInteract	Regulatory site notes	T-test Significant 12h/Mock	T-test Significant 18h/Mock	T-test Significant 18h/12h	Localization prob	PEP	Score	Delta score	Mass error [ppm]	Position	Positions within proteins	-Log T-test p-value 12h/Mock	T-test Difference 12h/Mock	-Log T-test p-value 18h/Mock	T-test Difference 18h/Mock	-Log T-test p-value 18h/12h	T-test Difference 18h/12h	Proteins	Leading proteins	Protein	Protein names	Gene names	Sequence window	Unique identifier	PhosphoSitePlus window	PhosphoSitePlus kinase	PhosphoSitePlus kinase uniprot
0.461005	-0.768027	-1.52239	-0.734131	0.533364	-1.20933	0.72334	-0.73135	-1.47101	S	2	___1	b-Adrenergic Receptor kinase substrate motif;b-Adrenergic Receptor kinase substrate motif;Casein kinase II substrate motif;Casein kinase II substrate motif;G protein-coupled receptor kinase 1 substrate motif;G protein-coupled receptor kinase 1 substrate motif;PKA kinase substrate motif;PKA kinase substrate motif;PKC kinase substrate motif;PKC kinase substrate motif	+	CST;HTP;LTP							+	+	+	1	9.56632e-21	237.34	211.39	2.3973	101	101;102;79	1.74091	0.57257	3.60091	-0.744503	2.323	-1.40091	P05386;P05387;H0YDD8	P05386;P05387	P05386	60S acidic ribosomal protein P1;60S acidic ribosomal protein P2	RPLP1;RPLP2	AAPAEEKKVEAKKEESEESDDDMGFGLFD__;APAAAEEKKDEKKEESEESDDDMGFGLFD__	UID436	VEAKKEEsEEsDDDM;kDEkKEEsEEsDDDM
activating transcription factor binding;binding;cAMP response element binding;core promoter proximal region DNA binding;core promoter proximal region sequence-specific DNA binding;DNA binding;double-stranded DNA binding;enhancer binding;enhancer sequence-specific DNA binding;enzyme activator activity;enzyme binding;enzyme regulator activity;GTPase activator activity;GTPase regulator activity;nucl…	aging;anatomical structure development;anatomical structure formation involved in morphogenesis;anatomical structure morphogenesis;behavior;biological regulation;cell activation;cell communication;cell development;cell differentiation;cellular component morphogenesis;cellular component organization;cellular homeostasis;cellular ion homeostasis;cellular process;developmental process;establishment …	cell part;chromosome;cytosol;intracellular membrane-bounded organelle;intracellular non-membrane-bounded organelle;intracellular organelle;macromolecular complex;nuclear chromosome;nucleoplasm;nucleus;organelle;protein complex;transcription factor complex;transcriptional repressor complex	bZIP_1;Jun	B cell receptor signaling pathway;Chagas disease (American trypanosomiasis);Colorectal cancer;Epithelial cell signaling in Helicobacter pylori infection;ErbB signaling pathway;Focal adhesion;GnRH signaling pathway;Leishmaniasis;MAPK signaling pathway;Neurotrophin signaling pathway;Osteoclast differentiation;Pathways in cancer;Renal cell carcinoma;Rheumatoid arthritis;T cell receptor signaling pat…	3	3	3	11.2	24.285	P05412;P17535	P05412	Transcription factor AP-1	JUN	62;73
E1 12h/Mock	E1 18h/Mock	E1 18h/12h	E2 18h/Mock	E2 12h/Mock	E2 18h/12h	E3 12h/Mock	E3 18h/Mock	E3 18h/12h	Amino acid	Charge	Multiplicity	Motifs	Known site	Origin	Regulatory site	Regulatory site function	Regulatory site process	Regulatory site protInteract	Regulatory site otherInteract	Regulatory site notes	T-test Significant 12h/Mock	T-test Significant 18h/Mock	T-test Significant 18h/12h	Localization prob	PEP	Score	Delta score	Mass error [ppm]	Position	Positions within proteins	-Log T-test p-value 12h/Mock	T-test Difference 12h/Mock	-Log T-test p-value 18h/Mock	T-test Difference 18h/Mock	-Log T-test p-value 18h/12h	T-test Difference 18h/12h	Proteins	Leading proteins	Protein	Protein names	Gene names	Sequence window	Unique identifier	PhosphoSitePlus window	PhosphoSitePlus kinase	PhosphoSitePlus kinase uniprot
-1.09675	-1.55996	-0.502096	-0.916099	-1.679	0.812156	-0.998039	-1.24212	-0.243216	S	2	___1	Calmodulin-dependent protein kinase II substrate motif;Casein kinase II substrate motif;Chk1 kinase substrate motif;ERK1,2 kinase substrate motif;GSK-3, ERK1, ERK2, CDK5 substrate motif;PKA kinase substrate motif;PKC kinase substrate motif;WW domain binding motif	+	CST;HTP;LTP	+	activity, induced; protein stabilization; molecular association, regulation;molecular association, regulation	cell motility, induced; transcription, induced; transcription, altered; cell growth, altered;transcription, induced	JNK1(DISRUPTS); PIN1(INDUCES);MEN1(DISRUPTS)	DNA(DISRUPTS)		+	+		1	0.00298496	123.11	70.023	-0.63834	73	73;100	1.56289	-1.25793	1.66235	-1.23939	0.0173523	0.0222814	P05412;P17535	P05412	P05412	Transcription factor AP-1;Transcription factor jun-D	JUN;JUND	SDLLTSPDVGLLKLASPELERLIIQSSNGHI	UID441	VGLLKLAsPELERLI;LGLLkLAsPELERLI	CDK3;VRK1;JNK2;JNK1;PBK;PLK3;ERK7	Q00526;Q99986;P45984;P45983;Q96KB5;Q9H4B4;Q8TD08
-0.304879	-1.15451	-0.893598	-0.945721	-2.44238	1.28237	-0.71052	-1.03827	-0.361472	T	2	___1	Casein kinase I substrate motif;Casein kinase II substrate motif;MAPKAPK2 kinase substrate motif	+	HTP								+		0.992416	1.24347e-22	273.54	151.02	0.11538	62	62	0.656129	-1.15259	2.47929	-1.04617	0.00428778	0.00909954	P05412	P05412	P05412	Transcription factor AP-1	JUN	GSLKPHLRAKNSDLLTSPDVGLLKLASPELE	UID1006	AKNsDLLtsPDVGLL
binding;enzyme binding;enzyme inhibitor activity;enzyme regulator activity;histone binding;identical protein binding;kinase binding;kinase inhibitor activity;kinase regulator activity;NF-kappaB binding;nucleic acid binding;protein binding;protein binding transcription factor activity;protein dimerization activity;protein heterodimerization activity;protein homodimerization activity;protein kinase…	aging;biological regulation;cellular component assembly;cellular component organization;cellular macromolecular complex assembly;cellular metabolic process;cellular nitrogen compound metabolic process;cellular process;chromatin modification;chromatin organization;chromosome organization;developmental process;DNA metabolic process;DNA repair;establishment of localization;localization;macromolecula…	cell part;centrosome;cytoplasm;cytosol;intracellular membrane-bounded organelle;intracellular non-membrane-bounded organelle;intracellular organelle;macromolecular complex;membrane;microtubule organizing center;nucleolus;nucleoplasm;nucleus;organelle;ribonucleoprotein complex			5	5	3	24.1	24.562	P06748;E5RI98	P06748	Nucleophosmin	NPM1	70;243
E1 12h/Mock	E1 18h/Mock	E1 18h/12h	E2 18h/Mock	E2 12h/Mock	E2 18h/12h	E3 12h/Mock	E3 18h/Mock	E3 18h/12h	Amino acid	Charge	Multiplicity	Motifs	Known site	Origin	Regulatory site	Regulatory site function	Regulatory site process	Regulatory site protInteract	Regulatory site otherInteract	Regulatory site notes	T-test Significant 12h/Mock	T-test Significant 18h/Mock	T-test Significant 18h/12h	Localization prob	PEP	Score	Delta score	Mass error [ppm]	Position	Positions within proteins	-Log T-test p-value 12h/Mock	T-test Difference 12h/Mock	-Log T-test p-value 18h/Mock	T-test Difference 18h/Mock	-Log T-test p-value 18h/12h	T-test Difference 18h/12h	Proteins	Leading proteins	Protein	Protein names	Gene names	Sequence window	Unique identifier	PhosphoSitePlus window	PhosphoSitePlus kinase	PhosphoSitePlus kinase uniprot
0.387032	0.551983	0.0377336	0.450908	0.582749	-0.163628	0.487898	0.560226	0.0382958	S	2	___1	Casein kinase II substrate motif;MDC1 BRCT domain binding motif;PKA kinase substrate motif;Plk1 PBD domain binding motif;Pyruvate dehydrogenase kinase substrate motif	+	CST;HTP							+	+		0.999908	6.19093e-05	166.66	72.991	-0.052535	243	243	1.87757	0.485893	2.34493	0.521039	0.150975	-0.0291994	P06748	P06748	P06748	Nucleophosmin	NPM1	FKKQEKTPKTPKGPSSVEDIKAKMQASIEKG	UID443	KtPkGPssVEDIkAk
adenyl nucleotide binding;adenyl ribonucleotide binding;antigen binding;ATP binding;binding;double-stranded RNA binding;enzyme binding;enzyme regulator activity;kinase binding;MHC class II protein complex binding;MHC protein complex binding;nitric-oxide synthase regulator activity;nucleic acid binding;nucleotide binding;protein binding;protein domain specific binding;purine nucleotide binding;pur…	anatomical structure development;biological regulation;cellular metabolic process;cellular process;developmental process;immune system process;locomotion;macromolecule metabolic process;metabolic process;primary metabolic process;protein folding;protein metabolic process;response to abiotic stimulus;response to chemical stimulus;response to external stimulus;response to heat;response to stimulus;…	cell part;cytoplasm;cytoplasmic membrane-bounded vesicle;cytosol;extracellular organelle;intracellular membrane-bounded organelle;intracellular organelle;membrane;mitochondrion;nucleoplasm;organelle;vesicle	HATPase_c;HSP90	Antigen processing and presentation;NOD-like receptor signaling pathway;Pathways in cancer;Plant-pathogen interaction;Progesterone-mediated oocyte maturation;Prostate cancer;Protein processing in endoplasmic reticulum	27	27	20	35.6	323.31	P08238;Q58FF8;Q58FF7;Q58FF6;F8W026;Q58FG0	P08238	Heat shock protein HSP 90-beta	HSP90AB1	226;255;261;452
E1 12h/Mock	E1 18h/Mock	E1 18h/12h	E2 18h/Mock	E2 12h/Mock	E2 18h/12h	E3 12h/Mock	E3 18h/Mock	E3 18h/12h	Amino acid	Charge	Multiplicity	Motifs	Known site	Origin	Regulatory site	Regulatory site function	Regulatory site process	Regulatory site protInteract	Regulatory site otherInteract	Regulatory site notes	T-test Significant 12h/Mock	T-test Significant 18h/Mock	T-test Significant 18h/12h	Localization prob	PEP	Score	Delta score	Mass error [ppm]	Position	Positions within proteins	-Log T-test p-value 12h/Mock	T-test Difference 12h/Mock	-Log T-test p-value 18h/Mock	T-test Difference 18h/Mock	-Log T-test p-value 18h/12h	T-test Difference 18h/12h	Proteins	Leading proteins	Protein	Protein names	Gene names	Sequence window	Unique identifier	PhosphoSitePlus window	PhosphoSitePlus kinase	PhosphoSitePlus kinase uniprot
0.402831	1.10017	0.704695	0.703632	0.788853	-0.213876	0.535854	0.576377	0.0247452	S	2	___2	BARD1 BRCT domain binding motif;Casein kinase I substrate motif;Casein kinase II substrate motif	+	CST;HTP;LTP	+	activity, induced; molecular association, regulation	apoptosis, altered	PXR(INDUCES); APAF(DISRUPTS)			+	+		1	2.96312e-63	319.45	248.42	1.8592	255	255;177	1.43714	0.575846	1.42803	0.793393	0.224727	0.171855	P08238;Q58FF8	P08238	P08238	Heat shock protein HSP 90-beta;Putative heat shock protein HSP 90-beta 2	HSP90AB1;HSP90AB2P	EDKDDEEKPKIEDVGSDEEDDSGKDKKKKTK	UID1551	PKIEDVGsDEEDDsG	CK2A1;AurB	P68400;P33674;Q96GD4
0.402831	1.10017	0.704695	0.703632	0.788853	-0.213876	0.535854	0.576377	0.0247452	S	2	___2	b-Adrenergic Receptor kinase substrate motif;Casein kinase I substrate motif;Casein kinase II substrate motif;PKA kinase substrate motif;PKC kinase substrate motif;Pyruvate dehydrogenase kinase substrate motif	+	CST;HTP							+	+		1	1.6934e-23	269.99	182.66	1.8592	261	261;183	1.43714	0.575846	1.42803	0.793393	0.224727	0.171855	P08238;Q58FF8	P08238	P08238	Heat shock protein HSP 90-beta;Putative heat shock protein HSP 90-beta 2	HSP90AB1;HSP90AB2P	EKPKIEDVGSDEEDDSGKDKKKKTKKIKEKY	UID1552	GsDEEDDsGKDKKKK
catalytic activity;oxidoreductase activity;oxidoreductase activity, acting on the aldehyde or oxo group of donors;oxidoreductase activity, acting on the aldehyde or oxo group of donors, disulfide as acceptor;pyruvate dehydrogenase (acetyl-transferring) activity;pyruvate dehydrogenase activity	alcohol metabolic process;biological regulation;biosynthetic process;carbohydrate metabolic process;catabolic process;cellular ketone metabolic process;cellular metabolic process;cellular process;cofactor metabolic process;generation of precursor metabolites and energy;metabolic process;organic acid metabolic process;primary metabolic process;small molecule metabolic process	cell part;intracellular membrane-bounded organelle;intracellular organelle;macromolecular complex;mitochondrion;nucleus;organelle;protein complex;pyruvate dehydrogenase complex	E1_dh	Butanoate metabolism;Citrate cycle (TCA cycle);Glycolysis / Gluconeogenesis;Pyruvate metabolism;Valine, leucine and isoleucine biosynthesis	2	2	2	5.9	3.3175	P08559;Q5JPU3;P29803	P08559;Q5JPU3;P29803	Pyruvate dehydrogenase E1 component subunit alpha, somatic form, mitochondrial;Pyruvate dehydrogenase E1 component subunit alpha, testis-specific form, mitochondrial	PDHA1;PDHA2	232;293;295
E1 12h/Mock	E1 18h/Mock	E1 18h/12h	E2 18h/Mock	E2 12h/Mock	E2 18h/12h	E3 12h/Mock	E3 18h/Mock	E3 18h/12h	Amino acid	Charge	Multiplicity	Motifs	Known site	Origin	Regulatory site	Regulatory site function	Regulatory site process	Regulatory site protInteract	Regulatory site otherInteract	Regulatory site notes	T-test Significant 12h/Mock	T-test Significant 18h/Mock	T-test Significant 18h/12h	Localization prob	PEP	Score	Delta score	Mass error [ppm]	Position	Positions within proteins	-Log T-test p-value 12h/Mock	T-test Difference 12h/Mock	-Log T-test p-value 18h/Mock	T-test Difference 18h/Mock	-Log T-test p-value 18h/12h	T-test Difference 18h/12h	Proteins	Leading proteins	Protein	Protein names	Gene names	Sequence window	Unique identifier	PhosphoSitePlus window	PhosphoSitePlus kinase	PhosphoSitePlus kinase uniprot
-1.09133	-0.664288	0.344488	NaN	NaN	NaN	-0.998183	0.0731348	1.05749	S	3	___1	Casein kinase II substrate motif;G protein-coupled receptor kinase 1 substrate motif;Pyruvate dehydrogenase kinase substrate motif	+	CST;HTP;LTP	+	enzymatic activity, inhibited;enzymatic activity, induced					+			0.992709	0.00253256	136.33	136.33	-0.5835	293	293;12;291	1.54731	-1.04475	0.244272	-0.295577	0.523581	0.700986	P08559;Q5JPU3;P29803	P08559	P08559	Pyruvate dehydrogenase E1 component subunit alpha, somatic form, mitochondrial;Pyruvate dehydrogenase E1 component subunit alpha, testis-specific form, mitochondrial	PDHA1;PDHA2	GPILMELQTYRYHGHSMSDPGVSYRTREEIQ	UID452	TYRyHGHsMsDPGVs	PDHK4;PDK1;PDHK2;PDHK3;PDHK1	Q16654;O15530;Q15119;Q15120;Q15118
binding;nucleic acid binding;nucleotide binding;RNA binding	biological regulation;cellular metabolic process;cellular nitrogen compound metabolic process;cellular process;macromolecule metabolic process;metabolic process;mRNA metabolic process;mRNA processing;nitrogen compound metabolic process;nucleobase-containing compound metabolic process;primary metabolic process;RNA metabolic process;RNA processing;RNA splicing	cell part;intracellular membrane-bounded organelle;intracellular organelle;macromolecular complex;nucleoplasm;nucleus;organelle;ribonucleoprotein complex;small nuclear ribonucleoprotein complex;spliceosomal complex	RRM_1;U1snRNP70_N	Spliceosome	1	1	1	3	1.427	P08621	P08621	U1 small nuclear ribonucleoprotein 70 kDa	SNRNP70	226
E1 12h/Mock	E1 18h/Mock	E1 18h/12h	E2 18h/Mock	E2 12h/Mock	E2 18h/12h	E3 12h/Mock	E3 18h/Mock	E3 18h/12h	Amino acid	Charge	Multiplicity	Motifs	Known site	Origin	Regulatory site	Regulatory site function	Regulatory site process	Regulatory site protInteract	Regulatory site otherInteract	Regulatory site notes	T-test Significant 12h/Mock	T-test Significant 18h/Mock	T-test Significant 18h/12h	Localization prob	PEP	Score	Delta score	Mass error [ppm]	Position	Positions within proteins	-Log T-test p-value 12h/Mock	T-test Difference 12h/Mock	-Log T-test p-value 18h/Mock	T-test Difference 18h/Mock	-Log T-test p-value 18h/12h	T-test Difference 18h/12h	Proteins	Leading proteins	Protein	Protein names	Gene names	Sequence window	Unique identifier	PhosphoSitePlus window	PhosphoSitePlus kinase	PhosphoSitePlus kinase uniprot
0.351515	0.400101	0.0576928	NaN	NaN	NaN	0.358396	0.314986	-0.0290286	S	3	___1	DNA dependent Protein kinase substrate motif;ERK1,2 kinase substrate motif;GSK-3, ERK1, ERK2, CDK5 substrate motif;WW domain binding motif	+	CST;HTP;LTP							+			1	0.0041351	104.81	80.763	-0.16814	226	226	2.20969	0.354956	1.12252	0.357544	0.0986653	0.0143321	P08621	P08621	P08621	U1 small nuclear ribonucleoprotein 70 kDa	SNRNP70	SGRDDTSRYDERPGPSPLPHRDRDRDRERER	UID454	YDERPGPsPLPHRDR	CDK2	P24941
binding;core promoter proximal region DNA binding;core promoter proximal region sequence-specific DNA binding;DNA binding;double-stranded DNA binding;nucleic acid binding;nucleic acid binding transcription factor activity;regulatory region DNA binding;regulatory region nucleic acid binding;RNA polymerase II core promoter proximal region sequence-specific DNA binding;RNA polymerase II core promote…	anatomical structure morphogenesis;biological regulation;biosynthetic process;cellular metabolic process;cellular nitrogen compound metabolic process;cellular process;developmental process;DNA metabolic process;DNA replication;macromolecule metabolic process;metabolic process;nitrogen compound metabolic process;nucleobase-containing compound metabolic process;primary metabolic process;RNA metabol…	cell part;intracellular membrane-bounded organelle;intracellular non-membrane-bounded organelle;intracellular organelle;nucleolus;nucleoplasm;nucleus;organelle	CTF_NFI;MH1;NfI_DNAbd_pre-N		4	4	4	6.7	63.182	P08651	P08651	Nuclear factor 1 C-type	NFIC	322;323;333;339;343
E1 12h/Mock	E1 18h/Mock	E1 18h/12h	E2 18h/Mock	E2 12h/Mock	E2 18h/12h	E3 12h/Mock	E3 18h/Mock	E3 18h/12h	Amino acid	Charge	Multiplicity	Motifs	Known site	Origin	Regulatory site	Regulatory site function	Regulatory site process	Regulatory site protInteract	Regulatory site otherInteract	Regulatory site notes	T-test Significant 12h/Mock	T-test Significant 18h/Mock	T-test Significant 18h/12h	Localization prob	PEP	Score	Delta score	Mass error [ppm]	Position	Positions within proteins	-Log T-test p-value 12h/Mock	T-test Difference 12h/Mock	-Log T-test p-value 18h/Mock	T-test Difference 18h/Mock	-Log T-test p-value 18h/12h	T-test Difference 18h/12h	Proteins	Leading proteins	Protein	Protein names	Gene names	Sequence window	Unique identifier	PhosphoSitePlus window	PhosphoSitePlus kinase	PhosphoSitePlus kinase uniprot
-0.437291	-0.524251	-0.160653	-0.719638	-0.522675	-0.144046	-0.474192	-0.626536	-0.181297	S	2	___1	Casein kinase II substrate motif;DNA dependent Protein kinase substrate motif;ERK1,2 kinase substrate motif;G protein-coupled receptor kinase 1 substrate motif;GSK3 kinase substrate motif;GSK-3, ERK1, ERK2, CDK5 substrate motif;Pyruvate dehydrogenase kinase substrate motif;WW domain binding motif	+	CST;HTP							+	+	+	0.999977	1.35385e-21	251.38	199.62	2.7315	339	339	2.57446	-0.478053	2.09201	-0.623475	2.35712	-0.161999	P08651	P08651	P08651	Nuclear factor 1 C-type	NFIC	PVKKTEMDKSPFNSPSPQDSPRLSSFTQHHR	UID457	KsPFNsPsPQDsPRL
-0.597081	-0.637895	-0.195599	-0.626847	-0.824571	0.244993	-0.416192	-0.378719	0.218719	S	2	___2	ERK1,2 kinase substrate motif;G protein-coupled receptor kinase 1 substrate motif;Growth associated histone HI kinase substrate motif;GSK3 kinase substrate motif;GSK-3, ERK1, ERK2, CDK5 substrate motif;WW domain binding motif	+	CST;HTP							+	+		0.999999	1.35385e-21	251.38	199.62	1.8486	333	333	1.45299	-0.612615	1.63764	-0.547821	0.225448	0.0893708	P08651	P08651	P08651	Nuclear factor 1 C-type	NFIC	EGGISSPVKKTEMDKSPFNSPSPQDSPRLSS	UID1559	KKtEMDKsPFNsPsP
-0.597081	-0.637895	-0.195599	-0.626847	-0.824571	0.244993	-0.500606	-0.407115	-0.033348	S	2	___2	Casein kinase II substrate motif;DNA dependent Protein kinase substrate motif;ERK1,2 kinase substrate motif;G protein-coupled receptor kinase 1 substrate motif;GSK3 kinase substrate motif;GSK-3, ERK1, ERK2, CDK5 substrate motif;Pyruvate dehydrogenase kinase substrate motif;WW domain binding motif	+	CST;HTP							+	+		0.999977	1.35385e-21	251.38	199.62	2.7315	339	339	1.66285	-0.640753	1.75192	-0.557286	0.0129526	0.00534845	P08651	P08651	P08651	Nuclear factor 1 C-type	NFIC	PVKKTEMDKSPFNSPSPQDSPRLSSFTQHHR	UID1560	KsPFNsPsPQDsPRL
-0.499891	-0.551902	0.0177795	-0.150593	-0.746132	0.636167	-0.496549	-0.440655	0.105142	S	2	___1	Cdc2 kinase substrate motif;CDK kinase substrate motif;CDK1,2,4,6 kinase substrate motif;ERK1,2 kinase substrate motif;Growth associated histone HI kinase substrate motif;GSK-3, ERK1, ERK2, CDK5 substrate motif;MDC1 BRCT domain binding motif;Plk1 PBD domain binding motif;WW domain binding motif	+	CST;HTP							+			0.999807	3.28546e-29	273.77	215.48	0.12274	323	323	1.70668	-0.580858	1.06539	-0.38105	0.494074	0.25303	P08651	P08651	P08651	Nuclear factor 1 C-type	NFIC	SSSRNWTEDMEGGISSPVKKTEMDKSPFNSP	UID455	DMEGGIssPVKKtEM
-0.688055	-0.516698	0.121546	-0.517193	-1.06362	0.447485	-0.215044	-0.633636	-0.339108	S	2	___1	ERK1,2 kinase substrate motif;G protein-coupled receptor kinase 1 substrate motif;Growth associated histone HI kinase substrate motif;GSK3 kinase substrate motif;GSK-3, ERK1, ERK2, CDK5 substrate motif;WW domain binding motif	+	CST;HTP								+		0.999999	1.35385e-21	251.38	199.62	1.8486	333	333	0.934494	-0.655573	2.31324	-0.555842	0.114118	0.0766411	P08651	P08651	P08651	Nuclear factor 1 C-type	NFIC	EGGISSPVKKTEMDKSPFNSPSPQDSPRLSS	UID456	KKtEMDKsPFNsPsP
binding;chromatin binding;chromatin DNA binding;DNA binding;nucleic acid binding;structure-specific DNA binding	cellular component assembly;cellular component organization;cellular macromolecular complex assembly;cellular process;chromatin organization;chromosome organization;macromolecular complex assembly;organelle organization	cell part;extracellular organelle;intracellular membrane-bounded organelle;intracellular organelle;macromolecular complex;nucleosome;nucleus;organelle;vesicle	Linker_histone		1	1	1	9.1	5.777	P10412	P10412	Histone H1.4	HIST1H1E	18
E1 12h/Mock	E1 18h/Mock	E1 18h/12h	E2 18h/Mock	E2 12h/Mock	E2 18h/12h	E3 12h/Mock	E3 18h/Mock	E3 18h/12h	Amino acid	Charge	Multiplicity	Motifs	Known site	Origin	Regulatory site	Regulatory site function	Regulatory site process	Regulatory site protInteract	Regulatory site otherInteract	Regulatory site notes	T-test Significant 12h/Mock	T-test Significant 18h/Mock	T-test Significant 18h/12h	Localization prob	PEP	Score	Delta score	Mass error [ppm]	Position	Positions within proteins	-Log T-test p-value 12h/Mock	T-test Difference 12h/Mock	-Log T-test p-value 18h/Mock	T-test Difference 18h/Mock	-Log T-test p-value 18h/12h	T-test Difference 18h/12h	Proteins	Leading proteins	Protein	Protein names	Gene names	Sequence window	Unique identifier	PhosphoSitePlus window	PhosphoSitePlus kinase	PhosphoSitePlus kinase uniprot
-0.0388212	1.03076	1.16922	NaN	NaN	NaN	0.399991	1.15478	0.829931	T	2	___1	Cdc2 kinase substrate motif;CDK1,2,4,6 kinase substrate motif;CDK5 kinase substrate motif;Growth associated histone HI kinase substrate motif;GSK-3, ERK1, ERK2, CDK5 substrate motif;WW domain binding motif	+	CST;HTP;LTP								+		1	1.8469e-07	188.34	137.88	0.65673	18	18	0.250577	0.180585	1.44266	1.09277	0.970515	0.999575	P10412	P10412	P10412	Histone H1.4	HIST1H1E	ETAPAAPAAPAPAEKTPVKKKARKSAGAAKR	UID1008	APAPAEktPVkKKAR	CDK1;CDK2	P06493;P24941
adenyl nucleotide binding;adenyl ribonucleotide binding;AMP binding;binding;cAMP binding;cAMP-dependent protein kinase inhibitor activity;cAMP-dependent protein kinase regulator activity;cyclic nucleotide binding;enzyme binding;enzyme inhibitor activity;enzyme regulator activity;kinase binding;kinase inhibitor activity;kinase regulator activity;nucleotide binding;protein binding;protein kinase A …	anatomical structure formation involved in morphogenesis;behavior;biological regulation;cell proliferation;cellular component organization;cellular metabolic process;cellular process;coagulation;cytoskeleton organization;developmental process;energy reserve metabolic process;establishment of localization;fluid transport;generation of precursor metabolites and energy;homeostatic process;immune sys…	cell part;cytosol;macromolecular complex;membrane;plasma membrane;protein complex;synapse	cNMP_binding;RIIa	Apoptosis;Insulin signaling pathway	4	4	4	10	25.592	P10644;K7EPB2;K7EMU2;K7EMZ6;K7EM13;K7EIE5;K7EID3;K7EJ40;K7EK41;K7EKR1;H7BYW5;C9JSK5;P31321	P10644;K7EPB2;K7EMU2;K7EMZ6;K7EM13;K7EIE5;K7EID3;K7EJ40;K7EK41	cAMP-dependent protein kinase type I-alpha regulatory subunit;cAMP-dependent protein kinase type I-alpha regulatory subunit, N-terminally processed	PRKAR1A	83
E1 12h/Mock	E1 18h/Mock	E1 18h/12h	E2 18h/Mock	E2 12h/Mock	E2 18h/12h	E3 12h/Mock	E3 18h/Mock	E3 18h/12h	Amino acid	Charge	Multiplicity	Motifs	Known site	Origin	Regulatory site	Regulatory site function	Regulatory site process	Regulatory site protInteract	Regulatory site otherInteract	Regulatory site notes	T-test Significant 12h/Mock	T-test Significant 18h/Mock	T-test Significant 18h/12h	Localization prob	PEP	Score	Delta score	Mass error [ppm]	Position	Positions within proteins	-Log T-test p-value 12h/Mock	T-test Difference 12h/Mock	-Log T-test p-value 18h/Mock	T-test Difference 18h/Mock	-Log T-test p-value 18h/12h	T-test Difference 18h/12h	Proteins	Leading proteins	Protein	Protein names	Gene names	Sequence window	Unique identifier	PhosphoSitePlus window	PhosphoSitePlus kinase	PhosphoSitePlus kinase uniprot
-1.53337	-1.38843	0.189414	-1.55631	-1.3293	-0.300651	-1.21016	-1.24773	-0.215848	S	2	___1	Casein kinase I substrate motif;ERK1,2 kinase substrate motif;G protein-coupled receptor kinase 1 substrate motif;GSK-3, ERK1, ERK2, CDK5 substrate motif;WW domain binding motif	+	CST;HTP;LTP	+	molecular association, regulation	cell cycle regulation	RFC2(DISRUPTS); MYO10(INDUCES)		required for B1 integrin-dependent spindle orientation; decreased affinity for cAMP	+	+		1	3.47291e-21	247.11	247.11	2.6428	83	83;83;83;83;83;83;83;83	2.31903	-1.35761	2.39267	-1.39749	0.262973	-0.109028	P10644;K7EPB2;K7EMU2;K7EMZ6;K7EIE5;K7EID3;K7EJ40;K7EK41	P10644	P10644	cAMP-dependent protein kinase type I-alpha regulatory subunit;cAMP-dependent protein kinase type I-alpha regulatory subunit, N-terminally processed	PRKAR1A	LQKAGTRTDSREDEISPPPPNPVVKGRRRRG	UID462	DsREDEIsPPPPNPV	CDK16;CDK2	Q00536;P24941
binding;carboxylic acid binding;catalytic activity;cation binding;dioxygenase activity;ion binding;iron ion binding;L-ascorbic acid binding;metal ion binding;oxidoreductase activity;oxidoreductase activity, acting on paired donors, with incorporation or reduction of molecular oxygen;oxidoreductase activity, acting on paired donors, with incorporation or reduction of molecular oxygen, 2-oxoglutara…	amine metabolic process;cellular amino acid metabolic process;cellular component organization;cellular ketone metabolic process;cellular metabolic process;cellular nitrogen compound metabolic process;cellular process;extracellular matrix organization;extracellular structure organization;heterocycle metabolic process;macromolecule metabolic process;macromolecule modification;metabolic process;nitr…	cell part;endoplasmic reticulum;intracellular membrane-bounded organelle;intracellular organelle;macromolecular complex;membrane;mitochondrion;organelle;protein complex	2OG-FeII_Oxy;P4Ha_N	Arginine and proline metabolism	3	3	3	9.2	39.237	P13674	P13674	Prolyl 4-hydroxylase subunit alpha-1	P4HA1	498
E1 12h/Mock	E1 18h/Mock	E1 18h/12h	E2 18h/Mock	E2 12h/Mock	E2 18h/12h	E3 12h/Mock	E3 18h/Mock	E3 18h/12h	Amino acid	Charge	Multiplicity	Motifs	Known site	Origin	Regulatory site	Regulatory site function	Regulatory site process	Regulatory site protInteract	Regulatory site otherInteract	Regulatory site notes	T-test Significant 12h/Mock	T-test Significant 18h/Mock	T-test Significant 18h/12h	Localization prob	PEP	Score	Delta score	Mass error [ppm]	Position	Positions within proteins	-Log T-test p-value 12h/Mock	T-test Difference 12h/Mock	-Log T-test p-value 18h/Mock	T-test Difference 18h/Mock	-Log T-test p-value 18h/12h	T-test Difference 18h/12h	Proteins	Leading proteins	Protein	Protein names	Gene names	Sequence window	Unique identifier	PhosphoSitePlus window	PhosphoSitePlus kinase	PhosphoSitePlus kinase uniprot
0.538141	0.979806	0.354903	0.873341	0.56003	0.272053	1.04229	1.13238	-0.0314595	T	2	___3	Casein kinase I substrate motif;G protein-coupled receptor kinase 1 substrate motif;MDC1 BRCT domain binding motif;Plk1 PBD domain binding motif									+	+		0.999468	0.0175571	85.087	32.442	-4.0702	498	498	1.30737	0.713488	2.24739	0.995175	0.632545	0.198499	P13674	P13674	P13674	Prolyl 4-hydroxylase subunit alpha-1	P4HA1	VFWYNLFASGEGDYSTRHAACPVLVGNKWVS	UID3215
binding;DNA binding;nucleic acid binding;nucleic acid binding transcription factor activity;regulatory region DNA binding;regulatory region nucleic acid binding;RNA polymerase II regulatory region DNA binding;RNA polymerase II regulatory region sequence-specific DNA binding;sequence-specific DNA binding;sequence-specific DNA binding transcription factor activity;transcription regulatory region DN…	anatomical structure development;behavior;biological regulation;biosynthetic process;cell communication;cellular component organization;cellular metabolic process;cellular nitrogen compound metabolic process;cellular process;cytoplasm organization;developmental process;embryo development;locomotion;macromolecule metabolic process;metabolic process;multicellular organismal process;multi-organism p…	cell part;cell projection;cytosol;intracellular membrane-bounded organelle;intracellular organelle;membrane;neuron projection;nucleoplasm;nucleus;organelle	bZIP_1	Osteoclast differentiation;Wnt signaling pathway	4	4	4	21.8	20.239	P15407;E9PPX2;E9PKL5	P15407;E9PPX2	Fos-related antigen 1	FOSL1	74;101;251;252;253
E1 12h/Mock	E1 18h/Mock	E1 18h/12h	E2 18h/Mock	E2 12h/Mock	E2 18h/12h	E3 12h/Mock	E3 18h/Mock	E3 18h/12h	Amino acid	Charge	Multiplicity	Motifs	Known site	Origin	Regulatory site	Regulatory site function	Regulatory site process	Regulatory site protInteract	Regulatory site otherInteract	Regulatory site notes	T-test Significant 12h/Mock	T-test Significant 18h/Mock	T-test Significant 18h/12h	Localization prob	PEP	Score	Delta score	Mass error [ppm]	Position	Positions within proteins	-Log T-test p-value 12h/Mock	T-test Difference 12h/Mock	-Log T-test p-value 18h/Mock	T-test Difference 18h/Mock	-Log T-test p-value 18h/12h	T-test Difference 18h/12h	Proteins	Leading proteins	Protein	Protein names	Gene names	Sequence window	Unique identifier	PhosphoSitePlus window	PhosphoSitePlus kinase	PhosphoSitePlus kinase uniprot
-0.655172	-0.491308	0.104739	-0.3465	-0.619359	0.284212	-0.453143	-0.302724	0.162339	S	2	___1	ERK1,2 kinase substrate motif;G protein-coupled receptor kinase 1 substrate motif;GSK-3, ERK1, ERK2, CDK5 substrate motif;WW domain binding motif	+	HTP							+	+		0.999999	7.29461e-05	168.89	121.33	1.5441	74	74;74;74	1.94009	-0.575891	1.66281	-0.380177	1.1318	0.183763	P15407;E9PPX2;E9PKL5	P15407	P15407	Fos-related antigen 1	FOSL1	LGPSSYPRPLTYPQYSPPQPRPGVIRALGPP	UID469	PLtYPQYsPPQPrPG
adenyl nucleotide binding;adenyl ribonucleotide binding;ATP binding;binding;catalytic activity;growth factor binding;growth factor receptor binding;identical protein binding;kinase activity;molecular transducer activity;nucleotide binding;phosphotransferase activity, alcohol group as acceptor;platelet-derived growth factor alpha-receptor activity;platelet-derived growth factor binding;platelet-de…	anatomical structure development;anatomical structure formation involved in morphogenesis;anatomical structure morphogenesis;biological adhesion;biological regulation;cell activation;cell adhesion;cell differentiation;cell motility;cellular component assembly;cellular component movement;cellular component organization;cellular homeostasis;cellular ion homeostasis;cellular metabolic process;cellul…	cell part;cell projection;cytoplasm;intracellular membrane-bounded organelle;intracellular organelle;macromolecular complex;membrane;microvillus;nucleus;organelle;plasma membrane;protein complex	Fip1;I-set;Pkinase_Tyr	Calcium signaling pathway;Cytokine-cytokine receptor interaction;Endocytosis;Focal adhesion;Gap junction;Glioma;MAPK signaling pathway;Melanoma;Pathways in cancer;Prostate cancer;Regulation of actin cytoskeleton	5	5	5	6.8	19.003	P16234;A0A0B4J203	P16234;A0A0B4J203	Platelet-derived growth factor receptor alpha	PDGFRA;FIP1L1	762;1041;1042;1044;1045;1048
E1 12h/Mock	E1 18h/Mock	E1 18h/12h	E2 18h/Mock	E2 12h/Mock	E2 18h/12h	E3 12h/Mock	E3 18h/Mock	E3 18h/12h	Amino acid	Charge	Multiplicity	Motifs	Known site	Origin	Regulatory site	Regulatory site function	Regulatory site process	Regulatory site protInteract	Regulatory site otherInteract	Regulatory site notes	T-test Significant 12h/Mock	T-test Significant 18h/Mock	T-test Significant 18h/12h	Localization prob	PEP	Score	Delta score	Mass error [ppm]	Position	Positions within proteins	-Log T-test p-value 12h/Mock	T-test Difference 12h/Mock	-Log T-test p-value 18h/Mock	T-test Difference 18h/Mock	-Log T-test p-value 18h/12h	T-test Difference 18h/12h	Proteins	Leading proteins	Protein	Protein names	Gene names	Sequence window	Unique identifier	PhosphoSitePlus window	PhosphoSitePlus kinase	PhosphoSitePlus kinase uniprot
-1.52296	-1.79616	0.742093	-1.56226	-1.01348	-0.489337	-1.24373	-1.31025	-0.112038	S	2	___2	Casein kinase II substrate motif;G protein-coupled receptor kinase 1 substrate motif;MAPKAPK2 kinase substrate motif									+	+		0.99988	7.17873e-17	231.04	186.46	0.39173	1045	1045;805	1.87316	-1.26006	2.09528	-1.55622	0.0412829	0.0469056	P16234;A0A0B4J203	P16234	P16234	Platelet-derived growth factor receptor alpha	PDGFRA;FIP1L1	EEEDLGKRNRHSSQTSEESAIETGSSSSTFI	UID1576
5'-deoxyribose-5-phosphate lyase activity;AT DNA binding;binding;carbon-oxygen lyase activity;catalytic activity;DNA binding;DNA-(apurinic or apyrimidinic site) lyase activity;enzyme binding;hormone receptor binding;ligand-dependent nuclear receptor transcription coactivator activity;lyase activity;nuclear hormone receptor binding;nucleic acid binding;peroxisome proliferator activated receptor bi…	aging;biological regulation;biosynthetic process;cellular component assembly;cellular component disassembly;cellular component organization;cellular metabolic process;cellular nitrogen compound metabolic process;cellular process;chromatin modification;chromatin organization;chromosome organization;developmental process;DNA geometric change;DNA metabolic process;DNA repair;macromolecular complex a…	cell part;cytosol;intracellular membrane-bounded organelle;intracellular organelle;macromolecular complex;nucleoplasm;nucleus;organelle;protein complex;transcription factor complex	AT_hook		4	4	4	27.1	82.784	P17096	P17096	High mobility group protein HMG-I/HMG-Y	HMGA1	99;102;103
E1 12h/Mock	E1 18h/Mock	E1 18h/12h	E2 18h/Mock	E2 12h/Mock	E2 18h/12h	E3 12h/Mock	E3 18h/Mock	E3 18h/12h	Amino acid	Charge	Multiplicity	Motifs	Known site	Origin	Regulatory site	Regulatory site function	Regulatory site process	Regulatory site protInteract	Regulatory site otherInteract	Regulatory site notes	T-test Significant 12h/Mock	T-test Significant 18h/Mock	T-test Significant 18h/12h	Localization prob	PEP	Score	Delta score	Mass error [ppm]	Position	Positions within proteins	-Log T-test p-value 12h/Mock	T-test Difference 12h/Mock	-Log T-test p-value 18h/Mock	T-test Difference 18h/Mock	-Log T-test p-value 18h/12h	T-test Difference 18h/12h	Proteins	Leading proteins	Protein	Protein names	Gene names	Sequence window	Unique identifier	PhosphoSitePlus window	PhosphoSitePlus kinase	PhosphoSitePlus kinase uniprot
0.140909	0.228603	0.0683268	0.144046	0.248049	-0.0832474	0.218843	0.151989	0.0415233	S	2	___2	b-Adrenergic Receptor kinase substrate motif;Casein kinase II substrate motif	+	CST;HTP;LTP							+	+		1	1.19486e-33	273.01	218.2	-0.61262	102	102	1.61947	0.202601	1.63921	0.174879	0.0620139	0.00886758	P17096	P17096	P17096	High mobility group protein HMG-I/HMG-Y	HMGA1	PKKLEKEEEEGISQESSEEEQ__________	UID1578	EEGIsQEssEEEQ__	CK2A1	P19139
0.140909	0.228603	0.0683268	0.144046	0.248049	-0.0832474	0.218843	0.151989	0.0415233	S	2	___2	BARD1 BRCT domain binding motif;Casein kinase II substrate motif;G protein-coupled receptor kinase 1 substrate motif;MAPKAPK2 kinase substrate motif;MDC1 BRCT domain binding motif;Plk1 PBD domain binding motif	+	CST;HTP;LTP							+	+		1	1.19486e-33	273.01	218.2	-0.61262	103	103	1.61947	0.202601	1.63921	0.174879	0.0620139	0.00886758	P17096	P17096	P17096	High mobility group protein HMG-I/HMG-Y	HMGA1	KKLEKEEEEGISQESSEEEQ___________	UID1579	EGIsQEssEEEQ___	CK2A1	P19139
0.181929	0.204516	0.0402613	0.0180643	0.322505	-0.263756	0.175812	0.391988	0.243547	S	2	___3	ATM kinase substrate motif;Casein kinase I substrate motif;Casein kinase II substrate motif;DNA dependent Protein kinase substrate motif;G protein-coupled receptor kinase 1 substrate motif;GSK3 kinase substrate motif	+	CST;HTP;LTP							+			1	9.30948e-09	188.32	131.5	-0.61262	99	99	1.37818	0.226749	0.703013	0.204856	0.0141463	0.0066843	P17096	P17096	P17096	High mobility group protein HMG-I/HMG-Y	HMGA1	RGRPKKLEKEEEEGISQESSEEEQ_______	UID2680	KEEEEGIsQEssEEE
binding;core promoter proximal region DNA binding;core promoter proximal region sequence-specific DNA binding;DNA binding;double-stranded DNA binding;nucleic acid binding;nucleic acid binding transcription factor activity;protein binding;protein binding transcription factor activity;regulatory region DNA binding;regulatory region nucleic acid binding;RNA polymerase II core promoter proximal regio…	anatomical structure development;biological regulation;biosynthetic process;cell differentiation;cell proliferation;cellular metabolic process;cellular nitrogen compound metabolic process;cellular process;developmental process;macromolecule metabolic process;metabolic process;multicellular organismal process;nitrogen compound metabolic process;nucleobase-containing compound metabolic process;prim…	cell part;macromolecular complex;nucleoplasm;protein complex;transcription factor complex	bZIP_1;Jun	Osteoclast differentiation	1	1	1	4.6	3.0849	P17275	P17275	Transcription factor jun-B	JUNB	255;259
E1 12h/Mock	E1 18h/Mock	E1 18h/12h	E2 18h/Mock	E2 12h/Mock	E2 18h/12h	E3 12h/Mock	E3 18h/Mock	E3 18h/12h	Amino acid	Charge	Multiplicity	Motifs	Known site	Origin	Regulatory site	Regulatory site function	Regulatory site process	Regulatory site protInteract	Regulatory site otherInteract	Regulatory site notes	T-test Significant 12h/Mock	T-test Significant 18h/Mock	T-test Significant 18h/12h	Localization prob	PEP	Score	Delta score	Mass error [ppm]	Position	Positions within proteins	-Log T-test p-value 12h/Mock	T-test Difference 12h/Mock	-Log T-test p-value 18h/Mock	T-test Difference 18h/Mock	-Log T-test p-value 18h/12h	T-test Difference 18h/12h	Proteins	Leading proteins	Protein	Protein names	Gene names	Sequence window	Unique identifier	PhosphoSitePlus window	PhosphoSitePlus kinase	PhosphoSitePlus kinase uniprot
-0.76136	-0.634173	0.0706641	-1.13574	-0.892901	-0.263155	-0.895583	-1.04296	-0.160669	S	2	___2	ERK1,2 kinase substrate motif;GSK-3, ERK1, ERK2, CDK5 substrate motif;WW domain binding motif	+	CST;HTP;LTP	+	protein degradation		FBXW7(INDUCES)		mitosis progression and chromatid cohesion	+	+		1	9.08939e-05	188.54	154.12	-0.48257	259	259	2.56773	-0.849948	1.58578	-0.937627	0.449271	-0.11772	P17275	P17275	P17275	Transcription factor jun-B	JUNB	QTVPEARSRDATPPVSPINMEDQERIKVERK	UID1580	RDAtPPVsPINMEDQ
[truncated: 542 more rows]

## Sheet: Regulated phosphopeptides
Modifications	Phospho (STY)	Mass	Score	Delta score	T-test Significant 12h/Mock	T-test Significant 18h/Mock	T-test Significant 18h/12h	-Log T-test p-value 12h/Mock	T-test Difference 12h/Mock	-Log T-test p-value 18h/Mock	T-test Difference 18h/Mock	-Log T-test p-value 18h/12h	T-test Difference 18h/12h	E1 12h/Mock	E1 18h/Mock	E1 18h/12h	E2 18h/Mock	E2 12h/Mock	E2 18h/12h	E3 12h/Mock	E318h/Mock	E3 18h/12h	Ratio M/L variability [%] 1	Ratio H/L variability [%] 1	Ratio H/M variability [%] 1	Ratio H/L variability [%] 2	Ratio M/L variability [%] 2	Ratio H/M variability [%] 2	Ratio M/L variability [%] 3	Ratio H/L variability [%] 3	Ratio H/M variability [%] 3	Sequence	Proteins	Gene Names	Protein Names
[truncated: 332 more rows]

[truncated: 1 more sheets: Regulated phosphosites]
