# Supplementary material for: Phosphoproteomic Analysis Reveals the Importance of Kinase Regulation During Orbivirus Infection
Source: Mol Cell Proteomics. 2017 Aug 29;16(11):1990–2005. doi: 10.1074/mcp.M117.067355 (PMC5672004; doi:10.1074/mcp.M117.067355)
Supplement: Supplemental Data [file 10.1074_M117.067355_mcp.M117.067355-7.xlsx]

## Sheet: GO Bio Process
#pathway ID	pathway description	observed gene count	false discovery rate	matching proteins in your network (IDs)	matching proteins in your network (labels)
GO.0006139	nucleobase-containing compound metabolic process	91	2.48e-16	ENSP00000181839,ENSP00000204517,ENSP00000216832,ENSP00000247026,ENSP00000252137,ENSP00000253363,ENSP00000253792,ENSP00000254480,ENSP00000261596,ENSP00000261973,ENSP00000262854,ENSP00000263377,ENSP00000264335,ENSP00000264645,ENSP00000265343,ENSP00000268712,ENSP00000271555,ENSP00000274054,ENSP00000278823,ENSP00000282441,ENSP00000283943,ENSP00000292123,ENSP00000295926,ENSP00000296930,ENSP00000297071…	ACACA,ACLY,AFF4,ARHGAP35,ARID1A,ATRX,BCLAF1,BRD4,CASC3,CCNL1,CDK13,CETN2,CHD3,DGCR14,DPYSL2,ELF4,FOXK1,GATAD2B,GFPT1,GSK3B,HDGF,HMGA1,HMGA2,HNRNPK,HUWE1,IRF2BP2,JUN,KPNA2,LIG3,LIN54,LPIN2,MEF2A,MEF2D,MIER1,MRGBP,MSL3,MTA2,MYCBP2,NAF1,NCOR1,NEDD4L,NFIC,NKAP,NOLC1,NPM1,NSRP1,NUP98,PA2G4,PCBP1,PCBP2,PDHA1,PGK1,PNN,POLR2A,POU3F4,PRPF4B,PSIP1,RBL1,RBM15B,RBM25,RBM39,RBM5,RDBP,RPL12,RPL4,RPS3,RSF1,SAFB…
GO.0046483	heterocycle metabolic process	92	5.06e-16	ENSP00000181839,ENSP00000204517,ENSP00000216832,ENSP00000247026,ENSP00000252137,ENSP00000253363,ENSP00000253792,ENSP00000254480,ENSP00000261596,ENSP00000261973,ENSP00000262854,ENSP00000263377,ENSP00000263556,ENSP00000264335,ENSP00000264645,ENSP00000265343,ENSP00000268712,ENSP00000271555,ENSP00000274054,ENSP00000278823,ENSP00000282441,ENSP00000283943,ENSP00000292123,ENSP00000295926,ENSP00000296930…	ACACA,ACLY,AFF4,ARHGAP35,ARID1A,ATRX,BCLAF1,BRD4,CASC3,CCNL1,CDK13,CETN2,CHD3,DGCR14,DPYSL2,ELF4,FOXK1,GATAD2B,GFPT1,GSK3B,HDGF,HMGA1,HMGA2,HNRNPK,HUWE1,IRF2BP2,JUN,KPNA2,LIG3,LIN54,LPIN2,MEF2A,MEF2D,MIER1,MRGBP,MSL3,MTA2,MYCBP2,NAF1,NCOR1,NEDD4L,NFIC,NKAP,NOLC1,NPM1,NSRP1,NUP98,P4HA1,PA2G4,PCBP1,PCBP2,PDHA1,PGK1,PNN,POLR2A,POU3F4,PRPF4B,PSIP1,RBL1,RBM15B,RBM25,RBM39,RBM5,RDBP,RPL12,RPL4,RPS3,RSF…
GO.0090304	nucleic acid metabolic process	84	1.03e-15	ENSP00000181839,ENSP00000204517,ENSP00000216832,ENSP00000247026,ENSP00000252137,ENSP00000253363,ENSP00000254480,ENSP00000261596,ENSP00000261973,ENSP00000262854,ENSP00000263377,ENSP00000264335,ENSP00000264645,ENSP00000265343,ENSP00000268712,ENSP00000271555,ENSP00000274054,ENSP00000278823,ENSP00000282441,ENSP00000283943,ENSP00000292123,ENSP00000295926,ENSP00000296930,ENSP00000297071,ENSP00000301740…	AFF4,ARHGAP35,ARID1A,ATRX,BCLAF1,BRD4,CASC3,CCNL1,CDK13,CETN2,CHD3,DGCR14,ELF4,FOXK1,GATAD2B,HDGF,HMGA1,HMGA2,HNRNPK,HUWE1,IRF2BP2,JUN,KPNA2,LIG3,LIN54,LPIN2,MEF2A,MEF2D,MIER1,MRGBP,MSL3,MTA2,MYCBP2,NAF1,NCOR1,NEDD4L,NFIC,NKAP,NOLC1,NPM1,NSRP1,NUP98,PA2G4,PCBP1,PCBP2,PNN,POLR2A,POU3F4,PRPF4B,PSIP1,RBL1,RBM15B,RBM25,RBM39,RBM5,RDBP,RPL12,RPL4,RPS3,RSF1,SAFB,SCAF1,SF1,SF3B1,SMARCC1,SNRNP200,SNRNP70…
GO.1901360	organic cyclic compound metabolic process	93	1.41e-15	ENSP00000181839,ENSP00000204517,ENSP00000216832,ENSP00000247026,ENSP00000252137,ENSP00000253363,ENSP00000253792,ENSP00000254480,ENSP00000257290,ENSP00000261596,ENSP00000261973,ENSP00000262854,ENSP00000263377,ENSP00000263556,ENSP00000264335,ENSP00000264645,ENSP00000265343,ENSP00000268712,ENSP00000271555,ENSP00000274054,ENSP00000278823,ENSP00000282441,ENSP00000283943,ENSP00000292123,ENSP00000295926…	ACACA,ACLY,AFF4,ARHGAP35,ARID1A,ATRX,BCLAF1,BRD4,CASC3,CCNL1,CDK13,CETN2,CHD3,DGCR14,DPYSL2,ELF4,FOXK1,GATAD2B,GFPT1,GSK3B,HDGF,HMGA1,HMGA2,HNRNPK,HUWE1,IRF2BP2,JUN,KPNA2,LIG3,LIN54,LPIN2,MEF2A,MEF2D,MIER1,MRGBP,MSL3,MTA2,MYCBP2,NAF1,NCOR1,NEDD4L,NFIC,NKAP,NOLC1,NPM1,NSRP1,NUP98,P4HA1,PA2G4,PCBP1,PCBP2,PDGFRA,PDHA1,PGK1,PNN,POLR2A,POU3F4,PRPF4B,PSIP1,RBL1,RBM15B,RBM25,RBM39,RBM5,RDBP,RPL12,RPL4,R…
GO.0016070	RNA metabolic process	77	6.37e-15	ENSP00000181839,ENSP00000204517,ENSP00000216832,ENSP00000247026,ENSP00000252137,ENSP00000253363,ENSP00000254480,ENSP00000261596,ENSP00000261973,ENSP00000263377,ENSP00000264335,ENSP00000264645,ENSP00000265343,ENSP00000268712,ENSP00000271555,ENSP00000274054,ENSP00000282441,ENSP00000292123,ENSP00000295926,ENSP00000296930,ENSP00000297071,ENSP00000301740,ENSP00000302886,ENSP00000305556,ENSP00000307863…	AFF4,ARHGAP35,ARID1A,ATRX,BCLAF1,BRD4,CASC3,CCNL1,CDK13,CHD3,DGCR14,ELF4,FOXK1,GATAD2B,HDGF,HMGA1,HMGA2,HNRNPK,IRF2BP2,JUN,LIN54,LPIN2,MEF2A,MEF2D,MIER1,MRGBP,MSL3,MYCBP2,NAF1,NCOR1,NEDD4L,NFIC,NKAP,NOLC1,NPM1,NSRP1,NUP98,PA2G4,PCBP1,PCBP2,PNN,POLR2A,POU3F4,PRPF4B,PSIP1,RBL1,RBM15B,RBM25,RBM39,RBM5,RDBP,RPL12,RPL4,RPS3,RSF1,SAFB,SCAF1,SF1,SF3B1,SMARCC1,SNRNP200,SNRNP70,SRRM2,SRSF2,SUV39H1,TFAP4,T…
GO.0008380	RNA splicing	26	1.73e-14	ENSP00000181839,ENSP00000216832,ENSP00000247026,ENSP00000252137,ENSP00000253363,ENSP00000261973,ENSP00000264645,ENSP00000297071,ENSP00000301740,ENSP00000305556,ENSP00000307863,ENSP00000313890,ENSP00000314949,ENSP00000317123,ENSP00000335321,ENSP00000337194,ENSP00000343054,ENSP00000352438,ENSP00000353089,ENSP00000353769,ENSP00000361626,ENSP00000365439,ENSP00000366604,ENSP00000370109,ENSP00000416959…	CASC3,CDK13,DGCR14,HNRNPK,NSRP1,PCBP1,PCBP2,PNN,POLR2A,PRPF4B,PSIP1,RBM15B,RBM25,RBM39,RBM5,SCAF1,SF1,SF3B1,SNRNP200,SNRNP70,SRRM2,SRSF2,TRA2A,TRA2B,U2AF2,YBX1
GO.0010467	gene expression	81	2.91e-14	ENSP00000181839,ENSP00000204517,ENSP00000216455,ENSP00000216832,ENSP00000247026,ENSP00000252137,ENSP00000253363,ENSP00000254480,ENSP00000261596,ENSP00000261973,ENSP00000263102,ENSP00000263377,ENSP00000264335,ENSP00000264645,ENSP00000265343,ENSP00000268712,ENSP00000271555,ENSP00000274054,ENSP00000282441,ENSP00000292123,ENSP00000295926,ENSP00000296930,ENSP00000297071,ENSP00000301740,ENSP00000302886…	AFF4,ARHGAP35,ARID1A,ATRX,BCLAF1,BRD4,CASC3,CCDC6,CCNL1,CDK13,CHD3,DGCR14,EIF2S2,ELF4,FOXK1,GATAD2B,HDGF,HMGA1,HMGA2,HNRNPK,IRF2BP2,JUN,LIN54,LPIN2,MEF2A,MEF2D,MIER1,MRGBP,MSL3,MYCBP2,NAF1,NCOR1,NEDD4L,NFIC,NKAP,NOLC1,NPM1,NSRP1,NUP98,PA2G4,PCBP1,PCBP2,PNN,POLR2A,POU3F4,PRPF4B,PSIP1,PSMA3,RBL1,RBM15B,RBM25,RBM39,RBM5,RDBP,RPL12,RPL4,RPS3,RSF1,SAFB,SCAF1,SF1,SF3B1,SMARCC1,SNRNP200,SNRNP70,SRRM2,SR…
GO.0044260	cellular macromolecule metabolic process	107	3.02e-14	ENSP00000181839,ENSP00000204517,ENSP00000216455,ENSP00000216832,ENSP00000247026,ENSP00000252137,ENSP00000253363,ENSP00000254480,ENSP00000257290,ENSP00000261207,ENSP00000261596,ENSP00000261973,ENSP00000262013,ENSP00000262854,ENSP00000263377,ENSP00000264276,ENSP00000264335,ENSP00000264645,ENSP00000265343,ENSP00000268712,ENSP00000271555,ENSP00000274054,ENSP00000278823,ENSP00000282441,ENSP00000283943…	AFF4,ALS2,ARHGAP35,ARID1A,ATRX,BCLAF1,BRD4,CASC3,CCNL1,CDC23,CDK13,CETN2,CFL1,CHD3,DCAF6,DGCR14,DYRK1B,EIF2S2,ELF4,FOXK1,GATAD2B,GFPT1,GSK3B,HDGF,HMGA1,HMGA2,HNRNPK,HSPH1,HUWE1,IRF2BP2,JUN,KPNA2,LIG3,LIN54,LMNA,LPIN2,MAST2,MEF2A,MEF2D,MIER1,MINK1,MRGBP,MSL3,MTA2,MYCBP2,NAF1,NCOR1,NEDD4L,NEK1,NFIC,NKAP,NOLC1,NPM1,NSFL1C,NSRP1,NUP98,PA2G4,PCBP1,PCBP2,PDGFRA,PNN,POLR2A,POU3F4,PPP1R12A,PRPF4B,PSIP1,P…
GO.0034641	cellular nitrogen compound metabolic process	93	3.07e-14	ENSP00000181839,ENSP00000204517,ENSP00000216455,ENSP00000216832,ENSP00000247026,ENSP00000252137,ENSP00000253363,ENSP00000253792,ENSP00000254480,ENSP00000261596,ENSP00000261973,ENSP00000262854,ENSP00000263377,ENSP00000264335,ENSP00000264645,ENSP00000265343,ENSP00000268712,ENSP00000271555,ENSP00000274054,ENSP00000278823,ENSP00000282441,ENSP00000283943,ENSP00000292123,ENSP00000295926,ENSP00000296930…	ACACA,ACLY,AFF4,ARHGAP35,ARID1A,ATRX,BCLAF1,BRD4,CASC3,CCNL1,CDK13,CETN2,CHD3,DGCR14,DPYSL2,EIF2S2,ELF4,FOXK1,GATAD2B,GFPT1,GSK3B,HDGF,HMGA1,HMGA2,HNRNPK,HUWE1,IRF2BP2,JUN,KPNA2,LIG3,LIN54,LPIN2,MEF2A,MEF2D,MIER1,MRGBP,MSL3,MTA2,MYCBP2,NAF1,NCOR1,NEDD4L,NFIC,NKAP,NOLC1,NPM1,NSRP1,NUP98,PA2G4,PCBP1,PCBP2,PDHA1,PGK1,PNN,POLR2A,POU3F4,PRPF4B,PSIP1,PSMA3,RBL1,RBM15B,RBM25,RBM39,RBM5,RDBP,RPL12,RPL4,R…
GO.0006397	mRNA processing	27	7.71e-14	ENSP00000181839,ENSP00000216832,ENSP00000247026,ENSP00000252137,ENSP00000253363,ENSP00000261973,ENSP00000264645,ENSP00000297071,ENSP00000301740,ENSP00000305556,ENSP00000307863,ENSP00000313890,ENSP00000314949,ENSP00000317123,ENSP00000335321,ENSP00000337194,ENSP00000343054,ENSP00000352438,ENSP00000353089,ENSP00000353769,ENSP00000361626,ENSP00000365439,ENSP00000366396,ENSP00000366604,ENSP00000370109…	CASC3,CDK13,DGCR14,HNRNPK,NSRP1,PCBP1,PCBP2,PNN,POLR2A,PRPF4B,PSIP1,RBM15B,RBM25,RBM39,RBM5,SCAF1,SF1,SF3B1,SNRNP200,SNRNP70,SRRM2,SRSF2,TRA2A,TRA2B,U2AF2,XRN2,YBX1
GO.0016071	mRNA metabolic process	31	1.01e-13	ENSP00000181839,ENSP00000216832,ENSP00000247026,ENSP00000252137,ENSP00000253363,ENSP00000261973,ENSP00000264645,ENSP00000297071,ENSP00000301740,ENSP00000305556,ENSP00000307863,ENSP00000311430,ENSP00000313890,ENSP00000314949,ENSP00000317123,ENSP00000335321,ENSP00000337194,ENSP00000343054,ENSP00000350990,ENSP00000352438,ENSP00000353089,ENSP00000353769,ENSP00000354739,ENSP00000361626,ENSP00000365439…	CASC3,CDK13,DGCR14,HNRNPK,NSRP1,PCBP1,PCBP2,PNN,POLR2A,PRPF4B,PSIP1,RBM15B,RBM25,RBM39,RBM5,RPL12,RPL4,RPS3,SCAF1,SF1,SF3B1,SNRNP200,SNRNP70,SRRM2,SRSF2,TNKS1BP1,TRA2A,TRA2B,U2AF2,XRN2,YBX1
GO.0006807	nitrogen compound metabolic process	95	1.25e-13	ENSP00000181839,ENSP00000204517,ENSP00000216455,ENSP00000216832,ENSP00000247026,ENSP00000252137,ENSP00000253363,ENSP00000253792,ENSP00000254480,ENSP00000261596,ENSP00000261973,ENSP00000262854,ENSP00000263377,ENSP00000263556,ENSP00000264335,ENSP00000264645,ENSP00000265343,ENSP00000268712,ENSP00000271555,ENSP00000274054,ENSP00000278823,ENSP00000282441,ENSP00000283943,ENSP00000292123,ENSP00000295926…	ACACA,ACLY,AFF4,ARHGAP35,ARID1A,ATRX,BCLAF1,BRD4,CASC3,CCNL1,CDK13,CETN2,CHD3,DGCR14,DPYSL2,EIF2S2,ELF4,FOXK1,GATAD2B,GFPT1,GSK3B,HDGF,HMGA1,HMGA2,HNRNPK,HUWE1,IRF2BP2,JUN,KPNA2,LIG3,LIN54,LPIN2,MEF2A,MEF2D,MIER1,MRGBP,MSL3,MTA2,MYCBP2,NAF1,NCOR1,NEDD4L,NFIC,NKAP,NOLC1,NPM1,NSRP1,NUP98,P4HA1,PA2G4,PCBP1,PCBP2,PDHA1,PGK1,PNN,POLR2A,POU3F4,PRPF4B,PSIP1,PSMA3,RBL1,RBM15B,RBM25,RBM39,RBM5,RDBP,RPL12,…
GO.0043170	macromolecule metabolic process	109	9.74e-13	ENSP00000181839,ENSP00000204517,ENSP00000216455,ENSP00000216832,ENSP00000247026,ENSP00000252137,ENSP00000253363,ENSP00000254480,ENSP00000257290,ENSP00000261207,ENSP00000261596,ENSP00000261973,ENSP00000262013,ENSP00000262854,ENSP00000263377,ENSP00000264276,ENSP00000264335,ENSP00000264645,ENSP00000265343,ENSP00000268712,ENSP00000271555,ENSP00000274054,ENSP00000278823,ENSP00000282441,ENSP00000283943…	ACACA,AFF4,ALS2,ARHGAP35,ARID1A,ATRX,BCLAF1,BRD4,CASC3,CCNL1,CDC23,CDK13,CETN2,CFL1,CHD3,DCAF6,DGCR14,DYRK1B,EIF2S2,ELF4,FOXK1,GATAD2B,GFPT1,GSK3B,HDGF,HMGA1,HMGA2,HNRNPK,HSPH1,HUWE1,IRF2BP2,JUN,KPNA2,LIG3,LIN54,LMNA,LPIN2,MAST2,MEF2A,MEF2D,MIER1,MINK1,MRGBP,MSL3,MTA2,MYCBP2,NAF1,NCOR1,NEDD4L,NEK1,NFIC,NKAP,NOLC1,NPM1,NSFL1C,NSRP1,NUP98,PA2G4,PCBP1,PCBP2,PDGFRA,PNN,POLR2A,POU3F4,PPP1R12A,PRPF4B,P…
GO.0000398	mRNA splicing, via spliceosome	20	2.02e-12	ENSP00000181839,ENSP00000216832,ENSP00000252137,ENSP00000297071,ENSP00000301740,ENSP00000305556,ENSP00000307863,ENSP00000314949,ENSP00000317123,ENSP00000335321,ENSP00000337194,ENSP00000343054,ENSP00000352438,ENSP00000353089,ENSP00000361626,ENSP00000365439,ENSP00000366604,ENSP00000370109,ENSP00000416959,ENSP00000472998	CDK13,DGCR14,HNRNPK,PCBP1,PCBP2,PNN,POLR2A,PRPF4B,PSIP1,RBM5,SF1,SF3B1,SNRNP200,SNRNP70,SRRM2,SRSF2,TRA2A,TRA2B,U2AF2,YBX1
GO.0006396	RNA processing	32	2.89e-12	ENSP00000181839,ENSP00000216832,ENSP00000247026,ENSP00000252137,ENSP00000253363,ENSP00000261973,ENSP00000264645,ENSP00000274054,ENSP00000295926,ENSP00000297071,ENSP00000301740,ENSP00000302886,ENSP00000305556,ENSP00000307863,ENSP00000313890,ENSP00000314949,ENSP00000317123,ENSP00000335321,ENSP00000337194,ENSP00000343054,ENSP00000352438,ENSP00000353089,ENSP00000353769,ENSP00000359024,ENSP00000361626…	CASC3,CCNL1,CDK13,DGCR14,HNRNPK,NAF1,NOLC1,NSRP1,PA2G4,PCBP1,PCBP2,PNN,POLR2A,PRPF4B,PSIP1,RBM15B,RBM25,RBM39,RBM5,SCAF1,SF1,SF3B1,SNRNP200,SNRNP70,SRRM2,SRSF2,SUV39H1,TRA2A,TRA2B,U2AF2,XRN2,YBX1
GO.0031323	regulation of cellular metabolic process	92	3.88e-12	ENSP00000181839,ENSP00000209875,ENSP00000216455,ENSP00000216832,ENSP00000238647,ENSP00000247026,ENSP00000253363,ENSP00000253792,ENSP00000254480,ENSP00000257290,ENSP00000261207,ENSP00000261596,ENSP00000261973,ENSP00000262013,ENSP00000263102,ENSP00000263377,ENSP00000264276,ENSP00000264335,ENSP00000264645,ENSP00000265343,ENSP00000268712,ENSP00000271555,ENSP00000278823,ENSP00000282388,ENSP00000282516…	ACACA,ACLY,AFF4,AHCTF1,AHNAK,AKT1S1,ALS2,ARHGAP35,ARID1A,ATRX,BCLAF1,BIRC6,BRD4,CASC3,CBX5,CCDC6,CCNL1,CDC23,CDK13,CHD3,DCAF6,DOCK7,DYRK1B,ELF4,FOSL1,GATAD2B,HDGF,HIST1H1E,HMGA1,HMGA2,HNRNPK,HSPH1,IRF2BP2,IRF2BPL,IRS1,JUN,KPNA2,LIG3,LIN54,LMNA,LPIN2,MAST2,MEF2A,MEF2D,MIER1,MINK1,MRGBP,MSL3,MTA2,MYCBP2,NCOR1,NEDD4L,NEK1,NFIC,NIPBL,NPM1,NSRP1,PA2G4,PAFAH1B2,PCIF1,PDGFRA,PDHA1,PNN,POLR2A,PPP1R12A,PR…
GO.0019222	regulation of metabolic process	98	1.05e-11	ENSP00000181839,ENSP00000209875,ENSP00000216455,ENSP00000216832,ENSP00000238647,ENSP00000245796,ENSP00000247026,ENSP00000253363,ENSP00000253792,ENSP00000254480,ENSP00000257290,ENSP00000261207,ENSP00000261596,ENSP00000261973,ENSP00000262013,ENSP00000263102,ENSP00000263377,ENSP00000264276,ENSP00000264335,ENSP00000264645,ENSP00000265343,ENSP00000268712,ENSP00000271555,ENSP00000278823,ENSP00000282516…	ACACA,ACLY,AFF4,AHCTF1,AHNAK,AKT1S1,ALS2,ARHGAP35,ARID1A,ATRX,BCLAF1,BIRC6,BRD4,CASC3,CBX5,CCDC6,CCNL1,CDC23,CDK13,CHD3,DCAF6,DOCK7,DYRK1B,ELF4,FOSL1,GATAD2B,GBF1,GFPT1,GSK3B,HDGF,HIST1H1E,HMGA1,HMGA2,HNRNPK,HSPH1,IRF2BP2,IRF2BPL,IRS1,JUN,KPNA2,LIG3,LIN54,LMNA,LPIN2,MAST2,MEF2A,MEF2D,MIER1,MINK1,MRGBP,MSL3,MTA2,MYCBP2,NCOR1,NEDD4L,NEK1,NFIC,NIPBL,NPM1,NSFL1C,NSRP1,PA2G4,PAFAH1B2,PCIF1,PDGFRA,PDHA…
GO.0019219	regulation of nucleobase-containing compound metabolic process	72	2.06e-11	ENSP00000181839,ENSP00000209875,ENSP00000216832,ENSP00000238647,ENSP00000247026,ENSP00000253363,ENSP00000254480,ENSP00000257290,ENSP00000261207,ENSP00000261596,ENSP00000261973,ENSP00000263102,ENSP00000263377,ENSP00000265343,ENSP00000268712,ENSP00000271555,ENSP00000278823,ENSP00000282388,ENSP00000282516,ENSP00000283943,ENSP00000292123,ENSP00000295926,ENSP00000296930,ENSP00000302886,ENSP00000307705…	AFF4,AHCTF1,AHNAK,ARHGAP35,ARID1A,ATRX,BCLAF1,BRD4,CBX5,CCDC6,CCNL1,CDK13,CHD3,DCAF6,DYRK1B,ELF4,FOSL1,GATAD2B,GSK3B,HDGF,HIST1H1E,HMGA1,HMGA2,HNRNPK,HSPH1,IRF2BP2,IRF2BPL,JUN,KPNA2,LIG3,LIN54,LMNA,LPIN2,MEF2A,MEF2D,MIER1,MRGBP,MSL3,MTA2,MYCBP2,NCOR1,NEDD4L,NFIC,NIPBL,NPM1,NSRP1,PA2G4,PDGFRA,PNN,POLR2A,PPP1R12A,PRKAR1A,PSIP1,RBM15,RBM15B,RBM25,RBM39,RBM5,RPS3,RSF1,SAFB,SF1,SMARCC1,SUV39H1,TFE3,TR…
GO.0060255	regulation of macromolecule metabolic process	88	2.31e-11	ENSP00000181839,ENSP00000209875,ENSP00000216455,ENSP00000216832,ENSP00000238647,ENSP00000247026,ENSP00000253363,ENSP00000254480,ENSP00000257290,ENSP00000261207,ENSP00000261596,ENSP00000261973,ENSP00000262013,ENSP00000263102,ENSP00000263377,ENSP00000264276,ENSP00000264335,ENSP00000264645,ENSP00000265343,ENSP00000268712,ENSP00000271555,ENSP00000278823,ENSP00000282516,ENSP00000283943,ENSP00000292123…	AFF4,AHCTF1,AHNAK,AKT1S1,ALS2,ARHGAP35,ARID1A,ATRX,BCLAF1,BIRC6,BRD4,CASC3,CBX5,CCDC6,CCNL1,CDC23,CDK13,CHD3,DCAF6,DOCK7,DYRK1B,ELF4,FOSL1,GATAD2B,GFPT1,GSK3B,HDGF,HIST1H1E,HMGA1,HMGA2,HNRNPK,HSPH1,IRF2BP2,IRF2BPL,IRS1,JUN,KPNA2,LIG3,LIN54,LMNA,LPIN2,MAST2,MEF2A,MEF2D,MIER1,MINK1,MRGBP,MSL3,MTA2,MYCBP2,NCOR1,NEDD4L,NEK1,NFIC,NIPBL,NPM1,NSRP1,PA2G4,PCIF1,PDGFRA,PNN,POLR2A,PPP1R12A,PRKAR1A,PSIP1,PS…
GO.0010468	regulation of gene expression	74	2.62e-11	ENSP00000181839,ENSP00000209875,ENSP00000216832,ENSP00000238647,ENSP00000247026,ENSP00000253363,ENSP00000254480,ENSP00000257290,ENSP00000261207,ENSP00000261596,ENSP00000261973,ENSP00000263102,ENSP00000263377,ENSP00000264645,ENSP00000265343,ENSP00000268712,ENSP00000271555,ENSP00000278823,ENSP00000282441,ENSP00000282516,ENSP00000292123,ENSP00000295926,ENSP00000296930,ENSP00000302886,ENSP00000304895…	AFF4,AHCTF1,AHNAK,ARHGAP35,ARID1A,ATRX,BCLAF1,BRD4,CASC3,CBX5,CCDC6,CCNL1,CDK13,CHD3,DCAF6,DYRK1B,ELF4,FOSL1,GATAD2B,GFPT1,GSK3B,HDGF,HIST1H1E,HMGA1,HMGA2,HNRNPK,HSPH1,IRF2BP2,IRF2BPL,IRS1,JUN,LIN54,LMNA,LPIN2,MEF2A,MEF2D,MIER1,MRGBP,MSL3,MTA2,MYCBP2,NCOR1,NEDD4L,NFIC,NIPBL,NPM1,NSRP1,PA2G4,PDGFRA,PNN,POLR2A,PPP1R12A,PRKAR1A,PSIP1,RBM15,RBM15B,RBM25,RBM39,RBM5,RICTOR,RPS3,RSF1,SAFB,SF1,SMARCC1,SR…
GO.0080090	regulation of primary metabolic process	88	3.64e-11	ENSP00000181839,ENSP00000209875,ENSP00000216455,ENSP00000216832,ENSP00000238647,ENSP00000247026,ENSP00000253363,ENSP00000254480,ENSP00000257290,ENSP00000261207,ENSP00000261596,ENSP00000261973,ENSP00000262013,ENSP00000263102,ENSP00000263377,ENSP00000264276,ENSP00000264335,ENSP00000264645,ENSP00000265343,ENSP00000268712,ENSP00000271555,ENSP00000278823,ENSP00000282388,ENSP00000282516,ENSP00000283943…	AFF4,AHCTF1,AHNAK,AKT1S1,ALS2,ARHGAP35,ARID1A,ATRX,BCLAF1,BIRC6,BRD4,CASC3,CBX5,CCDC6,CCNL1,CDC23,CDK13,CHD3,DCAF6,DOCK7,DYRK1B,ELF4,FOSL1,GATAD2B,GSK3B,HDGF,HIST1H1E,HMGA1,HMGA2,HNRNPK,HSPH1,IRF2BP2,IRF2BPL,IRS1,JUN,KPNA2,LIG3,LIN54,LMNA,LPIN2,MAST2,MEF2A,MEF2D,MIER1,MINK1,MRGBP,MSL3,MTA2,MYCBP2,NCOR1,NEDD4L,NEK1,NFIC,NIPBL,NPM1,NSRP1,PA2G4,PCIF1,PDGFRA,PDHA1,PNN,POLR2A,PPP1R12A,PRKAR1A,PSIP1,PS…
GO.0044237	cellular metabolic process	114	3.99e-11	ENSP00000181839,ENSP00000204517,ENSP00000216455,ENSP00000216832,ENSP00000247026,ENSP00000252137,ENSP00000253363,ENSP00000254480,ENSP00000257290,ENSP00000261207,ENSP00000261596,ENSP00000261973,ENSP00000262013,ENSP00000262854,ENSP00000263377,ENSP00000264276,ENSP00000264335,ENSP00000264645,ENSP00000265343,ENSP00000268712,ENSP00000271555,ENSP00000274054,ENSP00000278823,ENSP00000282441,ENSP00000283943…	ACACA,AFF4,ALS2,ARHGAP35,ARID1A,ATRX,BCLAF1,BRD4,CASC3,CCNL1,CDC23,CDK13,CETN2,CFL1,CHD3,DCAF6,DGCR14,DPYSL2,DYRK1B,EIF2S2,ELF4,FOXK1,GATAD2B,GBF1,GFPT1,GSK3B,HDGF,HMGA1,HMGA2,HNRNPK,HSPH1,HUWE1,IRF2BP2,JUN,KPNA2,LIG3,LIN54,LMNA,LPIN2,MAST2,MEF2A,MEF2D,MIER1,MINK1,MRGBP,MSL3,MTA2,MYCBP2,NAF1,NCOR1,NEDD4L,NEK1,NFIC,NKAP,NOLC1,NPM1,NSFL1C,NSRP1,NUP98,PA2G4,PCBP1,PCBP2,PDGFRA,PGK1,PNN,POLR2A,POU3F4,…
GO.0051252	regulation of RNA metabolic process	68	4.62e-11	ENSP00000181839,ENSP00000209875,ENSP00000216832,ENSP00000238647,ENSP00000247026,ENSP00000253363,ENSP00000254480,ENSP00000261207,ENSP00000261596,ENSP00000261973,ENSP00000263102,ENSP00000263377,ENSP00000265343,ENSP00000268712,ENSP00000271555,ENSP00000278823,ENSP00000282388,ENSP00000282516,ENSP00000292123,ENSP00000295926,ENSP00000296930,ENSP00000302886,ENSP00000307705,ENSP00000307863,ENSP00000308227…	AFF4,AHCTF1,AHNAK,ARHGAP35,ARID1A,ATRX,BCLAF1,BRD4,CBX5,CCDC6,CCNL1,CDK13,CHD3,DCAF6,DYRK1B,ELF4,FOSL1,GATAD2B,GSK3B,HDGF,HIST1H1E,HMGA1,HMGA2,HNRNPK,HSPH1,IRF2BP2,IRF2BPL,JUN,LIN54,LMNA,LPIN2,MEF2A,MEF2D,MIER1,MRGBP,MSL3,MTA2,MYCBP2,NCOR1,NEDD4L,NFIC,NIPBL,NPM1,NSRP1,PA2G4,PNN,POLR2A,PPP1R12A,PRKAR1A,PSIP1,RBM15,RBM15B,RBM25,RBM39,RBM5,RPS3,RSF1,SAFB,SF1,SMARCC1,SUV39H1,TFE3,TRA2B,TRPS1,U2AF2,WD…
GO.0051171	regulation of nitrogen compound metabolic process	74	6.27e-11	ENSP00000181839,ENSP00000209875,ENSP00000216455,ENSP00000216832,ENSP00000238647,ENSP00000247026,ENSP00000253363,ENSP00000254480,ENSP00000257290,ENSP00000261207,ENSP00000261596,ENSP00000261973,ENSP00000263102,ENSP00000263377,ENSP00000264645,ENSP00000265343,ENSP00000268712,ENSP00000271555,ENSP00000278823,ENSP00000282388,ENSP00000282516,ENSP00000283943,ENSP00000292123,ENSP00000295926,ENSP00000296930…	AFF4,AHCTF1,AHNAK,ARHGAP35,ARID1A,ATRX,BCLAF1,BRD4,CASC3,CBX5,CCDC6,CCNL1,CDK13,CHD3,DCAF6,DYRK1B,ELF4,FOSL1,GATAD2B,GSK3B,HDGF,HIST1H1E,HMGA1,HMGA2,HNRNPK,HSPH1,IRF2BP2,IRF2BPL,JUN,KPNA2,LIG3,LIN54,LMNA,LPIN2,MEF2A,MEF2D,MIER1,MRGBP,MSL3,MTA2,MYCBP2,NCOR1,NEDD4L,NFIC,NIPBL,NPM1,NSRP1,PA2G4,PDGFRA,PNN,POLR2A,PPP1R12A,PRKAR1A,PSIP1,PSMA3,RBM15,RBM15B,RBM25,RBM39,RBM5,RPS3,RSF1,SAFB,SF1,SMARCC1,SUV…
GO.0032774	RNA biosynthetic process	59	5.89e-10	ENSP00000204517,ENSP00000216832,ENSP00000253363,ENSP00000254480,ENSP00000261596,ENSP00000263377,ENSP00000264335,ENSP00000265343,ENSP00000268712,ENSP00000271555,ENSP00000282441,ENSP00000292123,ENSP00000295926,ENSP00000296930,ENSP00000302886,ENSP00000307863,ENSP00000308227,ENSP00000309503,ENSP00000311280,ENSP00000311430,ENSP00000311513,ENSP00000312244,ENSP00000313890,ENSP00000314129,ENSP00000314949…	AFF4,ARHGAP35,ARID1A,ATRX,BCLAF1,BRD4,CCNL1,CHD3,ELF4,FOXK1,GATAD2B,HDGF,HMGA1,HMGA2,HNRNPK,IRF2BP2,JUN,LIN54,LPIN2,MEF2A,MEF2D,MIER1,MRGBP,MSL3,MYCBP2,NCOR1,NEDD4L,NFIC,NKAP,NPM1,NUP98,PA2G4,PNN,POLR2A,POU3F4,PSIP1,RBL1,RBM15B,RBM39,RDBP,RPL12,RPL4,RPS3,RSF1,SAFB,SCAF1,SF1,SMARCC1,SRSF2,SUV39H1,TFAP4,TFE3,TRPS1,U2AF2,XRN2,YAP1,YBX1,YWHAE,YWHAZ
GO.0051254	positive regulation of RNA metabolic process	41	8.52e-10	ENSP00000238647,ENSP00000261207,ENSP00000261596,ENSP00000263102,ENSP00000263377,ENSP00000271555,ENSP00000278823,ENSP00000282388,ENSP00000282441,ENSP00000282516,ENSP00000292123,ENSP00000296930,ENSP00000307863,ENSP00000308227,ENSP00000309555,ENSP00000310170,ENSP00000311280,ENSP00000311513,ENSP00000312789,ENSP00000314129,ENSP00000314949,ENSP00000318687,ENSP00000320485,ENSP00000324806,ENSP00000328720…	ARID1A,ATRX,BCLAF1,BRD4,CCDC6,DCAF6,DYRK1B,ELF4,FOSL1,FOXK1,GSK3B,HCFC1,HMGA1,HMGA2,HNRNPK,HSPH1,IRF2BPL,JUN,LMNA,LPIN2,MEF2A,MEF2D,MTA2,NFIC,NIPBL,NPM1,POLR2A,PPP1R12A,PSIP1,RBL1,RBM15,RPS3,RSF1,SAFB,SNRNP70,TFE3,TRA2B,U2AF2,YAP1,YBX1,ZFP36L2
GO.0034654	nucleobase-containing compound biosynthetic process	62	9.93e-10	ENSP00000204517,ENSP00000216832,ENSP00000253363,ENSP00000254480,ENSP00000261596,ENSP00000263377,ENSP00000264335,ENSP00000265343,ENSP00000268712,ENSP00000271555,ENSP00000282441,ENSP00000292123,ENSP00000295926,ENSP00000296930,ENSP00000302886,ENSP00000307863,ENSP00000308227,ENSP00000309503,ENSP00000311280,ENSP00000311430,ENSP00000311513,ENSP00000312244,ENSP00000313890,ENSP00000314129,ENSP00000314949…	ACACA,AFF4,ARHGAP35,ARID1A,ATRX,BCLAF1,BRD4,CCNL1,CHD3,ELF4,FOXK1,GATAD2B,GFPT1,HDGF,HMGA1,HMGA2,HNRNPK,IRF2BP2,JUN,LIG3,LIN54,LPIN2,MEF2A,MEF2D,MIER1,MRGBP,MSL3,MYCBP2,NCOR1,NEDD4L,NFIC,NKAP,NPM1,NUP98,PA2G4,PNN,POLR2A,POU3F4,PSIP1,RBL1,RBM15B,RBM39,RDBP,RPL12,RPL4,RPS3,RSF1,SAFB,SCAF1,SF1,SMARCC1,SRSF2,SUV39H1,TFAP4,TFE3,TRPS1,U2AF2,XRN2,YAP1,YBX1,YWHAE,YWHAZ
GO.0006355	regulation of transcription, DNA-templated	64	1.16e-09	ENSP00000181839,ENSP00000209875,ENSP00000216832,ENSP00000238647,ENSP00000253363,ENSP00000254480,ENSP00000261207,ENSP00000261596,ENSP00000263102,ENSP00000263377,ENSP00000265343,ENSP00000268712,ENSP00000271555,ENSP00000278823,ENSP00000282388,ENSP00000282441,ENSP00000282516,ENSP00000292123,ENSP00000295926,ENSP00000296930,ENSP00000302886,ENSP00000307705,ENSP00000308227,ENSP00000310170,ENSP00000311280…	AFF4,AHCTF1,ARHGAP35,ARID1A,ATRX,BCLAF1,BRD4,CBX5,CCDC6,CCNL1,CDK13,CHD3,DCAF6,DYRK1B,ELF4,FOSL1,GATAD2B,GSK3B,HDGF,HIST1H1E,HMGA1,HMGA2,HNRNPK,HSPH1,IRF2BP2,IRF2BPL,JUN,LIN54,LMNA,LPIN2,MEF2A,MEF2D,MIER1,MRGBP,MSL3,MTA2,MYCBP2,NCOR1,NEDD4L,NFIC,NIPBL,NPM1,PA2G4,PNN,POLR2A,PPP1R12A,PRKAR1A,PSIP1,RBM15,RBM15B,RBM39,RDBP,RPS3,RSF1,SAFB,SF1,SMARCC1,SUV39H1,TFE3,TRPS1,WDTC1,XRN2,YAP1,ZFP36L2
GO.1903506	regulation of nucleic acid-templated transcription	64	1.16e-09	ENSP00000181839,ENSP00000209875,ENSP00000216832,ENSP00000238647,ENSP00000253363,ENSP00000254480,ENSP00000261207,ENSP00000261596,ENSP00000263102,ENSP00000263377,ENSP00000265343,ENSP00000268712,ENSP00000271555,ENSP00000278823,ENSP00000282388,ENSP00000282516,ENSP00000292123,ENSP00000295926,ENSP00000296930,ENSP00000302886,ENSP00000307705,ENSP00000308227,ENSP00000310170,ENSP00000311280,ENSP00000311513…	AFF4,AHCTF1,ARHGAP35,ARID1A,ATRX,BCLAF1,BRD4,CBX5,CCDC6,CCNL1,CDK13,CHD3,DCAF6,DYRK1B,ELF4,FOSL1,GATAD2B,GSK3B,HDGF,HIST1H1E,HMGA1,HMGA2,HNRNPK,HSPH1,IRF2BP2,IRF2BPL,JUN,LIN54,LMNA,LPIN2,MEF2A,MEF2D,MIER1,MRGBP,MSL3,MTA2,MYCBP2,NCOR1,NEDD4L,NFIC,NIPBL,NPM1,PA2G4,PNN,POLR2A,PPP1R12A,PRKAR1A,PSIP1,RBM15,RBM15B,RBM39,RDBP,RPS3,RSF1,SAFB,SF1,SMARCC1,SRSF2,SUV39H1,TFE3,TRPS1,WDTC1,XRN2,ZFP36L2
GO.0071704	organic substance metabolic process	113	1.71e-09	ENSP00000181839,ENSP00000204517,ENSP00000216455,ENSP00000216832,ENSP00000247026,ENSP00000252137,ENSP00000253363,ENSP00000254480,ENSP00000257290,ENSP00000261207,ENSP00000261596,ENSP00000261973,ENSP00000262013,ENSP00000262854,ENSP00000263377,ENSP00000264276,ENSP00000264335,ENSP00000264645,ENSP00000265343,ENSP00000268712,ENSP00000271555,ENSP00000274054,ENSP00000278823,ENSP00000282441,ENSP00000283943…	AFF4,ALS2,ARHGAP35,ARID1A,ATRX,BCLAF1,BRD4,CASC3,CCNL1,CDC23,CDK13,CETN2,CFL1,CHD3,DCAF6,DGCR14,DPYSL2,DYRK1B,EIF2S2,ELF4,FOXK1,GATAD2B,GFPT1,GSK3B,HDGF,HMGA1,HMGA2,HNRNPK,HSPH1,HUWE1,IRF2BP2,IRS1,JUN,KPNA2,LIG3,LIN54,LMNA,LPIN2,MAST2,MEF2A,MEF2D,MIER1,MINK1,MRGBP,MSL3,MTA2,MYCBP2,NAF1,NCOR1,NEDD4L,NEK1,NFIC,NKAP,NOLC1,NPM1,NSFL1C,NSRP1,NUP98,PA2G4,PAFAH1B2,PCBP1,PCBP2,PDGFRA,PGK1,PNN,POLR2A,POU3…
GO.2000112	regulation of cellular macromolecule biosynthetic process	67	2.06e-09	ENSP00000181839,ENSP00000209875,ENSP00000216832,ENSP00000238647,ENSP00000253363,ENSP00000254480,ENSP00000257290,ENSP00000261207,ENSP00000261596,ENSP00000263102,ENSP00000263377,ENSP00000264645,ENSP00000265343,ENSP00000268712,ENSP00000271555,ENSP00000278823,ENSP00000282388,ENSP00000282441,ENSP00000282516,ENSP00000292123,ENSP00000295926,ENSP00000296930,ENSP00000302886,ENSP00000304895,ENSP00000307705…	AFF4,AHCTF1,ARHGAP35,ARID1A,ATRX,BCLAF1,BRD4,CASC3,CBX5,CCDC6,CCNL1,CDK13,CHD3,DCAF6,DYRK1B,ELF4,FOSL1,GATAD2B,HDGF,HIST1H1E,HMGA1,HMGA2,HNRNPK,HSPH1,IRF2BP2,IRF2BPL,IRS1,JUN,LIG3,LIN54,LMNA,LPIN2,MEF2A,MEF2D,MIER1,MRGBP,MSL3,MTA2,MYCBP2,NCOR1,NEDD4L,NFIC,NIPBL,NPM1,PA2G4,PDGFRA,PNN,POLR2A,PPP1R12A,PRKAR1A,PSIP1,RBM15,RBM15B,RBM39,RDBP,RPS3,RSF1,SAFB,SF1,SMARCC1,SUV39H1,TFE3,TRPS1,WDTC1,XRN2,YAP1…
GO.0044238	primary metabolic process	111	2.19e-09	ENSP00000181839,ENSP00000204517,ENSP00000216455,ENSP00000216832,ENSP00000247026,ENSP00000252137,ENSP00000253363,ENSP00000254480,ENSP00000257290,ENSP00000261207,ENSP00000261596,ENSP00000261973,ENSP00000262013,ENSP00000262854,ENSP00000263377,ENSP00000264335,ENSP00000264645,ENSP00000265343,ENSP00000268712,ENSP00000271555,ENSP00000274054,ENSP00000278823,ENSP00000282441,ENSP00000283943,ENSP00000292123…	AFF4,ARHGAP35,ARID1A,ATRX,BCLAF1,BRD4,CASC3,CCNL1,CDC23,CDK13,CETN2,CFL1,CHD3,DCAF6,DGCR14,DPYSL2,DYRK1B,EIF2S2,ELF4,FOXK1,GATAD2B,GFPT1,GSK3B,HDGF,HMGA1,HMGA2,HNRNPK,HSPH1,HUWE1,IRF2BP2,IRS1,JUN,KPNA2,LIG3,LIN54,LMNA,LPIN2,MAST2,MEF2A,MEF2D,MIER1,MINK1,MRGBP,MSL3,MTA2,MYCBP2,NAF1,NCOR1,NEDD4L,NEK1,NFIC,NKAP,NOLC1,NPM1,NSFL1C,NSRP1,NUP98,PA2G4,PAFAH1B2,PCBP1,PCBP2,PDGFRA,PGK1,PNN,POLR2A,POU3F4,PP…
GO.0006351	transcription, DNA-templated	56	2.46e-09	ENSP00000204517,ENSP00000216832,ENSP00000253363,ENSP00000254480,ENSP00000261596,ENSP00000263377,ENSP00000264335,ENSP00000265343,ENSP00000268712,ENSP00000271555,ENSP00000282441,ENSP00000292123,ENSP00000295926,ENSP00000296930,ENSP00000302886,ENSP00000307863,ENSP00000308227,ENSP00000309503,ENSP00000311280,ENSP00000311513,ENSP00000312244,ENSP00000313890,ENSP00000314129,ENSP00000314949,ENSP00000320485…	AFF4,ARHGAP35,ARID1A,ATRX,BCLAF1,BRD4,CCNL1,CHD3,ELF4,FOXK1,GATAD2B,HDGF,HMGA1,HMGA2,HNRNPK,IRF2BP2,JUN,LIN54,LPIN2,MEF2A,MEF2D,MIER1,MRGBP,MSL3,MYCBP2,NCOR1,NEDD4L,NFIC,NKAP,NPM1,PA2G4,PNN,POLR2A,POU3F4,PSIP1,RBL1,RBM15B,RBM39,RDBP,RPS3,RSF1,SAFB,SCAF1,SF1,SMARCC1,SRSF2,SUV39H1,TFAP4,TFE3,TRPS1,U2AF2,XRN2,YAP1,YBX1,YWHAE,YWHAZ
GO.2001141	regulation of RNA biosynthetic process	63	3.7e-09	ENSP00000181839,ENSP00000209875,ENSP00000216832,ENSP00000238647,ENSP00000253363,ENSP00000254480,ENSP00000261207,ENSP00000261596,ENSP00000263102,ENSP00000263377,ENSP00000265343,ENSP00000268712,ENSP00000271555,ENSP00000278823,ENSP00000282388,ENSP00000282516,ENSP00000292123,ENSP00000295926,ENSP00000296930,ENSP00000302886,ENSP00000307705,ENSP00000308227,ENSP00000310170,ENSP00000311280,ENSP00000311513…	AFF4,AHCTF1,ARHGAP35,ARID1A,ATRX,BCLAF1,BRD4,CBX5,CCDC6,CCNL1,CDK13,CHD3,DCAF6,DYRK1B,ELF4,FOSL1,GATAD2B,GSK3B,HDGF,HIST1H1E,HMGA1,HMGA2,HNRNPK,HSPH1,IRF2BP2,IRF2BPL,JUN,LIN54,LMNA,LPIN2,MEF2A,MEF2D,MIER1,MRGBP,MSL3,MTA2,MYCBP2,NCOR1,NEDD4L,NFIC,NIPBL,NPM1,PA2G4,PNN,POLR2A,PPP1R12A,PRKAR1A,PSIP1,RBM15,RBM15B,RBM39,RPS3,RSF1,SAFB,SF1,SMARCC1,SRSF2,SUV39H1,TFE3,TRPS1,WDTC1,XRN2,ZFP36L2
GO.0010556	regulation of macromolecule biosynthetic process	67	4.16e-09	ENSP00000181839,ENSP00000209875,ENSP00000216832,ENSP00000238647,ENSP00000253363,ENSP00000254480,ENSP00000257290,ENSP00000261207,ENSP00000261596,ENSP00000263102,ENSP00000263377,ENSP00000264645,ENSP00000265343,ENSP00000268712,ENSP00000271555,ENSP00000278823,ENSP00000282388,ENSP00000282516,ENSP00000292123,ENSP00000295926,ENSP00000296930,ENSP00000302886,ENSP00000304895,ENSP00000307705,ENSP00000308227…	AFF4,AHCTF1,ARHGAP35,ARID1A,ATRX,BCLAF1,BRD4,CASC3,CBX5,CCDC6,CCNL1,CDK13,CHD3,DCAF6,DYRK1B,ELF4,FOSL1,GATAD2B,HDGF,HIST1H1E,HMGA1,HMGA2,HNRNPK,HSPH1,IRF2BP2,IRF2BPL,IRS1,JUN,LIG3,LIN54,LMNA,LPIN2,MAST2,MEF2A,MEF2D,MIER1,MRGBP,MSL3,MTA2,MYCBP2,NCOR1,NEDD4L,NFIC,NIPBL,NPM1,PA2G4,PDGFRA,PNN,POLR2A,PPP1R12A,PRKAR1A,PSIP1,RBM15,RBM15B,RBM39,RPS3,RSF1,SAFB,SF1,SMARCC1,SRSF2,SUV39H1,TFE3,TRPS1,WDTC1,XR…
GO.0006996	organelle organization	57	5.59e-09	ENSP00000254480,ENSP00000257290,ENSP00000261207,ENSP00000262854,ENSP00000263710,ENSP00000264335,ENSP00000265056,ENSP00000268712,ENSP00000282516,ENSP00000292123,ENSP00000296755,ENSP00000296930,ENSP00000302239,ENSP00000307705,ENSP00000308227,ENSP00000309503,ENSP00000309539,ENSP00000309555,ENSP00000311513,ENSP00000312244,ENSP00000313851,ENSP00000316032,ENSP00000316891,ENSP00000319417,ENSP00000320485…	AHCTF1,ARID1A,ATRX,BIRC6,CDC23,CEP55,CETN2,CLASP1,COPA,DOCK7,DPYSL2,DPYSL3,EPB41L1,GATAD2B,GBF1,HCFC1,HIST1H1E,HMGA1,HMGA2,HUWE1,JUN,KIAA0528,LIG3,LIMCH1,LMNA,MAP1B,MCM2,MEF2A,MINK1,MRGBP,MSL3,NCOR1,NEK1,NIPBL,NPM1,NSFL1C,NUP98,PARVA,PDGFRA,PDS5B,PPP1R12A,PRKAR1A,RBL1,RICTOR,RPS3,RSF1,SAFB,SIPA1L1,SKA3,SMARCC1,SUV39H1,TMSB4X,TNKS1BP1,TOP2B,USP8,YWHAE,YWHAZ
GO.0045935	positive regulation of nucleobase-containing compound metabolic process	42	6.26e-09	ENSP00000238647,ENSP00000257290,ENSP00000261207,ENSP00000261596,ENSP00000263102,ENSP00000263377,ENSP00000271555,ENSP00000278823,ENSP00000282388,ENSP00000282441,ENSP00000282516,ENSP00000292123,ENSP00000296930,ENSP00000307863,ENSP00000308227,ENSP00000309555,ENSP00000310170,ENSP00000311280,ENSP00000311513,ENSP00000312789,ENSP00000314129,ENSP00000314949,ENSP00000318687,ENSP00000320485,ENSP00000324806…	ARID1A,ATRX,BCLAF1,BRD4,CCDC6,DCAF6,DYRK1B,ELF4,FOSL1,FOXK1,GSK3B,HCFC1,HMGA1,HMGA2,HNRNPK,HSPH1,IRF2BPL,JUN,LMNA,LPIN2,MEF2A,MEF2D,MTA2,NFIC,NIPBL,NPM1,PDGFRA,POLR2A,PPP1R12A,PSIP1,RBL1,RBM15,RPS3,RSF1,SAFB,SNRNP70,TFE3,TRA2B,U2AF2,YAP1,YBX1,ZFP36L2
GO.0045934	negative regulation of nucleobase-containing compound metabolic process	37	6.36e-09	ENSP00000204517,ENSP00000209875,ENSP00000238647,ENSP00000268712,ENSP00000278823,ENSP00000282441,ENSP00000282516,ENSP00000283943,ENSP00000302886,ENSP00000303315,ENSP00000307705,ENSP00000307863,ENSP00000308227,ENSP00000309555,ENSP00000311513,ENSP00000320485,ENSP00000328720,ENSP00000346389,ENSP00000353089,ENSP00000355317,ENSP00000357189,ENSP00000360266,ENSP00000361626,ENSP00000362441,ENSP00000362768…	ARHGAP35,ARID1A,ATRX,BCLAF1,CBX5,FOXK1,HCFC1,HDGF,HIST1H1E,HMGA1,HMGA2,HNRNPK,IRF2BPL,JUN,JUNB,LIG3,MEF2A,MTA2,NCOR1,NEDD4L,NFIC,NIPBL,PA2G4,PSIP1,RBL1,RPS3,RSF1,SF1,SRSF2,SUV39H1,TFAP4,TRIP12,TRPS1,U2AF2,WDTC1,YAP1,YBX1
GO.0031325	positive regulation of cellular metabolic process	56	9.75e-09	ENSP00000216455,ENSP00000238647,ENSP00000253792,ENSP00000257290,ENSP00000261207,ENSP00000261596,ENSP00000262013,ENSP00000263102,ENSP00000263377,ENSP00000264276,ENSP00000268712,ENSP00000271555,ENSP00000278823,ENSP00000282388,ENSP00000282441,ENSP00000282516,ENSP00000292123,ENSP00000296930,ENSP00000304895,ENSP00000307863,ENSP00000308227,ENSP00000309555,ENSP00000310170,ENSP00000311280,ENSP00000311513…	ACACA,ACLY,ALS2,ARID1A,ATRX,BCLAF1,BRD4,CCDC6,CDC23,DCAF6,DOCK7,DYRK1B,ELF4,FOSL1,FOXK1,GSK3B,HCFC1,HMGA1,HMGA2,HNRNPK,HSPH1,IRF2BPL,IRS1,JUN,LMNA,LPIN2,MEF2A,MEF2D,MINK1,MTA2,NCOR1,NEK1,NFIC,NIPBL,NPM1,PAFAH1B2,PDGFRA,POLR2A,PPP1R12A,PRKAR1A,PSIP1,PSMA3,RBL1,RBM15,RICTOR,RPS3,RSF1,SAFB,SNRNP70,SPAG9,TFE3,TRA2B,U2AF2,YAP1,YBX1,ZFP36L2
GO.1903507	negative regulation of nucleic acid-templated transcription	34	1.02e-08	ENSP00000204517,ENSP00000209875,ENSP00000238647,ENSP00000268712,ENSP00000278823,ENSP00000282441,ENSP00000282516,ENSP00000302886,ENSP00000303315,ENSP00000307705,ENSP00000308227,ENSP00000309555,ENSP00000311513,ENSP00000320485,ENSP00000328720,ENSP00000346389,ENSP00000353089,ENSP00000355317,ENSP00000357189,ENSP00000360266,ENSP00000361626,ENSP00000362441,ENSP00000362768,ENSP00000364578,ENSP00000365439…	ARHGAP35,ARID1A,ATRX,BCLAF1,CBX5,FOXK1,HCFC1,HDGF,HIST1H1E,HMGA1,HMGA2,HNRNPK,IRF2BPL,JUN,JUNB,MEF2A,MTA2,NCOR1,NEDD4L,NFIC,NIPBL,PA2G4,PSIP1,RBL1,RDBP,RSF1,SF1,SRSF2,SUV39H1,TFAP4,TRPS1,WDTC1,YAP1,YBX1
GO.0031326	regulation of cellular biosynthetic process	68	1.03e-08	ENSP00000181839,ENSP00000209875,ENSP00000216832,ENSP00000238647,ENSP00000253363,ENSP00000254480,ENSP00000257290,ENSP00000261207,ENSP00000261596,ENSP00000263102,ENSP00000263377,ENSP00000264645,ENSP00000265343,ENSP00000268712,ENSP00000271555,ENSP00000278823,ENSP00000282388,ENSP00000282516,ENSP00000292123,ENSP00000295926,ENSP00000296930,ENSP00000302886,ENSP00000304895,ENSP00000307705,ENSP00000308227…	AFF4,AHCTF1,ARHGAP35,ARID1A,ATRX,BCLAF1,BRD4,CASC3,CBX5,CCDC6,CCNL1,CDK13,CHD3,DCAF6,DYRK1B,ELF4,FOSL1,GATAD2B,HDGF,HIST1H1E,HMGA1,HMGA2,HNRNPK,HSPH1,IRF2BP2,IRF2BPL,IRS1,JUN,LIG3,LIN54,LMNA,LPIN2,MAST2,MEF2A,MEF2D,MIER1,MRGBP,MSL3,MTA2,MYCBP2,NCOR1,NEDD4L,NFIC,NIPBL,NPM1,PA2G4,PDGFRA,PDHA1,PNN,POLR2A,PPP1R12A,PRKAR1A,PSIP1,RBM15,RBM15B,RBM39,RPS3,RSF1,SAFB,SF1,SMARCC1,SRSF2,SUV39H1,TFE3,TRPS1,WD…
GO.0008152	metabolic process	117	1.45e-08	ENSP00000181839,ENSP00000204517,ENSP00000216455,ENSP00000216832,ENSP00000247026,ENSP00000252137,ENSP00000253363,ENSP00000254480,ENSP00000257290,ENSP00000261207,ENSP00000261596,ENSP00000261973,ENSP00000262013,ENSP00000262854,ENSP00000263377,ENSP00000264276,ENSP00000264335,ENSP00000264645,ENSP00000265343,ENSP00000268712,ENSP00000271555,ENSP00000274054,ENSP00000278823,ENSP00000282441,ENSP00000283943…	AFF4,ALS2,ARHGAP35,ARID1A,ATRX,BCLAF1,BRD4,CASC3,CCNL1,CDC23,CDK13,CETN2,CFL1,CHD3,DCAF6,DGCR14,DPYSL2,DPYSL3,DYRK1B,EIF2S2,ELF4,FOXK1,GATAD2B,GBF1,GFPT1,GSK3B,HDGF,HMGA1,HMGA2,HNRNPK,HSPH1,HUWE1,IRF2BP2,IRS1,JUN,KPNA2,LIG3,LIN54,LMNA,LPIN2,MAST2,MEF2A,MEF2D,MIER1,MINK1,MRGBP,MSL3,MTA2,MYCBP2,NAF1,NCOR1,NEDD4L,NEK1,NFIC,NKAP,NOLC1,NPM1,NSFL1C,NSRP1,NUP98,PA2G4,PAFAH1B2,PCBP1,PCBP2,PDGFRA,PGK1,PNN…
GO.0044403	symbiosis, encompassing mutualism through parasitism	28	1.8e-08	ENSP00000181839,ENSP00000204517,ENSP00000209875,ENSP00000216455,ENSP00000257290,ENSP00000261667,ENSP00000263377,ENSP00000264335,ENSP00000296930,ENSP00000308227,ENSP00000309555,ENSP00000311430,ENSP00000313890,ENSP00000314949,ENSP00000316032,ENSP00000332455,ENSP00000354739,ENSP00000358799,ENSP00000359000,ENSP00000360266,ENSP00000362768,ENSP00000364578,ENSP00000365439,ENSP00000365877,ENSP00000370109…	BRD4,CBX5,CDK13,GBF1,HCFC1,HMGA1,HMGA2,HNRNPK,JUN,KPNA2,KPNA3,NEDD4L,NPM1,NUP98,PDGFRA,POLR2A,PSIP1,PSMA3,RBL1,RBM15,RBM15B,RDBP,RPL12,RPL4,RPS3,SUV39H1,TFAP4,YWHAE
GO.0006357	regulation of transcription from RNA polymerase II promoter	41	1.97e-08	ENSP00000181839,ENSP00000238647,ENSP00000254480,ENSP00000261207,ENSP00000261596,ENSP00000263377,ENSP00000268712,ENSP00000271555,ENSP00000278823,ENSP00000282441,ENSP00000282516,ENSP00000292123,ENSP00000296930,ENSP00000307705,ENSP00000311280,ENSP00000314129,ENSP00000318687,ENSP00000320485,ENSP00000324806,ENSP00000328720,ENSP00000346389,ENSP00000351410,ENSP00000355317,ENSP00000356814,ENSP00000357189…	ARHGAP35,ARID1A,ATRX,BRD4,CDK13,CHD3,DCAF6,ELF4,FOXK1,GSK3B,HDGF,HIST1H1E,HMGA2,HNRNPK,HSPH1,IRF2BPL,JUN,LMNA,LPIN2,MEF2A,MEF2D,MTA2,NCOR1,NEDD4L,NFIC,NIPBL,NKAP,NPM1,POU3F4,PPP1R12A,PRKAR1A,PSIP1,RBM15,RDBP,SAFB,SMARCC1,SUV39H1,TFE3,TRPS1,WDTC1,YAP1
GO.0010605	negative regulation of macromolecule metabolic process	48	2.27e-08	ENSP00000204517,ENSP00000209875,ENSP00000216455,ENSP00000238647,ENSP00000254480,ENSP00000264335,ENSP00000268712,ENSP00000278823,ENSP00000282441,ENSP00000282516,ENSP00000283943,ENSP00000302886,ENSP00000303315,ENSP00000307705,ENSP00000307863,ENSP00000308227,ENSP00000309555,ENSP00000311513,ENSP00000318687,ENSP00000320485,ENSP00000324806,ENSP00000328720,ENSP00000341698,ENSP00000346389,ENSP00000351410…	AKT1S1,ARHGAP35,ARID1A,ATRX,BCLAF1,BIRC6,CBX5,CDC23,FOXK1,GSK3B,HCFC1,HDGF,HIST1H1E,HMGA1,HMGA2,HNRNPK,HSPH1,IRF2BPL,JUN,JUNB,LIG3,MEF2A,MTA2,MYCBP2,NCOR1,NEDD4L,NFIC,NIPBL,PA2G4,PCIF1,PRKAR1A,PSIP1,PSMA3,RBL1,RPS3,RSF1,SF1,SMARCC1,SRSF2,SUV39H1,TFAP4,TRIP12,TRPS1,U2AF2,WDTC1,YAP1,YBX1,YWHAE
GO.0044271	cellular nitrogen compound biosynthetic process	63	2.62e-08	ENSP00000204517,ENSP00000216832,ENSP00000253363,ENSP00000254480,ENSP00000261596,ENSP00000263377,ENSP00000264335,ENSP00000265343,ENSP00000268712,ENSP00000271555,ENSP00000282441,ENSP00000292123,ENSP00000295926,ENSP00000296930,ENSP00000302886,ENSP00000307863,ENSP00000308227,ENSP00000309503,ENSP00000311280,ENSP00000311430,ENSP00000311513,ENSP00000312244,ENSP00000313890,ENSP00000314129,ENSP00000314949…	ACACA,AFF4,ARHGAP35,ARID1A,ATRX,BCLAF1,BRD4,CCNL1,CHD3,EIF2S2,ELF4,FOXK1,GATAD2B,GFPT1,HDGF,HMGA1,HMGA2,HNRNPK,IRF2BP2,JUN,LIG3,LIN54,LPIN2,MEF2A,MEF2D,MIER1,MRGBP,MSL3,MYCBP2,NCOR1,NEDD4L,NFIC,NKAP,NPM1,NUP98,PA2G4,PNN,POLR2A,POU3F4,PSIP1,RBL1,RBM15B,RBM39,RDBP,RPL12,RPL4,RPS3,RSF1,SAFB,SCAF1,SF1,SMARCC1,SRSF2,SUV39H1,TFAP4,TFE3,TRPS1,U2AF2,XRN2,YAP1,YBX1,YWHAE,YWHAZ
GO.0051253	negative regulation of RNA metabolic process	34	2.78e-08	ENSP00000204517,ENSP00000209875,ENSP00000238647,ENSP00000268712,ENSP00000278823,ENSP00000282441,ENSP00000282516,ENSP00000302886,ENSP00000303315,ENSP00000307705,ENSP00000307863,ENSP00000308227,ENSP00000309555,ENSP00000311513,ENSP00000320485,ENSP00000328720,ENSP00000346389,ENSP00000353089,ENSP00000355317,ENSP00000357189,ENSP00000360266,ENSP00000361626,ENSP00000362441,ENSP00000362768,ENSP00000365439…	ARHGAP35,ARID1A,ATRX,BCLAF1,CBX5,FOXK1,HCFC1,HDGF,HIST1H1E,HMGA1,HMGA2,HNRNPK,IRF2BPL,JUN,JUNB,MEF2A,MTA2,NCOR1,NEDD4L,NFIC,NIPBL,PA2G4,PSIP1,RBL1,RSF1,SF1,SRSF2,SUV39H1,TFAP4,TRPS1,U2AF2,WDTC1,YAP1,YBX1
GO.0010558	negative regulation of macromolecule biosynthetic process	36	2.88e-08	ENSP00000204517,ENSP00000209875,ENSP00000238647,ENSP00000268712,ENSP00000278823,ENSP00000282441,ENSP00000282516,ENSP00000302886,ENSP00000303315,ENSP00000307705,ENSP00000308227,ENSP00000309555,ENSP00000311513,ENSP00000320485,ENSP00000324806,ENSP00000328720,ENSP00000346389,ENSP00000353089,ENSP00000355317,ENSP00000357189,ENSP00000360266,ENSP00000361626,ENSP00000362441,ENSP00000362768,ENSP00000364578…	ARHGAP35,ARID1A,ATRX,BCLAF1,CBX5,FOXK1,GSK3B,HCFC1,HDGF,HIST1H1E,HMGA1,HMGA2,HNRNPK,IRF2BPL,JUN,JUNB,LIG3,MEF2A,MTA2,NCOR1,NEDD4L,NFIC,NIPBL,PA2G4,PSIP1,RBL1,RDBP,RSF1,SF1,SRSF2,SUV39H1,TFAP4,TRPS1,WDTC1,YAP1,YBX1
GO.0045944	positive regulation of transcription from RNA polymerase II promoter	31	3.08e-08	ENSP00000204517,ENSP00000238647,ENSP00000254480,ENSP00000261207,ENSP00000261596,ENSP00000263377,ENSP00000271555,ENSP00000278823,ENSP00000282441,ENSP00000282516,ENSP00000292123,ENSP00000296930,ENSP00000309555,ENSP00000310170,ENSP00000311280,ENSP00000314129,ENSP00000318687,ENSP00000324806,ENSP00000346389,ENSP00000356814,ENSP00000357283,ENSP00000358799,ENSP00000360266,ENSP00000361626,ENSP00000362441…	ATRX,BRD4,DCAF6,ELF4,FOSL1,GSK3B,HCFC1,HMGA2,HNRNPK,HSPH1,IRF2BPL,JUN,LMNA,LPIN2,MEF2A,MEF2D,MTA2,NFIC,NIPBL,NPM1,PPP1R12A,PSIP1,RBL1,RBM15,RDBP,SAFB,SMARCC1,TFAP4,TFE3,YAP1,YBX1
GO.0045893	positive regulation of transcription, DNA-templated	37	3.34e-08	ENSP00000238647,ENSP00000261207,ENSP00000261596,ENSP00000263102,ENSP00000263377,ENSP00000271555,ENSP00000278823,ENSP00000282441,ENSP00000282516,ENSP00000292123,ENSP00000296930,ENSP00000308227,ENSP00000309555,ENSP00000310170,ENSP00000311280,ENSP00000311513,ENSP00000312789,ENSP00000314129,ENSP00000318687,ENSP00000320485,ENSP00000324806,ENSP00000328720,ENSP00000346389,ENSP00000356814,ENSP00000357283…	ARID1A,ATRX,BCLAF1,BRD4,CCDC6,DCAF6,DYRK1B,ELF4,FOSL1,FOXK1,GSK3B,HCFC1,HMGA1,HMGA2,HNRNPK,HSPH1,IRF2BPL,JUN,LMNA,LPIN2,MEF2A,MEF2D,MTA2,NFIC,NIPBL,NPM1,PPP1R12A,PSIP1,RBL1,RBM15,RDBP,RPS3,RSF1,SAFB,TFE3,YAP1,YBX1
GO.0009893	positive regulation of metabolic process	62	3.53e-08	ENSP00000216455,ENSP00000238647,ENSP00000245796,ENSP00000253792,ENSP00000257290,ENSP00000261207,ENSP00000261596,ENSP00000262013,ENSP00000263102,ENSP00000263377,ENSP00000264276,ENSP00000268712,ENSP00000271555,ENSP00000278823,ENSP00000282388,ENSP00000282441,ENSP00000282516,ENSP00000292123,ENSP00000296930,ENSP00000300584,ENSP00000304895,ENSP00000307863,ENSP00000308227,ENSP00000310170,ENSP00000311280…	ACACA,ACLY,ALS2,ARHGAP35,ARID1A,ATRX,BCLAF1,BRD4,CCDC6,CDC23,DCAF6,DOCK7,DYRK1B,ELF4,FOSL1,FOXK1,GBF1,GSK3B,HMGA1,HMGA2,HNRNPK,HSPH1,IRF2BPL,IRS1,JUN,LMNA,LPIN2,MEF2A,MEF2D,MINK1,MTA2,NCOR1,NEK1,NFIC,NIPBL,NPM1,PAFAH1B2,PDGFRA,POLR2A,PPP1R12A,PRKAR1A,PSD4,PSIP1,PSMA3,RBL1,RBM15,RICTOR,RPS3,RSF1,SAFB,SERINC1,SIPA1L1,SNRNP70,SPAG9,TBC1D25,TBC1D2B,TFE3,TRA2B,U2AF2,YAP1,YBX1,ZFP36L2
GO.0009889	regulation of biosynthetic process	67	3.63e-08	ENSP00000181839,ENSP00000209875,ENSP00000216832,ENSP00000238647,ENSP00000253363,ENSP00000254480,ENSP00000257290,ENSP00000261207,ENSP00000261596,ENSP00000263102,ENSP00000263377,ENSP00000264645,ENSP00000265343,ENSP00000268712,ENSP00000271555,ENSP00000278823,ENSP00000282388,ENSP00000282516,ENSP00000292123,ENSP00000295926,ENSP00000296930,ENSP00000302886,ENSP00000304895,ENSP00000307705,ENSP00000308227…	AFF4,AHCTF1,ARHGAP35,ARID1A,ATRX,BCLAF1,BRD4,CASC3,CBX5,CCDC6,CCNL1,CDK13,CHD3,DCAF6,DYRK1B,ELF4,FOSL1,GATAD2B,HDGF,HIST1H1E,HMGA1,HMGA2,HNRNPK,HSPH1,IRF2BP2,IRF2BPL,IRS1,JUN,LIG3,LIN54,LMNA,LPIN2,MAST2,MEF2A,MEF2D,MIER1,MRGBP,MSL3,MTA2,MYCBP2,NCOR1,NEDD4L,NFIC,NIPBL,NPM1,PA2G4,PDGFRA,PDHA1,PNN,POLR2A,PPP1R12A,PRKAR1A,PSIP1,RBM15,RBM15B,RBM39,RPS3,RSF1,SAFB,SMARCC1,SRSF2,SUV39H1,TFE3,TRPS1,WDTC1,…
GO.1902589	single-organism organelle organization	44	5.07e-08	ENSP00000254480,ENSP00000257290,ENSP00000261207,ENSP00000262854,ENSP00000263377,ENSP00000263710,ENSP00000268712,ENSP00000278823,ENSP00000282516,ENSP00000296755,ENSP00000296930,ENSP00000308227,ENSP00000309555,ENSP00000312244,ENSP00000313851,ENSP00000316891,ENSP00000319417,ENSP00000320485,ENSP00000334008,ENSP00000334229,ENSP00000337168,ENSP00000340742,ENSP00000343690,ENSP00000346389,ENSP00000347427…	ARID1A,BIRC6,BRD4,CDC23,CEP55,CETN2,CHD3,CLASP1,COPA,DOCK7,DPYSL3,EPB41L1,GBF1,HCFC1,HMGA1,HMGA2,HUWE1,KIAA0528,LIMCH1,LMNA,MAP1B,MEF2A,MINK1,MSL3,MTA2,NCOR1,NEK1,NIPBL,NOLC1,NPM1,PARVA,PDGFRA,PDS5B,PPP1R12A,PRKAR1A,RICTOR,RPS3,SIPA1L1,SKA3,SMARCC1,SUV39H1,TMSB4X,TNKS1BP1,TOP2B
GO.1902680	positive regulation of RNA biosynthetic process	37	5.07e-08	ENSP00000238647,ENSP00000261207,ENSP00000261596,ENSP00000263102,ENSP00000263377,ENSP00000271555,ENSP00000278823,ENSP00000282441,ENSP00000282516,ENSP00000292123,ENSP00000296930,ENSP00000308227,ENSP00000309555,ENSP00000310170,ENSP00000311280,ENSP00000311513,ENSP00000312789,ENSP00000314129,ENSP00000314949,ENSP00000318687,ENSP00000320485,ENSP00000324806,ENSP00000328720,ENSP00000346389,ENSP00000356814…	ARID1A,ATRX,BCLAF1,BRD4,CCDC6,DCAF6,DYRK1B,ELF4,FOSL1,FOXK1,GSK3B,HCFC1,HMGA1,HMGA2,HNRNPK,HSPH1,IRF2BPL,JUN,LMNA,LPIN2,MEF2A,MEF2D,MTA2,NFIC,NIPBL,NPM1,POLR2A,PPP1R12A,PSIP1,RBL1,RBM15,RPS3,RSF1,SAFB,TFE3,YAP1,YBX1
GO.0006366	transcription from RNA polymerase II promoter	27	5.95e-08	ENSP00000204517,ENSP00000264335,ENSP00000265343,ENSP00000268712,ENSP00000282441,ENSP00000296930,ENSP00000307863,ENSP00000309503,ENSP00000311280,ENSP00000312244,ENSP00000314129,ENSP00000314949,ENSP00000328720,ENSP00000346389,ENSP00000353089,ENSP00000353769,ENSP00000360266,ENSP00000361626,ENSP00000362296,ENSP00000362768,ENSP00000364578,ENSP00000365439,ENSP00000370109,ENSP00000379065,ENSP00000383199…	AFF4,ELF4,FOXK1,HMGA2,HNRNPK,JUN,MEF2A,MSL3,NCOR1,NEDD4L,NFIC,NPM1,POLR2A,POU3F4,PSIP1,RBL1,RDBP,SCAF1,SRSF2,TFAP4,TFE3,TRPS1,U2AF2,YAP1,YBX1,YWHAE,YWHAZ
GO.0010604	positive regulation of macromolecule metabolic process	52	6.22e-08	ENSP00000216455,ENSP00000238647,ENSP00000257290,ENSP00000261207,ENSP00000261596,ENSP00000262013,ENSP00000263102,ENSP00000263377,ENSP00000264276,ENSP00000268712,ENSP00000271555,ENSP00000278823,ENSP00000282388,ENSP00000282441,ENSP00000282516,ENSP00000292123,ENSP00000296930,ENSP00000304895,ENSP00000307863,ENSP00000308227,ENSP00000310170,ENSP00000311280,ENSP00000311513,ENSP00000312789,ENSP00000314129…	ALS2,ARID1A,ATRX,BCLAF1,BRD4,CCDC6,CDC23,DCAF6,DOCK7,DYRK1B,ELF4,FOSL1,FOXK1,GSK3B,HMGA1,HMGA2,HNRNPK,HSPH1,IRF2BPL,IRS1,JUN,LMNA,LPIN2,MEF2A,MEF2D,MINK1,MTA2,NCOR1,NEK1,NFIC,NIPBL,NPM1,PDGFRA,POLR2A,PPP1R12A,PRKAR1A,PSIP1,PSMA3,RBL1,RBM15,RICTOR,RPS3,RSF1,SAFB,SNRNP70,SPAG9,TFE3,TRA2B,U2AF2,YAP1,YBX1,ZFP36L2
GO.0022402	cell cycle process	31	6.22e-08	ENSP00000216455,ENSP00000261207,ENSP00000263377,ENSP00000263710,ENSP00000264335,ENSP00000265056,ENSP00000268712,ENSP00000282516,ENSP00000296930,ENSP00000302239,ENSP00000302886,ENSP00000309629,ENSP00000313851,ENSP00000316032,ENSP00000319417,ENSP00000324806,ENSP00000341947,ENSP00000349259,ENSP00000351410,ENSP00000355465,ENSP00000357283,ENSP00000359024,ENSP00000359300,ENSP00000360540,ENSP00000369716…	AHCTF1,BIRC6,BRD4,CDC23,CEP55,CETN2,CFL1,CHD3,CLASP1,GSK3B,HMGA2,LIN54,LMNA,MCM2,NCOR1,NEK1,NIPBL,NOLC1,NPM1,NUP98,PA2G4,PDS5B,PPP1R12A,PRKAR1A,PSMA3,RPS3,SKA3,SPTBN1,TOP2B,USP8,YWHAE
GO.0034645	cellular macromolecule biosynthetic process	64	6.95e-08	ENSP00000204517,ENSP00000216832,ENSP00000253363,ENSP00000254480,ENSP00000261596,ENSP00000263377,ENSP00000264335,ENSP00000265343,ENSP00000268712,ENSP00000271555,ENSP00000282441,ENSP00000292123,ENSP00000295926,ENSP00000296930,ENSP00000302886,ENSP00000307863,ENSP00000308227,ENSP00000309503,ENSP00000311280,ENSP00000311430,ENSP00000311513,ENSP00000312244,ENSP00000313890,ENSP00000314129,ENSP00000314949…	AFF4,ARHGAP35,ARID1A,ATRX,BCLAF1,BRD4,CCNL1,CHD3,EIF2S2,ELF4,FOXK1,GATAD2B,GFPT1,HDGF,HMGA1,HMGA2,HNRNPK,IRF2BP2,JUN,LIG3,LIN54,LPIN2,MEF2A,MEF2D,MIER1,MRGBP,MSL3,MYCBP2,NCOR1,NEDD4L,NFIC,NKAP,NPM1,NUP98,PA2G4,PNN,POLR2A,POU3F4,PSIP1,RBL1,RBM15B,RBM39,RDBP,RPL12,RPL4,RPS3,RSF1,SAFB,SCAF1,SF1,SMARCC1,SRSF2,SUV39H1,TFAP4,TFE3,TNKS1BP1,TOP2B,TRPS1,U2AF2,XRN2,YAP1,YBX1,YWHAE,YWHAZ
GO.0010557	positive regulation of macromolecule biosynthetic process	39	6.97e-08	ENSP00000238647,ENSP00000257290,ENSP00000261207,ENSP00000261596,ENSP00000263102,ENSP00000263377,ENSP00000271555,ENSP00000278823,ENSP00000282441,ENSP00000282516,ENSP00000292123,ENSP00000296930,ENSP00000304895,ENSP00000308227,ENSP00000309555,ENSP00000310170,ENSP00000311280,ENSP00000311513,ENSP00000312789,ENSP00000314129,ENSP00000314949,ENSP00000318687,ENSP00000320485,ENSP00000324806,ENSP00000328720…	ARID1A,ATRX,BCLAF1,BRD4,CCDC6,DCAF6,DYRK1B,ELF4,FOSL1,FOXK1,GSK3B,HCFC1,HMGA1,HMGA2,HNRNPK,HSPH1,IRF2BPL,IRS1,JUN,LMNA,LPIN2,MEF2A,MEF2D,MTA2,NFIC,NIPBL,NPM1,PDGFRA,POLR2A,PPP1R12A,PSIP1,RBL1,RBM15,RPS3,RSF1,SAFB,TFE3,YAP1,YBX1
GO.0031324	negative regulation of cellular metabolic process	47	7.52e-08	ENSP00000204517,ENSP00000209875,ENSP00000216455,ENSP00000238647,ENSP00000254480,ENSP00000264335,ENSP00000268712,ENSP00000278823,ENSP00000282441,ENSP00000282516,ENSP00000283943,ENSP00000302886,ENSP00000303315,ENSP00000307705,ENSP00000307863,ENSP00000308227,ENSP00000309555,ENSP00000311513,ENSP00000318687,ENSP00000320485,ENSP00000324806,ENSP00000328720,ENSP00000341698,ENSP00000346389,ENSP00000351410…	AKT1S1,ARHGAP35,ARID1A,ATRX,BCLAF1,BIRC6,CBX5,CDC23,FOXK1,GSK3B,HCFC1,HDGF,HIST1H1E,HMGA1,HMGA2,HNRNPK,HSPH1,IRF2BPL,JUN,JUNB,LIG3,MEF2A,MTA2,NCOR1,NEDD4L,NFIC,NIPBL,PA2G4,PCIF1,PRKAR1A,PSIP1,PSMA3,RBL1,RPS3,RSF1,SF1,SMARCC1,SRSF2,SUV39H1,TFAP4,TRIP12,TRPS1,U2AF2,WDTC1,YAP1,YBX1,YWHAE
GO.0048522	positive regulation of cellular process	70	7.62e-08	ENSP00000181839,ENSP00000216455,ENSP00000238647,ENSP00000253792,ENSP00000257290,ENSP00000261207,ENSP00000261596,ENSP00000262854,ENSP00000263102,ENSP00000263377,ENSP00000263710,ENSP00000264276,ENSP00000264335,ENSP00000268712,ENSP00000271555,ENSP00000278823,ENSP00000282388,ENSP00000282441,ENSP00000282516,ENSP00000292123,ENSP00000296755,ENSP00000296930,ENSP00000302886,ENSP00000304895,ENSP00000307863…	ACACA,ACLY,ALS2,ARHGAP35,ARID1A,ATRX,BCLAF1,BIRC6,BRD4,CCDC6,CDC23,CDK13,CFL1,CLASP1,DCAF6,DOCK7,DPYSL2,DPYSL3,DYRK1B,ELF4,FOSL1,FOXK1,GSK3B,HMGA1,HMGA2,HNRNPK,HSPH1,HUWE1,IRF2BPL,IRS1,JUN,LPIN2,MAP1B,MEF2A,MEF2D,MIER1,MINK1,MTA2,NCOR1,NEDD4L,NEK1,NFIC,NIPBL,NKAP,NPM1,PA2G4,PAFAH1B2,PDGFRA,POLR2A,PPP1R12A,PRKAR1A,PSIP1,PSMA3,RBL1,RBM15,RBM5,RPS3,RSF1,SAFB,SNRNP70,SPTBN1,TFE3,TRA2B,TRPS1,U2AF2,YAP…
GO.0031327	negative regulation of cellular biosynthetic process	36	7.72e-08	ENSP00000204517,ENSP00000209875,ENSP00000238647,ENSP00000268712,ENSP00000278823,ENSP00000282441,ENSP00000282516,ENSP00000302886,ENSP00000303315,ENSP00000307705,ENSP00000308227,ENSP00000309555,ENSP00000311513,ENSP00000320485,ENSP00000324806,ENSP00000328720,ENSP00000346389,ENSP00000353089,ENSP00000355317,ENSP00000357189,ENSP00000360266,ENSP00000361626,ENSP00000362441,ENSP00000362768,ENSP00000364578…	ARHGAP35,ARID1A,ATRX,BCLAF1,CBX5,FOXK1,GSK3B,HCFC1,HDGF,HIST1H1E,HMGA1,HMGA2,HNRNPK,IRF2BPL,JUN,JUNB,LIG3,MEF2A,MTA2,NCOR1,NEDD4L,NFIC,NIPBL,PA2G4,PSIP1,RBL1,RDBP,RSF1,SF1,SRSF2,SUV39H1,TFAP4,TRPS1,WDTC1,YAP1,YBX1
GO.0007049	cell cycle	35	8.8e-08	ENSP00000216455,ENSP00000261207,ENSP00000263377,ENSP00000263710,ENSP00000264335,ENSP00000265056,ENSP00000268712,ENSP00000282516,ENSP00000296930,ENSP00000302239,ENSP00000302886,ENSP00000309555,ENSP00000309629,ENSP00000313851,ENSP00000316032,ENSP00000319417,ENSP00000324806,ENSP00000341947,ENSP00000349259,ENSP00000351410,ENSP00000355465,ENSP00000357283,ENSP00000359024,ENSP00000359300,ENSP00000360540…	AHCTF1,BIRC6,BRD4,CDC23,CEP55,CETN2,CFL1,CHD3,CLASP1,GSK3B,HCFC1,HMGA2,LIG3,LIN54,LMNA,MCM2,NCOR1,NEK1,NIPBL,NOLC1,NPM1,NUP98,PA2G4,PDS5B,PPP1R12A,PRKAR1A,PSMA3,RBL1,RPS3,SKA3,SPTBN1,SUV39H1,TOP2B,USP8,YWHAE
GO.0000122	negative regulation of transcription from RNA polymerase II promoter	26	1.22e-07	ENSP00000238647,ENSP00000268712,ENSP00000278823,ENSP00000282516,ENSP00000296930,ENSP00000303315,ENSP00000307705,ENSP00000309555,ENSP00000320485,ENSP00000346389,ENSP00000355317,ENSP00000357189,ENSP00000360266,ENSP00000360464,ENSP00000361626,ENSP00000362441,ENSP00000362768,ENSP00000364578,ENSP00000365439,ENSP00000365877,ENSP00000370109,ENSP00000379065,ENSP00000383199,ENSP00000384026,ENSP00000385720…	ARHGAP35,ARID1A,ATRX,HCFC1,HDGF,HIST1H1E,HMGA2,HNRNPK,IRF2BPL,JUN,JUNB,MEF2A,MTA2,NCOR1,NEDD4L,NFIC,NIPBL,NKAP,NPM1,PSIP1,RBL1,RDBP,SUV39H1,TRPS1,WDTC1,YBX1
GO.0071840	cellular component organization or biogenesis	74	1.72e-07	ENSP00000204517,ENSP00000211998,ENSP00000254480,ENSP00000261207,ENSP00000261667,ENSP00000262013,ENSP00000262854,ENSP00000263102,ENSP00000263556,ENSP00000263710,ENSP00000264335,ENSP00000265056,ENSP00000268712,ENSP00000274054,ENSP00000282441,ENSP00000282516,ENSP00000292123,ENSP00000296755,ENSP00000296930,ENSP00000302239,ENSP00000302886,ENSP00000307705,ENSP00000308227,ENSP00000309503,ENSP00000309555…	ACACA,AHCTF1,AHNAK,AKT1S1,ARHGAP35,ARID1A,ATRX,BIRC6,CCDC6,CDC23,CEP55,CETN2,CLASP1,COPA,DOCK7,DPYSL3,EPB41L1,FOSL1,GATAD2B,GBF1,HCFC1,HIST1H1E,HMGA1,HMGA2,HUWE1,JUN,KPNA3,LIG3,LIMCH1,LMNA,MAP1B,MCM2,MEF2A,MINK1,MRGBP,MSL3,MYCBP2,NAF1,NCOR1,NEK1,NIPBL,NPM1,NSFL1C,NUP98,P4HA1,PA2G4,PDS5B,PLEC,PPP1R12A,PRKAR1A,PSIP1,RBL1,RBM5,RPL12,RPL4,RPS3,RSF1,SAFB,SF1,SIPA1L1,SKA3,SMARCC1,SNRNP200,SPAG9,SPTBN1,…
GO.0016032	viral process	25	1.76e-07	ENSP00000181839,ENSP00000209875,ENSP00000216455,ENSP00000257290,ENSP00000261667,ENSP00000263377,ENSP00000264335,ENSP00000296930,ENSP00000308227,ENSP00000309555,ENSP00000311430,ENSP00000313890,ENSP00000314949,ENSP00000316032,ENSP00000332455,ENSP00000354739,ENSP00000358799,ENSP00000359000,ENSP00000362768,ENSP00000364578,ENSP00000365439,ENSP00000365877,ENSP00000370109,ENSP00000383199,ENSP00000433821	BRD4,CBX5,CDK13,GBF1,HCFC1,HMGA1,HNRNPK,KPNA2,KPNA3,NEDD4L,NPM1,NUP98,PDGFRA,POLR2A,PSIP1,PSMA3,RBL1,RBM15,RBM15B,RDBP,RPL12,RPL4,RPS3,SUV39H1,YWHAE
GO.0010628	positive regulation of gene expression	39	1.93e-07	ENSP00000238647,ENSP00000261207,ENSP00000261596,ENSP00000263102,ENSP00000263377,ENSP00000271555,ENSP00000278823,ENSP00000282441,ENSP00000282516,ENSP00000292123,ENSP00000296930,ENSP00000307863,ENSP00000308227,ENSP00000310170,ENSP00000311280,ENSP00000311513,ENSP00000312789,ENSP00000314129,ENSP00000314949,ENSP00000318687,ENSP00000320485,ENSP00000324806,ENSP00000328720,ENSP00000346389,ENSP00000356814…	ARID1A,ATRX,BCLAF1,BRD4,CCDC6,DCAF6,DYRK1B,ELF4,FOSL1,FOXK1,GSK3B,HMGA1,HMGA2,HNRNPK,HSPH1,IRF2BPL,JUN,LMNA,LPIN2,MEF2A,MEF2D,MTA2,NFIC,NIPBL,NPM1,POLR2A,PPP1R12A,PSIP1,RBL1,RBM15,RPS3,RSF1,SAFB,SNRNP70,TFE3,TRA2B,U2AF2,YAP1,YBX1
GO.0009892	negative regulation of metabolic process	49	2.26e-07	ENSP00000204517,ENSP00000209875,ENSP00000216455,ENSP00000238647,ENSP00000254480,ENSP00000261207,ENSP00000264335,ENSP00000268712,ENSP00000278823,ENSP00000282441,ENSP00000282516,ENSP00000283943,ENSP00000302886,ENSP00000303315,ENSP00000307705,ENSP00000307863,ENSP00000308227,ENSP00000309555,ENSP00000311513,ENSP00000318687,ENSP00000320485,ENSP00000324806,ENSP00000328720,ENSP00000341698,ENSP00000346389…	AKT1S1,ARHGAP35,ARID1A,ATRX,BCLAF1,BIRC6,CBX5,CDC23,FOXK1,GSK3B,HCFC1,HDGF,HIST1H1E,HMGA1,HMGA2,HNRNPK,HSPH1,IRF2BPL,JUN,JUNB,LIG3,MEF2A,MTA2,MYCBP2,NCOR1,NEDD4L,NFIC,NIPBL,PA2G4,PCIF1,PPP1R12A,PRKAR1A,PSIP1,PSMA3,RBL1,RPS3,RSF1,SF1,SMARCC1,SRSF2,SUV39H1,TFAP4,TRIP12,TRPS1,U2AF2,WDTC1,YAP1,YBX1,YWHAE
GO.0045892	negative regulation of transcription, DNA-templated	31	3.37e-07	ENSP00000204517,ENSP00000209875,ENSP00000238647,ENSP00000268712,ENSP00000278823,ENSP00000282516,ENSP00000302886,ENSP00000303315,ENSP00000307705,ENSP00000308227,ENSP00000309555,ENSP00000311513,ENSP00000320485,ENSP00000328720,ENSP00000346389,ENSP00000355317,ENSP00000357189,ENSP00000360266,ENSP00000361626,ENSP00000362441,ENSP00000362768,ENSP00000364578,ENSP00000365439,ENSP00000365877,ENSP00000370109…	ARHGAP35,ARID1A,ATRX,BCLAF1,CBX5,FOXK1,HCFC1,HDGF,HIST1H1E,HMGA1,HMGA2,HNRNPK,IRF2BPL,JUN,JUNB,MEF2A,MTA2,NCOR1,NEDD4L,NFIC,NIPBL,PA2G4,PSIP1,RBL1,RDBP,RSF1,SUV39H1,TFAP4,TRPS1,WDTC1,YBX1
GO.0016043	cellular component organization	72	3.72e-07	ENSP00000204517,ENSP00000211998,ENSP00000254480,ENSP00000261207,ENSP00000261667,ENSP00000262013,ENSP00000262854,ENSP00000263102,ENSP00000263556,ENSP00000263710,ENSP00000264335,ENSP00000265056,ENSP00000268712,ENSP00000282441,ENSP00000282516,ENSP00000292123,ENSP00000296755,ENSP00000296930,ENSP00000302239,ENSP00000307705,ENSP00000308227,ENSP00000309503,ENSP00000309555,ENSP00000310170,ENSP00000311430…	ACACA,AHCTF1,AHNAK,AKT1S1,ARHGAP35,ARID1A,ATRX,BIRC6,CCDC6,CDC23,CEP55,CETN2,CLASP1,COPA,DOCK7,DPYSL3,EPB41L1,FOSL1,GATAD2B,GBF1,HCFC1,HIST1H1E,HMGA1,HMGA2,HUWE1,JUN,KPNA3,LIG3,LIMCH1,LMNA,MAP1B,MCM2,MEF2A,MINK1,MRGBP,MSL3,MYCBP2,NCOR1,NEK1,NIPBL,NPM1,NSFL1C,NUP98,P4HA1,PDS5B,PLEC,PPP1R12A,PRKAR1A,PSIP1,RBL1,RBM5,RPL12,RPL4,RPS3,RSF1,SAFB,SF1,SIPA1L1,SKA3,SMARCC1,SNRNP200,SPAG9,SPTBN1,SUV39H1,TFA…
GO.0031328	positive regulation of cellular biosynthetic process	39	4e-07	ENSP00000238647,ENSP00000257290,ENSP00000261207,ENSP00000261596,ENSP00000263102,ENSP00000263377,ENSP00000271555,ENSP00000278823,ENSP00000282441,ENSP00000282516,ENSP00000292123,ENSP00000296930,ENSP00000304895,ENSP00000308227,ENSP00000309555,ENSP00000310170,ENSP00000311280,ENSP00000311513,ENSP00000312789,ENSP00000314129,ENSP00000314949,ENSP00000318687,ENSP00000320485,ENSP00000324806,ENSP00000328720…	ARID1A,ATRX,BCLAF1,BRD4,CCDC6,DCAF6,DYRK1B,ELF4,FOSL1,FOXK1,GSK3B,HCFC1,HMGA1,HMGA2,HNRNPK,HSPH1,IRF2BPL,IRS1,JUN,LMNA,LPIN2,MEF2A,MEF2D,MTA2,NFIC,NIPBL,NPM1,PDGFRA,POLR2A,PPP1R12A,PSIP1,RBL1,RBM15,RPS3,RSF1,SAFB,TFE3,YAP1,YBX1
GO.2000113	negative regulation of cellular macromolecule biosynthetic process	33	4.06e-07	ENSP00000204517,ENSP00000209875,ENSP00000238647,ENSP00000268712,ENSP00000278823,ENSP00000282516,ENSP00000302886,ENSP00000303315,ENSP00000307705,ENSP00000308227,ENSP00000309555,ENSP00000311513,ENSP00000320485,ENSP00000324806,ENSP00000328720,ENSP00000346389,ENSP00000355317,ENSP00000357189,ENSP00000360266,ENSP00000361626,ENSP00000362441,ENSP00000362768,ENSP00000364578,ENSP00000365439,ENSP00000365877…	ARHGAP35,ARID1A,ATRX,BCLAF1,CBX5,FOXK1,GSK3B,HCFC1,HDGF,HIST1H1E,HMGA1,HMGA2,HNRNPK,IRF2BPL,JUN,JUNB,LIG3,MEF2A,MTA2,NCOR1,NEDD4L,NFIC,NIPBL,PA2G4,PSIP1,RBL1,RDBP,RSF1,SUV39H1,TFAP4,TRPS1,WDTC1,YBX1
GO.0048519	negative regulation of biological process	67	4.33e-07	ENSP00000204517,ENSP00000209875,ENSP00000211998,ENSP00000216455,ENSP00000238647,ENSP00000254480,ENSP00000257290,ENSP00000261207,ENSP00000263377,ENSP00000263710,ENSP00000264335,ENSP00000268712,ENSP00000278823,ENSP00000282388,ENSP00000282516,ENSP00000283943,ENSP00000296755,ENSP00000296930,ENSP00000302886,ENSP00000303315,ENSP00000304895,ENSP00000307705,ENSP00000307863,ENSP00000308227,ENSP00000309503…	AKT1S1,ARID1A,ATRX,BCLAF1,BIRC6,BRD4,CBX5,CDC23,CFL1,CLASP1,DPYSL3,FOSL1,FOXK1,GSK3B,HCFC1,HDGF,HIST1H1E,HMGA1,HMGA2,HNRNPK,HSPH1,IRF2BPL,IRS1,JUN,JUNB,LIG3,LMNA,MAP1B,MEF2A,MTA2,MYCBP2,NCOR1,NEDD4L,NFIC,NIPBL,NPM1,PA2G4,PCBP2,PCIF1,PDGFRA,PDS5B,POLR2A,POU3F4,PPP1R12A,PRKAR1A,PSIP1,PSMA3,RBL1,RBM15,RBM5,RPS3,RSF1,SMARCC1,SPTBN1,SRSF2,SUV39H1,TFAP4,TOP2B,TRIP12,TRPS1,U2AF2,VCL,WDTC1,YBX1,YWHAE,YWH…
GO.0043484	regulation of RNA splicing	10	5.28e-07	ENSP00000247026,ENSP00000261973,ENSP00000307863,ENSP00000313890,ENSP00000314949,ENSP00000343054,ENSP00000353089,ENSP00000365439,ENSP00000367263,ENSP00000416959	AHNAK,HNRNPK,NSRP1,POLR2A,RBM15B,RBM25,RBM5,SRSF2,TRA2B,U2AF2
GO.0000278	mitotic cell cycle	26	6.08e-07	ENSP00000216455,ENSP00000261207,ENSP00000263377,ENSP00000263710,ENSP00000264335,ENSP00000265056,ENSP00000282516,ENSP00000302239,ENSP00000309629,ENSP00000313851,ENSP00000316032,ENSP00000319417,ENSP00000341947,ENSP00000349259,ENSP00000355465,ENSP00000357283,ENSP00000359024,ENSP00000359300,ENSP00000360540,ENSP00000362768,ENSP00000378350,ENSP00000384026,ENSP00000393596,ENSP00000396704,ENSP00000424757…	AHCTF1,BIRC6,BRD4,CDC23,CEP55,CETN2,CFL1,CLASP1,HMGA2,LIN54,LMNA,MCM2,NEK1,NIPBL,NOLC1,NUP98,PDS5B,PPP1R12A,PSMA3,RBL1,RPS3,SKA3,SPTBN1,TOP2B,USP8,YWHAE
GO.0048518	positive regulation of biological process	74	6.33e-07	ENSP00000181839,ENSP00000216455,ENSP00000238647,ENSP00000245796,ENSP00000253792,ENSP00000257290,ENSP00000261207,ENSP00000261596,ENSP00000262854,ENSP00000263102,ENSP00000263377,ENSP00000263710,ENSP00000264276,ENSP00000264335,ENSP00000268712,ENSP00000271555,ENSP00000278823,ENSP00000282388,ENSP00000282441,ENSP00000282516,ENSP00000292123,ENSP00000296755,ENSP00000296930,ENSP00000300584,ENSP00000302886…	ACACA,ACLY,ALS2,ARID1A,ATRX,BCLAF1,BIRC6,BRD4,CCDC6,CDC23,CDK13,CLASP1,DCAF6,DOCK7,DPYSL2,DPYSL3,DYRK1B,ELF4,FOSL1,FOXK1,GBF1,GSK3B,HMGA1,HMGA2,HNRNPK,HSPH1,HUWE1,IRF2BPL,IRS1,JUN,LPIN2,MAP1B,MEF2A,MEF2D,MIER1,MINK1,MTA2,NCOR1,NEDD4L,NEK1,NFIC,NIPBL,NKAP,NPM1,PA2G4,PAFAH1B2,PDGFRA,POLR2A,PPP1R12A,PRKAR1A,PSD4,PSIP1,PSMA3,RBL1,RBM15,RBM5,RPS3,RSF1,SAFB,SERINC1,SIPA1L1,SNRNP70,SPTBN1,TBC1D25,TBC1D2…
GO.1903047	mitotic cell cycle process	24	1.4e-06	ENSP00000216455,ENSP00000261207,ENSP00000263377,ENSP00000263710,ENSP00000264335,ENSP00000265056,ENSP00000282516,ENSP00000302239,ENSP00000309629,ENSP00000313851,ENSP00000316032,ENSP00000319417,ENSP00000341947,ENSP00000349259,ENSP00000357283,ENSP00000359024,ENSP00000359300,ENSP00000360540,ENSP00000378350,ENSP00000384026,ENSP00000393596,ENSP00000396704,ENSP00000424757,ENSP00000433821	BIRC6,BRD4,CDC23,CEP55,CETN2,CFL1,CLASP1,HMGA2,LIN54,LMNA,MCM2,NEK1,NIPBL,NOLC1,NUP98,PDS5B,PPP1R12A,PSMA3,RPS3,SKA3,SPTBN1,TOP2B,USP8,YWHAE
GO.0006913	nucleocytoplasmic transport	14	1.43e-06	ENSP00000247026,ENSP00000261667,ENSP00000296930,ENSP00000302790,ENSP00000307863,ENSP00000316032,ENSP00000324806,ENSP00000332455,ENSP00000333253,ENSP00000349259,ENSP00000353089,ENSP00000357283,ENSP00000360266,ENSP00000379065	GSK3B,JUN,KPNA2,KPNA3,LMNA,NPM1,NSRP1,NUP98,SPTBN1,SRSF2,TRPS1,U2AF2,XPO6,ZC3H11A
GO.0048523	negative regulation of cellular process	62	2.43e-06	ENSP00000204517,ENSP00000209875,ENSP00000211998,ENSP00000216455,ENSP00000238647,ENSP00000254480,ENSP00000257290,ENSP00000263377,ENSP00000263710,ENSP00000264335,ENSP00000268712,ENSP00000278823,ENSP00000282388,ENSP00000282516,ENSP00000283943,ENSP00000302886,ENSP00000303315,ENSP00000304895,ENSP00000307705,ENSP00000307863,ENSP00000308227,ENSP00000309503,ENSP00000309555,ENSP00000309629,ENSP00000310170…	AKT1S1,ARID1A,ATRX,BCLAF1,BIRC6,BRD4,CBX5,CDC23,CFL1,CLASP1,DPYSL3,FOSL1,FOXK1,GSK3B,HCFC1,HDGF,HIST1H1E,HMGA1,HMGA2,HNRNPK,HSPH1,IRF2BPL,IRS1,JUN,JUNB,LIG3,LMNA,MEF2A,MTA2,NCOR1,NEDD4L,NFIC,NIPBL,PA2G4,PCIF1,PDGFRA,PDS5B,POLR2A,POU3F4,PRKAR1A,PSIP1,PSMA3,RBL1,RBM15,RBM5,RPS3,RSF1,SMARCC1,SPTBN1,SRSF2,SUV39H1,TFAP4,TOP2B,TRIP12,TRPS1,U2AF2,VCL,WDTC1,YBX1,YWHAE,YWHAZ,ZFP36L2
GO.1903311	regulation of mRNA metabolic process	10	2.96e-06	ENSP00000247026,ENSP00000261973,ENSP00000282388,ENSP00000307863,ENSP00000313890,ENSP00000343054,ENSP00000353089,ENSP00000364578,ENSP00000416959,ENSP00000472998	NSRP1,RBM15B,RBM25,RBM5,RDBP,SNRNP70,SRSF2,TRA2B,U2AF2,ZFP36L2
GO.0048024	regulation of mRNA splicing, via spliceosome	8	3.19e-06	ENSP00000247026,ENSP00000261973,ENSP00000307863,ENSP00000313890,ENSP00000343054,ENSP00000353089,ENSP00000416959,ENSP00000472998	NSRP1,RBM15B,RBM25,RBM5,SNRNP70,SRSF2,TRA2B,U2AF2
GO.0006333	chromatin assembly or disassembly	11	5.48e-06	ENSP00000254480,ENSP00000265056,ENSP00000278823,ENSP00000296930,ENSP00000307705,ENSP00000308227,ENSP00000311513,ENSP00000320485,ENSP00000362441,ENSP00000369716,ENSP00000384026	ARID1A,ATRX,CHD3,HIST1H1E,HMGA1,HMGA2,MCM2,MTA2,NPM1,RSF1,SMARCC1
GO.0033043	regulation of organelle organization	28	9.53e-06	ENSP00000181839,ENSP00000257290,ENSP00000262854,ENSP00000263710,ENSP00000264335,ENSP00000268712,ENSP00000282516,ENSP00000283943,ENSP00000296930,ENSP00000307863,ENSP00000308227,ENSP00000309503,ENSP00000309629,ENSP00000319417,ENSP00000324806,ENSP00000334229,ENSP00000349259,ENSP00000351410,ENSP00000357283,ENSP00000360464,ENSP00000362441,ENSP00000364578,ENSP00000365962,ENSP00000367787,ENSP00000378350…	ATRX,CDC23,CDK13,CFL1,CLASP1,GSK3B,HMGA1,HUWE1,KIAA0528,LIG3,LMNA,MIER1,MYCBP2,NCOR1,NIPBL,NKAP,NPM1,PDGFRA,PRKAR1A,RDBP,SKA3,SPTBN1,TBC1D25,TRIP12,TRPS1,U2AF2,YWHAE,YWHAZ
GO.0009058	biosynthetic process	69	1.16e-05	ENSP00000204517,ENSP00000216832,ENSP00000253363,ENSP00000254480,ENSP00000261596,ENSP00000263377,ENSP00000264335,ENSP00000265343,ENSP00000268712,ENSP00000271555,ENSP00000282441,ENSP00000292123,ENSP00000295926,ENSP00000296930,ENSP00000302886,ENSP00000307863,ENSP00000308227,ENSP00000309503,ENSP00000311280,ENSP00000311430,ENSP00000311513,ENSP00000312244,ENSP00000313890,ENSP00000314129,ENSP00000314949…	ACACA,AFF4,ARHGAP35,ARID1A,ATRX,BCLAF1,BRD4,CCNL1,CHD3,EIF2S2,ELF4,FOXK1,GATAD2B,GBF1,GFPT1,HDGF,HMGA1,HMGA2,HNRNPK,IRF2BP2,JUN,LIG3,LIN54,LPIN2,MEF2A,MEF2D,MIER1,MRGBP,MSL3,MYCBP2,NCOR1,NEDD4L,NFIC,NKAP,NPM1,NUP98,PA2G4,PDHA1,PGK1,PNN,POLR2A,POU3F4,PSIP1,RBL1,RBM15B,RBM39,RDBP,RPL12,RPL4,RPS3,RSF1,SAFB,SCAF1,SERINC1,SF1,SMARCC1,SRSF2,SUV39H1,TFAP4,TFE3,TNKS1BP1,TOP2B,TRPS1,U2AF2,XRN2,YAP1,YBX1,Y…
GO.1901576	organic substance biosynthetic process	68	1.32e-05	ENSP00000204517,ENSP00000216832,ENSP00000253363,ENSP00000254480,ENSP00000261596,ENSP00000263377,ENSP00000264335,ENSP00000265343,ENSP00000268712,ENSP00000271555,ENSP00000282441,ENSP00000292123,ENSP00000295926,ENSP00000296930,ENSP00000302886,ENSP00000307863,ENSP00000308227,ENSP00000309503,ENSP00000311280,ENSP00000311430,ENSP00000311513,ENSP00000312244,ENSP00000313890,ENSP00000314129,ENSP00000314949…	ACACA,AFF4,ARHGAP35,ARID1A,ATRX,BCLAF1,BRD4,CCNL1,CHD3,EIF2S2,ELF4,FOXK1,GATAD2B,GFPT1,HDGF,HMGA1,HMGA2,HNRNPK,IRF2BP2,JUN,LIG3,LIN54,LPIN2,MEF2A,MEF2D,MIER1,MRGBP,MSL3,MYCBP2,NCOR1,NEDD4L,NFIC,NKAP,NPM1,NUP98,PA2G4,PDHA1,PGK1,PNN,POLR2A,POU3F4,PSIP1,RBL1,RBM15B,RBM39,RDBP,RPL12,RPL4,RPS3,RSF1,SAFB,SCAF1,SERINC1,SF1,SMARCC1,SRSF2,SUV39H1,TFAP4,TFE3,TNKS1BP1,TOP2B,TRPS1,U2AF2,XRN2,YAP1,YBX1,YWHAE,…
GO.0050684	regulation of mRNA processing	9	1.33e-05	ENSP00000247026,ENSP00000261973,ENSP00000307863,ENSP00000313890,ENSP00000343054,ENSP00000353089,ENSP00000364578,ENSP00000416959,ENSP00000472998	NSRP1,RBM15B,RBM25,RBM5,RDBP,SNRNP70,SRSF2,TRA2B,U2AF2
GO.0051128	regulation of cellular component organization	41	1.37e-05	ENSP00000181839,ENSP00000257290,ENSP00000262854,ENSP00000263102,ENSP00000263710,ENSP00000264335,ENSP00000268712,ENSP00000282516,ENSP00000283943,ENSP00000296755,ENSP00000296930,ENSP00000307863,ENSP00000308227,ENSP00000309503,ENSP00000309539,ENSP00000309555,ENSP00000310170,ENSP00000319417,ENSP00000324806,ENSP00000328720,ENSP00000334008,ENSP00000334229,ENSP00000343690,ENSP00000349259,ENSP00000351410…	ARHGAP35,ATRX,BCLAF1,CCDC6,CDC23,CDK13,CLASP1,DPYSL2,DPYSL3,FOSL1,FOXK1,GSK3B,HCFC1,HMGA1,HNRNPK,HUWE1,JUN,KIAA0528,LIG3,LMNA,MAP1B,MIER1,MYCBP2,NCOR1,NEDD4L,NIPBL,NKAP,NPM1,PARVA,PDGFRA,PRKAR1A,RDBP,SIPA1L1,SKA3,SPTBN1,TBC1D25,TRIP12,TRPS1,U2AF2,YWHAE,YWHAZ
GO.0044249	cellular biosynthetic process	67	1.63e-05	ENSP00000204517,ENSP00000216832,ENSP00000253363,ENSP00000254480,ENSP00000261596,ENSP00000263377,ENSP00000264335,ENSP00000265343,ENSP00000268712,ENSP00000271555,ENSP00000282441,ENSP00000292123,ENSP00000295926,ENSP00000296930,ENSP00000302886,ENSP00000307863,ENSP00000308227,ENSP00000309503,ENSP00000311280,ENSP00000311430,ENSP00000311513,ENSP00000312244,ENSP00000313890,ENSP00000314129,ENSP00000314949…	ACACA,AFF4,ARHGAP35,ARID1A,ATRX,BCLAF1,BRD4,CCNL1,CHD3,EIF2S2,ELF4,FOXK1,GATAD2B,GFPT1,HDGF,HMGA1,HMGA2,HNRNPK,IRF2BP2,JUN,LIG3,LIN54,LPIN2,MEF2A,MEF2D,MIER1,MRGBP,MSL3,MYCBP2,NCOR1,NEDD4L,NFIC,NKAP,NPM1,NUP98,PA2G4,PDHA1,PNN,POLR2A,POU3F4,PSIP1,RBL1,RBM15B,RBM39,RDBP,RPL12,RPL4,RPS3,RSF1,SAFB,SCAF1,SERINC1,SF1,SMARCC1,SRSF2,SUV39H1,TFAP4,TFE3,TNKS1BP1,TOP2B,TRPS1,U2AF2,XRN2,YAP1,YBX1,YWHAE,YWHAZ
GO.0000381	regulation of alternative mRNA splicing, via spliceosome	6	2.23e-05	ENSP00000247026,ENSP00000261973,ENSP00000313890,ENSP00000343054,ENSP00000353089,ENSP00000416959	NSRP1,RBM15B,RBM25,RBM5,SRSF2,TRA2B
GO.0010629	negative regulation of gene expression	31	5.04e-05	ENSP00000204517,ENSP00000209875,ENSP00000238647,ENSP00000268712,ENSP00000278823,ENSP00000282516,ENSP00000302886,ENSP00000303315,ENSP00000307705,ENSP00000307863,ENSP00000308227,ENSP00000309555,ENSP00000311513,ENSP00000320485,ENSP00000328720,ENSP00000346389,ENSP00000355317,ENSP00000357189,ENSP00000360266,ENSP00000361626,ENSP00000362441,ENSP00000362768,ENSP00000365439,ENSP00000365877,ENSP00000370109…	ARHGAP35,ARID1A,ATRX,BCLAF1,CBX5,FOXK1,HCFC1,HDGF,HIST1H1E,HMGA1,HMGA2,HNRNPK,IRF2BPL,JUN,JUNB,MEF2A,MTA2,NCOR1,NEDD4L,NFIC,NIPBL,PA2G4,PSIP1,RBL1,RSF1,SUV39H1,TFAP4,TRPS1,U2AF2,WDTC1,YBX1
GO.0051301	cell division	17	6.39e-05	ENSP00000263710,ENSP00000282388,ENSP00000302239,ENSP00000309629,ENSP00000313851,ENSP00000319417,ENSP00000340742,ENSP00000349259,ENSP00000355465,ENSP00000359300,ENSP00000360540,ENSP00000367787,ENSP00000378350,ENSP00000384026,ENSP00000393596,ENSP00000424757,ENSP00000433821	AHCTF1,BIRC6,CDC23,CEP55,CETN2,CFL1,CLASP1,DOCK7,HMGA2,LIG3,NEK1,PDS5B,RPS3,SKA3,SPTBN1,USP8,ZFP36L2
GO.0051704	multi-organism process	40	8e-05	ENSP00000181839,ENSP00000204517,ENSP00000209875,ENSP00000216455,ENSP00000257290,ENSP00000261667,ENSP00000262013,ENSP00000263377,ENSP00000264335,ENSP00000265343,ENSP00000307617,ENSP00000308227,ENSP00000309555,ENSP00000309629,ENSP00000311430,ENSP00000313890,ENSP00000314949,ENSP00000316032,ENSP00000332455,ENSP00000352438,ENSP00000354671,ENSP00000354739,ENSP00000357283,ENSP00000358799,ENSP00000359000…	AFF4,ATRX,BRD4,CBX5,CDK13,CETN2,CFL1,EIF2S2,GBF1,GGNBP2,HCFC1,HMGA1,HMGA2,HNRNPK,JUN,KPNA2,KPNA3,LMNA,MAST2,NEDD4L,NEK1,NUP98,PAFAH1B2,PCBP2,PDGFRA,POLR2A,PSIP1,PSMA3,RBL1,RBM15,RBM15B,RDBP,RPL12,RPL4,RPS3,SPAG9,SUV39H1,TFAP4,XRN2,YWHAE
GO.0051276	chromosome organization	23	9.66e-05	ENSP00000254480,ENSP00000262854,ENSP00000265056,ENSP00000268712,ENSP00000282516,ENSP00000292123,ENSP00000296930,ENSP00000307705,ENSP00000308227,ENSP00000309555,ENSP00000311513,ENSP00000312244,ENSP00000313851,ENSP00000320485,ENSP00000350990,ENSP00000357644,ENSP00000359518,ENSP00000362441,ENSP00000362768,ENSP00000365877,ENSP00000378350,ENSP00000384026,ENSP00000396704	ARID1A,ATRX,CDC23,GATAD2B,HCFC1,HIST1H1E,HMGA1,HMGA2,HUWE1,MCM2,MRGBP,MSL3,NCOR1,NIPBL,NPM1,PDS5B,RBL1,RSF1,SAFB,SMARCC1,SUV39H1,TNKS1BP1,TOP2B
GO.0006338	chromatin remodeling	10	0.00013	ENSP00000254480,ENSP00000263377,ENSP00000278823,ENSP00000296930,ENSP00000308227,ENSP00000311513,ENSP00000320485,ENSP00000357644,ENSP00000362441,ENSP00000384026	ARID1A,ATRX,BRD4,GATAD2B,HMGA1,HMGA2,MTA2,NPM1,RSF1,SMARCC1
GO.0050789	regulation of biological process	104	0.000168	ENSP00000181839,ENSP00000209875,ENSP00000211998,ENSP00000216455,ENSP00000216832,ENSP00000238647,ENSP00000245796,ENSP00000247026,ENSP00000253363,ENSP00000253792,ENSP00000254480,ENSP00000257290,ENSP00000261596,ENSP00000261667,ENSP00000261973,ENSP00000262854,ENSP00000263102,ENSP00000263377,ENSP00000263710,ENSP00000264335,ENSP00000264357,ENSP00000264645,ENSP00000265343,ENSP00000268712,ENSP00000271555…	ACACA,ACLY,AFF4,AHNAK,AKT1S1,ARID1A,ATRX,BCLAF1,BRD4,CASC3,CBX5,CCDC6,CCNL1,CDC23,CDK13,CETN2,CHD3,CLASP1,DCAF6,DOCK7,DPYSL3,DYRK1B,ELF4,FOSL1,GATAD2B,GBF1,GFPT1,GRIA3,GSK3B,HDGF,HIST1H1E,HMGA1,HMGA2,HNRNPK,HSPH1,HUWE1,IRF2BP2,IRF2BPL,IRS1,JUN,KPNA2,KPNA3,LIG3,LIN54,LMNA,LPIN2,MAP1B,MAST2,MEF2A,MEF2D,MIER1,MINK1,MRGBP,MSL3,MTA2,MYCBP2,NCOR1,NEDD4L,NFIC,NIPBL,NPM1,NSFL1C,NSRP1,NUP98,PA2G4,PAFAH1B2…
GO.1902582	single-organism intracellular transport	26	0.000202	ENSP00000261667,ENSP00000262013,ENSP00000264276,ENSP00000264335,ENSP00000282633,ENSP00000296755,ENSP00000302790,ENSP00000307863,ENSP00000309503,ENSP00000311430,ENSP00000316032,ENSP00000324806,ENSP00000332455,ENSP00000333253,ENSP00000334229,ENSP00000344789,ENSP00000349259,ENSP00000353089,ENSP00000354739,ENSP00000357048,ENSP00000357283,ENSP00000359000,ENSP00000360266,ENSP00000379065,ENSP00000386810…	ACACA,ALS2,COPA,FAM21A,GBF1,GSK3B,JUN,KIAA0528,KPNA2,KPNA3,LMNA,MAP1B,NUP98,RGPD4,RPL12,RPL4,RPS3,SPAG9,SPTBN1,SRSF2,TRPS1,U2AF2,XPO6,YWHAE,YWHAZ,ZC3H11A
GO.0033120	positive regulation of RNA splicing	5	0.000224	ENSP00000307863,ENSP00000314949,ENSP00000365439,ENSP00000416959,ENSP00000472998	HNRNPK,POLR2A,SNRNP70,TRA2B,U2AF2
GO.0044085	cellular component biogenesis	36	0.000237	ENSP00000204517,ENSP00000211998,ENSP00000257290,ENSP00000261667,ENSP00000262013,ENSP00000263710,ENSP00000265056,ENSP00000268712,ENSP00000274054,ENSP00000296930,ENSP00000302886,ENSP00000307705,ENSP00000308227,ENSP00000309503,ENSP00000311513,ENSP00000316032,ENSP00000317123,ENSP00000323856,ENSP00000334008,ENSP00000343054,ENSP00000343690,ENSP00000344789,ENSP00000346389,ENSP00000349259,ENSP00000351410…	ACACA,AHCTF1,AHNAK,ATRX,CETN2,CLASP1,DPYSL3,HIST1H1E,HMGA1,HMGA2,KPNA3,MCM2,MEF2A,NAF1,NCOR1,NEK1,NOLC1,NPM1,NSFL1C,NUP98,PA2G4,PARVA,PDGFRA,PLEC,PRKAR1A,PSIP1,RBM5,RSF1,SF1,SNRNP200,SPAG9,SPTBN1,SUV39H1,TFAP4,VCL,YWHAZ
GO.0000280	nuclear division	15	0.000396	ENSP00000261207,ENSP00000263710,ENSP00000282516,ENSP00000313851,ENSP00000319417,ENSP00000351410,ENSP00000359024,ENSP00000359300,ENSP00000360540,ENSP00000378350,ENSP00000384026,ENSP00000393596,ENSP00000396704,ENSP00000424757,ENSP00000433821	BIRC6,CDC23,CEP55,CETN2,CLASP1,HMGA2,NEK1,NIPBL,NOLC1,PDS5B,PPP1R12A,PRKAR1A,RPS3,SKA3,TOP2B
GO.0007010	cytoskeleton organization	21	0.000396	ENSP00000257290,ENSP00000261207,ENSP00000263710,ENSP00000268712,ENSP00000296755,ENSP00000296930,ENSP00000309539,ENSP00000316891,ENSP00000334008,ENSP00000337168,ENSP00000340742,ENSP00000343690,ENSP00000346389,ENSP00000347427,ENSP00000349959,ENSP00000351410,ENSP00000357283,ENSP00000359300,ENSP00000369716,ENSP00000370007,ENSP00000450832	CETN2,CHD3,CLASP1,DOCK7,DPYSL2,DPYSL3,EPB41L1,LIMCH1,LMNA,MAP1B,MEF2A,MINK1,NCOR1,NPM1,PARVA,PDGFRA,PPP1R12A,PRKAR1A,RICTOR,SIPA1L1,TMSB4X
GO.0050794	regulation of cellular process	100	0.000418	ENSP00000181839,ENSP00000209875,ENSP00000211998,ENSP00000216455,ENSP00000216832,ENSP00000238647,ENSP00000247026,ENSP00000253363,ENSP00000253792,ENSP00000254480,ENSP00000257290,ENSP00000261596,ENSP00000261667,ENSP00000261973,ENSP00000262854,ENSP00000263102,ENSP00000263377,ENSP00000263710,ENSP00000264335,ENSP00000264357,ENSP00000264645,ENSP00000265343,ENSP00000268712,ENSP00000271555,ENSP00000278823…	ACACA,ACLY,AFF4,AHNAK,AKT1S1,ARID1A,ATRX,BCLAF1,BRD4,CASC3,CBX5,CCDC6,CCNL1,CDC23,CDK13,CETN2,CHD3,CLASP1,DCAF6,DOCK7,DPYSL3,DYRK1B,ELF4,FOSL1,GATAD2B,GBF1,GFPT1,GRIA3,GSK3B,HDGF,HIST1H1E,HMGA1,HMGA2,HNRNPK,HSPH1,HUWE1,IRF2BP2,IRF2BPL,IRS1,JUN,KPNA2,KPNA3,LIG3,LIN54,LMNA,LPIN2,MAP1B,MAST2,MEF2A,MEF2D,MIER1,MINK1,MRGBP,MSL3,MTA2,MYCBP2,NCOR1,NEDD4L,NFIC,NIPBL,NPM1,NSRP1,NUP98,PA2G4,PAFAH1B2,PARVA,…
GO.0043933	macromolecular complex subunit organization	37	0.000442	ENSP00000204517,ENSP00000254480,ENSP00000261667,ENSP00000262013,ENSP00000262854,ENSP00000263556,ENSP00000263710,ENSP00000265056,ENSP00000268712,ENSP00000292123,ENSP00000296930,ENSP00000307705,ENSP00000308227,ENSP00000309555,ENSP00000309629,ENSP00000311430,ENSP00000311513,ENSP00000312244,ENSP00000316032,ENSP00000317123,ENSP00000320485,ENSP00000343054,ENSP00000343690,ENSP00000344789,ENSP00000354739…	ACACA,AHCTF1,AHNAK,ARID1A,ATRX,CFL1,CLASP1,DPYSL3,GATAD2B,HCFC1,HIST1H1E,HMGA1,HMGA2,HUWE1,KPNA3,MCM2,MRGBP,MSL3,NCOR1,NPM1,NUP98,P4HA1,PSIP1,RBL1,RBM5,RPL12,RPL4,RPS3,RSF1,SAFB,SF1,SMARCC1,SNRNP200,SPAG9,SUV39H1,TFAP4,TMSB4X
GO.0006325	chromatin organization	18	0.000666	ENSP00000254480,ENSP00000262854,ENSP00000265056,ENSP00000268712,ENSP00000292123,ENSP00000296930,ENSP00000307705,ENSP00000308227,ENSP00000309555,ENSP00000311513,ENSP00000312244,ENSP00000320485,ENSP00000357644,ENSP00000359518,ENSP00000362441,ENSP00000362768,ENSP00000365877,ENSP00000384026	ARID1A,ATRX,GATAD2B,HCFC1,HIST1H1E,HMGA1,HMGA2,HUWE1,MCM2,MRGBP,MSL3,NCOR1,NPM1,RBL1,RSF1,SAFB,SMARCC1,SUV39H1
GO.0046907	intracellular transport	27	0.000715	ENSP00000247026,ENSP00000261667,ENSP00000262013,ENSP00000264276,ENSP00000264335,ENSP00000282633,ENSP00000296755,ENSP00000296930,ENSP00000302790,ENSP00000307863,ENSP00000309503,ENSP00000311430,ENSP00000316032,ENSP00000324806,ENSP00000332455,ENSP00000333253,ENSP00000334229,ENSP00000344789,ENSP00000349259,ENSP00000353089,ENSP00000354739,ENSP00000357283,ENSP00000359000,ENSP00000360266,ENSP00000379065…	ACACA,ALS2,FAM21A,GBF1,GSK3B,JUN,KIAA0528,KPNA2,KPNA3,LMNA,MAP1B,NPM1,NSRP1,NUP98,RGPD4,RPL12,RPL4,RPS3,SPAG9,SPTBN1,SRSF2,TRPS1,U2AF2,XPO6,YWHAE,YWHAZ,ZC3H11A
GO.0051130	positive regulation of cellular component organization	25	0.000723	ENSP00000262854,ENSP00000263102,ENSP00000263710,ENSP00000264335,ENSP00000268712,ENSP00000282516,ENSP00000296755,ENSP00000307863,ENSP00000309503,ENSP00000309629,ENSP00000310170,ENSP00000324806,ENSP00000334229,ENSP00000343690,ENSP00000349259,ENSP00000349959,ENSP00000360266,ENSP00000360464,ENSP00000362441,ENSP00000364578,ENSP00000365439,ENSP00000383199,ENSP00000383820,ENSP00000385720,ENSP00000435210	ARHGAP35,ATRX,BCLAF1,CCDC6,CFL1,CLASP1,DPYSL3,FOSL1,GSK3B,HNRNPK,HUWE1,JUN,KIAA0528,MAP1B,MIER1,NCOR1,NEDD4L,NIPBL,NKAP,RDBP,RICTOR,SPTBN1,U2AF2,YWHAE,YWHAZ
GO.0090343	positive regulation of cell aging	3	0.000742	ENSP00000308227,ENSP00000357283,ENSP00000384026	HMGA1,HMGA2,LMNA
GO.0016482	cytoplasmic transport	19	0.000756	ENSP00000247026,ENSP00000261667,ENSP00000296930,ENSP00000302790,ENSP00000307863,ENSP00000311430,ENSP00000316032,ENSP00000324806,ENSP00000332455,ENSP00000333253,ENSP00000349259,ENSP00000353089,ENSP00000354739,ENSP00000357283,ENSP00000359000,ENSP00000360266,ENSP00000379065,ENSP00000386810,ENSP00000433821	GBF1,GSK3B,JUN,KPNA2,KPNA3,LMNA,NPM1,NSRP1,NUP98,RGPD4,RPL12,RPL4,RPS3,SPTBN1,SRSF2,TRPS1,U2AF2,XPO6,ZC3H11A
GO.0007067	mitotic nuclear division	13	0.00076	ENSP00000261207,ENSP00000263710,ENSP00000282516,ENSP00000313851,ENSP00000319417,ENSP00000359024,ENSP00000359300,ENSP00000360540,ENSP00000378350,ENSP00000384026,ENSP00000393596,ENSP00000424757,ENSP00000433821	BIRC6,CDC23,CEP55,CETN2,CLASP1,HMGA2,NEK1,NIPBL,NOLC1,PDS5B,PPP1R12A,RPS3,SKA3
GO.0065007	biological regulation	104	0.000909	ENSP00000181839,ENSP00000209875,ENSP00000211998,ENSP00000216455,ENSP00000216832,ENSP00000238647,ENSP00000245796,ENSP00000247026,ENSP00000253363,ENSP00000253792,ENSP00000254480,ENSP00000257290,ENSP00000261596,ENSP00000261667,ENSP00000261973,ENSP00000262854,ENSP00000263102,ENSP00000263710,ENSP00000264335,ENSP00000264357,ENSP00000264645,ENSP00000265343,ENSP00000268712,ENSP00000271555,ENSP00000278823…	ACLY,AFF4,AHNAK,AKT1S1,ARID1A,ATRX,BCLAF1,CASC3,CBX5,CCDC6,CCNL1,CDC23,CDK13,CETN2,CHD3,CLASP1,COPA,DCAF6,DOCK7,DPYSL3,DYRK1B,ELF4,FOSL1,GATAD2B,GBF1,GFPT1,GRIA3,GSK3B,HDGF,HIST1H1E,HMGA1,HMGA2,HNRNPK,HSPH1,HUWE1,IRF2BP2,IRF2BPL,IRS1,JUN,KPNA2,KPNA3,LIG3,LIN54,LMNA,LPIN2,MAP1B,MAST2,MEF2A,MEF2D,MIER1,MINK1,MRGBP,MSL3,MTA2,MYCBP2,NCOR1,NEDD4L,NFIC,NIPBL,NPM1,NSFL1C,NSRP1,NUP98,PA2G4,PAFAH1B2,PARVA…
GO.0051649	establishment of localization in cell	32	0.000993	ENSP00000211998,ENSP00000247026,ENSP00000261667,ENSP00000262013,ENSP00000263710,ENSP00000264276,ENSP00000264335,ENSP00000282633,ENSP00000296755,ENSP00000296930,ENSP00000302790,ENSP00000307863,ENSP00000309539,ENSP00000309629,ENSP00000311430,ENSP00000316032,ENSP00000324806,ENSP00000332455,ENSP00000333253,ENSP00000334229,ENSP00000344789,ENSP00000349259,ENSP00000353089,ENSP00000354739,ENSP00000357283…	ACACA,ALS2,CDC23,CFL1,CLASP1,DPYSL2,FAM21A,GBF1,GSK3B,JUN,KIAA0528,KPNA2,KPNA3,LMNA,MAP1B,NPM1,NSRP1,NUP98,RGPD4,RPL12,RPL4,RPS3,SPAG9,SPTBN1,SRSF2,TMSB4X,TRPS1,U2AF2,VCL,XPO6,YWHAE,ZC3H11A
GO.0016568	chromatin modification	16	0.00103	ENSP00000254480,ENSP00000262854,ENSP00000268712,ENSP00000296930,ENSP00000308227,ENSP00000309555,ENSP00000311513,ENSP00000312244,ENSP00000320485,ENSP00000357644,ENSP00000359518,ENSP00000362441,ENSP00000362768,ENSP00000365877,ENSP00000369716,ENSP00000384026	ARID1A,ATRX,CHD3,GATAD2B,HCFC1,HMGA1,HMGA2,HUWE1,MRGBP,MSL3,NCOR1,NPM1,RBL1,RSF1,SMARCC1,SUV39H1
GO.0051726	regulation of cell cycle	22	0.00104	ENSP00000181839,ENSP00000204517,ENSP00000216455,ENSP00000263377,ENSP00000295926,ENSP00000296930,ENSP00000302886,ENSP00000303315,ENSP00000309555,ENSP00000310170,ENSP00000341947,ENSP00000351410,ENSP00000359000,ENSP00000359300,ENSP00000360266,ENSP00000362441,ENSP00000362768,ENSP00000378350,ENSP00000384026,ENSP00000393596,ENSP00000396704,ENSP00000424757	ATRX,BIRC6,BRD4,CCNL1,CDC23,CDK13,CETN2,FOSL1,GBF1,HCFC1,HMGA2,JUN,JUNB,LIN54,NEK1,NPM1,PA2G4,PRKAR1A,PSMA3,RBL1,TFAP4,TOP2B
GO.0022607	cellular component assembly	32	0.00156	ENSP00000204517,ENSP00000211998,ENSP00000257290,ENSP00000261667,ENSP00000262013,ENSP00000263710,ENSP00000265056,ENSP00000268712,ENSP00000296930,ENSP00000307705,ENSP00000308227,ENSP00000309503,ENSP00000311513,ENSP00000316032,ENSP00000317123,ENSP00000323856,ENSP00000334008,ENSP00000343054,ENSP00000343690,ENSP00000344789,ENSP00000346389,ENSP00000349259,ENSP00000351410,ENSP00000355465,ENSP00000359300…	ACACA,AHCTF1,AHNAK,ATRX,CETN2,CLASP1,DPYSL3,HIST1H1E,HMGA1,HMGA2,KPNA3,MCM2,MEF2A,NCOR1,NEK1,NPM1,NSFL1C,NUP98,PARVA,PDGFRA,PLEC,PRKAR1A,PSIP1,RBM5,RSF1,SF1,SNRNP200,SPAG9,SPTBN1,TFAP4,VCL,YWHAZ
GO.0034728	nucleosome organization	8	0.00209	ENSP00000254480,ENSP00000265056,ENSP00000296930,ENSP00000307705,ENSP00000308227,ENSP00000311513,ENSP00000320485,ENSP00000362441	ARID1A,ATRX,HIST1H1E,HMGA1,MCM2,NPM1,RSF1,SMARCC1
GO.0006606	protein import into nucleus	7	0.00214	ENSP00000261667,ENSP00000316032,ENSP00000332455,ENSP00000349259,ENSP00000357283,ENSP00000360266,ENSP00000379065	JUN,KPNA2,KPNA3,LMNA,NUP98,SPTBN1,TRPS1
GO.0044744	protein targeting to nucleus	7	0.00214	ENSP00000261667,ENSP00000316032,ENSP00000332455,ENSP00000349259,ENSP00000357283,ENSP00000360266,ENSP00000379065	JUN,KPNA2,KPNA3,LMNA,NUP98,SPTBN1,TRPS1
GO.0051146	striated muscle cell differentiation	9	0.00236	ENSP00000257290,ENSP00000262013,ENSP00000296930,ENSP00000312789,ENSP00000320485,ENSP00000324806,ENSP00000346389,ENSP00000351410,ENSP00000357283	ARID1A,DYRK1B,GSK3B,LMNA,MEF2A,NPM1,PDGFRA,PRKAR1A,SPAG9
GO.0080135	regulation of cellular response to stress	18	0.00273	ENSP00000262013,ENSP00000263377,ENSP00000264335,ENSP00000268712,ENSP00000283943,ENSP00000296930,ENSP00000307863,ENSP00000308227,ENSP00000316032,ENSP00000324806,ENSP00000341698,ENSP00000347427,ENSP00000365962,ENSP00000384026,ENSP00000424757,ENSP00000433821,ENSP00000435210,ENSP00000435289	AKT1S1,BCLAF1,BRD4,GSK3B,HMGA1,HMGA2,MINK1,NCOR1,NEK1,NPM1,NUP98,PAFAH1B2,RPS3,SPAG9,TBC1D25,TRIP12,U2AF2,YWHAE
GO.0006886	intracellular protein transport	18	0.00304	ENSP00000261667,ENSP00000264335,ENSP00000296930,ENSP00000302790,ENSP00000309503,ENSP00000311430,ENSP00000316032,ENSP00000324806,ENSP00000332455,ENSP00000334229,ENSP00000349259,ENSP00000354739,ENSP00000357048,ENSP00000357283,ENSP00000360266,ENSP00000379065,ENSP00000386810,ENSP00000433821	COPA,GSK3B,JUN,KIAA0528,KPNA2,KPNA3,LMNA,NPM1,NUP98,RGPD4,RPL12,RPL4,RPS3,SPTBN1,TRPS1,XPO6,YWHAE,YWHAZ
GO.0000904	cell morphogenesis involved in differentiation	17	0.00318	ENSP00000211998,ENSP00000263710,ENSP00000264276,ENSP00000296755,ENSP00000309539,ENSP00000309629,ENSP00000324806,ENSP00000334008,ENSP00000340742,ENSP00000343690,ENSP00000346389,ENSP00000347427,ENSP00000349259,ENSP00000384026,ENSP00000384288,ENSP00000385720,ENSP00000396704	ALS2,ARHGAP35,CFL1,CLASP1,DOCK7,DPYSL2,DPYSL3,GSK3B,HMGA2,MAP1B,MEF2A,MINK1,MYCBP2,PARVA,SPTBN1,TOP2B,VCL
GO.0009790	embryo development	21	0.00334	ENSP00000263102,ENSP00000263377,ENSP00000264276,ENSP00000282441,ENSP00000282516,ENSP00000283943,ENSP00000296930,ENSP00000303315,ENSP00000309629,ENSP00000310170,ENSP00000320485,ENSP00000335321,ENSP00000349959,ENSP00000351410,ENSP00000355317,ENSP00000361626,ENSP00000362296,ENSP00000364119,ENSP00000384026,ENSP00000385720,ENSP00000393596	ALS2,ARHGAP35,ARID1A,BIRC6,BRD4,CCDC6,CFL1,EIF2S2,FOSL1,HMGA2,JUNB,NIPBL,NPM1,POU3F4,PRKAR1A,RICTOR,SF3B1,TRIP12,WDTC1,YAP1,YBX1
GO.0030900	forebrain development	12	0.00334	ENSP00000264335,ENSP00000268712,ENSP00000309539,ENSP00000320485,ENSP00000324806,ENSP00000340742,ENSP00000362296,ENSP00000362441,ENSP00000365439,ENSP00000385720,ENSP00000396704,ENSP00000416959	ARHGAP35,ARID1A,ATRX,DOCK7,DPYSL2,GSK3B,HNRNPK,NCOR1,POU3F4,TOP2B,TRA2B,YWHAE
GO.0032502	developmental process	60	0.00334	ENSP00000181839,ENSP00000211998,ENSP00000238647,ENSP00000245796,ENSP00000247026,ENSP00000252137,ENSP00000254480,ENSP00000262854,ENSP00000263102,ENSP00000263377,ENSP00000263710,ENSP00000265069,ENSP00000265343,ENSP00000268712,ENSP00000282516,ENSP00000283943,ENSP00000296755,ENSP00000302537,ENSP00000303315,ENSP00000304895,ENSP00000307617,ENSP00000308227,ENSP00000310170,ENSP00000311280,ENSP00000312244…	AFF4,ARID1A,ATRX,BIRC6,BRD4,CCDC6,CDK13,CLASP1,DGCR14,DOCK7,DPYSL3,EIF2S2,ELF4,FOSL1,FOXK1,GGNBP2,GSK3B,HMGA1,HMGA2,HNRNPK,HUWE1,IRF2BPL,IRS1,JUN,JUNB,MAP1B,MAST2,MDM1,MEF2A,MSL3,MYCBP2,NCOR1,NEDD4L,NFIC,NIPBL,NKAP,NSRP1,PAFAH1B2,PARVA,PGK1,POLR2A,PRKAR1A,PSD4,RBM15,RICTOR,SF1,SF3B1,SIPA1L1,SMARCC1,SNRNP200,SPTBN1,SUV39H1,TMSB4X,TOP2B,TRA2B,TRIP12,VCL,WDTC1,YBX1,ZFR
GO.0048667	cell morphogenesis involved in neuron differentiation	15	0.00348	ENSP00000211998,ENSP00000263710,ENSP00000264276,ENSP00000296755,ENSP00000309539,ENSP00000309629,ENSP00000324806,ENSP00000340742,ENSP00000343690,ENSP00000346389,ENSP00000347427,ENSP00000349259,ENSP00000384288,ENSP00000385720,ENSP00000396704	ALS2,ARHGAP35,CFL1,CLASP1,DOCK7,DPYSL2,DPYSL3,GSK3B,MAP1B,MEF2A,MINK1,MYCBP2,SPTBN1,TOP2B,VCL
GO.0043044	ATP-dependent chromatin remodeling	6	0.00392	ENSP00000254480,ENSP00000278823,ENSP00000296930,ENSP00000311513,ENSP00000320485,ENSP00000357644	ARID1A,GATAD2B,MTA2,NPM1,RSF1,SMARCC1
GO.0033554	cellular response to stress	29	0.004	ENSP00000204517,ENSP00000216455,ENSP00000257290,ENSP00000262013,ENSP00000262854,ENSP00000263377,ENSP00000264335,ENSP00000282441,ENSP00000282516,ENSP00000283943,ENSP00000296930,ENSP00000308227,ENSP00000314949,ENSP00000316032,ENSP00000318687,ENSP00000341698,ENSP00000346389,ENSP00000347427,ENSP00000354347,ENSP00000357189,ENSP00000359300,ENSP00000362441,ENSP00000365877,ENSP00000367787,ENSP00000384026…	AKT1S1,ATRX,BCLAF1,BRD4,CETN2,GFPT1,HDGF,HMGA1,HMGA2,HSPH1,HUWE1,LIG3,MEF2A,MINK1,NEK1,NIPBL,NPM1,NSFL1C,NUP98,PDGFRA,POLR2A,PSMA3,RPS3,SPAG9,SUV39H1,TFAP4,TRIP12,YAP1,YWHAE
GO.0046782	regulation of viral transcription	6	0.00452	ENSP00000204517,ENSP00000311513,ENSP00000314949,ENSP00000360266,ENSP00000364578,ENSP00000384026	HMGA2,JUN,POLR2A,RDBP,RSF1,TFAP4
GO.0006605	protein targeting	13	0.00465	ENSP00000261667,ENSP00000264335,ENSP00000309503,ENSP00000311430,ENSP00000316032,ENSP00000332455,ENSP00000349259,ENSP00000354739,ENSP00000357283,ENSP00000360266,ENSP00000379065,ENSP00000386810,ENSP00000433821	JUN,KPNA2,KPNA3,LMNA,NUP98,RGPD4,RPL12,RPL4,RPS3,SPTBN1,TRPS1,YWHAE,YWHAZ
GO.0051641	cellular localization	34	0.00501	ENSP00000211998,ENSP00000247026,ENSP00000261667,ENSP00000262013,ENSP00000263710,ENSP00000264276,ENSP00000264335,ENSP00000264645,ENSP00000282516,ENSP00000282633,ENSP00000296755,ENSP00000296930,ENSP00000302790,ENSP00000304895,ENSP00000307863,ENSP00000309539,ENSP00000309629,ENSP00000311430,ENSP00000316032,ENSP00000324806,ENSP00000332455,ENSP00000333253,ENSP00000340742,ENSP00000344789,ENSP00000346389…	ACACA,ALS2,CASC3,CDC23,CFL1,CLASP1,DOCK7,DPYSL2,FAM21A,GBF1,GSK3B,IRS1,JUN,KPNA2,KPNA3,MAP1B,MEF2A,NIPBL,NPM1,NSRP1,NUP98,RGPD4,RPL12,RPL4,RPS3,SPAG9,SPTBN1,SRSF2,TRPS1,U2AF2,VCL,XPO6,YWHAE,ZC3H11A
GO.0006974	cellular response to DNA damage stimulus	17	0.00505	ENSP00000204517,ENSP00000216455,ENSP00000262854,ENSP00000263377,ENSP00000282441,ENSP00000282516,ENSP00000283943,ENSP00000296930,ENSP00000308227,ENSP00000314949,ENSP00000359300,ENSP00000362441,ENSP00000365877,ENSP00000367787,ENSP00000384026,ENSP00000424757,ENSP00000433821	ATRX,BRD4,CETN2,HMGA1,HMGA2,HUWE1,LIG3,NEK1,NIPBL,NPM1,POLR2A,PSMA3,RPS3,SUV39H1,TFAP4,TRIP12,YAP1
GO.1902580	single-organism cellular localization	19	0.00528	ENSP00000261667,ENSP00000263710,ENSP00000296755,ENSP00000309539,ENSP00000311430,ENSP00000316032,ENSP00000332455,ENSP00000334229,ENSP00000346389,ENSP00000349259,ENSP00000354739,ENSP00000357048,ENSP00000357283,ENSP00000359000,ENSP00000360266,ENSP00000378350,ENSP00000379065,ENSP00000386810,ENSP00000433821	CDC23,CLASP1,COPA,DPYSL2,GBF1,JUN,KIAA0528,KPNA2,KPNA3,LMNA,MAP1B,MEF2A,NUP98,RGPD4,RPL12,RPL4,RPS3,SPTBN1,TRPS1
GO.0006259	DNA metabolic process	17	0.00559	ENSP00000262854,ENSP00000278823,ENSP00000283943,ENSP00000296930,ENSP00000308227,ENSP00000314949,ENSP00000316032,ENSP00000332455,ENSP00000350990,ENSP00000359300,ENSP00000362441,ENSP00000366396,ENSP00000367787,ENSP00000384026,ENSP00000396704,ENSP00000433821,ENSP00000465655	ATRX,CETN2,HMGA1,HMGA2,HUWE1,KPNA2,LIG3,MTA2,NFIC,NPM1,NUP98,POLR2A,RPS3,TNKS1BP1,TOP2B,TRIP12,XRN2
GO.0007167	enzyme linked receptor protein signaling pathway	20	0.00601	ENSP00000254480,ENSP00000257290,ENSP00000263102,ENSP00000264335,ENSP00000268712,ENSP00000303315,ENSP00000304895,ENSP00000309629,ENSP00000324806,ENSP00000334229,ENSP00000341698,ENSP00000346389,ENSP00000349259,ENSP00000349959,ENSP00000351410,ENSP00000360266,ENSP00000362768,ENSP00000379065,ENSP00000383199,ENSP00000450832	AKT1S1,CCDC6,CFL1,GSK3B,IRS1,JUN,JUNB,KIAA0528,MEF2A,NCOR1,NEDD4L,PDGFRA,PRKAR1A,RBL1,RICTOR,SIPA1L1,SMARCC1,SPTBN1,TRPS1,YWHAE
GO.0033044	regulation of chromosome organization	9	0.00601	ENSP00000268712,ENSP00000282516,ENSP00000283943,ENSP00000308227,ENSP00000362441,ENSP00000364578,ENSP00000378350,ENSP00000379065,ENSP00000383820	ATRX,CDC23,HMGA1,MIER1,NCOR1,NIPBL,RDBP,TRIP12,TRPS1
GO.0006268	DNA unwinding involved in DNA replication	3	0.00676	ENSP00000265056,ENSP00000308227,ENSP00000396704	HMGA1,MCM2,TOP2B
GO.0090402	oncogene-induced cell senescence	2	0.00676	ENSP00000308227,ENSP00000384026	HMGA1,HMGA2
GO.0032508	DNA duplex unwinding	5	0.00732	ENSP00000265056,ENSP00000308227,ENSP00000362441,ENSP00000369716,ENSP00000396704	ATRX,CHD3,HMGA1,MCM2,TOP2B
GO.0071103	DNA conformation change	9	0.00732	ENSP00000265056,ENSP00000296930,ENSP00000307705,ENSP00000308227,ENSP00000311513,ENSP00000362441,ENSP00000369716,ENSP00000384026,ENSP00000396704	ATRX,CHD3,HIST1H1E,HMGA1,HMGA2,MCM2,NPM1,RSF1,TOP2B
GO.0000281	mitotic cytokinesis	4	0.00747	ENSP00000302239,ENSP00000309629,ENSP00000349259,ENSP00000360540	CEP55,CFL1,SPTBN1,USP8
GO.0048468	cell development	28	0.00747	ENSP00000211998,ENSP00000257290,ENSP00000263102,ENSP00000263710,ENSP00000265343,ENSP00000282388,ENSP00000282441,ENSP00000282516,ENSP00000296755,ENSP00000296930,ENSP00000309539,ENSP00000314949,ENSP00000324806,ENSP00000334008,ENSP00000340742,ENSP00000343690,ENSP00000346389,ENSP00000347427,ENSP00000349259,ENSP00000351410,ENSP00000357283,ENSP00000360266,ENSP00000360464,ENSP00000362441,ENSP00000384026…	AFF4,ARHGAP35,ATRX,CCDC6,CLASP1,DOCK7,DPYSL2,DPYSL3,GSK3B,HMGA2,JUN,LMNA,MAP1B,MEF2A,MINK1,MYCBP2,NIPBL,NKAP,NPM1,PARVA,PDGFRA,POLR2A,PRKAR1A,SPTBN1,TOP2B,VCL,YAP1,ZFP36L2
GO.0061564	axon development	14	0.00747	ENSP00000211998,ENSP00000263710,ENSP00000264276,ENSP00000296755,ENSP00000309539,ENSP00000309629,ENSP00000324806,ENSP00000340742,ENSP00000343690,ENSP00000349259,ENSP00000360266,ENSP00000384288,ENSP00000385720,ENSP00000396704	ALS2,ARHGAP35,CFL1,CLASP1,DOCK7,DPYSL2,DPYSL3,GSK3B,JUN,MAP1B,MYCBP2,SPTBN1,TOP2B,VCL
GO.0031497	chromatin assembly	7	0.00752	ENSP00000265056,ENSP00000296930,ENSP00000307705,ENSP00000308227,ENSP00000311513,ENSP00000362441,ENSP00000384026	ATRX,HIST1H1E,HMGA1,HMGA2,MCM2,NPM1,RSF1
GO.2001233	regulation of apoptotic signaling pathway	12	0.00829	ENSP00000204517,ENSP00000263102,ENSP00000264335,ENSP00000282441,ENSP00000309503,ENSP00000318687,ENSP00000324806,ENSP00000357283,ENSP00000379065,ENSP00000393596,ENSP00000433821,ENSP00000435210	BCLAF1,BIRC6,CCDC6,GSK3B,HSPH1,LMNA,RPS3,TFAP4,TRPS1,YAP1,YWHAE,YWHAZ
GO.0006468	protein phosphorylation	18	0.00859	ENSP00000181839,ENSP00000257290,ENSP00000262013,ENSP00000263377,ENSP00000296930,ENSP00000309629,ENSP00000312789,ENSP00000324806,ENSP00000337194,ENSP00000346389,ENSP00000347427,ENSP00000349259,ENSP00000349959,ENSP00000354671,ENSP00000360266,ENSP00000384026,ENSP00000393596,ENSP00000424757	BIRC6,BRD4,CDK13,CFL1,DYRK1B,GSK3B,HMGA2,JUN,MAST2,MEF2A,MINK1,NEK1,NPM1,PDGFRA,PRPF4B,RICTOR,SPAG9,SPTBN1
GO.0019042	viral latency	3	0.00867	ENSP00000308227,ENSP00000309555,ENSP00000370109	HCFC1,HMGA1,PSIP1
GO.0045738	negative regulation of DNA repair	3	0.00867	ENSP00000283943,ENSP00000384026,ENSP00000433821	HMGA2,RPS3,TRIP12
GO.0044767	single-organism developmental process	58	0.00868	ENSP00000181839,ENSP00000211998,ENSP00000245796,ENSP00000252137,ENSP00000254480,ENSP00000262854,ENSP00000263102,ENSP00000263377,ENSP00000263710,ENSP00000265069,ENSP00000265343,ENSP00000268712,ENSP00000282516,ENSP00000283943,ENSP00000296755,ENSP00000302537,ENSP00000303315,ENSP00000304895,ENSP00000307617,ENSP00000308227,ENSP00000310170,ENSP00000311280,ENSP00000312244,ENSP00000314949,ENSP00000317123…	AFF4,ARID1A,ATRX,BIRC6,BRD4,CCDC6,CDK13,CLASP1,DGCR14,DOCK7,DPYSL3,EIF2S2,ELF4,FOSL1,FOXK1,GGNBP2,GSK3B,HMGA1,HMGA2,HNRNPK,HUWE1,IRS1,JUN,JUNB,MAP1B,MAST2,MDM1,MEF2A,MSL3,MYCBP2,NCOR1,NEDD4L,NFIC,NIPBL,NKAP,PAFAH1B2,PARVA,PGK1,POLR2A,PRKAR1A,PSD4,RBM15,RICTOR,SF1,SF3B1,SIPA1L1,SMARCC1,SNRNP200,SPTBN1,SUV39H1,TMSB4X,TOP2B,TRA2B,TRIP12,VCL,WDTC1,YBX1,ZFR
GO.0010033	response to organic substance	37	0.00875	ENSP00000204517,ENSP00000254480,ENSP00000257290,ENSP00000261667,ENSP00000263102,ENSP00000264335,ENSP00000265056,ENSP00000268712,ENSP00000282441,ENSP00000296930,ENSP00000303315,ENSP00000304895,ENSP00000309539,ENSP00000309555,ENSP00000309629,ENSP00000310170,ENSP00000316032,ENSP00000318687,ENSP00000324806,ENSP00000332455,ENSP00000334229,ENSP00000341698,ENSP00000343690,ENSP00000344789,ENSP00000346389…	ACACA,AKT1S1,ATRX,CCDC6,CFL1,DPYSL2,DPYSL3,FOSL1,GFPT1,GSK3B,HCFC1,HDGF,HNRNPK,HSPH1,IRS1,JUN,JUNB,KIAA0528,KPNA2,KPNA3,LMNA,MCM2,MEF2A,NCOR1,NEDD4L,NPM1,NUP98,PDGFRA,PRKAR1A,RBL1,RICTOR,SMARCC1,SUV39H1,TFAP4,WDTC1,YAP1,YWHAE
GO.0050434	positive regulation of viral transcription	5	0.00903	ENSP00000204517,ENSP00000311513,ENSP00000314949,ENSP00000360266,ENSP00000364578	JUN,POLR2A,RDBP,RSF1,TFAP4
GO.0032535	regulation of cellular component size	10	0.00915	ENSP00000263102,ENSP00000264276,ENSP00000296755,ENSP00000309539,ENSP00000309629,ENSP00000324806,ENSP00000341698,ENSP00000349259,ENSP00000349959,ENSP00000355317	AKT1S1,ALS2,CCDC6,CFL1,DPYSL2,GSK3B,MAP1B,RICTOR,SPTBN1,WDTC1
GO.0065009	regulation of molecular function	39	0.0106	ENSP00000216455,ENSP00000245796,ENSP00000257290,ENSP00000261207,ENSP00000263102,ENSP00000263377,ENSP00000264276,ENSP00000264335,ENSP00000268712,ENSP00000295926,ENSP00000296930,ENSP00000300584,ENSP00000304895,ENSP00000310170,ENSP00000311513,ENSP00000318687,ENSP00000324806,ENSP00000340742,ENSP00000341698,ENSP00000342962,ENSP00000347427,ENSP00000349959,ENSP00000351410,ENSP00000355317,ENSP00000359000…	AHNAK,AKT1S1,ALS2,ARHGAP35,BIRC6,BRD4,CCDC6,CCNL1,CDC23,DOCK7,FOSL1,GBF1,GSK3B,HMGA2,HSPH1,IRS1,JUN,MINK1,NCOR1,NEDD4L,NEK1,NPM1,NSFL1C,PCIF1,PDGFRA,PPP1R12A,PRKAR1A,PSD4,PSMA3,RBL1,RICTOR,RPS3,RSF1,SERINC1,SIPA1L1,TBC1D25,TBC1D2B,WDTC1,YWHAE
GO.0043922	negative regulation by host of viral transcription	3	0.011	ENSP00000204517,ENSP00000360266,ENSP00000384026	HMGA2,JUN,TFAP4
GO.1903308	regulation of chromatin modification	7	0.0111	ENSP00000268712,ENSP00000282516,ENSP00000283943,ENSP00000308227,ENSP00000364578,ENSP00000379065,ENSP00000383820	HMGA1,MIER1,NCOR1,NIPBL,RDBP,TRIP12,TRPS1
GO.0007163	establishment or maintenance of cell polarity	7	0.0115	ENSP00000263710,ENSP00000296755,ENSP00000309629,ENSP00000334008,ENSP00000340742,ENSP00000357283,ENSP00000359000	CFL1,CLASP1,DOCK7,GBF1,LMNA,MAP1B,PARVA
GO.0030154	cell differentiation	43	0.0115	ENSP00000211998,ENSP00000245796,ENSP00000262854,ENSP00000263102,ENSP00000263710,ENSP00000264335,ENSP00000265343,ENSP00000268712,ENSP00000271555,ENSP00000282516,ENSP00000296755,ENSP00000296930,ENSP00000303315,ENSP00000307617,ENSP00000311280,ENSP00000312789,ENSP00000314949,ENSP00000317123,ENSP00000320485,ENSP00000328720,ENSP00000334008,ENSP00000340742,ENSP00000343690,ENSP00000346389,ENSP00000349259…	AFF4,ARID1A,ATRX,CCDC6,CLASP1,DOCK7,DPYSL3,DYRK1B,ELF4,FOXK1,GGNBP2,HMGA2,HNRNPK,HUWE1,JUN,JUNB,LMNA,MAP1B,MAST2,MEF2A,MEF2D,MYCBP2,NCOR1,NEDD4L,NIPBL,NKAP,NPM1,PARVA,PGK1,POLR2A,POU3F4,PRKAR1A,PSD4,SF1,SIPA1L1,SNRNP200,SPTBN1,SUV39H1,TMSB4X,TOP2B,TRPS1,VCL,YWHAE
GO.0051052	regulation of DNA metabolic process	10	0.0115	ENSP00000257290,ENSP00000283943,ENSP00000296930,ENSP00000324806,ENSP00000332455,ENSP00000360266,ENSP00000362441,ENSP00000367787,ENSP00000384026,ENSP00000433821	ATRX,GSK3B,HMGA2,JUN,KPNA2,LIG3,NPM1,PDGFRA,RPS3,TRIP12
GO.0060674	placenta blood vessel development	4	0.0116	ENSP00000303315,ENSP00000310170,ENSP00000320485,ENSP00000358799	ARID1A,FOSL1,JUNB,RBM15
GO.0071310	cellular response to organic substance	30	0.0121	ENSP00000204517,ENSP00000254480,ENSP00000257290,ENSP00000261667,ENSP00000263102,ENSP00000264335,ENSP00000265056,ENSP00000268712,ENSP00000282441,ENSP00000303315,ENSP00000304895,ENSP00000309555,ENSP00000316032,ENSP00000324806,ENSP00000332455,ENSP00000334229,ENSP00000341698,ENSP00000343690,ENSP00000344789,ENSP00000346389,ENSP00000349959,ENSP00000351410,ENSP00000354347,ENSP00000355317,ENSP00000357189…	ACACA,AKT1S1,CCDC6,DPYSL3,GFPT1,GSK3B,HCFC1,HDGF,HNRNPK,IRS1,JUN,JUNB,KIAA0528,KPNA2,KPNA3,LMNA,MCM2,MEF2A,NCOR1,NEDD4L,NUP98,PDGFRA,PRKAR1A,RBL1,RICTOR,SMARCC1,TFAP4,WDTC1,YAP1,YWHAE
GO.0006352	DNA-templated transcription, initiation	10	0.0133	ENSP00000264335,ENSP00000268712,ENSP00000282441,ENSP00000296930,ENSP00000303315,ENSP00000309503,ENSP00000311513,ENSP00000314949,ENSP00000362768,ENSP00000383199	JUNB,NCOR1,NEDD4L,NPM1,POLR2A,RBL1,RSF1,YAP1,YWHAE,YWHAZ
GO.0040007	growth	12	0.0133	ENSP00000211998,ENSP00000263377,ENSP00000282441,ENSP00000282516,ENSP00000292123,ENSP00000296755,ENSP00000296930,ENSP00000351410,ENSP00000355317,ENSP00000362441,ENSP00000366396,ENSP00000424757	ATRX,BRD4,MAP1B,NEK1,NIPBL,NPM1,PRKAR1A,SAFB,VCL,WDTC1,XRN2,YAP1
GO.0048812	neuron projection morphogenesis	14	0.0133	ENSP00000211998,ENSP00000263710,ENSP00000296755,ENSP00000309539,ENSP00000309629,ENSP00000324806,ENSP00000340742,ENSP00000343690,ENSP00000346389,ENSP00000347427,ENSP00000349259,ENSP00000384288,ENSP00000385720,ENSP00000396704	ARHGAP35,CFL1,CLASP1,DOCK7,DPYSL2,DPYSL3,GSK3B,MAP1B,MEF2A,MINK1,MYCBP2,SPTBN1,TOP2B,VCL
GO.0080134	regulation of response to stress	25	0.0133	ENSP00000216455,ENSP00000257290,ENSP00000262013,ENSP00000263377,ENSP00000263710,ENSP00000264335,ENSP00000268712,ENSP00000283943,ENSP00000296930,ENSP00000307863,ENSP00000308227,ENSP00000316032,ENSP00000324806,ENSP00000341698,ENSP00000346389,ENSP00000347427,ENSP00000349959,ENSP00000352438,ENSP00000360266,ENSP00000365962,ENSP00000384026,ENSP00000424757,ENSP00000433821,ENSP00000435210,ENSP00000435289	AKT1S1,BCLAF1,BRD4,CLASP1,GSK3B,HMGA1,HMGA2,JUN,MEF2A,MINK1,NCOR1,NEK1,NPM1,NUP98,PAFAH1B2,PCBP2,PDGFRA,PSMA3,RICTOR,RPS3,SPAG9,TBC1D25,TRIP12,U2AF2,YWHAE
GO.2001235	positive regulation of apoptotic signaling pathway	8	0.0146	ENSP00000204517,ENSP00000263102,ENSP00000264335,ENSP00000309503,ENSP00000324806,ENSP00000379065,ENSP00000433821,ENSP00000435210	BCLAF1,CCDC6,GSK3B,RPS3,TFAP4,TRPS1,YWHAE,YWHAZ
GO.0048864	stem cell development	9	0.0147	ENSP00000263102,ENSP00000282388,ENSP00000282441,ENSP00000282516,ENSP00000309629,ENSP00000314949,ENSP00000324806,ENSP00000360464,ENSP00000384026	CCDC6,CFL1,GSK3B,HMGA2,NIPBL,NKAP,POLR2A,YAP1,ZFP36L2
GO.0071822	protein complex subunit organization	25	0.0147	ENSP00000204517,ENSP00000254480,ENSP00000261667,ENSP00000262013,ENSP00000263556,ENSP00000263710,ENSP00000265056,ENSP00000268712,ENSP00000296930,ENSP00000307705,ENSP00000308227,ENSP00000309629,ENSP00000311430,ENSP00000311513,ENSP00000316032,ENSP00000320485,ENSP00000343690,ENSP00000344789,ENSP00000354739,ENSP00000355465,ENSP00000362441,ENSP00000367263,ENSP00000369716,ENSP00000370007,ENSP00000433821	ACACA,AHCTF1,AHNAK,ARID1A,ATRX,CFL1,CHD3,CLASP1,DPYSL3,HIST1H1E,HMGA1,KPNA3,MCM2,NCOR1,NPM1,NUP98,P4HA1,RPL12,RPL4,RPS3,RSF1,SMARCC1,SPAG9,TFAP4,TMSB4X
GO.0072594	establishment of protein localization to organelle	11	0.0149	ENSP00000261667,ENSP00000311430,ENSP00000316032,ENSP00000332455,ENSP00000349259,ENSP00000354739,ENSP00000357283,ENSP00000360266,ENSP00000379065,ENSP00000386810,ENSP00000433821	JUN,KPNA2,KPNA3,LMNA,NUP98,RGPD4,RPL12,RPL4,RPS3,SPTBN1,TRPS1
GO.0007275	multicellular organismal development	52	0.015	ENSP00000181839,ENSP00000211998,ENSP00000245796,ENSP00000252137,ENSP00000254480,ENSP00000262013,ENSP00000263102,ENSP00000263377,ENSP00000263710,ENSP00000265069,ENSP00000268712,ENSP00000282516,ENSP00000283943,ENSP00000296755,ENSP00000296930,ENSP00000302537,ENSP00000303315,ENSP00000304895,ENSP00000307617,ENSP00000310170,ENSP00000312244,ENSP00000312789,ENSP00000320485,ENSP00000324806,ENSP00000328720…	ARID1A,ATRX,BIRC6,BRD4,CCDC6,CDK13,CLASP1,DGCR14,DOCK7,DPYSL3,DYRK1B,EIF2S2,FOSL1,FOXK1,GGNBP2,GSK3B,HMGA2,HNRNPK,IRS1,JUN,JUNB,MAP1B,MDM1,MEF2A,MSL3,MYCBP2,NCOR1,NEDD4L,NEK1,NFIC,NIPBL,NKAP,NPM1,PAFAH1B2,PARVA,PRKAR1A,PSD4,RBM15,RICTOR,SF1,SF3B1,SIPA1L1,SMARCC1,SPAG9,SPTBN1,TOP2B,TRA2B,TRIP12,VCL,WDTC1,YBX1,ZFR
GO.0048869	cellular developmental process	44	0.0151	ENSP00000211998,ENSP00000245796,ENSP00000262854,ENSP00000263102,ENSP00000263710,ENSP00000264335,ENSP00000265343,ENSP00000268712,ENSP00000271555,ENSP00000282516,ENSP00000296755,ENSP00000296930,ENSP00000303315,ENSP00000307617,ENSP00000311280,ENSP00000312789,ENSP00000314949,ENSP00000317123,ENSP00000320485,ENSP00000328720,ENSP00000334008,ENSP00000340742,ENSP00000343690,ENSP00000346389,ENSP00000349259…	AFF4,ARID1A,ATRX,CCDC6,CLASP1,DOCK7,DPYSL3,DYRK1B,ELF4,FOXK1,GGNBP2,HMGA2,HNRNPK,HUWE1,JUN,JUNB,LMNA,MAP1B,MAST2,MEF2A,MEF2D,MYCBP2,NCOR1,NEDD4L,NEK1,NIPBL,NKAP,NPM1,PARVA,PGK1,POLR2A,POU3F4,PRKAR1A,PSD4,SF1,SIPA1L1,SNRNP200,SPTBN1,SUV39H1,TMSB4X,TOP2B,TRPS1,VCL,YWHAE
GO.0034504	protein localization to nucleus	7	0.0153	ENSP00000261667,ENSP00000304895,ENSP00000316032,ENSP00000332455,ENSP00000349259,ENSP00000360266,ENSP00000379065	IRS1,JUN,KPNA2,KPNA3,NUP98,SPTBN1,TRPS1
GO.0007409	axonogenesis	13	0.0158	ENSP00000211998,ENSP00000263710,ENSP00000264276,ENSP00000296755,ENSP00000309539,ENSP00000309629,ENSP00000324806,ENSP00000340742,ENSP00000343690,ENSP00000349259,ENSP00000384288,ENSP00000385720,ENSP00000396704	ALS2,ARHGAP35,CFL1,CLASP1,DOCK7,DPYSL2,DPYSL3,GSK3B,MAP1B,MYCBP2,SPTBN1,TOP2B,VCL
GO.0006607	NLS-bearing protein import into nucleus	3	0.0161	ENSP00000261667,ENSP00000332455,ENSP00000379065	KPNA2,KPNA3,TRPS1
GO.0035986	senescence-associated heterochromatin focus assembly	2	0.0162	ENSP00000308227,ENSP00000384026	HMGA1,HMGA2
GO.0007399	nervous system development	31	0.0164	ENSP00000211998,ENSP00000245796,ENSP00000252137,ENSP00000254480,ENSP00000257290,ENSP00000262013,ENSP00000263102,ENSP00000263710,ENSP00000268712,ENSP00000271555,ENSP00000282441,ENSP00000282516,ENSP00000296755,ENSP00000296930,ENSP00000320485,ENSP00000324806,ENSP00000340742,ENSP00000343690,ENSP00000346389,ENSP00000347427,ENSP00000349259,ENSP00000360266,ENSP00000362296,ENSP00000362441,ENSP00000365439…	ARID1A,ATRX,CCDC6,CLASP1,DGCR14,DOCK7,DPYSL3,GSK3B,HNRNPK,JUN,MAP1B,MEF2A,MEF2D,MINK1,MYCBP2,NCOR1,NEDD4L,NIPBL,NPM1,PAFAH1B2,PDGFRA,POU3F4,PSD4,SIPA1L1,SMARCC1,SPAG9,SPTBN1,TOP2B,TRA2B,VCL,YAP1
GO.0032989	cellular component morphogenesis	20	0.0178	ENSP00000211998,ENSP00000257290,ENSP00000263710,ENSP00000282441,ENSP00000296755,ENSP00000309539,ENSP00000309629,ENSP00000324806,ENSP00000334008,ENSP00000340742,ENSP00000343690,ENSP00000346389,ENSP00000347427,ENSP00000349259,ENSP00000351410,ENSP00000384026,ENSP00000384288,ENSP00000385720,ENSP00000396704,ENSP00000424757	ARHGAP35,CFL1,CLASP1,DOCK7,DPYSL2,DPYSL3,GSK3B,HMGA2,MAP1B,MEF2A,MINK1,MYCBP2,NEK1,PARVA,PDGFRA,PRKAR1A,SPTBN1,TOP2B,VCL,YAP1
GO.1903827	regulation of cellular protein localization	13	0.0201	ENSP00000262854,ENSP00000264335,ENSP00000307863,ENSP00000309503,ENSP00000318687,ENSP00000324806,ENSP00000334229,ENSP00000349259,ENSP00000357283,ENSP00000359000,ENSP00000360464,ENSP00000365439,ENSP00000383199	GBF1,GSK3B,HNRNPK,HSPH1,HUWE1,KIAA0528,LMNA,NEDD4L,NKAP,SPTBN1,U2AF2,YWHAE,YWHAZ
GO.0050790	regulation of catalytic activity	33	0.0207	ENSP00000216455,ENSP00000245796,ENSP00000257290,ENSP00000261207,ENSP00000262013,ENSP00000263102,ENSP00000264276,ENSP00000264335,ENSP00000268712,ENSP00000295926,ENSP00000296930,ENSP00000300584,ENSP00000304895,ENSP00000318687,ENSP00000324806,ENSP00000340742,ENSP00000341698,ENSP00000342962,ENSP00000349959,ENSP00000351410,ENSP00000355317,ENSP00000359000,ENSP00000360266,ENSP00000361486,ENSP00000362768…	AKT1S1,ALS2,ARHGAP35,BIRC6,CCDC6,CCNL1,CDC23,DOCK7,GBF1,GSK3B,HSPH1,IRS1,JUN,NCOR1,NEK1,NPM1,NSFL1C,PCIF1,PDGFRA,PPP1R12A,PRKAR1A,PSD4,PSMA3,RBL1,RICTOR,RPS3,SERINC1,SIPA1L1,SPAG9,TBC1D25,TBC1D2B,WDTC1,YWHAE
GO.0006367	transcription initiation from RNA polymerase II promoter	9	0.0219	ENSP00000264335,ENSP00000268712,ENSP00000282441,ENSP00000296930,ENSP00000303315,ENSP00000309503,ENSP00000314949,ENSP00000362768,ENSP00000383199	JUNB,NCOR1,NEDD4L,NPM1,POLR2A,RBL1,YAP1,YWHAE,YWHAZ
GO.0031023	microtubule organizing center organization	5	0.0226	ENSP00000261207,ENSP00000263710,ENSP00000296930,ENSP00000359300,ENSP00000369716	CETN2,CHD3,CLASP1,NPM1,PPP1R12A
GO.0006323	DNA packaging	7	0.024	ENSP00000265056,ENSP00000296930,ENSP00000307705,ENSP00000308227,ENSP00000311513,ENSP00000362441,ENSP00000384026	ATRX,HIST1H1E,HMGA1,HMGA2,MCM2,NPM1,RSF1
GO.1900034	regulation of cellular response to heat	5	0.024	ENSP00000264335,ENSP00000316032,ENSP00000318687,ENSP00000324806,ENSP00000341698	AKT1S1,GSK3B,HSPH1,NUP98,YWHAE
GO.0044702	single organism reproductive process	20	0.0241	ENSP00000262013,ENSP00000265343,ENSP00000282516,ENSP00000296930,ENSP00000303315,ENSP00000307617,ENSP00000310170,ENSP00000320485,ENSP00000354671,ENSP00000357283,ENSP00000358799,ENSP00000359300,ENSP00000362441,ENSP00000364119,ENSP00000365439,ENSP00000366396,ENSP00000366604,ENSP00000393596,ENSP00000424757,ENSP00000435289	AFF4,ARID1A,ATRX,BIRC6,CETN2,EIF2S2,FOSL1,GGNBP2,HNRNPK,JUNB,LMNA,MAST2,NEK1,NIPBL,NPM1,PAFAH1B2,RBM15,SF1,SPAG9,XRN2
GO.0030036	actin cytoskeleton organization	11	0.0244	ENSP00000257290,ENSP00000316891,ENSP00000334008,ENSP00000337168,ENSP00000343690,ENSP00000346389,ENSP00000347427,ENSP00000349959,ENSP00000351410,ENSP00000370007,ENSP00000450832	DPYSL3,EPB41L1,LIMCH1,MEF2A,MINK1,PARVA,PDGFRA,PRKAR1A,RICTOR,SIPA1L1,TMSB4X
GO.0070727	cellular macromolecule localization	21	0.0244	ENSP00000211998,ENSP00000261667,ENSP00000264335,ENSP00000264645,ENSP00000282516,ENSP00000296930,ENSP00000302790,ENSP00000304895,ENSP00000309503,ENSP00000311430,ENSP00000316032,ENSP00000324806,ENSP00000332455,ENSP00000349259,ENSP00000354739,ENSP00000357048,ENSP00000359000,ENSP00000360266,ENSP00000379065,ENSP00000386810,ENSP00000433821	CASC3,COPA,GBF1,GSK3B,IRS1,JUN,KPNA2,KPNA3,NIPBL,NPM1,NUP98,RGPD4,RPL12,RPL4,RPS3,SPTBN1,TRPS1,VCL,XPO6,YWHAE,YWHAZ
GO.0051246	regulation of protein metabolic process	35	0.0245	ENSP00000216455,ENSP00000254480,ENSP00000257290,ENSP00000261207,ENSP00000262013,ENSP00000263102,ENSP00000263377,ENSP00000264276,ENSP00000264335,ENSP00000264645,ENSP00000282516,ENSP00000283943,ENSP00000294383,ENSP00000295926,ENSP00000302239,ENSP00000302886,ENSP00000318687,ENSP00000324806,ENSP00000340742,ENSP00000341698,ENSP00000347427,ENSP00000349959,ENSP00000351410,ENSP00000354671,ENSP00000360266…	AKT1S1,ALS2,BIRC6,BRD4,CASC3,CCDC6,CCNL1,CDC23,DOCK7,GSK3B,HNRNPK,HSPH1,JUN,MAST2,MINK1,MYCBP2,NEDD4L,NEK1,NIPBL,PA2G4,PCIF1,PDGFRA,PPP1R12A,PRKAR1A,PSMA3,RDBP,RICTOR,RPS3,SMARCC1,SPAG9,TRIP12,TRPS1,USP24,USP8,YWHAE
GO.0007507	heart development	12	0.0246	ENSP00000257290,ENSP00000271555,ENSP00000282441,ENSP00000282516,ENSP00000296930,ENSP00000320485,ENSP00000334008,ENSP00000346389,ENSP00000351410,ENSP00000357283,ENSP00000358799,ENSP00000360266	ARID1A,JUN,LMNA,MEF2A,MEF2D,NIPBL,NPM1,PARVA,PDGFRA,PRKAR1A,RBM15,YAP1
GO.0031175	neuron projection development	15	0.0249	ENSP00000211998,ENSP00000263710,ENSP00000296755,ENSP00000309539,ENSP00000309629,ENSP00000324806,ENSP00000340742,ENSP00000343690,ENSP00000346389,ENSP00000347427,ENSP00000349259,ENSP00000360266,ENSP00000384288,ENSP00000385720,ENSP00000396704	ARHGAP35,CFL1,CLASP1,DOCK7,DPYSL2,DPYSL3,GSK3B,JUN,MAP1B,MEF2A,MINK1,MYCBP2,SPTBN1,TOP2B,VCL
GO.0006337	nucleosome disassembly	3	0.0268	ENSP00000254480,ENSP00000308227,ENSP00000320485	ARID1A,HMGA1,SMARCC1
GO.0031498	chromatin disassembly	3	0.0268	ENSP00000254480,ENSP00000308227,ENSP00000320485	ARID1A,HMGA1,SMARCC1
GO.0048858	cell projection morphogenesis	16	0.0271	ENSP00000211998,ENSP00000263710,ENSP00000296755,ENSP00000309539,ENSP00000309629,ENSP00000324806,ENSP00000334008,ENSP00000340742,ENSP00000343690,ENSP00000346389,ENSP00000347427,ENSP00000349259,ENSP00000384288,ENSP00000385720,ENSP00000396704,ENSP00000424757	ARHGAP35,CFL1,CLASP1,DOCK7,DPYSL2,DPYSL3,GSK3B,MAP1B,MEF2A,MINK1,MYCBP2,NEK1,PARVA,SPTBN1,TOP2B,VCL
GO.2000736	regulation of stem cell differentiation	6	0.0274	ENSP00000257290,ENSP00000263710,ENSP00000282388,ENSP00000282441,ENSP00000324806,ENSP00000384026	CLASP1,GSK3B,HMGA2,PDGFRA,YAP1,ZFP36L2
GO.0048589	developmental growth	10	0.0278	ENSP00000211998,ENSP00000263377,ENSP00000282441,ENSP00000282516,ENSP00000296755,ENSP00000296930,ENSP00000351410,ENSP00000355317,ENSP00000362441,ENSP00000424757	ATRX,BRD4,MAP1B,NEK1,NIPBL,NPM1,PRKAR1A,VCL,WDTC1,YAP1
GO.0044093	positive regulation of molecular function	27	0.0284	ENSP00000204517,ENSP00000216455,ENSP00000245796,ENSP00000257290,ENSP00000262013,ENSP00000263102,ENSP00000263377,ENSP00000264276,ENSP00000296930,ENSP00000300584,ENSP00000304895,ENSP00000310170,ENSP00000318687,ENSP00000324806,ENSP00000340742,ENSP00000342962,ENSP00000351410,ENSP00000359000,ENSP00000360266,ENSP00000365962,ENSP00000378350,ENSP00000383199,ENSP00000384026,ENSP00000385720,ENSP00000424757…	ALS2,ARHGAP35,BRD4,CCDC6,CDC23,DOCK7,FOSL1,GBF1,GSK3B,HMGA2,HSPH1,IRS1,JUN,NEDD4L,NEK1,NPM1,PDGFRA,PRKAR1A,PSD4,PSMA3,RPS3,SERINC1,SIPA1L1,SPAG9,TBC1D25,TBC1D2B,TFAP4
GO.0072367	regulation of lipid transport by regulation of transcription from RNA polymerase II promoter	2	0.0286	ENSP00000268712,ENSP00000365439	HNRNPK,NCOR1
GO.2000774	positive regulation of cellular senescence	2	0.0286	ENSP00000308227,ENSP00000384026	HMGA1,HMGA2
GO.0016310	phosphorylation	20	0.0295	ENSP00000181839,ENSP00000257290,ENSP00000262013,ENSP00000263377,ENSP00000296930,ENSP00000309629,ENSP00000312789,ENSP00000324806,ENSP00000337194,ENSP00000346389,ENSP00000347427,ENSP00000349259,ENSP00000349959,ENSP00000354671,ENSP00000360266,ENSP00000362413,ENSP00000369134,ENSP00000384026,ENSP00000393596,ENSP00000424757	BIRC6,BRD4,CDK13,CFL1,DYRK1B,GSK3B,HMGA2,JUN,MAST2,MEF2A,MINK1,NEK1,NPM1,PDGFRA,PDHA1,PGK1,PRPF4B,RICTOR,SPAG9,SPTBN1
GO.0048609	multicellular organismal reproductive process	16	0.0302	ENSP00000257290,ENSP00000262013,ENSP00000265343,ENSP00000296930,ENSP00000303315,ENSP00000307617,ENSP00000310170,ENSP00000354671,ENSP00000357283,ENSP00000359300,ENSP00000362441,ENSP00000364119,ENSP00000365439,ENSP00000366396,ENSP00000424757,ENSP00000435289	AFF4,ATRX,CETN2,EIF2S2,FOSL1,GGNBP2,HNRNPK,JUNB,LMNA,MAST2,NEK1,NPM1,PAFAH1B2,PDGFRA,SPAG9,XRN2
GO.0003006	developmental process involved in reproduction	14	0.0303	ENSP00000238647,ENSP00000265343,ENSP00000282516,ENSP00000296930,ENSP00000303315,ENSP00000310170,ENSP00000320485,ENSP00000354671,ENSP00000358799,ENSP00000362441,ENSP00000364119,ENSP00000365439,ENSP00000366604,ENSP00000393596	AFF4,ARID1A,ATRX,BIRC6,EIF2S2,FOSL1,HNRNPK,IRF2BPL,JUNB,MAST2,NIPBL,NPM1,RBM15,SF1
GO.0010975	regulation of neuron projection development	10	0.0303	ENSP00000263102,ENSP00000296755,ENSP00000309539,ENSP00000309629,ENSP00000324806,ENSP00000343690,ENSP00000365439,ENSP00000383199,ENSP00000385720,ENSP00000450832	ARHGAP35,CCDC6,CFL1,DPYSL2,DPYSL3,GSK3B,HNRNPK,MAP1B,NEDD4L,SIPA1L1
GO.0044267	cellular protein metabolic process	44	0.0303	ENSP00000181839,ENSP00000216455,ENSP00000257290,ENSP00000261207,ENSP00000262013,ENSP00000262854,ENSP00000263377,ENSP00000278823,ENSP00000283943,ENSP00000294383,ENSP00000296930,ENSP00000302239,ENSP00000309555,ENSP00000309629,ENSP00000311430,ENSP00000312244,ENSP00000312789,ENSP00000316032,ENSP00000318687,ENSP00000324806,ENSP00000337194,ENSP00000346389,ENSP00000347427,ENSP00000349259,ENSP00000349959…	BRD4,CDC23,CDK13,CETN2,CFL1,DCAF6,DYRK1B,EIF2S2,GFPT1,GSK3B,HCFC1,HDGF,HMGA2,HSPH1,HUWE1,JUN,LMNA,MAST2,MEF2A,MINK1,MSL3,MTA2,MYCBP2,NEDD4L,NEK1,NPM1,NSFL1C,NUP98,PCBP2,PDGFRA,PPP1R12A,PRPF4B,PSMA3,RICTOR,RPL12,RPL4,RPS3,SPAG9,SPTBN1,SUV39H1,TRIP12,USP24,USP8,WDTC1
GO.0033365	protein localization to organelle	13	0.0306	ENSP00000261667,ENSP00000304895,ENSP00000311430,ENSP00000316032,ENSP00000324806,ENSP00000332455,ENSP00000349259,ENSP00000354739,ENSP00000359000,ENSP00000360266,ENSP00000379065,ENSP00000386810,ENSP00000433821	GBF1,GSK3B,IRS1,JUN,KPNA2,KPNA3,NUP98,RGPD4,RPL12,RPL4,RPS3,SPTBN1,TRPS1
GO.0055007	cardiac muscle cell differentiation	5	0.0318	ENSP00000257290,ENSP00000296930,ENSP00000320485,ENSP00000346389,ENSP00000357283	ARID1A,LMNA,MEF2A,NPM1,PDGFRA
GO.0065003	macromolecular complex assembly	21	0.0326	ENSP00000204517,ENSP00000261667,ENSP00000262013,ENSP00000263710,ENSP00000265056,ENSP00000268712,ENSP00000296930,ENSP00000307705,ENSP00000308227,ENSP00000311513,ENSP00000316032,ENSP00000317123,ENSP00000343054,ENSP00000343690,ENSP00000344789,ENSP00000355465,ENSP00000362441,ENSP00000366604,ENSP00000367263,ENSP00000370109,ENSP00000384026	ACACA,AHCTF1,AHNAK,ATRX,CLASP1,DPYSL3,HIST1H1E,HMGA1,HMGA2,KPNA3,MCM2,NCOR1,NPM1,NUP98,PSIP1,RBM5,RSF1,SF1,SNRNP200,SPAG9,TFAP4
GO.0030010	establishment of cell polarity	5	0.0335	ENSP00000263710,ENSP00000296755,ENSP00000309629,ENSP00000340742,ENSP00000359000	CFL1,CLASP1,DOCK7,GBF1,MAP1B
GO.0022414	reproductive process	21	0.034	ENSP00000238647,ENSP00000262013,ENSP00000265343,ENSP00000282516,ENSP00000296930,ENSP00000303315,ENSP00000307617,ENSP00000310170,ENSP00000320485,ENSP00000354671,ENSP00000357283,ENSP00000358799,ENSP00000359300,ENSP00000362441,ENSP00000364119,ENSP00000365439,ENSP00000366396,ENSP00000366604,ENSP00000393596,ENSP00000424757,ENSP00000435289	AFF4,ARID1A,ATRX,BIRC6,CETN2,EIF2S2,FOSL1,GGNBP2,HNRNPK,IRF2BPL,JUNB,LMNA,MAST2,NEK1,NIPBL,NPM1,PAFAH1B2,RBM15,SF1,SPAG9,XRN2
GO.0070887	cellular response to chemical stimulus	33	0.034	ENSP00000204517,ENSP00000254480,ENSP00000257290,ENSP00000261667,ENSP00000263102,ENSP00000264335,ENSP00000265056,ENSP00000268712,ENSP00000282441,ENSP00000304895,ENSP00000309555,ENSP00000316032,ENSP00000324806,ENSP00000332455,ENSP00000334008,ENSP00000334229,ENSP00000341698,ENSP00000343690,ENSP00000344789,ENSP00000346389,ENSP00000349959,ENSP00000351410,ENSP00000354347,ENSP00000355317,ENSP00000357189…	ACACA,AKT1S1,ATRX,CCDC6,DPYSL3,GBF1,GFPT1,GSK3B,HCFC1,HDGF,HNRNPK,IRS1,JUN,KIAA0528,KPNA2,KPNA3,LMNA,MCM2,MEF2A,NCOR1,NEDD4L,NUP98,PARVA,PDGFRA,PRKAR1A,RBL1,RICTOR,SMARCC1,SUV39H1,TFAP4,WDTC1,YAP1,YWHAE
GO.0000003	reproduction	18	0.0364	ENSP00000257290,ENSP00000262013,ENSP00000265343,ENSP00000296930,ENSP00000303315,ENSP00000307617,ENSP00000310170,ENSP00000351410,ENSP00000354671,ENSP00000357283,ENSP00000359300,ENSP00000362441,ENSP00000364119,ENSP00000365439,ENSP00000366396,ENSP00000396704,ENSP00000424757,ENSP00000435289	AFF4,ATRX,CETN2,EIF2S2,FOSL1,GGNBP2,HNRNPK,JUNB,LMNA,MAST2,NEK1,NPM1,PAFAH1B2,PDGFRA,PRKAR1A,SPAG9,TOP2B,XRN2
GO.0051100	negative regulation of binding	6	0.0366	ENSP00000204517,ENSP00000262013,ENSP00000311513,ENSP00000324806,ENSP00000360266,ENSP00000384026	GSK3B,HMGA2,JUN,RSF1,SPAG9,TFAP4
GO.0006950	response to stress	44	0.0371	ENSP00000204517,ENSP00000209875,ENSP00000211998,ENSP00000216455,ENSP00000261667,ENSP00000262013,ENSP00000262854,ENSP00000263102,ENSP00000263377,ENSP00000264276,ENSP00000264335,ENSP00000282441,ENSP00000282516,ENSP00000283943,ENSP00000296930,ENSP00000304895,ENSP00000308227,ENSP00000309503,ENSP00000309629,ENSP00000314949,ENSP00000316032,ENSP00000318687,ENSP00000341698,ENSP00000343690,ENSP00000346389…	AKT1S1,ALS2,ATRX,BCLAF1,BRD4,CBX5,CCDC6,CETN2,CFL1,DPYSL3,GFPT1,HDGF,HMGA1,HMGA2,HSPH1,HUWE1,IRS1,KPNA3,LIG3,MEF2A,MINK1,NEDD4L,NEK1,NIPBL,NPM1,NSFL1C,NUP98,PCBP2,POLR2A,PRKAR1A,PSIP1,PSMA3,RICTOR,RPS3,SPAG9,SUV39H1,TFAP4,TMSB4X,TRA2B,TRIP12,VCL,YAP1,YWHAE,YWHAZ
GO.0032504	multicellular organism reproduction	16	0.0371	ENSP00000257290,ENSP00000262013,ENSP00000265343,ENSP00000296930,ENSP00000303315,ENSP00000307617,ENSP00000310170,ENSP00000354671,ENSP00000357283,ENSP00000359300,ENSP00000362441,ENSP00000364119,ENSP00000365439,ENSP00000366396,ENSP00000424757,ENSP00000435289	AFF4,ATRX,CETN2,EIF2S2,FOSL1,GGNBP2,HNRNPK,JUNB,LMNA,MAST2,NEK1,NPM1,PAFAH1B2,PDGFRA,SPAG9,XRN2
GO.1903747	regulation of establishment of protein localization to mitochondrion	6	0.0377	ENSP00000262854,ENSP00000264335,ENSP00000307863,ENSP00000309503,ENSP00000318687,ENSP00000360464	HSPH1,HUWE1,NKAP,U2AF2,YWHAE,YWHAZ
GO.0044265	cellular macromolecule catabolic process	16	0.0379	ENSP00000216455,ENSP00000262854,ENSP00000264645,ENSP00000283943,ENSP00000294383,ENSP00000302239,ENSP00000311430,ENSP00000343001,ENSP00000350990,ENSP00000352438,ENSP00000354739,ENSP00000366396,ENSP00000378350,ENSP00000383199,ENSP00000418529,ENSP00000433821	CASC3,CDC23,HUWE1,NEDD4L,NSFL1C,PCBP2,PSMA3,RPL12,RPL4,RPS3,TNKS1BP1,TRIP12,UBE4B,USP24,USP8,XRN2
GO.0010638	positive regulation of organelle organization	14	0.038	ENSP00000262854,ENSP00000264335,ENSP00000268712,ENSP00000282516,ENSP00000307863,ENSP00000309503,ENSP00000309629,ENSP00000324806,ENSP00000334229,ENSP00000349959,ENSP00000360464,ENSP00000362441,ENSP00000364578,ENSP00000383820	ATRX,CFL1,GSK3B,HUWE1,KIAA0528,MIER1,NCOR1,NIPBL,NKAP,RDBP,RICTOR,U2AF2,YWHAE,YWHAZ
GO.0060322	head development	15	0.0385	ENSP00000257290,ENSP00000268712,ENSP00000282516,ENSP00000296930,ENSP00000309539,ENSP00000320485,ENSP00000324806,ENSP00000340742,ENSP00000362296,ENSP00000362441,ENSP00000365439,ENSP00000385720,ENSP00000396704,ENSP00000416959,ENSP00000435289	ARHGAP35,ARID1A,ATRX,DOCK7,DPYSL2,GSK3B,HNRNPK,NCOR1,NIPBL,NPM1,PAFAH1B2,PDGFRA,POU3F4,TOP2B,TRA2B
GO.0000902	cell morphogenesis	18	0.0387	ENSP00000211998,ENSP00000263710,ENSP00000282441,ENSP00000296755,ENSP00000309539,ENSP00000309629,ENSP00000324806,ENSP00000334008,ENSP00000340742,ENSP00000343690,ENSP00000346389,ENSP00000347427,ENSP00000349259,ENSP00000384026,ENSP00000384288,ENSP00000385720,ENSP00000396704,ENSP00000424757	ARHGAP35,CFL1,CLASP1,DOCK7,DPYSL2,DPYSL3,GSK3B,HMGA2,MAP1B,MEF2A,MINK1,MYCBP2,NEK1,PARVA,SPTBN1,TOP2B,VCL,YAP1
GO.0043009	chordate embryonic development	14	0.0388	ENSP00000263377,ENSP00000264276,ENSP00000282516,ENSP00000296930,ENSP00000303315,ENSP00000309629,ENSP00000310170,ENSP00000320485,ENSP00000335321,ENSP00000355317,ENSP00000361626,ENSP00000364119,ENSP00000385720,ENSP00000393596	ALS2,ARHGAP35,ARID1A,BIRC6,BRD4,CFL1,EIF2S2,FOSL1,JUNB,NIPBL,NPM1,SF3B1,WDTC1,YBX1
GO.2001021	negative regulation of response to DNA damage stimulus	4	0.0401	ENSP00000263377,ENSP00000283943,ENSP00000384026,ENSP00000433821	BRD4,HMGA2,RPS3,TRIP12
GO.0048608	reproductive structure development	11	0.0403	ENSP00000282516,ENSP00000296930,ENSP00000303315,ENSP00000310170,ENSP00000320485,ENSP00000358799,ENSP00000362441,ENSP00000364119,ENSP00000365439,ENSP00000366604,ENSP00000393596	ARID1A,ATRX,BIRC6,EIF2S2,FOSL1,HNRNPK,JUNB,NIPBL,NPM1,RBM15,SF1
GO.0045595	regulation of cell differentiation	24	0.0411	ENSP00000257290,ENSP00000263102,ENSP00000263710,ENSP00000282388,ENSP00000282516,ENSP00000296755,ENSP00000296930,ENSP00000302886,ENSP00000303315,ENSP00000309539,ENSP00000309629,ENSP00000314129,ENSP00000314949,ENSP00000340742,ENSP00000343690,ENSP00000346389,ENSP00000358799,ENSP00000361626,ENSP00000365439,ENSP00000379065,ENSP00000383199,ENSP00000384026,ENSP00000385720,ENSP00000450832	ARHGAP35,CCDC6,CFL1,CLASP1,DOCK7,DPYSL2,DPYSL3,HMGA2,HNRNPK,JUNB,MAP1B,MEF2A,NEDD4L,NIPBL,NPM1,PA2G4,PDGFRA,POLR2A,RBM15,SIPA1L1,TFE3,TRPS1,YBX1,ZFP36L2
GO.0000910	cytokinesis	5	0.0414	ENSP00000302239,ENSP00000309629,ENSP00000349259,ENSP00000355465,ENSP00000360540	AHCTF1,CEP55,CFL1,SPTBN1,USP8
GO.0010639	negative regulation of organelle organization	9	0.0414	ENSP00000263710,ENSP00000283943,ENSP00000296930,ENSP00000308227,ENSP00000349259,ENSP00000351410,ENSP00000357283,ENSP00000367787,ENSP00000378350	CDC23,CLASP1,HMGA1,LIG3,LMNA,NPM1,PRKAR1A,SPTBN1,TRIP12
GO.0051716	cellular response to stimulus	66	0.0416	ENSP00000216455,ENSP00000254480,ENSP00000257290,ENSP00000261207,ENSP00000261667,ENSP00000262013,ENSP00000262854,ENSP00000263102,ENSP00000263377,ENSP00000263710,ENSP00000264276,ENSP00000264335,ENSP00000264357,ENSP00000265056,ENSP00000268712,ENSP00000282516,ENSP00000283943,ENSP00000292123,ENSP00000296930,ENSP00000302239,ENSP00000304895,ENSP00000308227,ENSP00000309503,ENSP00000309539,ENSP00000309555…	ACACA,AHCTF1,AKT1S1,ALS2,ARHGAP35,ARID1A,ATRX,BCLAF1,BRD4,CCDC6,CETN2,CFL1,CLASP1,DOCK7,DPYSL2,DPYSL3,FOSL1,GBF1,GFPT1,GRIA3,HCFC1,HDGF,HMGA1,HMGA2,HNRNPK,HSPH1,HUWE1,IRS1,JUN,KIAA0528,KPNA2,KPNA3,LIG3,MCM2,MEF2A,MIER1,MINK1,NCOR1,NEDD4L,NIPBL,NKAP,NPM1,NSFL1C,NUP98,PARVA,PDGFRA,POLR2A,PPP1R12A,PRKAR1A,PSMA3,RBL1,RBM15,RPS3,SAFB,SIPA1L1,SMARCC1,SPAG9,SPTBN1,SUV39H1,TRIP12,TRPS1,UBE4B,USP8,WDTC1,Y…
GO.0043392	negative regulation of DNA binding	4	0.0423	ENSP00000204517,ENSP00000311513,ENSP00000360266,ENSP00000384026	HMGA2,JUN,RSF1,TFAP4
GO.0061458	reproductive system development	11	0.0426	ENSP00000282516,ENSP00000296930,ENSP00000303315,ENSP00000310170,ENSP00000320485,ENSP00000358799,ENSP00000362441,ENSP00000364119,ENSP00000365439,ENSP00000366604,ENSP00000393596	ARID1A,ATRX,BIRC6,EIF2S2,FOSL1,HNRNPK,JUNB,NIPBL,NPM1,RBM15,SF1
GO.0031063	regulation of histone deacetylation	3	0.0427	ENSP00000268712,ENSP00000282516,ENSP00000379065	NCOR1,NIPBL,TRPS1
GO.0055012	ventricular cardiac muscle cell differentiation	3	0.0427	ENSP00000296930,ENSP00000346389,ENSP00000357283	LMNA,MEF2A,NPM1
GO.0051028	mRNA transport	6	0.0434	ENSP00000264645,ENSP00000307863,ENSP00000316032,ENSP00000333253,ENSP00000353089,ENSP00000355465	AHCTF1,CASC3,NUP98,SRSF2,U2AF2,ZC3H11A
GO.0000245	spliceosomal complex assembly	4	0.0444	ENSP00000317123,ENSP00000343054,ENSP00000366604,ENSP00000370109	PSIP1,RBM5,SF1,SNRNP200
GO.0006284	base-excision repair	4	0.0444	ENSP00000262854,ENSP00000308227,ENSP00000367787,ENSP00000384026	HMGA1,HMGA2,HUWE1,LIG3
GO.0034613	cellular protein localization	20	0.0457	ENSP00000211998,ENSP00000261667,ENSP00000264335,ENSP00000282516,ENSP00000296930,ENSP00000302790,ENSP00000304895,ENSP00000309503,ENSP00000311430,ENSP00000316032,ENSP00000324806,ENSP00000332455,ENSP00000349259,ENSP00000354739,ENSP00000357048,ENSP00000359000,ENSP00000360266,ENSP00000379065,ENSP00000386810,ENSP00000433821	COPA,GBF1,GSK3B,IRS1,JUN,KPNA2,KPNA3,NIPBL,NPM1,NUP98,RGPD4,RPL12,RPL4,RPS3,SPTBN1,TRPS1,VCL,XPO6,YWHAE,YWHAZ
GO.0006084	acetyl-CoA metabolic process	3	0.0478	ENSP00000253792,ENSP00000344789,ENSP00000369134	ACACA,ACLY,PDHA1
GO.0048666	neuron development	16	0.0478	ENSP00000211998,ENSP00000263102,ENSP00000263710,ENSP00000296755,ENSP00000309539,ENSP00000309629,ENSP00000324806,ENSP00000340742,ENSP00000343690,ENSP00000346389,ENSP00000347427,ENSP00000349259,ENSP00000360266,ENSP00000384288,ENSP00000385720,ENSP00000396704	ARHGAP35,CCDC6,CFL1,CLASP1,DOCK7,DPYSL2,DPYSL3,GSK3B,JUN,MAP1B,MEF2A,MINK1,MYCBP2,SPTBN1,TOP2B,VCL
GO.0031399	regulation of protein modification process	25	0.0481	ENSP00000204517,ENSP00000216455,ENSP00000257290,ENSP00000261207,ENSP00000262013,ENSP00000263377,ENSP00000264276,ENSP00000264335,ENSP00000282516,ENSP00000283943,ENSP00000295926,ENSP00000296930,ENSP00000318687,ENSP00000324806,ENSP00000340742,ENSP00000341698,ENSP00000347427,ENSP00000349959,ENSP00000351410,ENSP00000360266,ENSP00000361486,ENSP00000364578,ENSP00000378350,ENSP00000379065,ENSP00000424757	AKT1S1,ALS2,BRD4,CCNL1,CDC23,DOCK7,GSK3B,HSPH1,JUN,MINK1,NEK1,NIPBL,NPM1,PCIF1,PDGFRA,PPP1R12A,PRKAR1A,PSMA3,RDBP,RICTOR,SPAG9,TFAP4,TRIP12,TRPS1,YWHAE
GO.0048863	stem cell differentiation	9	0.0481	ENSP00000263102,ENSP00000282388,ENSP00000282441,ENSP00000282516,ENSP00000309629,ENSP00000314949,ENSP00000324806,ENSP00000360464,ENSP00000384026	CCDC6,CFL1,GSK3B,HMGA2,NIPBL,NKAP,POLR2A,YAP1,ZFP36L2
GO.0051101	regulation of DNA binding	5	0.0481	ENSP00000204517,ENSP00000263377,ENSP00000311513,ENSP00000360266,ENSP00000384026	BRD4,HMGA2,JUN,RSF1,TFAP4

## Sheet: GO Mol Function
#pathway ID	pathway description	observed gene count	false discovery rate	matching proteins in your network (IDs)	matching proteins in your network (labels)
GO.0044822	poly(A) RNA binding	55	4.95e-23	ENSP00000181839,ENSP00000216832,ENSP00000225388,ENSP00000247026,ENSP00000253363,ENSP00000261973,ENSP00000262854,ENSP00000264335,ENSP00000264645,ENSP00000265069,ENSP00000274054,ENSP00000282007,ENSP00000292123,ENSP00000296930,ENSP00000297071,ENSP00000301740,ENSP00000302886,ENSP00000305556,ENSP00000307705,ENSP00000307863,ENSP00000309503,ENSP00000311430,ENSP00000313890,ENSP00000314949,ENSP00000317123…	AHNAK,BCLAF1,CASC3,CDK13,CHD3,EIF2S2,GPATCH8,HDGF,HIST1H1E,HNRNPK,HUWE1,JUN,KPNA2,NAF1,NKAP,NOLC1,NPM1,NSRP1,NUFIP2,PA2G4,PCBP1,PCBP2,PLEC,PNN,POLR2A,PRPF4B,PSIP1,RBM15,RBM15B,RBM25,RBM39,RBM5,RDBP,RPL12,RPL4,RPS3,SAFB,SF1,SF3B1,SNRNP200,SNRNP70,SPTBN1,SRRM2,SRSF2,TMSB4X,TRA2A,TRA2B,U2AF2,XRN2,YBX1,YWHAE,YWHAZ,ZC3H11A,ZC3H13,ZFR
GO.0003723	RNA binding	55	1.25e-17	ENSP00000181839,ENSP00000216832,ENSP00000225388,ENSP00000247026,ENSP00000253363,ENSP00000261973,ENSP00000262854,ENSP00000264335,ENSP00000264645,ENSP00000265069,ENSP00000274054,ENSP00000282007,ENSP00000292123,ENSP00000296930,ENSP00000297071,ENSP00000301740,ENSP00000302886,ENSP00000305556,ENSP00000307705,ENSP00000307863,ENSP00000309503,ENSP00000311430,ENSP00000313890,ENSP00000314949,ENSP00000317123…	AHNAK,BCLAF1,CASC3,CDK13,CHD3,EIF2S2,GPATCH8,HDGF,HIST1H1E,HNRNPK,HUWE1,JUN,KPNA2,NAF1,NKAP,NOLC1,NPM1,NSRP1,NUFIP2,PA2G4,PCBP1,PCBP2,PLEC,PNN,POLR2A,PRPF4B,PSIP1,RBM15,RBM15B,RBM25,RBM39,RBM5,RDBP,RPL12,RPL4,RPS3,SAFB,SCAF1,SF1,SF3B1,SNRNP200,SNRNP70,SPTBN1,SRRM2,TMSB4X,TRA2A,TRA2B,U2AF2,XRN2,YBX1,YWHAE,YWHAZ,ZC3H11A,ZC3H13,ZFR
GO.0003676	nucleic acid binding	79	6.05e-14	ENSP00000181839,ENSP00000216832,ENSP00000225388,ENSP00000247026,ENSP00000253363,ENSP00000254480,ENSP00000261973,ENSP00000262854,ENSP00000263377,ENSP00000264335,ENSP00000264645,ENSP00000265069,ENSP00000268712,ENSP00000271555,ENSP00000274054,ENSP00000278823,ENSP00000282007,ENSP00000297071,ENSP00000301740,ENSP00000302886,ENSP00000303315,ENSP00000305556,ENSP00000307705,ENSP00000307863,ENSP00000308227…	AHCTF1,AHNAK,ARHGAP35,ARID1A,ATRX,BCLAF1,BRD4,CASC3,CDK13,CHD3,EIF2S2,ELF4,FOSL1,FOXK1,GATAD2B,GPATCH8,HDGF,HIST1H1E,HMGA1,HMGA2,HNRNPK,HUWE1,JUN,JUNB,KPNA2,LIG3,LIN54,MEF2A,MEF2D,MIER1,MSL3,MTA2,NAF1,NCOR1,NOLC1,NSRP1,NUFIP2,PA2G4,PCBP1,PCBP2,PDS5B,PLEC,PNN,POLR2A,POU3F4,PRPF4B,PRR12,PSIP1,RBM15,RBM15B,RBM25,RBM39,RBM5,RDBP,RPL12,RPL4,RPS3,SCAF1,SF1,SF3B1,SMARCC1,SNRNP200,SNRNP70,SPTBN1,SRRM2,TF…
GO.0003682	chromatin binding	22	1.31e-07	ENSP00000209875,ENSP00000254480,ENSP00000263377,ENSP00000268712,ENSP00000278823,ENSP00000282441,ENSP00000282516,ENSP00000292123,ENSP00000296930,ENSP00000307705,ENSP00000309555,ENSP00000335321,ENSP00000346389,ENSP00000360266,ENSP00000361626,ENSP00000362441,ENSP00000364578,ENSP00000365877,ENSP00000370109,ENSP00000383820,ENSP00000384026,ENSP00000396704	ATRX,BRD4,CBX5,HCFC1,HIST1H1E,HMGA2,JUN,MEF2A,MIER1,MTA2,NCOR1,NIPBL,NPM1,PSIP1,RDBP,SAFB,SF3B1,SMARCC1,SUV39H1,TOP2B,YAP1,YBX1
GO.0003677	DNA binding	47	3.17e-06	ENSP00000216832,ENSP00000254480,ENSP00000262854,ENSP00000263377,ENSP00000265069,ENSP00000268712,ENSP00000271555,ENSP00000278823,ENSP00000282388,ENSP00000302886,ENSP00000303315,ENSP00000305556,ENSP00000307705,ENSP00000308227,ENSP00000310170,ENSP00000311280,ENSP00000312244,ENSP00000313851,ENSP00000314129,ENSP00000314949,ENSP00000320485,ENSP00000328720,ENSP00000341947,ENSP00000343054,ENSP00000346389…	AHCTF1,ARHGAP35,ARID1A,ATRX,BCLAF1,BRD4,CHD3,ELF4,FOSL1,FOXK1,GATAD2B,HDGF,HIST1H1E,HMGA1,HMGA2,HNRNPK,HUWE1,JUN,JUNB,LIG3,LIN54,MEF2A,MEF2D,MIER1,MSL3,MTA2,NCOR1,NKAP,PA2G4,PCBP1,PCBP2,PDS5B,PNN,POLR2A,POU3F4,PRR12,PSIP1,RBM5,RPS3,SMARCC1,TFE3,TOP2B,TRPS1,XRN2,YBX1,ZFP36L2,ZFR
GO.1901363	heterocyclic compound binding	80	6.97e-06	ENSP00000181839,ENSP00000216832,ENSP00000225388,ENSP00000247026,ENSP00000253792,ENSP00000254480,ENSP00000257290,ENSP00000262854,ENSP00000263102,ENSP00000263377,ENSP00000264335,ENSP00000264645,ENSP00000265069,ENSP00000268712,ENSP00000271555,ENSP00000274054,ENSP00000278823,ENSP00000282007,ENSP00000301740,ENSP00000302886,ENSP00000303315,ENSP00000305556,ENSP00000307705,ENSP00000308227,ENSP00000309503…	ACACA,ACLY,AHCTF1,AHNAK,ARID1A,ATRX,BCLAF1,BRD4,CASC3,CCDC6,CDK13,CHD3,DYRK1B,EIF2S2,ELF4,FOSL1,FOXK1,GATAD2B,GPATCH8,GSK3B,HDGF,HIST1H1E,HMGA1,HMGA2,HNRNPK,HSPH1,HUWE1,JUN,JUNB,KPNA2,LIG3,LIN54,MAST2,MEF2A,MEF2D,MIER1,MINK1,MSL3,MTA2,NAF1,NCOR1,NEK1,NOLC1,NSRP1,NUFIP2,PA2G4,PCBP1,PCBP2,PDGFRA,PDS5B,PGK1,PLEC,PNN,POLR2A,POU3F4,PRKAR1A,PRPF4B,PRR12,PSIP1,RPL12,RPL4,RPS3,SCAF1,SF1,SF3B1,SMARCC1,SNR…
GO.0019899	enzyme binding	33	8.05e-06	ENSP00000204517,ENSP00000211998,ENSP00000261207,ENSP00000262013,ENSP00000264276,ENSP00000264335,ENSP00000264645,ENSP00000268712,ENSP00000271555,ENSP00000282516,ENSP00000296930,ENSP00000302886,ENSP00000304895,ENSP00000307863,ENSP00000308227,ENSP00000309503,ENSP00000314949,ENSP00000324806,ENSP00000332455,ENSP00000340742,ENSP00000343001,ENSP00000346389,ENSP00000349259,ENSP00000349959,ENSP00000350990…	ALS2,CASC3,DOCK7,GSK3B,HMGA1,HNRNPK,IRS1,JUN,KPNA2,MAST2,MEF2A,MEF2D,NCOR1,NIPBL,NPM1,PA2G4,PCBP2,POLR2A,PPP1R12A,PRKAR1A,RICTOR,RPS3,SPAG9,SPTBN1,TFAP4,TNKS1BP1,TOP2B,U2AF2,UBE4B,VCL,YBX1,YWHAE,YWHAZ
GO.0097159	organic cyclic compound binding	80	9.72e-06	ENSP00000181839,ENSP00000216832,ENSP00000225388,ENSP00000247026,ENSP00000253792,ENSP00000254480,ENSP00000257290,ENSP00000262854,ENSP00000263102,ENSP00000263377,ENSP00000264335,ENSP00000264645,ENSP00000265069,ENSP00000268712,ENSP00000271555,ENSP00000274054,ENSP00000278823,ENSP00000282007,ENSP00000301740,ENSP00000302886,ENSP00000303315,ENSP00000305556,ENSP00000307705,ENSP00000308227,ENSP00000309503…	ACACA,ACLY,AHCTF1,AHNAK,ARID1A,ATRX,BCLAF1,BRD4,CASC3,CCDC6,CDK13,CHD3,DYRK1B,EIF2S2,ELF4,FOSL1,FOXK1,GATAD2B,GPATCH8,GSK3B,HDGF,HIST1H1E,HMGA1,HMGA2,HNRNPK,HSPH1,HUWE1,JUN,JUNB,KPNA2,LIG3,LIN54,MAST2,MEF2A,MEF2D,MIER1,MINK1,MSL3,MTA2,NAF1,NCOR1,NEK1,NOLC1,NSRP1,NUFIP2,PA2G4,PCBP1,PCBP2,PDGFRA,PDS5B,PGK1,PLEC,PNN,POLR2A,POU3F4,PRKAR1A,PRPF4B,PRR12,PSIP1,RPL12,RPL4,RPS3,SCAF1,SF1,SF3B1,SMARCC1,SNR…
GO.0008134	transcription factor binding	17	2.79e-05	ENSP00000209875,ENSP00000268712,ENSP00000271555,ENSP00000278823,ENSP00000283943,ENSP00000296930,ENSP00000303315,ENSP00000308227,ENSP00000309503,ENSP00000324806,ENSP00000346389,ENSP00000357189,ENSP00000360266,ENSP00000362768,ENSP00000370109,ENSP00000384026,ENSP00000433821	CBX5,GSK3B,HDGF,HMGA1,HMGA2,JUN,JUNB,MEF2A,MEF2D,MTA2,NCOR1,NPM1,PSIP1,RBL1,RPS3,TRIP12,YWHAZ
GO.0042826	histone deacetylase binding	8	4.16e-05	ENSP00000204517,ENSP00000264335,ENSP00000268712,ENSP00000271555,ENSP00000282516,ENSP00000332455,ENSP00000346389,ENSP00000396704	KPNA2,MEF2A,MEF2D,NCOR1,NIPBL,TFAP4,TOP2B,YWHAE
GO.0043566	structure-specific DNA binding	12	0.000168	ENSP00000292123,ENSP00000296930,ENSP00000305556,ENSP00000307705,ENSP00000360266,ENSP00000360464,ENSP00000361626,ENSP00000362296,ENSP00000365439,ENSP00000370109,ENSP00000384026,ENSP00000465655	HIST1H1E,HMGA2,HNRNPK,JUN,NFIC,NKAP,NPM1,PCBP1,POU3F4,PSIP1,SAFB,YBX1
GO.0000977	RNA polymerase II regulatory region sequence-specific DNA binding	17	0.00019	ENSP00000204517,ENSP00000271555,ENSP00000282441,ENSP00000296930,ENSP00000303315,ENSP00000310170,ENSP00000311280,ENSP00000314129,ENSP00000328720,ENSP00000346389,ENSP00000360266,ENSP00000361626,ENSP00000362296,ENSP00000365439,ENSP00000365877,ENSP00000385720,ENSP00000465655	ARHGAP35,ELF4,FOSL1,FOXK1,HNRNPK,JUN,JUNB,MEF2A,MEF2D,NFIC,NPM1,POU3F4,SUV39H1,TFAP4,TFE3,YAP1,YBX1
GO.0003712	transcription cofactor activity	18	0.00019	ENSP00000254480,ENSP00000261596,ENSP00000268712,ENSP00000282441,ENSP00000296930,ENSP00000303315,ENSP00000308227,ENSP00000309555,ENSP00000312789,ENSP00000320485,ENSP00000346389,ENSP00000353089,ENSP00000356814,ENSP00000357189,ENSP00000360266,ENSP00000366604,ENSP00000370109,ENSP00000385720	ARHGAP35,ARID1A,DCAF6,DYRK1B,HCFC1,HDGF,HMGA1,JUN,JUNB,LPIN2,MEF2A,NCOR1,NPM1,PSIP1,SF1,SMARCC1,SRSF2,YAP1
GO.0043565	sequence-specific DNA binding	23	0.00019	ENSP00000265056,ENSP00000268712,ENSP00000271555,ENSP00000278823,ENSP00000282441,ENSP00000296930,ENSP00000303315,ENSP00000308227,ENSP00000310170,ENSP00000311280,ENSP00000314129,ENSP00000328720,ENSP00000346389,ENSP00000357644,ENSP00000360266,ENSP00000361626,ENSP00000362296,ENSP00000365439,ENSP00000366396,ENSP00000379065,ENSP00000384026,ENSP00000385720,ENSP00000465655	ARHGAP35,ELF4,FOSL1,FOXK1,GATAD2B,HMGA1,HMGA2,HNRNPK,JUN,JUNB,MCM2,MEF2A,MEF2D,MTA2,NCOR1,NFIC,NPM1,POU3F4,TFE3,TRPS1,XRN2,YAP1,YBX1
GO.0044877	macromolecular complex binding	26	0.000267	ENSP00000209875,ENSP00000254480,ENSP00000263377,ENSP00000263710,ENSP00000264335,ENSP00000268712,ENSP00000278823,ENSP00000282441,ENSP00000282516,ENSP00000292123,ENSP00000296930,ENSP00000304895,ENSP00000307705,ENSP00000309555,ENSP00000335321,ENSP00000346389,ENSP00000349959,ENSP00000360266,ENSP00000361626,ENSP00000362441,ENSP00000364578,ENSP00000365877,ENSP00000370109,ENSP00000383820,ENSP00000384026…	ATRX,BRD4,CBX5,CLASP1,HCFC1,HIST1H1E,HMGA2,IRS1,JUN,MEF2A,MIER1,MTA2,NCOR1,NIPBL,NPM1,PSIP1,RDBP,RICTOR,SAFB,SF3B1,SMARCC1,SUV39H1,TOP2B,YAP1,YBX1,YWHAE
GO.0000989	transcription factor activity, transcription factor binding	18	0.000404	ENSP00000254480,ENSP00000261596,ENSP00000268712,ENSP00000278823,ENSP00000296930,ENSP00000303315,ENSP00000308227,ENSP00000309555,ENSP00000312789,ENSP00000320485,ENSP00000346389,ENSP00000353089,ENSP00000356814,ENSP00000357189,ENSP00000360266,ENSP00000366604,ENSP00000370109,ENSP00000385720	ARHGAP35,ARID1A,DCAF6,DYRK1B,HCFC1,HDGF,HMGA1,JUN,JUNB,LPIN2,MEF2A,MTA2,NCOR1,NPM1,PSIP1,SF1,SMARCC1,SRSF2
GO.0003713	transcription coactivator activity	13	0.000434	ENSP00000254480,ENSP00000261596,ENSP00000282441,ENSP00000296930,ENSP00000303315,ENSP00000308227,ENSP00000309555,ENSP00000312789,ENSP00000320485,ENSP00000346389,ENSP00000356814,ENSP00000360266,ENSP00000370109	ARID1A,DCAF6,DYRK1B,HCFC1,HMGA1,JUN,JUNB,LPIN2,MEF2A,NPM1,PSIP1,SMARCC1,YAP1
GO.0000976	transcription regulatory region sequence-specific DNA binding	17	0.000473	ENSP00000204517,ENSP00000271555,ENSP00000282441,ENSP00000296930,ENSP00000303315,ENSP00000310170,ENSP00000311280,ENSP00000314129,ENSP00000328720,ENSP00000346389,ENSP00000360266,ENSP00000361626,ENSP00000362296,ENSP00000365439,ENSP00000366396,ENSP00000385720,ENSP00000465655	ARHGAP35,ELF4,FOSL1,FOXK1,HNRNPK,JUN,JUNB,MEF2A,MEF2D,NFIC,NPM1,POU3F4,TFAP4,TFE3,XRN2,YAP1,YBX1
GO.0001077	transcriptional activator activity, RNA polymerase II core promoter proximal region sequence-specific binding	11	0.000782	ENSP00000204517,ENSP00000303315,ENSP00000310170,ENSP00000311280,ENSP00000314129,ENSP00000346389,ENSP00000360266,ENSP00000361626,ENSP00000365439,ENSP00000384026,ENSP00000465655	ELF4,FOSL1,HMGA2,HNRNPK,JUN,JUNB,MEF2A,NFIC,TFAP4,TFE3,YBX1
GO.0044212	transcription regulatory region DNA binding	18	0.00139	ENSP00000268712,ENSP00000271555,ENSP00000278823,ENSP00000292123,ENSP00000303315,ENSP00000310170,ENSP00000311280,ENSP00000314129,ENSP00000328720,ENSP00000346389,ENSP00000360266,ENSP00000361626,ENSP00000362296,ENSP00000365439,ENSP00000366396,ENSP00000384026,ENSP00000385720,ENSP00000465655	ARHGAP35,ELF4,FOSL1,FOXK1,HMGA2,HNRNPK,JUN,JUNB,MEF2A,MEF2D,MTA2,NCOR1,NFIC,POU3F4,SAFB,TFE3,XRN2,YBX1
GO.0001228	transcriptional activator activity, RNA polymerase II transcription regulatory region sequence-specific binding	12	0.00239	ENSP00000204517,ENSP00000303315,ENSP00000309555,ENSP00000310170,ENSP00000311280,ENSP00000314129,ENSP00000346389,ENSP00000360266,ENSP00000361626,ENSP00000365439,ENSP00000384026,ENSP00000465655	ELF4,FOSL1,HCFC1,HMGA2,HNRNPK,JUN,JUNB,MEF2A,NFIC,TFAP4,TFE3,YBX1
GO.0003700	transcription factor activity, sequence-specific DNA binding	23	0.00239	ENSP00000265343,ENSP00000268712,ENSP00000271555,ENSP00000278823,ENSP00000282388,ENSP00000296930,ENSP00000302886,ENSP00000308227,ENSP00000311280,ENSP00000312244,ENSP00000314129,ENSP00000328720,ENSP00000346389,ENSP00000355465,ENSP00000357644,ENSP00000360266,ENSP00000361626,ENSP00000362296,ENSP00000365439,ENSP00000379065,ENSP00000384026,ENSP00000385720,ENSP00000465655	AFF4,AHCTF1,ARHGAP35,ELF4,FOXK1,GATAD2B,HMGA1,HMGA2,HNRNPK,JUN,MEF2A,MEF2D,MSL3,MTA2,NCOR1,NFIC,NPM1,PA2G4,POU3F4,TFE3,TRPS1,YBX1,ZFP36L2
GO.0003680	AT DNA binding	3	0.00534	ENSP00000308227,ENSP00000362296,ENSP00000384026	HMGA1,HMGA2,POU3F4
GO.0033613	activating transcription factor binding	5	0.0109	ENSP00000268712,ENSP00000271555,ENSP00000346389,ENSP00000360266,ENSP00000370109	JUN,MEF2A,MEF2D,NCOR1,PSIP1
GO.0031625	ubiquitin protein ligase binding	9	0.0124	ENSP00000211998,ENSP00000264335,ENSP00000264645,ENSP00000302886,ENSP00000309503,ENSP00000314949,ENSP00000324806,ENSP00000351410,ENSP00000352438	CASC3,GSK3B,PA2G4,PCBP2,POLR2A,PRKAR1A,VCL,YWHAE,YWHAZ
GO.0003729	mRNA binding	7	0.0127	ENSP00000247026,ENSP00000261973,ENSP00000282388,ENSP00000343054,ENSP00000365439,ENSP00000416959,ENSP00000433821	HNRNPK,NSRP1,RBM25,RBM5,RPS3,TRA2B,ZFP36L2
GO.0003906	DNA-(apurinic or apyrimidinic site) lyase activity	3	0.0127	ENSP00000308227,ENSP00000384026,ENSP00000433821	HMGA1,HMGA2,RPS3
GO.0005198	structural molecule activity	15	0.0127	ENSP00000211998,ENSP00000216832,ENSP00000262013,ENSP00000263102,ENSP00000296755,ENSP00000311430,ENSP00000316032,ENSP00000323856,ENSP00000337168,ENSP00000349259,ENSP00000354739,ENSP00000357048,ENSP00000357283,ENSP00000367263,ENSP00000433821	AHNAK,CCDC6,COPA,EPB41L1,LMNA,MAP1B,NUP98,PLEC,PNN,RPL12,RPL4,RPS3,SPAG9,SPTBN1,VCL
GO.0005515	protein binding	59	0.0149	ENSP00000181839,ENSP00000204517,ENSP00000209875,ENSP00000211998,ENSP00000254480,ENSP00000257290,ENSP00000261207,ENSP00000262013,ENSP00000263377,ENSP00000263710,ENSP00000264276,ENSP00000264335,ENSP00000264645,ENSP00000268712,ENSP00000271555,ENSP00000278823,ENSP00000282516,ENSP00000283943,ENSP00000296930,ENSP00000301740,ENSP00000302886,ENSP00000303315,ENSP00000304895,ENSP00000307863,ENSP00000308227…	AHNAK,ALS2,ARID1A,ATRX,BRD4,CASC3,CBX5,CDK13,CLASP1,DOCK7,DPYSL3,GSK3B,HCFC1,HDGF,HMGA1,HMGA2,HNRNPK,IRS1,JUN,JUNB,KPNA2,MAST2,MEF2A,MEF2D,MSL3,MTA2,NCOR1,NEDD4L,NIPBL,NPM1,NSFL1C,PA2G4,PCBP2,PDGFRA,PLEC,POLR2A,PPP1R12A,PRKAR1A,PSIP1,RBL1,RICTOR,RPS3,RSF1,SMARCC1,SNRNP200,SPAG9,SPTBN1,SRRM2,SUV39H1,TFAP4,TNKS1BP1,TOP2B,TRIP12,U2AF2,UBE4B,VCL,YBX1,YWHAE,YWHAZ
GO.0000978	RNA polymerase II core promoter proximal region sequence-specific DNA binding	10	0.0176	ENSP00000204517,ENSP00000303315,ENSP00000310170,ENSP00000311280,ENSP00000314129,ENSP00000346389,ENSP00000360266,ENSP00000361626,ENSP00000365439,ENSP00000465655	ELF4,FOSL1,HNRNPK,JUN,JUNB,MEF2A,NFIC,TFAP4,TFE3,YBX1
GO.0051018	protein kinase A binding	4	0.0186	ENSP00000296930,ENSP00000324806,ENSP00000351410,ENSP00000433821	GSK3B,NPM1,PRKAR1A,RPS3
GO.0036094	small molecule binding	39	0.0212	ENSP00000181839,ENSP00000253363,ENSP00000253792,ENSP00000257290,ENSP00000261973,ENSP00000263102,ENSP00000263556,ENSP00000264335,ENSP00000265056,ENSP00000292123,ENSP00000296930,ENSP00000297071,ENSP00000307863,ENSP00000312789,ENSP00000313851,ENSP00000313890,ENSP00000317123,ENSP00000318687,ENSP00000324806,ENSP00000337194,ENSP00000343054,ENSP00000344789,ENSP00000347427,ENSP00000351410,ENSP00000353089…	ACACA,ACLY,ARHGAP35,ATRX,CCDC6,CDK13,CHD3,DYRK1B,GSK3B,HDGF,HSPH1,LIG3,MAST2,MCM2,MINK1,NEK1,NOLC1,NPM1,P4HA1,PDGFRA,PDS5B,PGK1,PRKAR1A,PRPF4B,RBM15,RBM15B,RBM25,RBM39,RBM5,RDBP,SAFB,SNRNP200,SNRNP70,SRSF2,TOP2B,TRA2A,TRA2B,U2AF2,YWHAE
GO.0000166	nucleotide binding	36	0.022	ENSP00000181839,ENSP00000253363,ENSP00000253792,ENSP00000257290,ENSP00000261973,ENSP00000263102,ENSP00000265056,ENSP00000292123,ENSP00000297071,ENSP00000307863,ENSP00000312789,ENSP00000313851,ENSP00000313890,ENSP00000317123,ENSP00000318687,ENSP00000324806,ENSP00000337194,ENSP00000343054,ENSP00000344789,ENSP00000347427,ENSP00000351410,ENSP00000353089,ENSP00000354671,ENSP00000357189,ENSP00000358799…	ACACA,ACLY,ARHGAP35,ATRX,CCDC6,CDK13,CHD3,DYRK1B,GSK3B,HDGF,HSPH1,LIG3,MAST2,MCM2,MINK1,NEK1,NOLC1,PDGFRA,PDS5B,PGK1,PRKAR1A,PRPF4B,RBM15,RBM15B,RBM25,RBM39,RBM5,RDBP,SAFB,SNRNP200,SNRNP70,SRSF2,TOP2B,TRA2A,TRA2B,U2AF2
GO.0051575	5 -deoxyribose-5-phosphate lyase activity	2	0.0427	ENSP00000308227,ENSP00000384026	HMGA1,HMGA2

## Sheet: CO Cell Component
#pathway ID	pathway description	observed gene count	false discovery rate	matching proteins in your network (IDs)	matching proteins in your network (labels)
GO.0005654	nucleoplasm	92	1.38e-31	ENSP00000181839,ENSP00000209875,ENSP00000216455,ENSP00000216832,ENSP00000238647,ENSP00000247026,ENSP00000253363,ENSP00000253792,ENSP00000254480,ENSP00000261207,ENSP00000261667,ENSP00000261973,ENSP00000262854,ENSP00000264645,ENSP00000265056,ENSP00000265069,ENSP00000265343,ENSP00000268712,ENSP00000271555,ENSP00000278823,ENSP00000282441,ENSP00000282516,ENSP00000283943,ENSP00000292123,ENSP00000295926…	ACLY,AFF4,AHCTF1,AKT1S1,ARID1A,ATRX,BCLAF1,C9orf78,CASC3,CBX5,CCNL1,CDC23,CDK13,CETN2,CHD3,DCAF6,ELF4,FOSL1,FOXK1,GATAD2B,GSK3B,HCFC1,HDGF,HMGA1,HMGA2,HNRNPK,HSPH1,HUWE1,IRF2BP2,IRF2BPL,JUN,JUNB,KPNA2,KPNA3,LIG3,LIN54,LMNA,MCM2,MEF2A,MEF2D,MIER1,MSL3,MTA2,NCOR1,NEDD4L,NFIC,NIPBL,NKAP,NPM1,NSFL1C,NSRP1,NUP98,PA2G4,PCBP1,PCBP2,PCIF1,PDS5B,PNN,POLR2A,PPP1R12A,PRPF4B,PSIP1,PSMA3,RBL1,RBM15,RBM15B,RBM…
GO.0031981	nuclear lumen	97	3.67e-30	ENSP00000181839,ENSP00000209875,ENSP00000216455,ENSP00000216832,ENSP00000238647,ENSP00000247026,ENSP00000253363,ENSP00000253792,ENSP00000254480,ENSP00000261207,ENSP00000261667,ENSP00000261973,ENSP00000262854,ENSP00000264645,ENSP00000265069,ENSP00000265343,ENSP00000268712,ENSP00000271555,ENSP00000278823,ENSP00000282441,ENSP00000282516,ENSP00000283943,ENSP00000292123,ENSP00000295926,ENSP00000296930…	ACACA,ACLY,AFF4,AHCTF1,AKT1S1,ARID1A,ATRX,BCLAF1,C9orf78,CASC3,CBX5,CCNL1,CDC23,CDK13,CETN2,CFL1,CHD3,DCAF6,ELF4,FOSL1,FOXK1,GATAD2B,GSK3B,HCFC1,HDGF,HIST1H1E,HMGA1,HMGA2,HNRNPK,HSPH1,HUWE1,IRF2BP2,IRF2BPL,JUN,JUNB,KPNA2,KPNA3,LIN54,MEF2A,MEF2D,MIER1,MSL3,MTA2,NCOR1,NEDD4L,NFIC,NIPBL,NKAP,NPM1,NSFL1C,NSRP1,NUP98,PA2G4,PAFAH1B2,PCBP1,PCBP2,PCIF1,PDS5B,PNN,POLR2A,PPP1R12A,PRPF4B,PSIP1,PSMA3,RBL1,RB…
GO.0044428	nuclear part	98	4.69e-28	ENSP00000181839,ENSP00000209875,ENSP00000216455,ENSP00000216832,ENSP00000238647,ENSP00000247026,ENSP00000252137,ENSP00000253363,ENSP00000253792,ENSP00000254480,ENSP00000261207,ENSP00000261667,ENSP00000261973,ENSP00000262854,ENSP00000264645,ENSP00000265069,ENSP00000265343,ENSP00000268712,ENSP00000271555,ENSP00000278823,ENSP00000282441,ENSP00000282516,ENSP00000283943,ENSP00000292123,ENSP00000295926…	ACACA,ACLY,AFF4,AHCTF1,AKT1S1,ARID1A,ATRX,BCLAF1,C9orf78,CASC3,CBX5,CCNL1,CDC23,CDK13,CETN2,CFL1,CHD3,DCAF6,DGCR14,ELF4,FOSL1,FOXK1,GATAD2B,GSK3B,HCFC1,HDGF,HIST1H1E,HMGA1,HMGA2,HNRNPK,HSPH1,HUWE1,IRF2BP2,IRF2BPL,JUN,JUNB,KPNA2,KPNA3,LIG3,LIN54,MEF2A,MEF2D,MIER1,MSL3,MTA2,NCOR1,NEDD4L,NFIC,NIPBL,NKAP,NPM1,NSFL1C,NSRP1,NUP98,PA2G4,PAFAH1B2,PCBP1,PCBP2,PCIF1,PDS5B,PNN,POLR2A,PPP1R12A,PRPF4B,PSIP1,P…
GO.0043233	organelle lumen	101	1.58e-26	ENSP00000181839,ENSP00000209875,ENSP00000216455,ENSP00000216832,ENSP00000238647,ENSP00000247026,ENSP00000253363,ENSP00000253792,ENSP00000254480,ENSP00000261207,ENSP00000261667,ENSP00000261973,ENSP00000262854,ENSP00000263556,ENSP00000264645,ENSP00000265069,ENSP00000265343,ENSP00000268712,ENSP00000271555,ENSP00000278823,ENSP00000282441,ENSP00000282516,ENSP00000283943,ENSP00000292123,ENSP00000295926…	ACACA,ACLY,AFF4,AHCTF1,AKT1S1,ARID1A,ATRX,BCLAF1,C9orf78,CASC3,CBX5,CCNL1,CDC23,CDK13,CETN2,CFL1,CHD3,DCAF6,ELF4,FOSL1,FOXK1,GATAD2B,GBF1,GSK3B,HCFC1,HDGF,HIST1H1E,HMGA1,HMGA2,HNRNPK,HSPH1,HUWE1,IRF2BP2,IRF2BPL,JUN,JUNB,KPNA2,KPNA3,LIN54,MEF2A,MEF2D,MIER1,MSL3,MTA2,NCOR1,NEDD4L,NFIC,NIPBL,NKAP,NPM1,NSFL1C,NSRP1,NUP98,P4HA1,PA2G4,PAFAH1B2,PCBP1,PCBP2,PCIF1,PDHA1,PDS5B,PNN,POLR2A,PPP1R12A,PRPF4B,PS…
GO.0070013	intracellular organelle lumen	100	2e-26	ENSP00000181839,ENSP00000209875,ENSP00000216455,ENSP00000216832,ENSP00000238647,ENSP00000247026,ENSP00000253363,ENSP00000253792,ENSP00000254480,ENSP00000261207,ENSP00000261667,ENSP00000261973,ENSP00000262854,ENSP00000263556,ENSP00000264645,ENSP00000265069,ENSP00000265343,ENSP00000268712,ENSP00000271555,ENSP00000278823,ENSP00000282441,ENSP00000282516,ENSP00000283943,ENSP00000292123,ENSP00000295926…	ACACA,ACLY,AFF4,AHCTF1,AKT1S1,ARID1A,ATRX,BCLAF1,C9orf78,CASC3,CBX5,CCNL1,CDC23,CDK13,CETN2,CFL1,CHD3,DCAF6,ELF4,FOSL1,FOXK1,GATAD2B,GBF1,GSK3B,HCFC1,HDGF,HIST1H1E,HMGA1,HMGA2,HNRNPK,HSPH1,HUWE1,IRF2BP2,IRF2BPL,JUN,JUNB,KPNA2,KPNA3,LIN54,MEF2A,MEF2D,MIER1,MSL3,MTA2,NCOR1,NEDD4L,NFIC,NIPBL,NKAP,NPM1,NSFL1C,NSRP1,NUP98,P4HA1,PA2G4,PAFAH1B2,PCBP1,PCBP2,PCIF1,PDHA1,PDS5B,PNN,POLR2A,PPP1R12A,PRPF4B,PS…
GO.0005634	nucleus	120	4.01e-21	ENSP00000181839,ENSP00000204517,ENSP00000209875,ENSP00000216455,ENSP00000216832,ENSP00000225388,ENSP00000238647,ENSP00000247026,ENSP00000252137,ENSP00000253363,ENSP00000253792,ENSP00000254480,ENSP00000257290,ENSP00000261207,ENSP00000261596,ENSP00000261667,ENSP00000261973,ENSP00000262854,ENSP00000264645,ENSP00000265069,ENSP00000265343,ENSP00000268712,ENSP00000271555,ENSP00000274054,ENSP00000278823…	ACACA,ACLY,AFF4,AHCTF1,AHNAK,AKT1S1,ARHGAP35,ARID1A,ATRX,BCLAF1,C9orf78,CASC3,CBX5,CCNL1,CDC23,CDK13,CETN2,CFL1,CHD3,DCAF6,DGCR14,DYRK1B,ELF4,FOSL1,FOXK1,GATAD2B,GGNBP2,GSK3B,HCFC1,HDGF,HIST1H1E,HMGA1,HMGA2,HNRNPK,HSPH1,HUWE1,IRF2BP2,IRF2BPL,IRS1,JUN,JUNB,KPNA2,KPNA3,LIG3,LIN54,LPIN2,MDM1,MEF2A,MEF2D,MIER1,MRGBP,MSL3,MTA2,MYCBP2,NAF1,NCOR1,NEDD4L,NEK1,NFIC,NIPBL,NKAP,NPM1,NSFL1C,NSRP1,NUFIP2,NUP9…
GO.0032991	macromolecular complex	88	2.65e-15	ENSP00000181839,ENSP00000204517,ENSP00000209875,ENSP00000211998,ENSP00000216455,ENSP00000216832,ENSP00000225388,ENSP00000247026,ENSP00000252137,ENSP00000253792,ENSP00000254480,ENSP00000257290,ENSP00000261207,ENSP00000261973,ENSP00000263102,ENSP00000263377,ENSP00000263556,ENSP00000263710,ENSP00000264276,ENSP00000264335,ENSP00000264357,ENSP00000265343,ENSP00000268712,ENSP00000274054,ENSP00000278823…	ACLY,AFF4,AHCTF1,AKT1S1,ALS2,ARID1A,ATRX,BRD4,CBX5,CCDC6,CDC23,CDK13,CETN2,CHD3,CLASP1,COPA,DCAF6,DGCR14,DPYSL2,DPYSL3,EIF2S2,FAM21A,GATAD2B,GRIA3,HCFC1,HDGF,HMGA1,HMGA2,HNRNPK,HSPH1,IRS1,JUN,JUNB,LIG3,LMNA,MAP1B,MEF2A,MIER1,MRGBP,MSL3,MTA2,NAF1,NCOR1,NPM1,NSFL1C,NSRP1,NUFIP2,NUP98,P4HA1,PA2G4,PCBP1,PCBP2,PDGFRA,PDHA1,PDS5B,PNN,POLR2A,PPP1R12A,PRKAR1A,PRPF4B,PSIP1,PSMA3,RBL1,RBM25,RBM5,RDBP,RICTO…
GO.0044422	organelle part	118	5.8e-15	ENSP00000181839,ENSP00000209875,ENSP00000211998,ENSP00000216455,ENSP00000216832,ENSP00000238647,ENSP00000247026,ENSP00000252137,ENSP00000253363,ENSP00000253792,ENSP00000254480,ENSP00000261207,ENSP00000261596,ENSP00000261667,ENSP00000261973,ENSP00000262854,ENSP00000263102,ENSP00000263710,ENSP00000264276,ENSP00000264357,ENSP00000264645,ENSP00000265069,ENSP00000265343,ENSP00000268712,ENSP00000271555…	ACACA,ACLY,AFF4,AHCTF1,AHNAK,AKT1S1,ALS2,ARID1A,ATRX,BCLAF1,BIRC6,C9orf78,CASC3,CBX5,CCDC6,CCNL1,CDC23,CDK13,CEP55,CFL1,CHD3,CLASP1,COPA,DCAF6,DGCR14,DPYSL3,ELF4,FAM21A,FOSL1,FOXK1,GATAD2B,GRIA3,GSK3B,HCFC1,HDGF,HMGA1,HMGA2,HNRNPK,HUWE1,IRF2BP2,IRF2BPL,IRS1,JUN,JUNB,KIAA0528,KPNA2,KPNA3,LIG3,LIN54,LPIN2,MAP1B,MEF2A,MEF2D,MIER1,MSL3,MTA2,NCOR1,NEDD4L,NEK1,NFIC,NKAP,NPM1,NSFL1C,NSRP1,NUP98,OSBPL9,P…
GO.0043232	intracellular non-membrane-bounded organelle	76	6.87e-15	ENSP00000209875,ENSP00000211998,ENSP00000216832,ENSP00000225388,ENSP00000253363,ENSP00000261207,ENSP00000263102,ENSP00000263710,ENSP00000264276,ENSP00000264335,ENSP00000265069,ENSP00000265343,ENSP00000268712,ENSP00000278823,ENSP00000282516,ENSP00000296755,ENSP00000296930,ENSP00000297071,ENSP00000302790,ENSP00000302886,ENSP00000303315,ENSP00000304895,ENSP00000308227,ENSP00000309539,ENSP00000309629…	ACACA,AFF4,AHCTF1,AHNAK,ALS2,ARHGAP35,ARID1A,ATRX,BCLAF1,BIRC6,CBX5,CCDC6,CEP55,CFL1,CHD3,CLASP1,DPYSL2,DPYSL3,EPB41L1,FOXK1,GATAD2B,GBF1,GSK3B,HMGA1,HMGA2,HNRNPK,HSPH1,IRS1,JUN,JUNB,KIAA0528,LIG3,LMNA,MAP1B,MAST2,MEF2A,MTA2,MYCBP2,NCOR1,NEK1,NFIC,NIPBL,NOLC1,NPM1,NSFL1C,NUFIP2,PA2G4,PAFAH1B2,PARVA,PCIF1,PDS5B,PLEC,PNN,PPP1R12A,PRPF4B,PSIP1,RBM39,RPL12,RPL4,RPS3,SF1,SF3B1,SIPA1L1,SKA3,SPTBN1,SUV3…
GO.0044446	intracellular organelle part	115	2.8e-14	ENSP00000181839,ENSP00000209875,ENSP00000211998,ENSP00000216455,ENSP00000216832,ENSP00000238647,ENSP00000247026,ENSP00000252137,ENSP00000253363,ENSP00000253792,ENSP00000254480,ENSP00000261207,ENSP00000261596,ENSP00000261667,ENSP00000261973,ENSP00000262854,ENSP00000263102,ENSP00000263710,ENSP00000264276,ENSP00000264357,ENSP00000264645,ENSP00000265069,ENSP00000265343,ENSP00000268712,ENSP00000271555…	ACACA,ACLY,AFF4,AHCTF1,AHNAK,AKT1S1,ALS2,ARID1A,ATRX,BCLAF1,BIRC6,C9orf78,CASC3,CBX5,CCDC6,CCNL1,CDC23,CDK13,CEP55,CFL1,CHD3,CLASP1,COPA,DCAF6,DGCR14,DPYSL3,ELF4,FAM21A,FOSL1,FOXK1,GATAD2B,GRIA3,GSK3B,HCFC1,HDGF,HMGA1,HMGA2,HNRNPK,HUWE1,IRF2BP2,IRF2BPL,IRS1,JUN,JUNB,KIAA0528,KPNA2,KPNA3,LIG3,LIN54,LPIN2,MAP1B,MEF2A,MEF2D,MIER1,MSL3,MTA2,NCOR1,NEDD4L,NEK1,NFIC,NKAP,NPM1,NSFL1C,NSRP1,NUP98,OSBPL9,P…
GO.0000785	chromatin	23	4.62e-11	ENSP00000209875,ENSP00000254480,ENSP00000263377,ENSP00000265056,ENSP00000265343,ENSP00000268712,ENSP00000278823,ENSP00000282516,ENSP00000296930,ENSP00000303315,ENSP00000308227,ENSP00000313851,ENSP00000320485,ENSP00000335321,ENSP00000346389,ENSP00000350990,ENSP00000357644,ENSP00000360266,ENSP00000362441,ENSP00000365439,ENSP00000365877,ENSP00000370109,ENSP00000384026	AFF4,ARID1A,ATRX,BRD4,CBX5,GATAD2B,HMGA1,HMGA2,HNRNPK,JUN,JUNB,MCM2,MEF2A,MTA2,NCOR1,NIPBL,NPM1,PDS5B,PSIP1,SF3B1,SMARCC1,SUV39H1,TNKS1BP1
GO.0043231	intracellular membrane-bounded organelle	129	3.77e-10	ENSP00000181839,ENSP00000204517,ENSP00000209875,ENSP00000216455,ENSP00000216832,ENSP00000225388,ENSP00000238647,ENSP00000247026,ENSP00000252137,ENSP00000253363,ENSP00000254480,ENSP00000257290,ENSP00000261207,ENSP00000261596,ENSP00000261667,ENSP00000261973,ENSP00000262013,ENSP00000262854,ENSP00000263710,ENSP00000264276,ENSP00000264357,ENSP00000264645,ENSP00000265069,ENSP00000265343,ENSP00000268712…	AFF4,AHCTF1,AHNAK,AKT1S1,ALS2,ARHGAP35,ARID1A,ATRX,BCLAF1,BIRC6,C9orf78,CASC3,CBX5,CCNL1,CDC23,CDK13,CETN2,CFL1,CHD3,CLASP1,COPA,DCAF6,DGCR14,DPYSL2,DPYSL3,DYRK1B,ELF4,FAM21A,FOSL1,FOXK1,GATAD2B,GGNBP2,GRIA3,GSK3B,HCFC1,HDGF,HIST1H1E,HMGA1,HMGA2,HNRNPK,HSPH1,HUWE1,IRF2BP2,IRF2BPL,IRS1,JUN,JUNB,KIAA0528,KPNA2,KPNA3,LIG3,LIN54,LPIN2,MDM1,MEF2A,MEF2D,MIER1,MINK1,MRGBP,MSL3,MTA2,MYCBP2,NAF1,NCOR1,NED…
GO.0044427	chromosomal part	27	7.76e-10	ENSP00000209875,ENSP00000254480,ENSP00000261207,ENSP00000263377,ENSP00000263710,ENSP00000265343,ENSP00000268712,ENSP00000278823,ENSP00000282516,ENSP00000296930,ENSP00000303315,ENSP00000308227,ENSP00000313851,ENSP00000319417,ENSP00000320485,ENSP00000335321,ENSP00000346389,ENSP00000350990,ENSP00000355465,ENSP00000357644,ENSP00000360266,ENSP00000362441,ENSP00000365439,ENSP00000365877,ENSP00000367787…	AFF4,AHCTF1,ARID1A,ATRX,BRD4,CBX5,CLASP1,GATAD2B,HMGA1,HMGA2,HNRNPK,JUN,JUNB,LIG3,MEF2A,MTA2,NCOR1,NIPBL,NPM1,PDS5B,PPP1R12A,PSIP1,SF3B1,SKA3,SMARCC1,SUV39H1,TNKS1BP1
GO.0044451	nucleoplasm part	27	9.76e-10	ENSP00000181839,ENSP00000209875,ENSP00000216832,ENSP00000247026,ENSP00000253363,ENSP00000261973,ENSP00000263377,ENSP00000264645,ENSP00000265343,ENSP00000278823,ENSP00000295926,ENSP00000301740,ENSP00000307863,ENSP00000309555,ENSP00000311280,ENSP00000312244,ENSP00000314949,ENSP00000335321,ENSP00000353089,ENSP00000357283,ENSP00000357644,ENSP00000359024,ENSP00000359518,ENSP00000362441,ENSP00000364578…	AFF4,ATRX,BRD4,CASC3,CBX5,CCNL1,CDK13,CHD3,ELF4,GATAD2B,HCFC1,LMNA,MRGBP,MSL3,MTA2,NOLC1,NSRP1,PNN,POLR2A,RBM25,RBM39,RDBP,SF3B1,SNRNP70,SRRM2,SRSF2,U2AF2
GO.0005694	chromosome	28	1.32e-09	ENSP00000209875,ENSP00000261207,ENSP00000263710,ENSP00000265069,ENSP00000265343,ENSP00000268712,ENSP00000278823,ENSP00000282516,ENSP00000296930,ENSP00000303315,ENSP00000308227,ENSP00000313851,ENSP00000319417,ENSP00000320485,ENSP00000335321,ENSP00000337194,ENSP00000346389,ENSP00000350990,ENSP00000355465,ENSP00000357644,ENSP00000360266,ENSP00000362441,ENSP00000365439,ENSP00000365877,ENSP00000367787…	AFF4,AHCTF1,ARID1A,ATRX,CBX5,CLASP1,GATAD2B,HMGA1,HMGA2,HNRNPK,JUN,JUNB,LIG3,MEF2A,MTA2,NCOR1,NIPBL,NPM1,NSFL1C,PDS5B,PPP1R12A,PRPF4B,PSIP1,SF3B1,SKA3,SUV39H1,TNKS1BP1,ZFR
GO.0043227	membrane-bounded organelle	135	2.89e-09	ENSP00000181839,ENSP00000204517,ENSP00000209875,ENSP00000211998,ENSP00000216455,ENSP00000216832,ENSP00000225388,ENSP00000225719,ENSP00000238647,ENSP00000247026,ENSP00000252137,ENSP00000253363,ENSP00000254480,ENSP00000257290,ENSP00000261207,ENSP00000261596,ENSP00000261667,ENSP00000261973,ENSP00000262013,ENSP00000262854,ENSP00000263710,ENSP00000264276,ENSP00000264357,ENSP00000264645,ENSP00000265069…	AFF4,AHCTF1,AHNAK,AKT1S1,ALS2,ARHGAP35,ARID1A,ATRX,BCLAF1,BIRC6,C9orf78,CASC3,CBX5,CCNL1,CDC23,CDK13,CETN2,CFL1,CHD3,CLASP1,COPA,CPD,DCAF6,DGCR14,DPYSL3,DYRK1B,ELF4,FAM21A,FOSL1,FOXK1,GATAD2B,GFPT1,GGNBP2,GRIA3,GSK3B,HCFC1,HDGF,HIST1H1E,HMGA1,HMGA2,HNRNPK,HSPH1,HUWE1,IRF2BP2,IRF2BPL,IRS1,JUN,JUNB,KIAA0528,KPNA2,KPNA3,LIG3,LIN54,LPIN2,MDM1,MEF2A,MEF2D,MIER1,MINK1,MRGBP,MSL3,MTA2,MYCBP2,NAF1,NCOR1,…
GO.0005681	spliceosomal complex	14	4.15e-09	ENSP00000216832,ENSP00000252137,ENSP00000261973,ENSP00000301740,ENSP00000307863,ENSP00000317123,ENSP00000335321,ENSP00000337194,ENSP00000343054,ENSP00000353089,ENSP00000361626,ENSP00000365439,ENSP00000366604,ENSP00000472998	DGCR14,HNRNPK,PNN,PRPF4B,RBM25,RBM5,SF1,SF3B1,SNRNP200,SNRNP70,SRRM2,SRSF2,U2AF2,YBX1
GO.0043234	protein complex	68	1.08e-08	ENSP00000181839,ENSP00000204517,ENSP00000209875,ENSP00000211998,ENSP00000216455,ENSP00000216832,ENSP00000253792,ENSP00000254480,ENSP00000257290,ENSP00000261207,ENSP00000263102,ENSP00000263377,ENSP00000263556,ENSP00000263710,ENSP00000264276,ENSP00000264335,ENSP00000264357,ENSP00000264645,ENSP00000265343,ENSP00000278823,ENSP00000282441,ENSP00000282516,ENSP00000282633,ENSP00000296755,ENSP00000303315…	ACLY,AFF4,AHCTF1,AKT1S1,ALS2,ARID1A,ATRX,BRD4,CASC3,CBX5,CCDC6,CDC23,CDK13,CETN2,CHD3,CLASP1,COPA,DCAF6,DPYSL2,DPYSL3,EIF2S2,FAM21A,GATAD2B,GRIA3,GSK3B,HCFC1,HDGF,HIST1H1E,HMGA1,HMGA2,HNRNPK,HSPH1,IRS1,JUNB,LIG3,LMNA,MAP1B,MEF2A,MIER1,MRGBP,MSL3,MTA2,NIPBL,NSFL1C,NUP98,P4HA1,PDGFRA,PDHA1,PNN,POLR2A,PPP1R12A,PRKAR1A,PSMA3,RBL1,RDBP,RICTOR,RSF1,SKA3,SMARCC1,SUV39H1,TFAP4,TNKS1BP1,TOP2B,UBE4B,VCL,YA…
GO.0030529	ribonucleoprotein complex	25	1.34e-08	ENSP00000216832,ENSP00000225388,ENSP00000247026,ENSP00000252137,ENSP00000261973,ENSP00000264645,ENSP00000274054,ENSP00000296930,ENSP00000301740,ENSP00000302886,ENSP00000305556,ENSP00000307863,ENSP00000311430,ENSP00000317123,ENSP00000324806,ENSP00000337194,ENSP00000343054,ENSP00000352438,ENSP00000353089,ENSP00000354739,ENSP00000361626,ENSP00000365439,ENSP00000366604,ENSP00000433821,ENSP00000472998	CASC3,DGCR14,GSK3B,HNRNPK,NAF1,NPM1,NSRP1,NUFIP2,PA2G4,PCBP1,PCBP2,PNN,PRPF4B,RBM25,RBM5,RPL12,RPL4,RPS3,SF1,SNRNP200,SNRNP70,SRRM2,SRSF2,U2AF2,YBX1
GO.0005829	cytosol	60	1.6e-08	ENSP00000211998,ENSP00000216455,ENSP00000253792,ENSP00000257290,ENSP00000261207,ENSP00000261596,ENSP00000261667,ENSP00000262013,ENSP00000263710,ENSP00000264276,ENSP00000264335,ENSP00000264645,ENSP00000282441,ENSP00000296755,ENSP00000296930,ENSP00000302239,ENSP00000304895,ENSP00000308227,ENSP00000309503,ENSP00000309539,ENSP00000310170,ENSP00000311430,ENSP00000313851,ENSP00000316032,ENSP00000318687…	ACACA,ACLY,AHCTF1,AHNAK,AKT1S1,ALS2,ARHGAP35,CASC3,CDC23,CETN2,CLASP1,COPA,DPYSL2,DPYSL3,EIF2S2,EPB41L1,FOSL1,GFPT1,GSK3B,HMGA1,HNRNPK,HSPH1,IRS1,JUN,KPNA2,KPNA3,LMNA,LPIN2,MAP1B,MINK1,NEDD4L,NPM1,NSFL1C,NUP98,PAFAH1B2,PARVA,PCBP2,PDGFRA,PDS5B,PGK1,PLEC,PPP1R12A,PRKAR1A,PSIP1,PSMA3,RICTOR,RPL12,RPL4,RPS3,SPAG9,SPTBN1,TMSB4X,TNKS1BP1,TOP2B,USP8,VCL,WDTC1,YAP1,YWHAE,YWHAZ
GO.0000790	nuclear chromatin	16	2.6e-08	ENSP00000209875,ENSP00000254480,ENSP00000263377,ENSP00000268712,ENSP00000278823,ENSP00000296930,ENSP00000303315,ENSP00000307705,ENSP00000320485,ENSP00000346389,ENSP00000350990,ENSP00000357644,ENSP00000360266,ENSP00000362441,ENSP00000365439,ENSP00000370109	ARID1A,ATRX,BRD4,CBX5,GATAD2B,HIST1H1E,HNRNPK,JUN,JUNB,MEF2A,MTA2,NCOR1,NPM1,PSIP1,SMARCC1,TNKS1BP1
GO.0016607	nuclear speck	14	4.57e-08	ENSP00000181839,ENSP00000216832,ENSP00000247026,ENSP00000253363,ENSP00000261973,ENSP00000264645,ENSP00000295926,ENSP00000301740,ENSP00000307863,ENSP00000335321,ENSP00000353089,ENSP00000357283,ENSP00000357644,ENSP00000472998	CASC3,CCNL1,CDK13,GATAD2B,LMNA,NSRP1,PNN,RBM25,RBM39,SF3B1,SNRNP70,SRRM2,SRSF2,U2AF2
GO.0043229	intracellular organelle	129	8.8e-08	ENSP00000181839,ENSP00000204517,ENSP00000209875,ENSP00000211998,ENSP00000216455,ENSP00000216832,ENSP00000225388,ENSP00000238647,ENSP00000247026,ENSP00000252137,ENSP00000253363,ENSP00000257290,ENSP00000261207,ENSP00000261596,ENSP00000261667,ENSP00000261973,ENSP00000262013,ENSP00000262854,ENSP00000263710,ENSP00000264276,ENSP00000264357,ENSP00000264645,ENSP00000265069,ENSP00000265343,ENSP00000268712…	AFF4,AHCTF1,AHNAK,AKT1S1,ALS2,ARID1A,ATRX,BCLAF1,BIRC6,C9orf78,CASC3,CBX5,CCNL1,CDC23,CDK13,CEP55,CHD3,CLASP1,COPA,DCAF6,DGCR14,DPYSL2,DYRK1B,ELF4,EPB41L1,FAM21A,FOSL1,FOXK1,GATAD2B,GGNBP2,GRIA3,GSK3B,HCFC1,HDGF,HMGA1,HMGA2,HNRNPK,HUWE1,IRF2BP2,IRF2BPL,JUN,JUNB,KIAA0528,KPNA2,KPNA3,LIG3,LIN54,LPIN2,MAP1B,MAST2,MDM1,MEF2A,MEF2D,MIER1,MINK1,MRGBP,MSL3,MTA2,MYCBP2,NAF1,NCOR1,NEDD4L,NEK1,NFIC,NKAP,NP…
GO.0044454	nuclear chromosome part	18	9.64e-08	ENSP00000209875,ENSP00000254480,ENSP00000263377,ENSP00000265056,ENSP00000268712,ENSP00000278823,ENSP00000296930,ENSP00000303315,ENSP00000307705,ENSP00000320485,ENSP00000346389,ENSP00000350990,ENSP00000357644,ENSP00000360266,ENSP00000362441,ENSP00000365439,ENSP00000367787,ENSP00000370109	ARID1A,ATRX,BRD4,CBX5,GATAD2B,HIST1H1E,HNRNPK,JUN,JUNB,LIG3,MCM2,MEF2A,MTA2,NCOR1,NPM1,PSIP1,SMARCC1,TNKS1BP1
GO.0000228	nuclear chromosome	19	1.09e-07	ENSP00000209875,ENSP00000254480,ENSP00000265056,ENSP00000268712,ENSP00000278823,ENSP00000296930,ENSP00000303315,ENSP00000307705,ENSP00000320485,ENSP00000346389,ENSP00000350990,ENSP00000357644,ENSP00000360266,ENSP00000362441,ENSP00000365439,ENSP00000365877,ENSP00000367787,ENSP00000370109,ENSP00000384026	ARID1A,ATRX,CBX5,GATAD2B,HIST1H1E,HMGA2,HNRNPK,JUN,JUNB,LIG3,MCM2,MEF2A,MTA2,NCOR1,NPM1,PSIP1,SMARCC1,SUV39H1,TNKS1BP1
GO.0005925	focal adhesion	18	1.54e-07	ENSP00000211998,ENSP00000261207,ENSP00000264335,ENSP00000296930,ENSP00000308227,ENSP00000309503,ENSP00000309629,ENSP00000311430,ENSP00000314724,ENSP00000323856,ENSP00000334008,ENSP00000340742,ENSP00000352438,ENSP00000354739,ENSP00000356814,ENSP00000365439,ENSP00000367263,ENSP00000433821	AHNAK,CFL1,DCAF6,DOCK7,HMGA1,HNRNPK,NPM1,PARVA,PCBP2,PLEC,PPFIBP1,PPP1R12A,RPL12,RPL4,RPS3,VCL,YWHAE,YWHAZ
GO.0016604	nuclear body	17	2.15e-07	ENSP00000181839,ENSP00000216832,ENSP00000247026,ENSP00000253363,ENSP00000261973,ENSP00000264645,ENSP00000295926,ENSP00000301740,ENSP00000307863,ENSP00000311280,ENSP00000335321,ENSP00000353089,ENSP00000357283,ENSP00000357644,ENSP00000359024,ENSP00000362441,ENSP00000472998	ATRX,CASC3,CCNL1,CDK13,ELF4,GATAD2B,LMNA,NOLC1,NSRP1,PNN,RBM25,RBM39,SF3B1,SNRNP70,SRRM2,SRSF2,U2AF2
GO.0005856	cytoskeleton	41	3.18e-07	ENSP00000211998,ENSP00000216832,ENSP00000253363,ENSP00000261207,ENSP00000263102,ENSP00000263710,ENSP00000264276,ENSP00000264335,ENSP00000265056,ENSP00000268712,ENSP00000296755,ENSP00000296930,ENSP00000304895,ENSP00000309539,ENSP00000309629,ENSP00000318687,ENSP00000319417,ENSP00000323856,ENSP00000324806,ENSP00000334008,ENSP00000334229,ENSP00000337168,ENSP00000343690,ENSP00000344789,ENSP00000349259…	ACACA,AHNAK,ALS2,ARHGAP35,BIRC6,CCDC6,CEP55,CFL1,CHD3,CLASP1,DPYSL2,DPYSL3,EPB41L1,GSK3B,HNRNPK,HSPH1,IRS1,KIAA0528,LMNA,MAP1B,MAST2,MCM2,MYCBP2,NCOR1,NEK1,NPM1,NSFL1C,PARVA,PCIF1,PLEC,PNN,PPP1R12A,RBM39,RPS3,SIPA1L1,SKA3,SPTBN1,TMSB4X,TNKS1BP1,VCL,YWHAE
GO.0070161	anchoring junction	19	3.78e-07	ENSP00000211998,ENSP00000216832,ENSP00000261207,ENSP00000264335,ENSP00000296930,ENSP00000308227,ENSP00000309503,ENSP00000309629,ENSP00000311430,ENSP00000314724,ENSP00000323856,ENSP00000334008,ENSP00000340742,ENSP00000352438,ENSP00000354739,ENSP00000356814,ENSP00000365439,ENSP00000367263,ENSP00000433821	AHNAK,CFL1,DCAF6,DOCK7,HMGA1,HNRNPK,NPM1,PARVA,PCBP2,PLEC,PNN,PPFIBP1,PPP1R12A,RPL12,RPL4,RPS3,VCL,YWHAE,YWHAZ
GO.0043226	organelle	132	1.75e-06	ENSP00000181839,ENSP00000204517,ENSP00000209875,ENSP00000211998,ENSP00000216455,ENSP00000216832,ENSP00000225388,ENSP00000225719,ENSP00000238647,ENSP00000247026,ENSP00000252137,ENSP00000253363,ENSP00000257290,ENSP00000261207,ENSP00000261596,ENSP00000261667,ENSP00000261973,ENSP00000262013,ENSP00000262854,ENSP00000263710,ENSP00000264276,ENSP00000264357,ENSP00000264645,ENSP00000265069,ENSP00000265343…	AFF4,AHCTF1,AHNAK,AKT1S1,ALS2,ARID1A,ATRX,BCLAF1,BIRC6,C9orf78,CASC3,CBX5,CCNL1,CDC23,CDK13,CEP55,CHD3,CLASP1,COPA,CPD,DCAF6,DGCR14,DYRK1B,ELF4,EPB41L1,FAM21A,FOSL1,FOXK1,GATAD2B,GFPT1,GGNBP2,GRIA3,GSK3B,HCFC1,HDGF,HMGA1,HMGA2,HNRNPK,HUWE1,IRF2BP2,IRF2BPL,JUN,JUNB,KIAA0528,KPNA2,KPNA3,LIG3,LIN54,LPIN2,MAST2,MDM1,MEF2A,MEF2D,MIER1,MINK1,MRGBP,MSL3,MTA2,MYCBP2,NAF1,NCOR1,NEDD4L,NEK1,NFIC,NKAP,NPM1,…
GO.0000792	heterochromatin	8	2.76e-06	ENSP00000209875,ENSP00000307705,ENSP00000308227,ENSP00000350990,ENSP00000362441,ENSP00000365877,ENSP00000370109,ENSP00000384026	ATRX,CBX5,HIST1H1E,HMGA1,HMGA2,PSIP1,SUV39H1,TNKS1BP1
GO.0017053	transcriptional repressor complex	8	4.47e-06	ENSP00000204517,ENSP00000209875,ENSP00000268712,ENSP00000278823,ENSP00000357189,ENSP00000360266,ENSP00000369716,ENSP00000383820	CBX5,CHD3,HDGF,JUN,MIER1,MTA2,NCOR1,TFAP4
GO.0071013	catalytic step 2 spliceosome	7	0.000224	ENSP00000216832,ENSP00000252137,ENSP00000301740,ENSP00000317123,ENSP00000335321,ENSP00000337194,ENSP00000365439	DGCR14,HNRNPK,PNN,PRPF4B,SF3B1,SNRNP200,SRRM2
GO.0005720	nuclear heterochromatin	5	0.000249	ENSP00000209875,ENSP00000307705,ENSP00000350990,ENSP00000362441,ENSP00000370109	ATRX,CBX5,HIST1H1E,PSIP1,TNKS1BP1
GO.0030054	cell junction	24	0.000531	ENSP00000211998,ENSP00000216832,ENSP00000245796,ENSP00000261207,ENSP00000264335,ENSP00000264357,ENSP00000282441,ENSP00000296755,ENSP00000296930,ENSP00000308227,ENSP00000309503,ENSP00000311430,ENSP00000314724,ENSP00000323856,ENSP00000334008,ENSP00000340742,ENSP00000347427,ENSP00000352438,ENSP00000354739,ENSP00000356814,ENSP00000365439,ENSP00000367263,ENSP00000433821,ENSP00000450832	AHNAK,DCAF6,DOCK7,GRIA3,HMGA1,HNRNPK,MAP1B,MINK1,NPM1,PARVA,PCBP2,PLEC,PNN,PPFIBP1,PPP1R12A,PSD4,RPL12,RPL4,RPS3,SIPA1L1,VCL,YAP1,YWHAE,YWHAZ
GO.0015630	microtubule cytoskeleton	22	0.00107	ENSP00000253363,ENSP00000261207,ENSP00000263710,ENSP00000264276,ENSP00000264335,ENSP00000265056,ENSP00000268712,ENSP00000296755,ENSP00000296930,ENSP00000304895,ENSP00000318687,ENSP00000319417,ENSP00000324806,ENSP00000334229,ENSP00000354671,ENSP00000360540,ENSP00000361486,ENSP00000369716,ENSP00000384288,ENSP00000393596,ENSP00000424757,ENSP00000433821	ALS2,BIRC6,CEP55,CHD3,CLASP1,GSK3B,HSPH1,IRS1,KIAA0528,MAP1B,MAST2,MCM2,MYCBP2,NCOR1,NEK1,NPM1,PCIF1,PPP1R12A,RBM39,RPS3,SKA3,YWHAE
GO.0070603	SWI/SNF superfamily-type complex	6	0.00107	ENSP00000254480,ENSP00000278823,ENSP00000311513,ENSP00000320485,ENSP00000362441,ENSP00000369716	ARID1A,ATRX,CHD3,MTA2,RSF1,SMARCC1
GO.0005622	intracellular	128	0.0028	ENSP00000181839,ENSP00000204517,ENSP00000209875,ENSP00000211998,ENSP00000216455,ENSP00000216832,ENSP00000225388,ENSP00000238647,ENSP00000247026,ENSP00000252137,ENSP00000253363,ENSP00000257290,ENSP00000261207,ENSP00000261596,ENSP00000261667,ENSP00000261973,ENSP00000262013,ENSP00000262854,ENSP00000263710,ENSP00000264276,ENSP00000264357,ENSP00000265069,ENSP00000265343,ENSP00000268712,ENSP00000274054…	AFF4,AHCTF1,AHNAK,AKT1S1,ALS2,ARID1A,ATRX,BCLAF1,BIRC6,C9orf78,CBX5,CCNL1,CDC23,CDK13,CEP55,CHD3,CLASP1,COPA,DCAF6,DGCR14,DOCK7,DYRK1B,EIF2S2,ELF4,EPB41L1,FAM21A,FOXK1,GATAD2B,GFPT1,GGNBP2,GRIA3,HCFC1,HDGF,HMGA1,HMGA2,HNRNPK,HSPH1,HUWE1,IRF2BP2,IRF2BPL,JUN,JUNB,KIAA0528,KPNA2,KPNA3,LIG3,LIN54,LPIN2,MDM1,MEF2A,MIER1,MINK1,MRGBP,MSL3,MTA2,MYCBP2,NAF1,NCOR1,NEDD4L,NEK1,NFIC,NKAP,NPM1,NSFL1C,NSRP1,NU…
GO.0098687	chromosomal region	9	0.00362	ENSP00000209875,ENSP00000261207,ENSP00000263710,ENSP00000313851,ENSP00000319417,ENSP00000350990,ENSP00000355465,ENSP00000362441,ENSP00000365877	AHCTF1,ATRX,CBX5,CLASP1,PDS5B,PPP1R12A,SKA3,SUV39H1,TNKS1BP1
GO.0044424	intracellular part	125	0.00368	ENSP00000181839,ENSP00000204517,ENSP00000209875,ENSP00000211998,ENSP00000216455,ENSP00000216832,ENSP00000225388,ENSP00000238647,ENSP00000247026,ENSP00000252137,ENSP00000253363,ENSP00000257290,ENSP00000261207,ENSP00000261596,ENSP00000261667,ENSP00000261973,ENSP00000262013,ENSP00000262854,ENSP00000263710,ENSP00000264276,ENSP00000264357,ENSP00000265069,ENSP00000265343,ENSP00000268712,ENSP00000274054…	AFF4,AHCTF1,AHNAK,AKT1S1,ALS2,ARID1A,ATRX,BCLAF1,BIRC6,C9orf78,CBX5,CCNL1,CDC23,CDK13,CEP55,CHD3,CLASP1,COPA,DCAF6,DGCR14,DYRK1B,EIF2S2,ELF4,EPB41L1,FAM21A,FOXK1,GATAD2B,GFPT1,GGNBP2,GRIA3,HCFC1,HDGF,HMGA1,HMGA2,HNRNPK,HSPH1,HUWE1,IRF2BP2,IRF2BPL,JUN,JUNB,KIAA0528,KPNA2,KPNA3,LIG3,LIN54,LPIN2,MDM1,MEF2A,MIER1,MINK1,MRGBP,MSL3,MTA2,MYCBP2,NAF1,NCOR1,NEDD4L,NEK1,NFIC,NKAP,NPM1,NSFL1C,NSRP1,NUFIP2,N…
GO.0014069	postsynaptic density	8	0.00654	ENSP00000264276,ENSP00000296755,ENSP00000324806,ENSP00000337168,ENSP00000347427,ENSP00000349259,ENSP00000365439,ENSP00000450832	ALS2,EPB41L1,GSK3B,HNRNPK,MAP1B,MINK1,SIPA1L1,SPTBN1
GO.0035985	senescence-associated heterochromatin focus	2	0.00799	ENSP00000308227,ENSP00000384026	HMGA1,HMGA2
GO.0044430	cytoskeletal part	24	0.00915	ENSP00000211998,ENSP00000216832,ENSP00000253363,ENSP00000261207,ENSP00000263710,ENSP00000264276,ENSP00000264335,ENSP00000268712,ENSP00000296755,ENSP00000296930,ENSP00000304895,ENSP00000309629,ENSP00000318687,ENSP00000319417,ENSP00000324806,ENSP00000334229,ENSP00000343690,ENSP00000357283,ENSP00000360540,ENSP00000365439,ENSP00000369716,ENSP00000393596,ENSP00000424757,ENSP00000433821	ALS2,BIRC6,CEP55,CFL1,CHD3,CLASP1,DPYSL3,GSK3B,HNRNPK,HSPH1,IRS1,KIAA0528,LMNA,MAP1B,NCOR1,NEK1,NPM1,PNN,PPP1R12A,RBM39,RPS3,SKA3,VCL,YWHAE
GO.0005730	nucleolus	18	0.0099	ENSP00000209875,ENSP00000265343,ENSP00000296930,ENSP00000297071,ENSP00000302790,ENSP00000302886,ENSP00000311430,ENSP00000328720,ENSP00000344789,ENSP00000349259,ENSP00000359024,ENSP00000366396,ENSP00000369716,ENSP00000396704,ENSP00000433821,ENSP00000435210,ENSP00000435289,ENSP00000465655	ACACA,AFF4,BCLAF1,CBX5,CHD3,FOXK1,NFIC,NOLC1,NPM1,PA2G4,PAFAH1B2,RPL4,RPS3,SPTBN1,TOP2B,TRA2A,XPO6,XRN2
GO.0034399	nuclear periphery	6	0.0127	ENSP00000309629,ENSP00000316032,ENSP00000335321,ENSP00000355465,ENSP00000365877,ENSP00000370109	AHCTF1,CFL1,NUP98,PSIP1,SF3B1,SUV39H1
GO.0031933	telomeric heterochromatin	2	0.0146	ENSP00000350990,ENSP00000362441	ATRX,TNKS1BP1
GO.0000775	chromosome, centromeric region	7	0.0179	ENSP00000209875,ENSP00000261207,ENSP00000263710,ENSP00000313851,ENSP00000319417,ENSP00000355465,ENSP00000365877	AHCTF1,CBX5,CLASP1,PDS5B,PPP1R12A,SKA3,SUV39H1
GO.0043034	costamere	3	0.0181	ENSP00000211998,ENSP00000323856,ENSP00000367263	AHNAK,PLEC,VCL
GO.0042995	cell projection	26	0.0294	ENSP00000211998,ENSP00000257290,ENSP00000263102,ENSP00000264335,ENSP00000264357,ENSP00000296755,ENSP00000296930,ENSP00000304895,ENSP00000309539,ENSP00000309555,ENSP00000309629,ENSP00000310170,ENSP00000323856,ENSP00000324806,ENSP00000334229,ENSP00000337168,ENSP00000340742,ENSP00000343690,ENSP00000347427,ENSP00000349259,ENSP00000351410,ENSP00000359300,ENSP00000365439,ENSP00000384288,ENSP00000433821…	CCDC6,CETN2,CFL1,DOCK7,DPYSL2,DPYSL3,EPB41L1,FOSL1,GRIA3,GSK3B,HCFC1,HNRNPK,IRS1,KIAA0528,MAP1B,MINK1,MYCBP2,NPM1,PDGFRA,PLEC,PRKAR1A,RPS3,SIPA1L1,SPTBN1,VCL,YWHAE
GO.0030424	axon	10	0.0323	ENSP00000263102,ENSP00000264276,ENSP00000264335,ENSP00000309539,ENSP00000309555,ENSP00000340742,ENSP00000347427,ENSP00000349259,ENSP00000365439,ENSP00000384288	ALS2,CCDC6,DOCK7,DPYSL2,HCFC1,HNRNPK,MINK1,MYCBP2,SPTBN1,YWHAE

## Sheet: KEGG
#pathway ID	pathway description	observed gene count	false discovery rate	matching proteins in your network (IDs)	matching proteins in your network (labels)
3040	Spliceosome	10	4.27e-05	ENSP00000261973,ENSP00000297071,ENSP00000305556,ENSP00000307863,ENSP00000317123,ENSP00000335321,ENSP00000353089,ENSP00000365439,ENSP00000416959,ENSP00000472998	HNRNPK,PCBP1,RBM25,SF3B1,SNRNP200,SNRNP70,SRSF2,TRA2A,TRA2B,U2AF2
