# Supplementary material for: Phosphoproteomic Analysis Reveals the Importance of Kinase Regulation During Orbivirus Infection
Source: Mol Cell Proteomics. 2017 Aug 29;16(11):1990–2005. doi: 10.1074/mcp.M117.067355 (PMC5672004; doi:10.1074/mcp.M117.067355)
Supplement: Supplemental Data [file 10.1074_M117.067355_mcp.M117.067355-8.xlsx]

## Sheet: 12h enriched
Serine-centered
#	Motif	Motif Score	Foreground Matches	Forground Size	Background Matches	Background Size	Fold Increase
1	..S...SP.....	24.26	58	752	10352	1094911	8.16
2	...R..S.SP...	40.5	20	694	772	1084559	40.49
3	......SP.....	16	156	674	73895	1083787	3.39
4	.....RS.S....	27.02	32	518	6989	1009892	8.93
5	......SD.E...	21.5	24	486	4616	1002903	10.73
6	SP....S......	20.64	26	462	7983	998287	7.04
7	....S.S......	11.99	98	436	105776	990304	2.1
8	......S.....S	9.26	71	338	86328	884528	2.15
9	...R..S......	8.16	42	267	46913	798200	2.68
10	...S..S......	8.98	56	225	79776	751287	2.34
Threonine-centered
#	Motif	Motif Score	Foreground Matches	Forground Size	Background Matches	Background Size	Fold Increase
1	SP....T......	20.56	21	222	5211	687043	12.47
2	......T.S....	9.74	49	201	62514	681832	2.66
3	......T.P....	9.52	36	152	45515	619318	3.22
4	....S.T......	6.87	29	116	49496	573803	2.9

## Sheet: 18h enriched
Serine-centered
#	Motif	Motif Score	Foreground Matches	Forground Size	Background Matches	Background Size	Fold Increase
1	..S...SP.....	24.87	63	779	10352	1094911	8.55
2	...R..S.SP...	41.93	22	716	772	1084559	43.17
3	......SP.....	16	168	694	73895	1083787	3.55
4	.....RS.S....	25.71	31	526	6989	1009892	8.52
5	......SD.E...	27.67	29	495	4616	1002903	12.73
6	....S.SE.....	24.64	28	466	7228	998287	8.3
7	......S...SP.	27.37	35	438	8437	991059	9.39
8	SP....S......	20.67	28	403	7780	982622	8.78
9	....SPS......	15.34	21	375	7275	974842	7.5
10	...S..S......	8.21	75	354	103185	967567	1.99
11	..S...S......	11.36	68	279	86799	864382	2.43
12	...R..S......	8.9	40	211	50877	777583	2.9
13	......S.S....	7.21	40	171	68628	726706	2.48
Threonine-centered
#	Motif	Motif Score	Foreground Matches	Forground Size	Background Matches	Background Size	Fold Increase
1	SP....T......	24.99	23	229	5211	687043	13.24
2	....SPT......	22.37	23	206	4713	681832	16.15
3	.S....T......	7.87	42	183	60962	677119	2.55
4	......T....S.	6.97	33	141	53210	616157	2.71
5	......T...S..	6.13	26	108	47180	562947	2.87

## Sheet: 18h over 12h enriched
Serine-centered
#	Motif	Motif Score	Foreground Matches	Forground Size	Background Matches	Background Size	Fold Increase
1	......SP.....	16	61	227	84335	1094911	3.49
2	....S.S......	8.89	46	166	108994	1010576	2.57
3	......S.S....	6.99	33	120	92658	901582	2.68
4	...S..S......	6.64	26	87	80996	808924	2.98
Threonine-centered - Nil

## Sheet: Total Dataset
Serine-centered
#	Motif	Motif Score	Foreground Matches	Forground Size	Background Matches	Background Size	Fold Increase
1	..S.P.SP.....	40.1	45	2115	1357	1094911	17.17
2	.R..S.SP.....	45.92	40	2070	804	1093554	26.28
3	.....RS.S.S..	40.6	56	2030	1593	1092750	18.92
4	...RS.S.S....	42.14	49	1974	1356	1091157	19.97
5	......SP.K...	24.64	48	1925	3384	1089801	8.03
6	....SPS......	32	97	1877	9112	1086417	6.16
7	...R..S.SP...	40.86	25	1780	579	1077305	26.13
8	......S.SP...	29.9	75	1755	8819	1076726	5.22
9	..SP..SP.....	30.54	30	1680	1186	1067907	16.08
10	......S.P.SP.	42.24	41	1650	1289	1066721	20.56
11	...R..SP.....	22.66	45	1609	4649	1065432	6.41
12	...SP.S......	32	74	1564	9093	1060783	5.52
13	SP....S......	32	76	1490	8634	1051690	6.21
14	......SR..S.S	35.61	23	1414	1033	1043056	16.42
15	.RS.S.S......	36.64	25	1391	986	1042023	18.99
16	......S.SE...	25.36	47	1366	6932	1041037	5.17
17	......SP.S...	25.77	49	1319	8020	1034105	4.79
18	.S....S.....S	25.97	64	1270	12522	1026085	4.13
19	....S.SE.....	24.47	40	1206	6378	1013563	5.27
20	......SP.....	16	188	1166	58934	1007185	2.76
21	......SD.E...	32	51	978	3795	948251	13.03
22	......S..S...	16	191	927	101042	944456	1.93
23	......SD.D...	23.92	25	736	3031	843414	9.45
24	..RR..S......	25.98	31	711	3978	840383	9.21
25	..SP..S......	26.94	37	680	6225	836405	7.31
26	......SSP....	26.26	42	643	7762	830180	6.99
27	......S....S.	11.88	112	601	76454	822418	2
28	......S.E....	10.86	75	489	49334	745964	2.32
29	......S...S..	11.89	87	414	65861	696630	2.22
30	......S.D....	11.64	50	327	31362	630769	3.08
31	......S.S....	12.66	66	277	54063	599407	2.64
32	.....DS......	7.26	30	211	25235	545344	3.07
Threonine-centered
#	Motif	Motif Score	Foreground Matches	Forground Size	Background Matches	Background Size	Fold Increase
1	....SPT......	32	60	608	4852	687043	13.97
2	.SP...T......	26.43	33	548	4696	682191	8.75
3	SP....T......	23.26	31	515	5072	677495	8.04
4	......T...SP.	25.75	32	484	4579	672423	9.71
5	......T....SP	20.89	25	452	4632	667844	7.97
6	......T.....S	13.22	89	427	59428	663212	2.33
7	......TP.....	9.57	57	338	41100	603784	2.48
8	......T.S....	10.45	61	281	49367	562684	2.47
9	...S..T......	8.15	47	220	44565	513317	2.46
10	......TS.....	9.5	43	173	41144	468752	2.83
Tyrosine-centered
#	Motif	Motif Score	Foreground Matches	Forground Size	Background Matches	Background Size	Fold Increase
1	.P....Y......	8.23	35	206	18202	322611	3.01
2	......Y.....S	8.56	38	171	23505	304409	2.88
