# Supplementary material for: Phosphoproteomic Analysis Reveals the Importance of Kinase Regulation During Orbivirus Infection
Source: Mol Cell Proteomics. 2017 Aug 29;16(11):1990–2005. doi: 10.1074/mcp.M117.067355 (PMC5672004; doi:10.1074/mcp.M117.067355)
Supplement: Supplemental Data [file 10.1074_M117.067355_mcp.M117.067355-9.xlsx]

## Sheet: 12h Kinase
	Kinase	Database	No. of phosphosites	ES	NEV	p-value	FDR	PHOXTRACK score
1	PAK2	HPRD	4	0.92	2.32	0	0.0032	2.32
2	P70S6K	PSP	6	0.75	2.3	0.0006	0.0017	2.29
3	CDK1	PSP	20	0.38	1.99	0.005	0.0186	1.95
4	CDK1	HPRD	6	0.65	1.97	0.0048	0.0171	1.93
5	PKCD	PSP	4	0.77	1.93	0.0046	0.0179	1.9
6	CDK_GROUP	PELM	2	1	1.84	0	0.03	1.78
7	P70S6K	PELM	2	0.96	1.8	0.0022	0.0369	1.73
8	PASK	Swiss	2	0.96	1.78	0.0022	0.039	1.71
9	DAPK1	Swiss	2	0.96	1.77	0.0034	0.0378	1.71
10	P70S6K_GROUP	PELM	2	0.96	1.77	0.0024	0.0343	1.71
11	RPS6KA3	Swiss	2	0.96	1.77	0.0034	0.0314	1.72
12	RPS6KA1	Swiss	2	0.96	1.77	0.002	0.029	1.72
13	CK	Swiss	2	0.86	1.58	0.0387	0.1333	1.37
14	PRKCA	HPRD	2	0.84	1.56	0.0489	0.137	1.35
15	MAPK3	HPRD	3	0.67	1.49	0.071	0.1871	1.21
16	RSK2	PSP	3	0.63	1.4	0.1049	0.2711	1.02
17	CDK5	PSP	2	0.68	1.25	0.2094	0.4613	0.67
18	RET	PSP	2	0.67	1.24	0.2102	0.4376	0.7
19	MAP2K_GROUP	PELM	2	0.67	1.24	0.2036	0.4167	0.73
20	RET	HPRD	2	0.67	1.24	0.2159	0.4069	0.73
21	MAPK10	HPRD	2	0.66	1.22	0.2207	0.4049	0.73
22	PRKACA	HPRD	3	0.54	1.2	0.2402	0.4164	0.7
23	RSK_GROUP	PELM	4	0.46	1.18	0.2476	0.4295	0.67
24	PKACA	PSP	6	0.38	1.15	0.2779	0.4452	0.64
25	CK2_ALPHA	PELM	3	0.47	1.03	0.4225	0.6042	0.41
26	PAK1	PELM	2	0.56	1.03	0.3913	0.584	0.43
27	PAK1	PSP	2	0.56	1.02	0.3981	0.5679	0.44
28	P90RSK	PSP	5	0.36	1.01	0.4257	0.5695	0.43
29	CK2_GROUP	PELM	7	0.3	0.96	0.4784	0.6165	0.37
30	CDK1	Swiss	3	0.43	0.96	0.508	0.6059	0.38
31	CDK2	PSP	32	0.14	0.94	0.5113	0.6127	0.36
32	ERK1	PSP	6	0.3	0.91	0.5513	0.6465	0.32
33	PKA_GROUP	PELM	2	0.44	0.81	0.718	0.8193	0.15
34	CSNK2A1	HPRD	8	0.22	0.77	0.7538	0.8535	0.11
35	MAPK1	HPRD	3	0.34	0.74	0.7633	0.8665	0.1
36	MTOR	PSP	4	0.28	0.71	0.8205	0.886	0.08
37	CSNK2A2	HPRD	2	0.36	0.65	0.9134	0.9301	0.05
38	MAPK3	Swiss	2	0.31	0.57	0.9732	0.9665	0.02
39	TESK2	HPRD	2	-0.99	-1.84	0	0.147	-1.57
40	LIMK1	PSP	2	-0.99	-1.83	0.0004	0.0805	-1.68
41	LIMK2	PSP	2	-0.99	-1.83	0	0.0544	-1.73
42	P38-ALPHA	PSP	4	-0.7	-1.76	0.0166	0.084	-1.61
43	PLK3	PSP	3	-0.7	-1.56	0.0511	0.3185	-1.06
44	JNK2	PSP	3	-0.7	-1.56	0.0471	0.2662	-1.15
45	ERK2	PSP	3	-0.7	-1.55	0.0565	0.2474	-1.16
46	LATS1	PSP	2	-0.82	-1.52	0.0628	0.2546	-1.13
47	LATS2	Swiss	2	-0.82	-1.52	0.0671	0.2297	-1.17
48	LATS1	Swiss	2	-0.82	-1.51	0.0642	0.2129	-1.19
49	GSK-3_BETA	PELM	2	-0.73	-1.36	0.1381	0.3977	-0.82
50	GSK3B	PSP	2	-0.73	-1.35	0.1481	0.3807	-0.83
51	CAMK2-ALPHA	PSP	2	-0.7	-1.3	0.1812	0.4175	-0.76
52	MAPK8	PELM	2	-0.7	-1.3	0.1802	0.3944	-0.79
53	PLK3	Swiss	2	-0.7	-1.29	0.1794	0.3745	-0.81
54	MAPK11	Swiss	2	-0.7	-1.29	0.1776	0.352	-0.84
55	MAPK9	HPRD	2	-0.7	-1.29	0.1885	0.3347	-0.86
56	MAPK14	HPRD	2	-0.7	-1.28	0.1848	0.3202	-0.87
57	JNK1	PSP	4	-0.45	-1.13	0.2919	0.5092	-0.55
58	KIS	PSP	2	-0.54	-0.99	0.4281	0.7014	-0.3
59	CDK12	HPRD	2	-0.51	-0.95	0.4737	0.7424	-0.24
60	MAP2K1	HPRD	4	-0.37	-0.93	0.526	0.7366	-0.25
61	PDK1	PSP	3	-0.39	-0.86	0.6179	0.8738	-0.11
62	AMPKA1	PSP	3	-0.38	-0.83	0.6575	0.8972	-0.09
63	MAPK14	Swiss	3	-0.37	-0.81	0.6903	0.9042	-0.08
64	PDK1	Swiss	2	-0.43	-0.79	0.7436	0.9087	-0.07
65	PDHK2	PSP	2	-0.43	-0.79	0.747	0.8787	-0.1
66	PDK3	HPRD	2	-0.43	-0.79	0.7439	0.8482	-0.12
67	PDHK1	PSP	2	-0.43	-0.78	0.7577	0.8211	-0.14
68	PDK1	HPRD	2	-0.43	-0.78	0.7479	0.7965	-0.16
69	CK2-A1	PSP	9	-0.18	-0.68	0.8672	0.9106	-0.06
70	MAPK1	Swiss	4	-0.23	-0.58	0.9431	0.9589	-0.02

## Sheet: 12h Phosphosite
	Phosphosite Sequence	Protein Name	Residue + Position	Accession No.	Gene Symbol	Experimental value	Core Enrichment	Kinase
1	NMEKRRSRESLNV	KLC1	S521	Q07866	KLC1	-0.0679	Yes	AMPKA1_(PSP_HUMAN)
2	RMKRASSLNFLNK	KLC2	S582	Q9H0B6	KLC2	-0.4009	Yes	AMPKA1_(PSP_HUMAN)
3	NLSRVDSTTCLFP	GFAT iso2	S243	Q06210-2	GFPT1	-0.5562	Yes	AMPKA1_(PSP_HUMAN)
4	NLSRVDSTTCLFP	GFAT	S261	Q06210	GFPT1	-0.5562	Yes	AMPKA1_(PSP_HUMAN)
5	NGEASKSQEMVHL	CD44	S706	P16070	CD44	-0.4714	Yes	CAMK2-ALPHA_(PSP_HUMAN)
6	NLSRVDSTTCLFP	GFAT	S261	Q06210	GFPT1	-0.5562	Yes	CAMK2-ALPHA_(PSP_HUMAN)
7	NLSRVDSTTCLFP	GFAT iso2	S243	Q06210-2	GFPT1	-0.5562	Yes	CAMK2-ALPHA_(PSP_HUMAN)
8	SRSRHSSISPVRL	CDK12	S383	NP_057591.2	CDK12	-0.2109	Yes	CDK12_(HPRD_HUMAN)
9	SRHSSISPVRLPL	CDK12	S385	NP_057591.2	CDK12	-0.2109	Yes	CDK12_(HPRD_HUMAN)
10	ASSTPLSPTRITR	LMNA	S22	NP_733822.1	LMNA	1.3102	Yes	CDK1_(HPRD_HUMAN)
11	ASSTPLSPTRITR	LMNA	S22	NP_005563.1	LMNA	1.3102	Yes	CDK1_(HPRD_HUMAN)
12	ASSTPLSPTRITR	LMNA	S22	NP_733821.1	LMNA	1.3102	Yes	CDK1_(HPRD_HUMAN)
13	ASSTPLSPTRITR	LMNA	S22	CAA27173.1	none	1.3102	Yes	CDK1_(HPRD_HUMAN)
14	GAQASSTPLSPTR	LMNA	T19	NP_005563.1	LMNA	1.3102	Yes	CDK1_(HPRD_HUMAN)
15	GAQASSTPLSPTR	LMNA	T19	NP_733821.1	LMNA	1.3102	Yes	CDK1_(HPRD_HUMAN)
16	GAQASSTPLSPTR	LMNA	T19	NP_733822.1	LMNA	1.3102	Yes	CDK1_(HPRD_HUMAN)
17	GAQASSTPLSPTR	LMNA	T19	CAA27173.1	none	1.3102	Yes	CDK1_(HPRD_HUMAN)
18	PQTQHVSPMRQVE	EEF1D	S499	NP_115754.2	EEF1D	0.6621	Yes	CDK1_(HPRD_HUMAN)
19	PQTQHVSPMRQVE	EEF1D	S133	NP_001951.2	EEF1D	0.6621	Yes	CDK1_(HPRD_HUMAN)
20	RLRLSPSPTSQRS	LMNA	S392	NP_005563.1	LMNA	0.4307	Yes	CDK1_(HPRD_HUMAN)
21	RLRLSPSPTSQRS	LMNA	S392	CAA27173.1	none	0.4307	Yes	CDK1_(HPRD_HUMAN)
22	RLRLSPSPTSQRS	LMNA	S392	NP_733821.1	LMNA	0.4307	Yes	CDK1_(HPRD_HUMAN)
23	RLRLSPSPTSQRS	LMNA	S392	NP_733822.1	LMNA	0.4307	Yes	CDK1_(HPRD_HUMAN)
24	AFELILSPRSKES	STMN1	S25	NP_005554.1	STMN1	0.1606	Yes	CDK1_(HPRD_HUMAN)
25	AFELILSPRSKES	STMN1	S25	NP_981946.1	STMN1	0.1606	Yes	CDK1_(HPRD_HUMAN)
26	AFELILSPRSKES	STMN1	S25	NP_981944.1	STMN1	0.1606	Yes	CDK1_(HPRD_HUMAN)
27	VAASPKSPTAALN	CEP55	S428	NP_060601.3	CEP55	-1.5162	No	CDK1_(HPRD_HUMAN)
28	ASSTPLSPTRITR	lamin A/C	S22	P02545	LMNA	1.3102	Yes	CDK1_(PSP_HUMAN)
29	DEILPTTPISEQK	RPS3	T221	P23396	RPS3	0.803	Yes	CDK1_(PSP_HUMAN)
30	PQTQHVSPMRQVE	eEF1D	S133	P29692	EEF1D	0.6621	Yes	CDK1_(PSP_HUMAN)
31	KKIKLQTPNTFPK	NOLC1	T607	Q14978	NOLC1	0.6344	Yes	CDK1_(PSP_HUMAN)
32	KLQTPNTFPKRKK	NOLC1	T610	Q14978	NOLC1	0.6344	Yes	CDK1_(PSP_HUMAN)
33	ASPLASSPVRKNL	RGPD8	S1275	O14715	RGPD8	0.601	Yes	CDK1_(PSP_HUMAN)
34	ASPLASSPVRKNL	RanBP2	S2251	P49792	RANBP2	0.601	Yes	CDK1_(PSP_HUMAN)
35	ASPLASSPVRKNL	RGPD3	S1276	A6NKT7	RGPD3	0.601	Yes	CDK1_(PSP_HUMAN)
36	ASPLASSPVRKNL	RGPD5	S1275	AAB41848	RGPD5	0.601	Yes	CDK1_(PSP_HUMAN)
37	ASPLASSPVRKNL	RGPD4	S1276	Q7Z3J3	RGPD4	0.601	Yes	CDK1_(PSP_HUMAN)
38	ASPLASSPVRKNL	RGPD6	S1275	Q99666	RGPD6	0.601	Yes	CDK1_(PSP_HUMAN)
39	RLRLSPSPTSQRS	lamin A/C	S392	P02545	LMNA	0.4307	Yes	CDK1_(PSP_HUMAN)
40	EERLRLSPSPTSQ	lamin A/C	S390	P02545	LMNA	0.4194	Yes	CDK1_(PSP_HUMAN)
41	LDLISESPIKGRA	hnRNP K	S216	P61978	HNRNPK	0.372	Yes	CDK1_(PSP_HUMAN)
42	PAPAEKTPVKKKA	H1E	T18	P10412	HIST1H1E	0.1806	No	CDK1_(PSP_HUMAN)
43	AFELILSPRSKES	STMN1	S25	P16949	STMN1	0.1606	No	CDK1_(PSP_HUMAN)
44	IPIMPASPQKGHA	DRP1	S616	O00429	DNM1L	0.0908	No	CDK1_(PSP_HUMAN)
45	TTGQVTSPVKGAS	LIG3	S210	P49916	LIG3	-0.1104	No	CDK1_(PSP_HUMAN)
46	AMNYEGSPIKVTL	NPM1	S70	P06748	NPM1	-0.1217	No	CDK1_(PSP_HUMAN)
47	GIGEPQSPSRRVF	EFHD2	S74	Q96C19	EFHD2	-0.1225	No	CDK1_(PSP_HUMAN)
48	HGGLIRSPRHEKK	U2AF2	S79	P26368	U2AF2	-0.1866	No	CDK1_(PSP_HUMAN)
49	IESTQSTPQKGRG	APRIN	T1406	Q9NTI5	PDS5B	-0.2224	No	CDK1_(PSP_HUMAN)
50	AQSAPGSPLSSQP	FOXK2	S428	Q01167	FOXK2	-0.4125	No	CDK1_(PSP_HUMAN)
51	PTYSPTSPKYSPT	POLR2A	S1920	P24928	POLR2A	-1.2737	No	CDK1_(PSP_HUMAN)
52	VAASPKSPTAALN	CEP55	S428	Q53EZ4	CEP55	-1.5162	No	CDK1_(PSP_HUMAN)
53	AFELILSPRSKES	NA	S25	P16949	STMN1	0.1606	Yes	CDK1_(SWISS-PROT_HUMAN)
54	IPIMPASPQKGHA	NA	S616	O00429	DNM1L	0.0908	Yes	CDK1_(SWISS-PROT_HUMAN)
55	VAASPKSPTAALN	NA	S428	Q53EZ4	CEP55	-1.5162	No	CDK1_(SWISS-PROT_HUMAN)
56	DEILPTTPISEQK	RPS3	T221	P23396	RPS3	0.803	Yes	CDK2_(PSP_HUMAN)
57	PEAQSLSPYTTSA	MTA2	S435	O94776	MTA2	0.537	Yes	CDK2_(PSP_HUMAN)
58	PVSAPPSPRDISM	CCDC6	S244	Q16204	CCDC6	0.3856	Yes	CDK2_(PSP_HUMAN)
59	LDLISESPIKGRA	hnRNP K	S216	P61978	HNRNPK	0.372	Yes	CDK2_(PSP_HUMAN)
60	DERPGPSPLPHRD	snRNP 70	S226	P08621	SNRNP70	0.355	Yes	CDK2_(PSP_HUMAN)
61	KHTGPNSPDTAND	hnRNP H1	S104	P31943	HNRNPH1	0.3299	Yes	CDK2_(PSP_HUMAN)
62	KHTGPNSPDTAND	hnRNP H2	S104	P55795	HNRNPH2	0.3299	Yes	CDK2_(PSP_HUMAN)
63	EAAVASSPSKANG	MARCKS	S27	P29966	MARCKS	0.2007	Yes	CDK2_(PSP_HUMAN)
64	PAPAEKTPVKKKA	H1E	T18	P10412	HIST1H1E	0.1806	Yes	CDK2_(PSP_HUMAN)
65	PTTVPESPNYRNT	LARP	S774	Q6PKG0	LARP1	0.1608	Yes	CDK2_(PSP_HUMAN)
66	AFELILSPRSKES	STMN1	S25	P16949	STMN1	0.1606	Yes	CDK2_(PSP_HUMAN)
67	IPIMPASPQKGHA	DRP1	S616	O00429	DNM1L	0.0908	Yes	CDK2_(PSP_HUMAN)
68	VAAGLVSPSLKSD	SRSF11	S207	Q05519	SRSF11	0.0887	Yes	CDK2_(PSP_HUMAN)
69	DYRGRLSPVPVPR	RALY	S135	Q9UKM9	RALY	0.0062	No	CDK2_(PSP_HUMAN)
70	SHHAPMSPGSSGG	ARID1A	S363	O14497	ARID1A	-0.0992	No	CDK2_(PSP_HUMAN)
71	TTGQVTSPVKGAS	LIG3	S210	P49916	LIG3	-0.1104	No	CDK2_(PSP_HUMAN)
72	AMNYEGSPIKVTL	NPM1	S70	P06748	NPM1	-0.1217	No	CDK2_(PSP_HUMAN)
73	GIGEPQSPSRRVF	EFHD2	S74	Q96C19	EFHD2	-0.1225	No	CDK2_(PSP_HUMAN)
74	IPRGPPSPPAPVM	Skip	S224	Q13573	SNW1	-0.1832	No	CDK2_(PSP_HUMAN)
75	IDFIPVSPAPSPT	FAM122A	S143	Q96E09	FAM122A	-0.2171	No	CDK2_(PSP_HUMAN)
76	IESTQSTPQKGRG	APRIN	T1406	Q9NTI5	PDS5B	-0.2224	No	CDK2_(PSP_HUMAN)
77	GEPQSPSRRVFNP	EFHD2	S76	Q96C19	EFHD2	-0.241	No	CDK2_(PSP_HUMAN)
78	SPKRPASPSSPEH	SDS3	S234	Q9H7L9	SUDS3	-0.3554	No	CDK2_(PSP_HUMAN)
79	KPPAPPSPVQSQS	SRm160	S769	Q8IYB3	SRRM1	-0.4011	No	CDK2_(PSP_HUMAN)
80	AQSAPGSPLSSQP	FOXK2	S428	Q01167	FOXK2	-0.4125	No	CDK2_(PSP_HUMAN)
81	VFDLTTTPKGGTP	CRMP-4	T509	Q14195	DPYSL3	-0.5016	No	CDK2_(PSP_HUMAN)
82	PAPVMHSPSRKMT	Skip	S232	Q13573	SNW1	-0.5672	No	CDK2_(PSP_HUMAN)
83	RGLLYDSDEEDEE	MCM2	S139	P49736	MCM2	-0.6498	No	CDK2_(PSP_HUMAN)
84	RDMQPLSPISVHE	Rb-like 1	S640	P28749	RBL1	-0.6716	No	CDK2_(PSP_HUMAN)
85	LGDAPVSPSSQKL	TERF2IP	S203	Q9NYB0	TERF2IP	-0.7054	No	CDK2_(PSP_HUMAN)
86	SREDEISPPPPNP	PKAR1A	S83	P10644	PRKAR1A	-1.3576	No	CDK2_(PSP_HUMAN)
87	PTSPTYSPTSPKY	POLR2A	S1917	P24928	POLR2A	-1.3661	No	CDK2_(PSP_HUMAN)
88	IGPLGLSPKKVGD	RPL12	S38	P30050	RPL12	-1.5376	No	CDK2_(PSP_HUMAN)
89	MLEDSVSPKKSTV	talin 1	S425	Q9Y490	TLN1	0.0232	Yes	CDK5_(PSP_HUMAN)
90	AGSARGSPTRPNP	CRMP-4	S522	Q14195	DPYSL3	-0.0017	Yes	CDK5_(PSP_HUMAN)
91	ASSTPLSPTRITR	none	S22	P02545	LMNA	1.3102	Yes	CDK_GROUP_(PHOSPHO.ELM_HUMAN)
92	GAQASSTPLSPTR	none	T19	P02545	LMNA	1.3102	Yes	CDK_GROUP_(PHOSPHO.ELM_HUMAN)
93	KIEDVGSDEEDDS	HSP90B	S255	P08238	HSP90AB1	0.5758	Yes	CK2-A1_(PSP_HUMAN)
94	EREKEISDDEAEE	HSP90B	S226	P08238	HSP90AB1	0.1444	Yes	CK2-A1_(PSP_HUMAN)
95	RRKVMDSDEDDDY	PDCD5	S119	O14737	PDCD5	-0.0255	Yes	CK2-A1_(PSP_HUMAN)
96	_____MSGDEMIF	eIF2-beta	S2	P20042	EIF2S2	-0.0523	Yes	CK2-A1_(PSP_HUMAN)
97	HLPDAESDEDEDF	2002-09-01	S218	Q15019	2002-09-01	-0.3548	Yes	CK2-A1_(PSP_HUMAN)
98	_____MSDNDDIE	MAX	S2	P61244	MAX	-0.4768	Yes	CK2-A1_(PSP_HUMAN)
99	TRKKDASDDLDDL	eIF2-beta	S67	P20042	EIF2S2	-0.5982	Yes	CK2-A1_(PSP_HUMAN)
100	RGLLYDSDEEDEE	MCM2	S139	P49736	MCM2	-0.6498	Yes	CK2-A1_(PSP_HUMAN)
101	PEELDDSDFETED	CTNNA1	S641	P35221	CTNNA1	-0.8014	Yes	CK2-A1_(PSP_HUMAN)
102	KIEDVGSDEEDDS	none	S255	P08238	HSP90AB1	0.5758	Yes	CK2_ALPHA_(PHOSPHO.ELM_HUMAN)
103	EREKEISDDEAEE	none	S226	P08238	HSP90AB1	0.1444	Yes	CK2_ALPHA_(PHOSPHO.ELM_HUMAN)
104	_____MSDNDDIE	none	S2	P61244	MAX	-0.4768	No	CK2_ALPHA_(PHOSPHO.ELM_HUMAN)
105	KIEDVGSDEEDDS	none	S255	P08238	HSP90AB1	0.5758	Yes	CK2_GROUP_(PHOSPHO.ELM_HUMAN)
106	EEEEGISQESSEE	none	S99	P17096	LOC100130009	0.2267	Yes	CK2_GROUP_(PHOSPHO.ELM_HUMAN)
107	EREKEISDDEAEE	none	S226	P08238	HSP90AB1	0.1444	Yes	CK2_GROUP_(PHOSPHO.ELM_HUMAN)
108	ERDKEVSDDEAEE	none	S231	P07900	HSP90AA2	0.0484	Yes	CK2_GROUP_(PHOSPHO.ELM_HUMAN)
109	SVSEDNSEDEISN	none	S29	Q13085	ACACA	-0.473	No	CK2_GROUP_(PHOSPHO.ELM_HUMAN)
110	_____MSDNDDIE	none	S2	P61244	MAX	-0.4768	No	CK2_GROUP_(PHOSPHO.ELM_HUMAN)
111	NLLEDDSDEEEDF	none	S30	O75379	VAMP4	-0.5636	No	CK2_GROUP_(PHOSPHO.ELM_HUMAN)
112	EGISQESSEEEQ_	NA	S102	P17096	HMGA1	0.2267	Yes	CK_(SWISS-PROT_HUMAN)
113	GISQESSEEEQ__	NA	S103	P17096	HMGA1	0.2267	Yes	CK_(SWISS-PROT_HUMAN)
114	EEEEGISQESSEE	HMGA1	S99	NP_665911.1	none	0.2267	Yes	CSNK2A1_(HPRD_HUMAN)
115	EEEEGISQESSEE	HMGA1	S88	NP_002122.1	HMGA1	0.2267	Yes	CSNK2A1_(HPRD_HUMAN)
116	EEEEGISQESSEE	HMGA1	S88	NP_665909.1	HMGA1	0.2267	Yes	CSNK2A1_(HPRD_HUMAN)
117	EEEEGISQESSEE	HMGA1	S99	NP_665906.1	HMGA1	0.2267	Yes	CSNK2A1_(HPRD_HUMAN)
118	EEEEGISQESSEE	HMGA1	S88	NP_665912.1	HMGA1	0.2267	Yes	CSNK2A1_(HPRD_HUMAN)
119	EEEEGISQESSEE	HMGA1	S88	NP_665910.1	HMGA1	0.2267	Yes	CSNK2A1_(HPRD_HUMAN)
120	EEEEGISQESSEE	HMGA1	S99	NP_665908.1	HMGA1	0.2267	Yes	CSNK2A1_(HPRD_HUMAN)
121	ELEKRASGQAFEL	STMN1	S16	NP_981946.1	STMN1	0.1606	Yes	CSNK2A1_(HPRD_HUMAN)
122	ELEKRASGQAFEL	STMN1	S16	NP_981944.1	STMN1	0.1606	Yes	CSNK2A1_(HPRD_HUMAN)
123	ELEKRASGQAFEL	STMN1	S16	NP_005554.1	STMN1	0.1606	Yes	CSNK2A1_(HPRD_HUMAN)
124	ERDKEVSDDEAEE	HSP90AA1	S231	NP_005339.3	HSP90AA1	0.0484	Yes	CSNK2A1_(HPRD_HUMAN)
125	ERDKEVSDDEAEE	HSP90AA1	S353	NP_001017963.2	HSP90AA1	0.0484	Yes	CSNK2A1_(HPRD_HUMAN)
126	_____MSGDEMIF	EIF2S2	S2	NP_003899.2	EIF2S2	-0.0523	Yes	CSNK2A1_(HPRD_HUMAN)
127	SVSEDNSEDEISN	ACACA	S66	NP_942131.1	ACACA	-0.473	Yes	CSNK2A1_(HPRD_HUMAN)
128	SVSEDNSEDEISN	ACACA	S29	NP_942136.1	ACACA	-0.473	Yes	CSNK2A1_(HPRD_HUMAN)
129	_____MSDNDDIE	MAX	S2	NP_660089.1	MAX	-0.4768	Yes	CSNK2A1_(HPRD_HUMAN)
130	_____MSDNDDIE	MAX	S2	NP_660087.1	MAX	-0.4768	Yes	CSNK2A1_(HPRD_HUMAN)
131	_____MSDNDDIE	MAX	S2	NP_660092.1	none	-0.4768	Yes	CSNK2A1_(HPRD_HUMAN)
132	_____MSDNDDIE	MAX	S2	NP_932061.1	MAX	-0.4768	Yes	CSNK2A1_(HPRD_HUMAN)
133	_____MSDNDDIE	MAX	S2	NP_002373.3	MAX	-0.4768	Yes	CSNK2A1_(HPRD_HUMAN)
134	_____MSDNDDIE	MAX	S2	NP_660088.1	MAX	-0.4768	Yes	CSNK2A1_(HPRD_HUMAN)
135	NLLEDDSDEEEDF	VAMP4	S30	NP_003753.2	VAMP4	-0.5636	Yes	CSNK2A1_(HPRD_HUMAN)
136	TRKKDASDDLDDL	EIF2S2	S67	NP_003899.2	EIF2S2	-0.5982	Yes	CSNK2A1_(HPRD_HUMAN)
137	EEEEGISQESSEE	HMGA1	S99	NP_665911.1	none	0.2267	Yes	CSNK2A2_(HPRD_HUMAN)
138	EEEEGISQESSEE	HMGA1	S99	NP_665906.1	HMGA1	0.2267	Yes	CSNK2A2_(HPRD_HUMAN)
139	EEEEGISQESSEE	HMGA1	S99	NP_665908.1	HMGA1	0.2267	Yes	CSNK2A2_(HPRD_HUMAN)
140	EEEEGISQESSEE	HMGA1	S88	NP_665910.1	HMGA1	0.2267	Yes	CSNK2A2_(HPRD_HUMAN)
141	EEEEGISQESSEE	HMGA1	S88	NP_002122.1	HMGA1	0.2267	Yes	CSNK2A2_(HPRD_HUMAN)
142	EEEEGISQESSEE	HMGA1	S88	NP_665912.1	HMGA1	0.2267	Yes	CSNK2A2_(HPRD_HUMAN)
143	EEEEGISQESSEE	HMGA1	S88	NP_665909.1	HMGA1	0.2267	Yes	CSNK2A2_(HPRD_HUMAN)
144	SVSEDNSEDEISN	ACACA	S29	NP_942136.1	ACACA	-0.473	No	CSNK2A2_(HPRD_HUMAN)
145	SVSEDNSEDEISN	ACACA	S66	NP_942131.1	ACACA	-0.473	No	CSNK2A2_(HPRD_HUMAN)
146	AKRRRLSSLRAST	NA	S235	P62753	RPS6	0.7512	Yes	DAPK1_(SWISS-PROT_HUMAN)
147	KRRRLSSLRASTS	NA	S236	P62753	RPS6	0.5894	Yes	DAPK1_(SWISS-PROT_HUMAN)
148	AFELILSPRSKES	STMN1	S25	P16949	STMN1	0.1606	Yes	ERK1_(PSP_HUMAN)
149	TGFLTEYVATRWY	ERK1	Y204	P27361	MAPK3	-0.0088	Yes	ERK1_(PSP_HUMAN)
150	TGFLTEYVATRWY	ERK2	Y187	P28482	MAPK1	-0.0088	Yes	ERK1_(PSP_HUMAN)
151	RDYDDMSPRRGPP	hnRNP K	S284	P61978	HNRNPK	-0.022	Yes	ERK1_(PSP_HUMAN)
152	APEDPTSPKRKMR	capicua	S1409	Q96RK0	CIC	-0.4687	Yes	ERK1_(PSP_HUMAN)
153	VIVADQTPTPTRF	ATF-2	T69	P15336	ATF2	-0.4707	Yes	ERK1_(PSP_HUMAN)
154	VADQTPTPTRFLK	ATF-2	T71	P15336	ATF2	-0.4707	Yes	ERK1_(PSP_HUMAN)
155	APEDPTSPKRKMR	capicua	S1409	Q96RK0	CIC	-0.4687	Yes	ERK2_(PSP_HUMAN)
156	VADQTPTPTRFLK	ATF-2	T71	P15336	ATF2	-0.4707	Yes	ERK2_(PSP_HUMAN)
157	VAASPKSPTAALN	CEP55	S428	Q53EZ4	CEP55	-1.5162	Yes	ERK2_(PSP_HUMAN)
158	VFDLTTTPKGGTP	none	T623	ENSP00000343690		-0.5016	Yes	GSK-3_BETA_(PHOSPHO.ELM_HUMAN)
159	VCEVSVTPKTVTP	none	T509	Q16555	DPYSL2	-0.6335	Yes	GSK-3_BETA_(PHOSPHO.ELM_HUMAN)
160	VFDLTTTPKGGTP	CRMP-4	T509	Q14195	DPYSL3	-0.5016	Yes	GSK3B_(PSP_HUMAN)
161	VCEVSVTPKTVTP	CRMP-2	T509	Q16555	DPYSL2	-0.6335	Yes	GSK3B_(PSP_HUMAN)
162	LDLISESPIKGRA	hnRNP K	S216	P61978	HNRNPK	0.372	No	JNK1_(PSP_HUMAN)
163	VIVADQTPTPTRF	ATF-2	T69	P15336	ATF2	-0.4707	Yes	JNK1_(PSP_HUMAN)
164	VADQTPTPTRFLK	ATF-2	T71	P15336	ATF2	-0.4707	Yes	JNK1_(PSP_HUMAN)
165	GLLKLASPELERL	JunD	S100	P17535	JUND	-1.2579	Yes	JNK1_(PSP_HUMAN)
166	GLLKLASPELERL	Jun	S73	P05412	JUN	-1.2579	Yes	JNK1_(PSP_HUMAN)
167	VIVADQTPTPTRF	ATF-2	T69	P15336	ATF2	-0.4707	Yes	JNK2_(PSP_HUMAN)
168	VADQTPTPTRFLK	ATF-2	T71	P15336	ATF2	-0.4707	Yes	JNK2_(PSP_HUMAN)
169	GLLKLASPELERL	JunD	S100	P17535	JUND	-1.2579	Yes	JNK2_(PSP_HUMAN)
170	GLLKLASPELERL	Jun	S73	P05412	JUN	-1.2579	Yes	JNK2_(PSP_HUMAN)
171	PEDRSPSPEPIYN	SF1	S82	Q15637-2	SF1	-0.2365	Yes	KIS_(PSP_HUMAN)
172	PNPEDRSPSPEPI	SF1	S80	Q15637-2	SF1	-0.3039	Yes	KIS_(PSP_HUMAN)
173	VHVRGDSETDLEA	YAP1 iso2	S61	P46937-2	YAP1	-0.6749	Yes	LATS1_(PSP_HUMAN)
174	SHSRQASTDAGTA	YAP1 iso2	S109	P46937-2	YAP1	-0.7454	Yes	LATS1_(PSP_HUMAN)
175	VHVRGDSETDLEA	NA	S61	P46937	YAP1	-0.6749	Yes	LATS1_(SWISS-PROT_HUMAN)
176	SHSRQASTDAGTA	NA	S109	P46937	YAP1	-0.7454	Yes	LATS1_(SWISS-PROT_HUMAN)
177	VHVRGDSETDLEA	NA	S61	P46937	YAP1	-0.6749	Yes	LATS2_(SWISS-PROT_HUMAN)
178	SHSRQASTDAGTA	NA	S109	P46937	YAP1	-0.7454	Yes	LATS2_(SWISS-PROT_HUMAN)
179	____MASGVQVAD	Destrin	S3	P60981	DSTN	-2.2257	Yes	LIMK1_(PSP_HUMAN)
180	____MASGVAVSD	cofilin 1	S3	P23528	CFL1	-2.379	Yes	LIMK1_(PSP_HUMAN)
181	____MASGVQVAD	Destrin	S3	P60981	DSTN	-2.2257	Yes	LIMK2_(PSP_HUMAN)
182	____MASGVAVSD	cofilin 1	S3	P23528	CFL1	-2.379	Yes	LIMK2_(PSP_HUMAN)
183	TGFLTEYVATRWY	MAPK1	Y187	NP_620407.1	MAPK1	-0.0088	Yes	MAP2K1_(HPRD_HUMAN)
184	TGFLTEYVATRWY	MAPK1	Y187	NP_002736.3	MAPK1	-0.0088	Yes	MAP2K1_(HPRD_HUMAN)
185	TGFLTEYVATRWY	MAPK3	Y204	NP_002737.2	MAPK3	-0.0088	Yes	MAP2K1_(HPRD_HUMAN)
186	SPSVPKSPTPKSP	PARVA	S14	NP_060692.1	PARVA	-0.3384	Yes	MAP2K1_(HPRD_HUMAN)
187	ATSPQKSPSVPKS	PARVA	S8	NP_060692.1	PARVA	-0.3694	Yes	MAP2K1_(HPRD_HUMAN)
188	___MATSPQKSPS	PARVA	S4	NP_060692.1	PARVA	-0.4472	Yes	MAP2K1_(HPRD_HUMAN)
189	DDEMTGYVATRWY	none	Y182	Q16539	MAPK14	0.1077	Yes	MAP2K_GROUP_(PHOSPHO.ELM_HUMAN)
190	TGFLTEYVATRWY	none	Y204	P27361	LOC100271831	-0.0088	Yes	MAP2K_GROUP_(PHOSPHO.ELM_HUMAN)
191	TGFLTEYVATRWY	none	Y187	P28482	MAPK1	-0.0088	Yes	MAP2K_GROUP_(PHOSPHO.ELM_HUMAN)
192	LDLISESPIKGRA	HNRNPK	S216	NP_112553.1	HNRNPK	0.372	Yes	MAPK10_(HPRD_HUMAN)
193	LDLISESPIKGRA	HNRNPK	S216	NP_002131.2	HNRNPK	0.372	Yes	MAPK10_(HPRD_HUMAN)
194	LDLISESPIKGRA	HNRNPK	S216	NP_112552.1	HNRNPK	0.372	Yes	MAPK10_(HPRD_HUMAN)
195	RDYDDMSPRRGPP	HNRNPK	S284	NP_002131.2	HNRNPK	-0.022	Yes	MAPK10_(HPRD_HUMAN)
196	RDYDDMSPRRGPP	HNRNPK	S284	NP_112552.1	HNRNPK	-0.022	Yes	MAPK10_(HPRD_HUMAN)
197	VIVADQTPTPTRF	NA	T69	P15336	ATF2	-0.4707	Yes	MAPK11_(SWISS-PROT_HUMAN)
198	VADQTPTPTRFLK	NA	T71	P15336	ATF2	-0.4707	Yes	MAPK11_(SWISS-PROT_HUMAN)
199	VIVADQTPTPTRF	ATF2	T69	NP_001871.2	ATF2	-0.4707	Yes	MAPK14_(HPRD_HUMAN)
200	VADQTPTPTRFLK	ATF2	T71	NP_001871.2	ATF2	-0.4707	Yes	MAPK14_(HPRD_HUMAN)
201	DDEMTGYVATRWY	NA	Y182	Q16539	MAPK14	0.1077	Yes	MAPK14_(SWISS-PROT_HUMAN)
202	VIVADQTPTPTRF	NA	T69	P15336	ATF2	-0.4707	Yes	MAPK14_(SWISS-PROT_HUMAN)
203	VADQTPTPTRFLK	NA	T71	P15336	ATF2	-0.4707	Yes	MAPK14_(SWISS-PROT_HUMAN)
204	TGFLTEYVATRWY	MAPK3	Y204	NP_002737.2	MAPK3	-0.0088	Yes	MAPK1_(HPRD_HUMAN)
205	TGFLTEYVATRWY	MAPK1	Y187	NP_620407.1	MAPK1	-0.0088	Yes	MAPK1_(HPRD_HUMAN)
206	TGFLTEYVATRWY	MAPK1	Y187	NP_002736.3	MAPK1	-0.0088	Yes	MAPK1_(HPRD_HUMAN)
207	ACTLTTSPRLPVF	RAF1	S642	NP_002871.1	RAF1	-0.0098	Yes	MAPK1_(HPRD_HUMAN)
208	VAASPKSPTAALN	CEP55	S428	NP_060601.3	CEP55	-1.5162	No	MAPK1_(HPRD_HUMAN)
209	AFELILSPRSKES	NA	S25	P16949	STMN1	0.1606	Yes	MAPK1_(SWISS-PROT_HUMAN)
210	ACTLTTSPRLPVF	NA	S642	P04049	RAF1	-0.0098	Yes	MAPK1_(SWISS-PROT_HUMAN)
211	VADQTPTPTRFLK	NA	T71	P15336	ATF2	-0.4707	No	MAPK1_(SWISS-PROT_HUMAN)
212	VAASPKSPTAALN	NA	S428	Q53EZ4	CEP55	-1.5162	No	MAPK1_(SWISS-PROT_HUMAN)
213	PVSAPPSPRDISM	CCDC6	S244	NP_005427.2	CCDC6	0.3856	Yes	MAPK3_(HPRD_HUMAN)
214	AFELILSPRSKES	STMN1	S25	NP_981944.1	STMN1	0.1606	Yes	MAPK3_(HPRD_HUMAN)
215	AFELILSPRSKES	STMN1	S25	NP_981946.1	STMN1	0.1606	Yes	MAPK3_(HPRD_HUMAN)
216	AFELILSPRSKES	STMN1	S25	NP_005554.1	STMN1	0.1606	Yes	MAPK3_(HPRD_HUMAN)
217	TGFLTEYVATRWY	MAPK1	Y187	NP_620407.1	MAPK1	-0.0088	Yes	MAPK3_(HPRD_HUMAN)
218	TGFLTEYVATRWY	MAPK1	Y187	NP_002736.3	MAPK1	-0.0088	Yes	MAPK3_(HPRD_HUMAN)
219	TGFLTEYVATRWY	MAPK3	Y204	NP_002737.2	MAPK3	-0.0088	Yes	MAPK3_(HPRD_HUMAN)
220	AFELILSPRSKES	NA	S25	P16949	STMN1	0.1606	Yes	MAPK3_(SWISS-PROT_HUMAN)
221	VADQTPTPTRFLK	NA	T71	P15336	ATF2	-0.4707	No	MAPK3_(SWISS-PROT_HUMAN)
222	VADQTPTPTRFLK	none	T53	P15336	ATF2	-0.4707	Yes	MAPK8_(PHOSPHO.ELM_HUMAN)
223	GLLKLASPELERL	none	S73	P05412	JUN	-1.2579	Yes	MAPK8_(PHOSPHO.ELM_HUMAN)
224	VIVADQTPTPTRF	ATF2	T69	NP_001871.2	ATF2	-0.4707	Yes	MAPK9_(HPRD_HUMAN)
225	VADQTPTPTRFLK	ATF2	T71	NP_001871.2	ATF2	-0.4707	Yes	MAPK9_(HPRD_HUMAN)
226	PTTVPESPNYRNT	LARP	S774	Q6PKG0	LARP1	0.1608	Yes	MTOR_(PSP_HUMAN)
227	SSPSSPSPPAQPG	ANKRD17	S2047	O75179	ANKRD17	-0.069	Yes	MTOR_(PSP_HUMAN)
228	RLRRAASALLLRS	NIFUN	S14	Q9H1K1	ISCU	-0.4449	Yes	MTOR_(PSP_HUMAN)
229	PSTIARSLPTTVP	LARP	S766	Q6PKG0	LARP1	-0.4926	Yes	MTOR_(PSP_HUMAN)
230	VIVADQTPTPTRF	ATF-2	T69	P15336	ATF2	-0.4707	Yes	P38-ALPHA_(PSP_HUMAN)
231	VADQTPTPTRFLK	ATF-2	T71	P15336	ATF2	-0.4707	Yes	P38-ALPHA_(PSP_HUMAN)
232	EHRGCDSPDPDTS	MEF2A	S98	Q02078	MEF2A	-0.6131	Yes	P38-ALPHA_(PSP_HUMAN)
233	DTSYVLTPHTEEK	MEF2A	T108	Q02078	MEF2A	-0.7464	Yes	P38-ALPHA_(PSP_HUMAN)
234	AKRRRLSSLRAST	none	S235	P62753	RPS6P25	0.7512	Yes	P70S6K_GROUP_(PHOSPHO.ELM_HUMAN)
235	KRRRLSSLRASTS	none	S236	P62753	RPS6P25	0.5894	Yes	P70S6K_GROUP_(PHOSPHO.ELM_HUMAN)
236	AKRRRLSSLRAST	none	S235	P62753	RPS6P25	0.7512	Yes	P70S6K_(PHOSPHO.ELM_HUMAN)
237	KRRRLSSLRASTS	none	S236	P62753	RPS6P25	0.5894	Yes	P70S6K_(PHOSPHO.ELM_HUMAN)
238	AKRRRLSSLRAST	S6	S235	P62753	RPS6	0.7512	Yes	P70S6K_(PSP_HUMAN)
239	KRRRLSSLRASTS	S6	S236	P62753	RPS6	0.5894	Yes	P70S6K_(PSP_HUMAN)
240	PRIHRASDPGLPA	CAD	S1859	P27708	CAD	0.427	Yes	P70S6K_(PSP_HUMAN)
241	RASTSKSESSQK_	S6	S244	P62753	RPS6	0.3936	Yes	P70S6K_(PSP_HUMAN)
242	LSSLRASTSKSES	S6	S240	P62753	RPS6	0.3656	Yes	P70S6K_(PSP_HUMAN)
243	HKRRKTSDANETE	NCBP1	S22	Q09161	NCBP1	-0.048	No	P70S6K_(PSP_HUMAN)
244	AKRRRLSSLRAST	S6	S235	P62753	RPS6	0.7512	Yes	P90RSK_(PSP_HUMAN)
245	KRRRLSSLRASTS	S6	S236	P62753	RPS6	0.5894	Yes	P90RSK_(PSP_HUMAN)
246	RRRRAPSVANVGS	FLNA	S2152	P21333	FLNA	-0.1194	No	P90RSK_(PSP_HUMAN)
247	SRARIGSDPLAYE	NHE1	S703	P19634	SLC9A1	-0.7799	No	P90RSK_(PSP_HUMAN)
248	GKRRTQSLSALPK	capicua	S173	Q96RK0	CIC	-0.79	No	P90RSK_(PSP_HUMAN)
249	ELEKRASGQAFEL	none	S16	P16949	STMN1	0.1606	Yes	PAK1_(PHOSPHO.ELM_HUMAN)
250	RRRRAPSVANVGS	none	S2152	P21333	FLNA	-0.1194	Yes	PAK1_(PHOSPHO.ELM_HUMAN)
251	ELEKRASGQAFEL	STMN1	S16	P16949	STMN1	0.1606	Yes	PAK1_(PSP_HUMAN)
252	RRRRAPSVANVGS	FLNA	S2152	P21333	FLNA	-0.1194	Yes	PAK1_(PSP_HUMAN)
253	AKRRRLSSLRAST	RPS6	S235	NP_001001.2	RPS6	0.7512	Yes	PAK2_(HPRD_HUMAN)
254	KRRRLSSLRASTS	RPS6	S236	NP_001001.2	RPS6	0.5894	Yes	PAK2_(HPRD_HUMAN)
255	SLRASTSKSESSQ	RPS6	S242	NP_001001.2	RPS6	0.5273	Yes	PAK2_(HPRD_HUMAN)
256	LSSLRASTSKSES	RPS6	S240	NP_001001.2	RPS6	0.3656	Yes	PAK2_(HPRD_HUMAN)
257	AKRRRLSSLRAST	NA	S235	P62753	RPS6	0.7512	Yes	PASK_(SWISS-PROT_HUMAN)
258	KRRRLSSLRASTS	NA	S236	P62753	RPS6	0.5894	Yes	PASK_(SWISS-PROT_HUMAN)
259	RYGMGTSVERAAA	PDHA1	S232	P08559	PDHA1	0.3009	Yes	PDHK1_(PSP_HUMAN)
260	YRYHGHSMSDPGV	PDHA1	S293	P08559	PDHA1	-1.0448	No	PDHK1_(PSP_HUMAN)
261	YRYHGHSMSDPGV	PDHA2	S291	P29803	PDHA2	-1.0448	No	PDHK1_(PSP_HUMAN)
262	RYGMGTSVERAAA	PDHA1	S232	P08559	PDHA1	0.3009	Yes	PDHK2_(PSP_HUMAN)
263	YRYHGHSMSDPGV	PDHA1	S293	P08559	PDHA1	-1.0448	No	PDHK2_(PSP_HUMAN)
264	YRYHGHSMSDPGV	PDHA2	S291	P29803	PDHA2	-1.0448	No	PDHK2_(PSP_HUMAN)
265	RYGMGTSVERAAA	PDHA1	S232	NP_000275.1	PDHA1	0.3009	Yes	PDK1_(HPRD_HUMAN)
266	YRYHGHSMSDPGV	PDHA1	S293	NP_000275.1	PDHA1	-1.0448	No	PDK1_(HPRD_HUMAN)
267	RYGMGTSVERAAA	PDHA1	S232	P08559	PDHA1	0.3009	Yes	PDK1_(PSP_HUMAN)
268	KQARANSFVGTAQ	PDK1	S241	O15530	PDPK1	-0.4953	No	PDK1_(PSP_HUMAN)
269	YRYHGHSMSDPGV	PDHA1	S293	P08559	PDHA1	-1.0448	No	PDK1_(PSP_HUMAN)
270	YRYHGHSMSDPGV	PDHA2	S291	P29803	PDHA2	-1.0448	No	PDK1_(PSP_HUMAN)
271	RYGMGTSVERAAA	NA	S232	P08559	PDHA1	0.3009	Yes	PDK1_(SWISS-PROT_HUMAN)
272	YRYHGHSMSDPGV	NA	S291	P29803	PDHA2	-1.0448	No	PDK1_(SWISS-PROT_HUMAN)
273	YRYHGHSMSDPGV	NA	S293	P08559	PDHA1	-1.0448	No	PDK1_(SWISS-PROT_HUMAN)
274	RYGMGTSVERAAA	PDHA1	S232	NP_000275.1	PDHA1	0.3009	Yes	PDK3_(HPRD_HUMAN)
275	YRYHGHSMSDPGV	PDHA1	S293	NP_000275.1	PDHA1	-1.0448	No	PDK3_(HPRD_HUMAN)
276	RFTRRASVCAEAY	PKAR2B	S114	P31323	PRKAR2B	0.4445	Yes	PKACA_(PSP_HUMAN)
277	PRIHRASDPGLPA	CAD	S1859	P27708	CAD	0.427	Yes	PKACA_(PSP_HUMAN)
278	ELEKRASGQAFEL	STMN1	S16	P16949	STMN1	0.1606	Yes	PKACA_(PSP_HUMAN)
279	RRRRAPSVANVGS	FLNA	S2152	P21333	FLNA	-0.1194	Yes	PKACA_(PSP_HUMAN)
280	QRQRSLSTSGESL	DNAJC5	S10	Q9H3Z4	DNAJC5	-0.1294	Yes	PKACA_(PSP_HUMAN)
281	RRPRSLSSPTVTL	NEDD4L	S448	Q96PU5	NEDD4L	-0.3834	No	PKACA_(PSP_HUMAN)
282	RFTRRASVCAEAY	none	S114	P31323	PRKAR2B	0.4445	Yes	PKA_GROUP_(PHOSPHO.ELM_HUMAN)
283	RRPRSLSSPTVTL	none	S448	Q96PU5	NEDD4L	-0.3834	No	PKA_GROUP_(PHOSPHO.ELM_HUMAN)
284	DEILPTTPISEQK	RPS3	T221	P23396	RPS3	0.803	Yes	PKCD_(PSP_HUMAN)
285	AKRRRLSSLRAST	S6	S235	P62753	RPS6	0.7512	Yes	PKCD_(PSP_HUMAN)
286	KRRRLSSLRASTS	S6	S236	P62753	RPS6	0.5894	Yes	PKCD_(PSP_HUMAN)
287	IPIMPASPQKGHA	DRP1	S616	O00429	DNM1L	0.0908	Yes	PKCD_(PSP_HUMAN)
288	VIVADQTPTPTRF	ATF-2	T69	P15336	ATF2	-0.4707	Yes	PLK3_(PSP_HUMAN)
289	VADQTPTPTRFLK	ATF-2	T71	P15336	ATF2	-0.4707	Yes	PLK3_(PSP_HUMAN)
290	GLLKLASPELERL	JunD	S100	P17535	JUND	-1.2579	Yes	PLK3_(PSP_HUMAN)
291	GLLKLASPELERL	Jun	S73	P05412	JUN	-1.2579	Yes	PLK3_(PSP_HUMAN)
292	VADQTPTPTRFLK	NA	T71	P15336	ATF2	-0.4707	Yes	PLK3_(SWISS-PROT_HUMAN)
293	GLLKLASPELERL	NA	S73	P05412	JUN	-1.2579	Yes	PLK3_(SWISS-PROT_HUMAN)
294	PRIHRASDPGLPA	CAD	S1859	NP_004332.2	CAD	0.427	Yes	PRKACA_(HPRD_HUMAN)
295	ELEKRASGQAFEL	STMN1	S16	NP_005554.1	STMN1	0.1606	Yes	PRKACA_(HPRD_HUMAN)
296	ELEKRASGQAFEL	STMN1	S16	NP_981944.1	STMN1	0.1606	Yes	PRKACA_(HPRD_HUMAN)
297	ELEKRASGQAFEL	STMN1	S16	NP_981946.1	STMN1	0.1606	Yes	PRKACA_(HPRD_HUMAN)
298	QRQRSLSTSGESL	DNAJC5	S10	NP_079495.1	DNAJC5	-0.1294	Yes	PRKACA_(HPRD_HUMAN)
299	GAQASSTPLSPTR	LMNA	T19	NP_733821.1	LMNA	1.3102	Yes	PRKCA_(HPRD_HUMAN)
300	GAQASSTPLSPTR	LMNA	T19	NP_733822.1	LMNA	1.3102	Yes	PRKCA_(HPRD_HUMAN)
301	GAQASSTPLSPTR	LMNA	T19	CAA27173.1	none	1.3102	Yes	PRKCA_(HPRD_HUMAN)
302	GAQASSTPLSPTR	LMNA	T19	NP_005563.1	LMNA	1.3102	Yes	PRKCA_(HPRD_HUMAN)
303	EAAVASSPSKANG	MARCKS	S27	NP_002347.5	MARCKS	0.2007	Yes	PRKCA_(HPRD_HUMAN)
304	DDEMTGYVATRWY	MAPK14	Y182	NP_001306.1	MAPK14	0.1077	Yes	RET_(HPRD_HUMAN)
305	DDEMTGYVATRWY	MAPK14	Y182	NP_620581.1	MAPK14	0.1077	Yes	RET_(HPRD_HUMAN)
306	DDEMTGYVATRWY	MAPK14	Y182	NP_620582.1	MAPK14	0.1077	Yes	RET_(HPRD_HUMAN)
307	DDEMTGYVATRWY	MAPK14	Y182	NP_620583.1	MAPK14	0.1077	Yes	RET_(HPRD_HUMAN)
308	TGFLTEYVATRWY	MAPK1	Y187	NP_620407.1	MAPK1	-0.0088	Yes	RET_(HPRD_HUMAN)
309	TGFLTEYVATRWY	MAPK1	Y187	NP_002736.3	MAPK1	-0.0088	Yes	RET_(HPRD_HUMAN)
310	TGFLTEYVATRWY	MAPK3	Y204	NP_002737.2	MAPK3	-0.0088	Yes	RET_(HPRD_HUMAN)
311	DDEMTGYVATRWY	p38-alpha	Y182	Q16539	MAPK14	0.1077	Yes	RET_(PSP_HUMAN)
312	TGFLTEYVATRWY	ERK1	Y204	P27361	MAPK3	-0.0088	Yes	RET_(PSP_HUMAN)
313	TGFLTEYVATRWY	ERK2	Y187	P28482	MAPK1	-0.0088	Yes	RET_(PSP_HUMAN)
314	AKRRRLSSLRAST	NA	S235	P62753	RPS6	0.7512	Yes	RPS6KA1_(SWISS-PROT_HUMAN)
315	KRRRLSSLRASTS	NA	S236	P62753	RPS6	0.5894	Yes	RPS6KA1_(SWISS-PROT_HUMAN)
316	AKRRRLSSLRAST	NA	S235	P62753	RPS6	0.7512	Yes	RPS6KA3_(SWISS-PROT_HUMAN)
317	KRRRLSSLRASTS	NA	S236	P62753	RPS6	0.5894	Yes	RPS6KA3_(SWISS-PROT_HUMAN)
318	AKRRRLSSLRAST	S6	S235	P62753	RPS6	0.7512	Yes	RSK2_(PSP_HUMAN)
319	KRRRLSSLRASTS	S6	S236	P62753	RPS6	0.5894	Yes	RSK2_(PSP_HUMAN)
320	GKRRTQSLSALPK	capicua	S173	Q96RK0	CIC	-0.79	No	RSK2_(PSP_HUMAN)
321	AKRRRLSSLRAST	none	S235	P62753	RPS6P25	0.7512	Yes	RSK_GROUP_(PHOSPHO.ELM_HUMAN)
322	KRRRLSSLRASTS	none	S236	P62753	RPS6P25	0.5894	Yes	RSK_GROUP_(PHOSPHO.ELM_HUMAN)
323	RRRRAPSVANVGS	none	S2152	P21333	FLNA	-0.1194	No	RSK_GROUP_(PHOSPHO.ELM_HUMAN)
324	SRARIGSDPLAYE	none	S703	P19634	SLC9A1	-0.7799	No	RSK_GROUP_(PHOSPHO.ELM_HUMAN)
325	____MASGVQVAD	DSTN	S3	NP_006861.1	DSTN	-2.2257	Yes	TESK2_(HPRD_HUMAN)
326	____MASGVAVSD	CFL1	S3	NP_005498.1	CFL1	-2.379	Yes	TESK2_(HPRD_HUMAN)

## Sheet: 18h Kinase
	Kinase	Database	No. of phosphosites	ES	NEV	p-value	FDR	PHOXTRACK score
1	P70S6K	PSP	6	0.84	2.55	0.0002	0.0005	2.55
2	CDK1	PSP	20	0.47	2.5	0.001	0.0005	2.5
3	PAK2	HPRD	4	0.96	2.43	0	0.0005	2.43
4	RSK_GROUP	PELM	4	0.87	2.18	0.0006	0.0028	2.17
5	PKCD	PSP	4	0.77	1.93	0.0054	0.0198	1.89
6	P90RSK	PSP	5	0.67	1.85	0.0101	0.0286	1.8
7	CDK_GROUP	PELM	2	1	1.84	0	0.0271	1.79
8	CDK1	HPRD	6	0.6	1.82	0.014	0.0293	1.76
9	CDK2	PSP	32	0.27	1.8	0.0185	0.0306	1.74
10	P70S6K_GROUP	PELM	2	0.96	1.79	0.0026	0.0308	1.73
11	RPS6KA3	Swiss	2	0.96	1.78	0.0026	0.0294	1.73
12	RPS6KA1	Swiss	2	0.96	1.78	0.0036	0.0281	1.73
13	P70S6K	PELM	2	0.96	1.78	0.002	0.026	1.73
14	PASK	Swiss	2	0.96	1.77	0.0024	0.0247	1.73
15	PKACA	PSP	6	0.58	1.77	0.0169	0.0241	1.73
16	DAPK1	Swiss	2	0.96	1.77	0.0036	0.0226	1.73
17	PRKACA	HPRD	3	0.75	1.66	0.0298	0.0586	1.56
18	CK	Swiss	2	0.8	1.47	0.085	0.1794	1.2
19	PRKCA	HPRD	2	0.79	1.45	0.0945	0.1859	1.18
20	PAK1	PSP	2	0.76	1.41	0.1101	0.2093	1.12
21	PAK1	PELM	2	0.76	1.41	0.1086	0.201	1.13
22	RSK2	PSP	3	0.63	1.39	0.1067	0.2109	1.09
23	MAPK10	HPRD	2	0.68	1.25	0.213	0.3469	0.82
24	AMPKA1	PSP	3	0.56	1.24	0.2049	0.3397	0.82
25	PKA_GROUP	PELM	2	0.55	1.02	0.4024	0.6421	0.36
26	MTOR	PSP	4	0.4	1	0.4491	0.6549	0.34
27	CDK1	Swiss	3	0.43	0.95	0.5112	0.6965	0.29
28	MAPK3	HPRD	3	0.43	0.95	0.5107	0.6722	0.31
29	CSNK2A1	HPRD	8	0.24	0.83	0.6552	0.9025	0.08
30	CDK5	PSP	2	0.45	0.83	0.6717	0.8762	0.1
31	PDK1	PSP	3	0.36	0.79	0.7076	0.9204	0.06
32	CK2_GROUP	PELM	7	0.24	0.79	0.7285	0.9008	0.08
33	CSNK2A2	HPRD	2	0.42	0.78	0.7694	0.893	0.08
34	PDK1	HPRD	2	0.41	0.76	0.7948	0.8939	0.08
35	PDHK1	PSP	2	0.41	0.76	0.7894	0.8702	0.1
36	PDK1	Swiss	2	0.41	0.76	0.7994	0.847	0.12
37	PDK3	HPRD	2	0.41	0.76	0.7925	0.8249	0.13
38	PDHK2	PSP	2	0.41	0.75	0.8021	0.8082	0.14
39	CK2_ALPHA	PELM	3	0.33	0.71	0.8166	0.8365	0.12
40	PLK3	PSP	3	-0.94	-2.08	0.0004	0.0202	-2.04
41	JNK2	PSP	3	-0.94	-2.07	0.0006	0.0116	-2.04
42	MAPK14	Swiss	3	-0.94	-2.06	0.0004	0.0083	-2.04
43	ERK2	PSP	3	-0.89	-1.98	0.003	0.0128	-1.95
44	MAP2K_GROUP	PELM	2	-0.99	-1.82	0.001	0.0373	-1.75
45	RET	PSP	2	-0.99	-1.82	0.0006	0.0311	-1.76
46	RET	HPRD	2	-0.99	-1.8	0.0008	0.0294	-1.75
47	MAPK11	Swiss	2	-0.94	-1.74	0.006	0.0491	-1.66
48	PLK3	Swiss	2	-0.94	-1.74	0.0069	0.0453	-1.66
49	MAPK8	PELM	2	-0.94	-1.73	0.0083	0.0422	-1.66
50	P38-ALPHA	PSP	4	-0.69	-1.73	0.0233	0.0387	-1.67
51	JNK1	PSP	4	-0.69	-1.73	0.0181	0.0359	-1.67
52	MAPK14	HPRD	2	-0.94	-1.73	0.0079	0.0345	-1.67
53	MAPK9	HPRD	2	-0.94	-1.72	0.0068	0.0327	-1.67
54	ERK1	PSP	6	-0.56	-1.69	0.0273	0.0403	-1.62
55	LATS1	Swiss	2	-0.82	-1.51	0.0661	0.1304	-1.31
56	LATS1	PSP	2	-0.82	-1.51	0.0708	0.1238	-1.32
57	LATS2	Swiss	2	-0.82	-1.5	0.0691	0.1188	-1.32
58	MAPK1	HPRD	3	-0.61	-1.36	0.1259	0.2191	-1.06
59	MAP2K1	HPRD	4	-0.53	-1.35	0.1374	0.2165	-1.06
60	CDK12	HPRD	2	-0.67	-1.22	0.2294	0.3297	-0.82
61	KIS	PSP	2	-0.63	-1.17	0.2608	0.3743	-0.73
62	MAPK1	Swiss	4	-0.44	-1.1	0.3282	0.4429	-0.61
63	GSK3B	PSP	2	-0.58	-1.08	0.3423	0.45	-0.59
64	GSK-3_BETA	PELM	2	-0.58	-1.08	0.3473	0.437	-0.61
65	LIMK2	PSP	2	-0.55	-1.03	0.3907	0.4816	-0.53
66	TESK2	HPRD	2	-0.55	-1.02	0.3985	0.4696	-0.54
67	LIMK1	PSP	2	-0.55	-1.02	0.3996	0.4549	-0.56
68	CK2-A1	PSP	9	-0.23	-0.84	0.6602	0.7145	-0.24
69	CAMK2-ALPHA	PSP	2	-0.44	-0.82	0.704	0.7216	-0.23
70	MAPK3	Swiss	2	-0.44	-0.8	0.7256	0.7187	-0.23

## Sheet: 18h Phosphosite
	Phosphosite Sequence	Protein Name	Residue + Position	Accession No.	Gene Symbol	Experimental value	Core Enrichment	Kinase
1	NMEKRRSRESLNV	KLC1	S521	Q07866	KLC1	0.1702	Yes	AMPKA1_(PSP_HUMAN)
2	RMKRASSLNFLNK	KLC2	S582	Q9H0B6	KLC2	-0.0305	Yes	AMPKA1_(PSP_HUMAN)
3	NLSRVDSTTCLFP	GFAT iso2	S243	Q06210-2	GFPT1	-0.0433	Yes	AMPKA1_(PSP_HUMAN)
4	NLSRVDSTTCLFP	GFAT	S261	Q06210	GFPT1	-0.0433	Yes	AMPKA1_(PSP_HUMAN)
5	NLSRVDSTTCLFP	GFAT	S261	Q06210	GFPT1	-0.0433	Yes	CAMK2-ALPHA_(PSP_HUMAN)
6	NLSRVDSTTCLFP	GFAT iso2	S243	Q06210-2	GFPT1	-0.0433	Yes	CAMK2-ALPHA_(PSP_HUMAN)
7	NGEASKSQEMVHL	CD44	S706	P16070	CD44	-0.2535	Yes	CAMK2-ALPHA_(PSP_HUMAN)
8	SRSRHSSISPVRL	CDK12	S383	NP_057591.2	CDK12	-0.3442	Yes	CDK12_(HPRD_HUMAN)
9	SRHSSISPVRLPL	CDK12	S385	NP_057591.2	CDK12	-0.3442	Yes	CDK12_(HPRD_HUMAN)
10	ASSTPLSPTRITR	LMNA	S22	NP_733822.1	LMNA	1.6694	Yes	CDK1_(HPRD_HUMAN)
11	ASSTPLSPTRITR	LMNA	S22	NP_005563.1	LMNA	1.6694	Yes	CDK1_(HPRD_HUMAN)
12	ASSTPLSPTRITR	LMNA	S22	NP_733821.1	LMNA	1.6694	Yes	CDK1_(HPRD_HUMAN)
13	ASSTPLSPTRITR	LMNA	S22	CAA27173.1	none	1.6694	Yes	CDK1_(HPRD_HUMAN)
14	GAQASSTPLSPTR	LMNA	T19	NP_005563.1	LMNA	1.6694	Yes	CDK1_(HPRD_HUMAN)
15	GAQASSTPLSPTR	LMNA	T19	NP_733821.1	LMNA	1.6694	Yes	CDK1_(HPRD_HUMAN)
16	GAQASSTPLSPTR	LMNA	T19	NP_733822.1	LMNA	1.6694	Yes	CDK1_(HPRD_HUMAN)
17	GAQASSTPLSPTR	LMNA	T19	CAA27173.1	none	1.6694	Yes	CDK1_(HPRD_HUMAN)
18	PQTQHVSPMRQVE	EEF1D	S499	NP_115754.2	EEF1D	0.6818	Yes	CDK1_(HPRD_HUMAN)
19	PQTQHVSPMRQVE	EEF1D	S133	NP_001951.2	EEF1D	0.6818	Yes	CDK1_(HPRD_HUMAN)
20	RLRLSPSPTSQRS	LMNA	S392	NP_005563.1	LMNA	0.4625	Yes	CDK1_(HPRD_HUMAN)
21	RLRLSPSPTSQRS	LMNA	S392	CAA27173.1	none	0.4625	Yes	CDK1_(HPRD_HUMAN)
22	RLRLSPSPTSQRS	LMNA	S392	NP_733821.1	LMNA	0.4625	Yes	CDK1_(HPRD_HUMAN)
23	RLRLSPSPTSQRS	LMNA	S392	NP_733822.1	LMNA	0.4625	Yes	CDK1_(HPRD_HUMAN)
24	AFELILSPRSKES	STMN1	S25	NP_005554.1	STMN1	0.1639	Yes	CDK1_(HPRD_HUMAN)
25	AFELILSPRSKES	STMN1	S25	NP_981946.1	STMN1	0.1639	Yes	CDK1_(HPRD_HUMAN)
26	AFELILSPRSKES	STMN1	S25	NP_981944.1	STMN1	0.1639	Yes	CDK1_(HPRD_HUMAN)
27	VAASPKSPTAALN	CEP55	S428	NP_060601.3	CEP55	-1.1239	No	CDK1_(HPRD_HUMAN)
28	ASSTPLSPTRITR	lamin A/C	S22	P02545	LMNA	1.6694	Yes	CDK1_(PSP_HUMAN)
29	PAPAEKTPVKKKA	H1E	T18	P10412	HIST1H1E	1.0928	Yes	CDK1_(PSP_HUMAN)
30	KKIKLQTPNTFPK	NOLC1	T607	Q14978	NOLC1	0.9202	Yes	CDK1_(PSP_HUMAN)
31	KLQTPNTFPKRKK	NOLC1	T610	Q14978	NOLC1	0.9202	Yes	CDK1_(PSP_HUMAN)
32	DEILPTTPISEQK	RPS3	T221	P23396	RPS3	0.9186	Yes	CDK1_(PSP_HUMAN)
33	ASPLASSPVRKNL	RGPD8	S1275	O14715	RGPD8	0.8641	Yes	CDK1_(PSP_HUMAN)
34	ASPLASSPVRKNL	RanBP2	S2251	P49792	RANBP2	0.8641	Yes	CDK1_(PSP_HUMAN)
35	ASPLASSPVRKNL	RGPD3	S1276	A6NKT7	RGPD3	0.8641	Yes	CDK1_(PSP_HUMAN)
36	ASPLASSPVRKNL	RGPD5	S1275	AAB41848	RGPD5	0.8641	Yes	CDK1_(PSP_HUMAN)
37	ASPLASSPVRKNL	RGPD4	S1276	Q7Z3J3	RGPD4	0.8641	Yes	CDK1_(PSP_HUMAN)
38	ASPLASSPVRKNL	RGPD6	S1275	Q99666	RGPD6	0.8641	Yes	CDK1_(PSP_HUMAN)
39	PQTQHVSPMRQVE	eEF1D	S133	P29692	EEF1D	0.6818	Yes	CDK1_(PSP_HUMAN)
40	LDLISESPIKGRA	hnRNP K	S216	P61978	HNRNPK	0.6117	Yes	CDK1_(PSP_HUMAN)
41	RLRLSPSPTSQRS	lamin A/C	S392	P02545	LMNA	0.4625	Yes	CDK1_(PSP_HUMAN)
42	EERLRLSPSPTSQ	lamin A/C	S390	P02545	LMNA	0.4531	Yes	CDK1_(PSP_HUMAN)
43	GIGEPQSPSRRVF	EFHD2	S74	Q96C19	EFHD2	0.4238	Yes	CDK1_(PSP_HUMAN)
44	TTGQVTSPVKGAS	LIG3	S210	P49916	LIG3	0.2874	Yes	CDK1_(PSP_HUMAN)
45	IPIMPASPQKGHA	DRP1	S616	O00429	DNM1L	0.1724	Yes	CDK1_(PSP_HUMAN)
46	AFELILSPRSKES	STMN1	S25	P16949	STMN1	0.1639	Yes	CDK1_(PSP_HUMAN)
47	AMNYEGSPIKVTL	NPM1	S70	P06748	NPM1	-0.0665	No	CDK1_(PSP_HUMAN)
48	IESTQSTPQKGRG	APRIN	T1406	Q9NTI5	PDS5B	-0.1647	No	CDK1_(PSP_HUMAN)
49	HGGLIRSPRHEKK	U2AF2	S79	P26368	U2AF2	-0.2752	No	CDK1_(PSP_HUMAN)
50	AQSAPGSPLSSQP	FOXK2	S428	Q01167	FOXK2	-0.5001	No	CDK1_(PSP_HUMAN)
51	PTYSPTSPKYSPT	POLR2A	S1920	P24928	POLR2A	-0.8931	No	CDK1_(PSP_HUMAN)
52	VAASPKSPTAALN	CEP55	S428	Q53EZ4	CEP55	-1.1239	No	CDK1_(PSP_HUMAN)
53	IPIMPASPQKGHA	NA	S616	O00429	DNM1L	0.1724	Yes	CDK1_(SWISS-PROT_HUMAN)
54	AFELILSPRSKES	NA	S25	P16949	STMN1	0.1639	Yes	CDK1_(SWISS-PROT_HUMAN)
55	VAASPKSPTAALN	NA	S428	Q53EZ4	CEP55	-1.1239	No	CDK1_(SWISS-PROT_HUMAN)
56	PAPAEKTPVKKKA	H1E	T18	P10412	HIST1H1E	1.0928	Yes	CDK2_(PSP_HUMAN)
57	DEILPTTPISEQK	RPS3	T221	P23396	RPS3	0.9186	Yes	CDK2_(PSP_HUMAN)
58	LDLISESPIKGRA	hnRNP K	S216	P61978	HNRNPK	0.6117	Yes	CDK2_(PSP_HUMAN)
59	PTTVPESPNYRNT	LARP	S774	Q6PKG0	LARP1	0.5732	Yes	CDK2_(PSP_HUMAN)
60	PEAQSLSPYTTSA	MTA2	S435	O94776	MTA2	0.5184	Yes	CDK2_(PSP_HUMAN)
61	GEPQSPSRRVFNP	EFHD2	S76	Q96C19	EFHD2	0.4898	Yes	CDK2_(PSP_HUMAN)
62	KHTGPNSPDTAND	hnRNP H1	S104	P31943	HNRNPH1	0.4858	Yes	CDK2_(PSP_HUMAN)
63	KHTGPNSPDTAND	hnRNP H2	S104	P55795	HNRNPH2	0.4858	Yes	CDK2_(PSP_HUMAN)
64	GIGEPQSPSRRVF	EFHD2	S74	Q96C19	EFHD2	0.4238	Yes	CDK2_(PSP_HUMAN)
65	DERPGPSPLPHRD	snRNP 70	S226	P08621	SNRNP70	0.3575	Yes	CDK2_(PSP_HUMAN)
66	PVSAPPSPRDISM	CCDC6	S244	Q16204	CCDC6	0.3483	Yes	CDK2_(PSP_HUMAN)
67	VAAGLVSPSLKSD	SRSF11	S207	Q05519	SRSF11	0.3286	Yes	CDK2_(PSP_HUMAN)
68	TTGQVTSPVKGAS	LIG3	S210	P49916	LIG3	0.2874	Yes	CDK2_(PSP_HUMAN)
69	IDFIPVSPAPSPT	FAM122A	S143	Q96E09	FAM122A	0.2633	Yes	CDK2_(PSP_HUMAN)
70	EAAVASSPSKANG	MARCKS	S27	P29966	MARCKS	0.1956	Yes	CDK2_(PSP_HUMAN)
71	IPIMPASPQKGHA	DRP1	S616	O00429	DNM1L	0.1724	Yes	CDK2_(PSP_HUMAN)
72	AFELILSPRSKES	STMN1	S25	P16949	STMN1	0.1639	Yes	CDK2_(PSP_HUMAN)
73	SHHAPMSPGSSGG	ARID1A	S363	O14497	ARID1A	0.0546	No	CDK2_(PSP_HUMAN)
74	KPPAPPSPVQSQS	SRm160	S769	Q8IYB3	SRRM1	0.0224	No	CDK2_(PSP_HUMAN)
75	AMNYEGSPIKVTL	NPM1	S70	P06748	NPM1	-0.0665	No	CDK2_(PSP_HUMAN)
76	DYRGRLSPVPVPR	RALY	S135	Q9UKM9	RALY	-0.1635	No	CDK2_(PSP_HUMAN)
77	IESTQSTPQKGRG	APRIN	T1406	Q9NTI5	PDS5B	-0.1647	No	CDK2_(PSP_HUMAN)
78	SPKRPASPSSPEH	SDS3	S234	Q9H7L9	SUDS3	-0.3241	No	CDK2_(PSP_HUMAN)
79	RGLLYDSDEEDEE	MCM2	S139	P49736	MCM2	-0.3554	No	CDK2_(PSP_HUMAN)
80	VFDLTTTPKGGTP	CRMP-4	T509	Q14195	DPYSL3	-0.3783	No	CDK2_(PSP_HUMAN)
81	IPRGPPSPPAPVM	Skip	S224	Q13573	SNW1	-0.4279	No	CDK2_(PSP_HUMAN)
82	PAPVMHSPSRKMT	Skip	S232	Q13573	SNW1	-0.435	No	CDK2_(PSP_HUMAN)
83	AQSAPGSPLSSQP	FOXK2	S428	Q01167	FOXK2	-0.5001	No	CDK2_(PSP_HUMAN)
84	LGDAPVSPSSQKL	TERF2IP	S203	Q9NYB0	TERF2IP	-0.7393	No	CDK2_(PSP_HUMAN)
85	RDMQPLSPISVHE	Rb-like 1	S640	P28749	RBL1	-0.8457	No	CDK2_(PSP_HUMAN)
86	PTSPTYSPTSPKY	POLR2A	S1917	P24928	POLR2A	-1.3719	No	CDK2_(PSP_HUMAN)
87	IGPLGLSPKKVGD	RPL12	S38	P30050	RPL12	-1.3903	No	CDK2_(PSP_HUMAN)
88	SREDEISPPPPNP	PKAR1A	S83	P10644	PRKAR1A	-1.3975	No	CDK2_(PSP_HUMAN)
89	AGSARGSPTRPNP	CRMP-4	S522	Q14195	DPYSL3	-0.0089	Yes	CDK5_(PSP_HUMAN)
90	MLEDSVSPKKSTV	talin 1	S425	Q9Y490	TLN1	-0.1687	Yes	CDK5_(PSP_HUMAN)
91	ASSTPLSPTRITR	none	S22	P02545	LMNA	1.6694	Yes	CDK_GROUP_(PHOSPHO.ELM_HUMAN)
92	GAQASSTPLSPTR	none	T19	P02545	LMNA	1.6694	Yes	CDK_GROUP_(PHOSPHO.ELM_HUMAN)
93	KIEDVGSDEEDDS	HSP90B	S255	P08238	HSP90AB1	0.7934	Yes	CK2-A1_(PSP_HUMAN)
94	RRKVMDSDEDDDY	PDCD5	S119	O14737	PDCD5	0.0668	Yes	CK2-A1_(PSP_HUMAN)
95	EREKEISDDEAEE	HSP90B	S226	P08238	HSP90AB1	0.0384	Yes	CK2-A1_(PSP_HUMAN)
96	_____MSGDEMIF	eIF2-beta	S2	P20042	EIF2S2	-0.0619	Yes	CK2-A1_(PSP_HUMAN)
97	HLPDAESDEDEDF	2002-09-01	S218	Q15019	2002-09-01	-0.3516	Yes	CK2-A1_(PSP_HUMAN)
98	RGLLYDSDEEDEE	MCM2	S139	P49736	MCM2	-0.3554	Yes	CK2-A1_(PSP_HUMAN)
99	TRKKDASDDLDDL	eIF2-beta	S67	P20042	EIF2S2	-0.4511	Yes	CK2-A1_(PSP_HUMAN)
100	_____MSDNDDIE	MAX	S2	P61244	MAX	-0.4801	Yes	CK2-A1_(PSP_HUMAN)
101	PEELDDSDFETED	CTNNA1	S641	P35221	CTNNA1	-0.9652	No	CK2-A1_(PSP_HUMAN)
102	KIEDVGSDEEDDS	none	S255	P08238	HSP90AB1	0.7934	Yes	CK2_ALPHA_(PHOSPHO.ELM_HUMAN)
103	EREKEISDDEAEE	none	S226	P08238	HSP90AB1	0.0384	Yes	CK2_ALPHA_(PHOSPHO.ELM_HUMAN)
104	_____MSDNDDIE	none	S2	P61244	MAX	-0.4801	No	CK2_ALPHA_(PHOSPHO.ELM_HUMAN)
105	KIEDVGSDEEDDS	none	S255	P08238	HSP90AB1	0.7934	Yes	CK2_GROUP_(PHOSPHO.ELM_HUMAN)
106	EEEEGISQESSEE	none	S99	P17096	LOC100130009	0.2049	Yes	CK2_GROUP_(PHOSPHO.ELM_HUMAN)
107	EREKEISDDEAEE	none	S226	P08238	HSP90AB1	0.0384	Yes	CK2_GROUP_(PHOSPHO.ELM_HUMAN)
108	ERDKEVSDDEAEE	none	S231	P07900	HSP90AA2	-0.0437	Yes	CK2_GROUP_(PHOSPHO.ELM_HUMAN)
109	SVSEDNSEDEISN	none	S29	Q13085	ACACA	-0.2129	Yes	CK2_GROUP_(PHOSPHO.ELM_HUMAN)
110	NLLEDDSDEEEDF	none	S30	O75379	VAMP4	-0.4337	Yes	CK2_GROUP_(PHOSPHO.ELM_HUMAN)
111	_____MSDNDDIE	none	S2	P61244	MAX	-0.4801	Yes	CK2_GROUP_(PHOSPHO.ELM_HUMAN)
112	EGISQESSEEEQ_	NA	S102	P17096	HMGA1	0.2049	Yes	CK_(SWISS-PROT_HUMAN)
113	GISQESSEEEQ__	NA	S103	P17096	HMGA1	0.2049	Yes	CK_(SWISS-PROT_HUMAN)
114	EEEEGISQESSEE	HMGA1	S99	NP_665911.1	none	0.2049	Yes	CSNK2A1_(HPRD_HUMAN)
115	EEEEGISQESSEE	HMGA1	S88	NP_002122.1	HMGA1	0.2049	Yes	CSNK2A1_(HPRD_HUMAN)
116	EEEEGISQESSEE	HMGA1	S88	NP_665909.1	HMGA1	0.2049	Yes	CSNK2A1_(HPRD_HUMAN)
117	EEEEGISQESSEE	HMGA1	S99	NP_665906.1	HMGA1	0.2049	Yes	CSNK2A1_(HPRD_HUMAN)
118	EEEEGISQESSEE	HMGA1	S88	NP_665912.1	HMGA1	0.2049	Yes	CSNK2A1_(HPRD_HUMAN)
119	EEEEGISQESSEE	HMGA1	S88	NP_665910.1	HMGA1	0.2049	Yes	CSNK2A1_(HPRD_HUMAN)
120	EEEEGISQESSEE	HMGA1	S99	NP_665908.1	HMGA1	0.2049	Yes	CSNK2A1_(HPRD_HUMAN)
121	ELEKRASGQAFEL	STMN1	S16	NP_981946.1	STMN1	0.1639	Yes	CSNK2A1_(HPRD_HUMAN)
122	ELEKRASGQAFEL	STMN1	S16	NP_981944.1	STMN1	0.1639	Yes	CSNK2A1_(HPRD_HUMAN)
123	ELEKRASGQAFEL	STMN1	S16	NP_005554.1	STMN1	0.1639	Yes	CSNK2A1_(HPRD_HUMAN)
124	ERDKEVSDDEAEE	HSP90AA1	S231	NP_005339.3	HSP90AA1	-0.0437	Yes	CSNK2A1_(HPRD_HUMAN)
125	ERDKEVSDDEAEE	HSP90AA1	S353	NP_001017963.2	HSP90AA1	-0.0437	Yes	CSNK2A1_(HPRD_HUMAN)
126	_____MSGDEMIF	EIF2S2	S2	NP_003899.2	EIF2S2	-0.0619	Yes	CSNK2A1_(HPRD_HUMAN)
127	SVSEDNSEDEISN	ACACA	S66	NP_942131.1	ACACA	-0.2129	Yes	CSNK2A1_(HPRD_HUMAN)
128	SVSEDNSEDEISN	ACACA	S29	NP_942136.1	ACACA	-0.2129	Yes	CSNK2A1_(HPRD_HUMAN)
129	NLLEDDSDEEEDF	VAMP4	S30	NP_003753.2	VAMP4	-0.4337	Yes	CSNK2A1_(HPRD_HUMAN)
130	TRKKDASDDLDDL	EIF2S2	S67	NP_003899.2	EIF2S2	-0.4511	Yes	CSNK2A1_(HPRD_HUMAN)
131	_____MSDNDDIE	MAX	S2	NP_660089.1	MAX	-0.4801	Yes	CSNK2A1_(HPRD_HUMAN)
132	_____MSDNDDIE	MAX	S2	NP_660087.1	MAX	-0.4801	Yes	CSNK2A1_(HPRD_HUMAN)
133	_____MSDNDDIE	MAX	S2	NP_660092.1	none	-0.4801	Yes	CSNK2A1_(HPRD_HUMAN)
134	_____MSDNDDIE	MAX	S2	NP_932061.1	MAX	-0.4801	Yes	CSNK2A1_(HPRD_HUMAN)
135	_____MSDNDDIE	MAX	S2	NP_002373.3	MAX	-0.4801	Yes	CSNK2A1_(HPRD_HUMAN)
136	_____MSDNDDIE	MAX	S2	NP_660088.1	MAX	-0.4801	Yes	CSNK2A1_(HPRD_HUMAN)
137	EEEEGISQESSEE	HMGA1	S99	NP_665911.1	none	0.2049	Yes	CSNK2A2_(HPRD_HUMAN)
138	EEEEGISQESSEE	HMGA1	S99	NP_665906.1	HMGA1	0.2049	Yes	CSNK2A2_(HPRD_HUMAN)
139	EEEEGISQESSEE	HMGA1	S99	NP_665908.1	HMGA1	0.2049	Yes	CSNK2A2_(HPRD_HUMAN)
140	EEEEGISQESSEE	HMGA1	S88	NP_665910.1	HMGA1	0.2049	Yes	CSNK2A2_(HPRD_HUMAN)
141	EEEEGISQESSEE	HMGA1	S88	NP_002122.1	HMGA1	0.2049	Yes	CSNK2A2_(HPRD_HUMAN)
142	EEEEGISQESSEE	HMGA1	S88	NP_665912.1	HMGA1	0.2049	Yes	CSNK2A2_(HPRD_HUMAN)
143	EEEEGISQESSEE	HMGA1	S88	NP_665909.1	HMGA1	0.2049	Yes	CSNK2A2_(HPRD_HUMAN)
144	SVSEDNSEDEISN	ACACA	S29	NP_942136.1	ACACA	-0.2129	Yes	CSNK2A2_(HPRD_HUMAN)
145	SVSEDNSEDEISN	ACACA	S66	NP_942131.1	ACACA	-0.2129	Yes	CSNK2A2_(HPRD_HUMAN)
146	AKRRRLSSLRAST	NA	S235	P62753	RPS6	0.978	Yes	DAPK1_(SWISS-PROT_HUMAN)
147	KRRRLSSLRASTS	NA	S236	P62753	RPS6	0.7743	Yes	DAPK1_(SWISS-PROT_HUMAN)
148	AFELILSPRSKES	STMN1	S25	P16949	STMN1	0.1639	No	ERK1_(PSP_HUMAN)
149	RDYDDMSPRRGPP	hnRNP K	S284	P61978	HNRNPK	0.0627	No	ERK1_(PSP_HUMAN)
150	APEDPTSPKRKMR	capicua	S1409	Q96RK0	CIC	-0.8444	Yes	ERK1_(PSP_HUMAN)
151	VIVADQTPTPTRF	ATF-2	T69	P15336	ATF2	-1.0273	Yes	ERK1_(PSP_HUMAN)
152	VADQTPTPTRFLK	ATF-2	T71	P15336	ATF2	-1.0273	Yes	ERK1_(PSP_HUMAN)
153	TGFLTEYVATRWY	ERK1	Y204	P27361	MAPK3	-1.5384	Yes	ERK1_(PSP_HUMAN)
154	TGFLTEYVATRWY	ERK2	Y187	P28482	MAPK1	-1.5384	Yes	ERK1_(PSP_HUMAN)
155	APEDPTSPKRKMR	capicua	S1409	Q96RK0	CIC	-0.8444	Yes	ERK2_(PSP_HUMAN)
156	VADQTPTPTRFLK	ATF-2	T71	P15336	ATF2	-1.0273	Yes	ERK2_(PSP_HUMAN)
157	VAASPKSPTAALN	CEP55	S428	Q53EZ4	CEP55	-1.1239	Yes	ERK2_(PSP_HUMAN)
158	VCEVSVTPKTVTP	none	T509	Q16555	DPYSL2	-0.2145	Yes	GSK-3_BETA_(PHOSPHO.ELM_HUMAN)
159	VFDLTTTPKGGTP	none	T623	ENSP00000343690		-0.3783	Yes	GSK-3_BETA_(PHOSPHO.ELM_HUMAN)
160	VCEVSVTPKTVTP	CRMP-2	T509	Q16555	DPYSL2	-0.2145	Yes	GSK3B_(PSP_HUMAN)
161	VFDLTTTPKGGTP	CRMP-4	T509	Q14195	DPYSL3	-0.3783	Yes	GSK3B_(PSP_HUMAN)
162	LDLISESPIKGRA	hnRNP K	S216	P61978	HNRNPK	0.6117	No	JNK1_(PSP_HUMAN)
163	VIVADQTPTPTRF	ATF-2	T69	P15336	ATF2	-1.0273	Yes	JNK1_(PSP_HUMAN)
164	VADQTPTPTRFLK	ATF-2	T71	P15336	ATF2	-1.0273	Yes	JNK1_(PSP_HUMAN)
165	GLLKLASPELERL	JunD	S100	P17535	JUND	-1.2394	Yes	JNK1_(PSP_HUMAN)
166	GLLKLASPELERL	Jun	S73	P05412	JUN	-1.2394	Yes	JNK1_(PSP_HUMAN)
167	VIVADQTPTPTRF	ATF-2	T69	P15336	ATF2	-1.0273	Yes	JNK2_(PSP_HUMAN)
168	VADQTPTPTRFLK	ATF-2	T71	P15336	ATF2	-1.0273	Yes	JNK2_(PSP_HUMAN)
169	GLLKLASPELERL	JunD	S100	P17535	JUND	-1.2394	Yes	JNK2_(PSP_HUMAN)
170	GLLKLASPELERL	Jun	S73	P05412	JUN	-1.2394	Yes	JNK2_(PSP_HUMAN)
171	PNPEDRSPSPEPI	SF1	S80	Q15637-2	SF1	-0.2773	Yes	KIS_(PSP_HUMAN)
172	PEDRSPSPEPIYN	SF1	S82	Q15637-2	SF1	-0.2992	Yes	KIS_(PSP_HUMAN)
173	SHSRQASTDAGTA	YAP1 iso2	S109	P46937-2	YAP1	-0.596	Yes	LATS1_(PSP_HUMAN)
174	VHVRGDSETDLEA	YAP1 iso2	S61	P46937-2	YAP1	-1.035	Yes	LATS1_(PSP_HUMAN)
175	SHSRQASTDAGTA	NA	S109	P46937	YAP1	-0.596	Yes	LATS1_(SWISS-PROT_HUMAN)
176	VHVRGDSETDLEA	NA	S61	P46937	YAP1	-1.035	Yes	LATS1_(SWISS-PROT_HUMAN)
177	SHSRQASTDAGTA	NA	S109	P46937	YAP1	-0.596	Yes	LATS2_(SWISS-PROT_HUMAN)
178	VHVRGDSETDLEA	NA	S61	P46937	YAP1	-1.035	Yes	LATS2_(SWISS-PROT_HUMAN)
179	____MASGVQVAD	Destrin	S3	P60981	DSTN	-0.1732	Yes	LIMK1_(PSP_HUMAN)
180	____MASGVAVSD	cofilin 1	S3	P23528	CFL1	-0.5293	Yes	LIMK1_(PSP_HUMAN)
181	____MASGVQVAD	Destrin	S3	P60981	DSTN	-0.1732	Yes	LIMK2_(PSP_HUMAN)
182	____MASGVAVSD	cofilin 1	S3	P23528	CFL1	-0.5293	Yes	LIMK2_(PSP_HUMAN)
183	SPSVPKSPTPKSP	PARVA	S14	NP_060692.1	PARVA	-0.1531	Yes	MAP2K1_(HPRD_HUMAN)
184	___MATSPQKSPS	PARVA	S4	NP_060692.1	PARVA	-0.2617	Yes	MAP2K1_(HPRD_HUMAN)
185	ATSPQKSPSVPKS	PARVA	S8	NP_060692.1	PARVA	-0.2617	Yes	MAP2K1_(HPRD_HUMAN)
186	TGFLTEYVATRWY	MAPK1	Y187	NP_620407.1	MAPK1	-1.5384	Yes	MAP2K1_(HPRD_HUMAN)
187	TGFLTEYVATRWY	MAPK1	Y187	NP_002736.3	MAPK1	-1.5384	Yes	MAP2K1_(HPRD_HUMAN)
188	TGFLTEYVATRWY	MAPK3	Y204	NP_002737.2	MAPK3	-1.5384	Yes	MAP2K1_(HPRD_HUMAN)
189	TGFLTEYVATRWY	none	Y204	P27361	LOC100271831	-1.5384	Yes	MAP2K_GROUP_(PHOSPHO.ELM_HUMAN)
190	TGFLTEYVATRWY	none	Y187	P28482	MAPK1	-1.5384	Yes	MAP2K_GROUP_(PHOSPHO.ELM_HUMAN)
191	DDEMTGYVATRWY	none	Y182	Q16539	MAPK14	-1.7669	Yes	MAP2K_GROUP_(PHOSPHO.ELM_HUMAN)
192	LDLISESPIKGRA	HNRNPK	S216	NP_112553.1	HNRNPK	0.6117	Yes	MAPK10_(HPRD_HUMAN)
193	LDLISESPIKGRA	HNRNPK	S216	NP_002131.2	HNRNPK	0.6117	Yes	MAPK10_(HPRD_HUMAN)
194	LDLISESPIKGRA	HNRNPK	S216	NP_112552.1	HNRNPK	0.6117	Yes	MAPK10_(HPRD_HUMAN)
195	RDYDDMSPRRGPP	HNRNPK	S284	NP_002131.2	HNRNPK	0.0627	Yes	MAPK10_(HPRD_HUMAN)
196	RDYDDMSPRRGPP	HNRNPK	S284	NP_112552.1	HNRNPK	0.0627	Yes	MAPK10_(HPRD_HUMAN)
197	VIVADQTPTPTRF	NA	T69	P15336	ATF2	-1.0273	Yes	MAPK11_(SWISS-PROT_HUMAN)
198	VADQTPTPTRFLK	NA	T71	P15336	ATF2	-1.0273	Yes	MAPK11_(SWISS-PROT_HUMAN)
199	VIVADQTPTPTRF	ATF2	T69	NP_001871.2	ATF2	-1.0273	Yes	MAPK14_(HPRD_HUMAN)
200	VADQTPTPTRFLK	ATF2	T71	NP_001871.2	ATF2	-1.0273	Yes	MAPK14_(HPRD_HUMAN)
201	VIVADQTPTPTRF	NA	T69	P15336	ATF2	-1.0273	Yes	MAPK14_(SWISS-PROT_HUMAN)
202	VADQTPTPTRFLK	NA	T71	P15336	ATF2	-1.0273	Yes	MAPK14_(SWISS-PROT_HUMAN)
203	DDEMTGYVATRWY	NA	Y182	Q16539	MAPK14	-1.7669	Yes	MAPK14_(SWISS-PROT_HUMAN)
204	ACTLTTSPRLPVF	RAF1	S642	NP_002871.1	RAF1	0.3678	No	MAPK1_(HPRD_HUMAN)
205	VAASPKSPTAALN	CEP55	S428	NP_060601.3	CEP55	-1.1239	Yes	MAPK1_(HPRD_HUMAN)
206	TGFLTEYVATRWY	MAPK3	Y204	NP_002737.2	MAPK3	-1.5384	Yes	MAPK1_(HPRD_HUMAN)
207	TGFLTEYVATRWY	MAPK1	Y187	NP_620407.1	MAPK1	-1.5384	Yes	MAPK1_(HPRD_HUMAN)
208	TGFLTEYVATRWY	MAPK1	Y187	NP_002736.3	MAPK1	-1.5384	Yes	MAPK1_(HPRD_HUMAN)
209	ACTLTTSPRLPVF	NA	S642	P04049	RAF1	0.3678	Yes	MAPK1_(SWISS-PROT_HUMAN)
210	AFELILSPRSKES	NA	S25	P16949	STMN1	0.1639	Yes	MAPK1_(SWISS-PROT_HUMAN)
211	VADQTPTPTRFLK	NA	T71	P15336	ATF2	-1.0273	No	MAPK1_(SWISS-PROT_HUMAN)
212	VAASPKSPTAALN	NA	S428	Q53EZ4	CEP55	-1.1239	No	MAPK1_(SWISS-PROT_HUMAN)
213	PVSAPPSPRDISM	CCDC6	S244	NP_005427.2	CCDC6	0.3483	Yes	MAPK3_(HPRD_HUMAN)
214	AFELILSPRSKES	STMN1	S25	NP_981944.1	STMN1	0.1639	Yes	MAPK3_(HPRD_HUMAN)
215	AFELILSPRSKES	STMN1	S25	NP_981946.1	STMN1	0.1639	Yes	MAPK3_(HPRD_HUMAN)
216	AFELILSPRSKES	STMN1	S25	NP_005554.1	STMN1	0.1639	Yes	MAPK3_(HPRD_HUMAN)
217	TGFLTEYVATRWY	MAPK1	Y187	NP_620407.1	MAPK1	-1.5384	No	MAPK3_(HPRD_HUMAN)
218	TGFLTEYVATRWY	MAPK1	Y187	NP_002736.3	MAPK1	-1.5384	No	MAPK3_(HPRD_HUMAN)
219	TGFLTEYVATRWY	MAPK3	Y204	NP_002737.2	MAPK3	-1.5384	No	MAPK3_(HPRD_HUMAN)
220	AFELILSPRSKES	NA	S25	P16949	STMN1	0.1639	Yes	MAPK3_(SWISS-PROT_HUMAN)
221	VADQTPTPTRFLK	NA	T71	P15336	ATF2	-1.0273	No	MAPK3_(SWISS-PROT_HUMAN)
222	VADQTPTPTRFLK	none	T53	P15336	ATF2	-1.0273	Yes	MAPK8_(PHOSPHO.ELM_HUMAN)
223	GLLKLASPELERL	none	S73	P05412	JUN	-1.2394	Yes	MAPK8_(PHOSPHO.ELM_HUMAN)
224	VIVADQTPTPTRF	ATF2	T69	NP_001871.2	ATF2	-1.0273	Yes	MAPK9_(HPRD_HUMAN)
225	VADQTPTPTRFLK	ATF2	T71	NP_001871.2	ATF2	-1.0273	Yes	MAPK9_(HPRD_HUMAN)
226	PTTVPESPNYRNT	LARP	S774	Q6PKG0	LARP1	0.5732	Yes	MTOR_(PSP_HUMAN)
227	PSTIARSLPTTVP	LARP	S766	Q6PKG0	LARP1	0.4581	Yes	MTOR_(PSP_HUMAN)
228	SSPSSPSPPAQPG	ANKRD17	S2047	O75179	ANKRD17	-0.4574	No	MTOR_(PSP_HUMAN)
229	RLRRAASALLLRS	NIFUN	S14	Q9H1K1	ISCU	-0.5856	No	MTOR_(PSP_HUMAN)
230	EHRGCDSPDPDTS	MEF2A	S98	Q02078	MEF2A	-0.3638	No	P38-ALPHA_(PSP_HUMAN)
231	VIVADQTPTPTRF	ATF-2	T69	P15336	ATF2	-1.0273	Yes	P38-ALPHA_(PSP_HUMAN)
232	VADQTPTPTRFLK	ATF-2	T71	P15336	ATF2	-1.0273	Yes	P38-ALPHA_(PSP_HUMAN)
233	DTSYVLTPHTEEK	MEF2A	T108	Q02078	MEF2A	-1.7158	Yes	P38-ALPHA_(PSP_HUMAN)
234	AKRRRLSSLRAST	none	S235	P62753	RPS6P25	0.978	Yes	P70S6K_GROUP_(PHOSPHO.ELM_HUMAN)
235	KRRRLSSLRASTS	none	S236	P62753	RPS6P25	0.7743	Yes	P70S6K_GROUP_(PHOSPHO.ELM_HUMAN)
236	AKRRRLSSLRAST	none	S235	P62753	RPS6P25	0.978	Yes	P70S6K_(PHOSPHO.ELM_HUMAN)
237	KRRRLSSLRASTS	none	S236	P62753	RPS6P25	0.7743	Yes	P70S6K_(PHOSPHO.ELM_HUMAN)
238	AKRRRLSSLRAST	S6	S235	P62753	RPS6	0.978	Yes	P70S6K_(PSP_HUMAN)
239	LSSLRASTSKSES	S6	S240	P62753	RPS6	0.7776	Yes	P70S6K_(PSP_HUMAN)
240	KRRRLSSLRASTS	S6	S236	P62753	RPS6	0.7743	Yes	P70S6K_(PSP_HUMAN)
241	RASTSKSESSQK_	S6	S244	P62753	RPS6	0.7376	Yes	P70S6K_(PSP_HUMAN)
242	PRIHRASDPGLPA	CAD	S1859	P27708	CAD	0.5226	Yes	P70S6K_(PSP_HUMAN)
243	HKRRKTSDANETE	NCBP1	S22	Q09161	NCBP1	0.264	Yes	P70S6K_(PSP_HUMAN)
244	AKRRRLSSLRAST	S6	S235	P62753	RPS6	0.978	Yes	P90RSK_(PSP_HUMAN)
245	KRRRLSSLRASTS	S6	S236	P62753	RPS6	0.7743	Yes	P90RSK_(PSP_HUMAN)
246	SRARIGSDPLAYE	NHE1	S703	P19634	SLC9A1	0.4209	Yes	P90RSK_(PSP_HUMAN)
247	RRRRAPSVANVGS	FLNA	S2152	P21333	FLNA	0.347	Yes	P90RSK_(PSP_HUMAN)
248	GKRRTQSLSALPK	capicua	S173	Q96RK0	CIC	-0.3749	No	P90RSK_(PSP_HUMAN)
249	RRRRAPSVANVGS	none	S2152	P21333	FLNA	0.347	Yes	PAK1_(PHOSPHO.ELM_HUMAN)
250	ELEKRASGQAFEL	none	S16	P16949	STMN1	0.1639	Yes	PAK1_(PHOSPHO.ELM_HUMAN)
251	RRRRAPSVANVGS	FLNA	S2152	P21333	FLNA	0.347	Yes	PAK1_(PSP_HUMAN)
252	ELEKRASGQAFEL	STMN1	S16	P16949	STMN1	0.1639	Yes	PAK1_(PSP_HUMAN)
253	AKRRRLSSLRAST	RPS6	S235	NP_001001.2	RPS6	0.978	Yes	PAK2_(HPRD_HUMAN)
254	LSSLRASTSKSES	RPS6	S240	NP_001001.2	RPS6	0.7776	Yes	PAK2_(HPRD_HUMAN)
255	SLRASTSKSESSQ	RPS6	S242	NP_001001.2	RPS6	0.7774	Yes	PAK2_(HPRD_HUMAN)
256	KRRRLSSLRASTS	RPS6	S236	NP_001001.2	RPS6	0.7743	Yes	PAK2_(HPRD_HUMAN)
257	AKRRRLSSLRAST	NA	S235	P62753	RPS6	0.978	Yes	PASK_(SWISS-PROT_HUMAN)
258	KRRRLSSLRASTS	NA	S236	P62753	RPS6	0.7743	Yes	PASK_(SWISS-PROT_HUMAN)
259	RYGMGTSVERAAA	PDHA1	S232	P08559	PDHA1	0.5038	Yes	PDHK1_(PSP_HUMAN)
260	YRYHGHSMSDPGV	PDHA1	S293	P08559	PDHA1	-0.2956	No	PDHK1_(PSP_HUMAN)
261	YRYHGHSMSDPGV	PDHA2	S291	P29803	PDHA2	-0.2956	No	PDHK1_(PSP_HUMAN)
262	RYGMGTSVERAAA	PDHA1	S232	P08559	PDHA1	0.5038	Yes	PDHK2_(PSP_HUMAN)
263	YRYHGHSMSDPGV	PDHA1	S293	P08559	PDHA1	-0.2956	No	PDHK2_(PSP_HUMAN)
264	YRYHGHSMSDPGV	PDHA2	S291	P29803	PDHA2	-0.2956	No	PDHK2_(PSP_HUMAN)
265	RYGMGTSVERAAA	PDHA1	S232	NP_000275.1	PDHA1	0.5038	Yes	PDK1_(HPRD_HUMAN)
266	YRYHGHSMSDPGV	PDHA1	S293	NP_000275.1	PDHA1	-0.2956	No	PDK1_(HPRD_HUMAN)
267	RYGMGTSVERAAA	PDHA1	S232	P08559	PDHA1	0.5038	Yes	PDK1_(PSP_HUMAN)
268	KQARANSFVGTAQ	PDK1	S241	O15530	PDPK1	-0.2413	Yes	PDK1_(PSP_HUMAN)
269	YRYHGHSMSDPGV	PDHA1	S293	P08559	PDHA1	-0.2956	Yes	PDK1_(PSP_HUMAN)
270	YRYHGHSMSDPGV	PDHA2	S291	P29803	PDHA2	-0.2956	Yes	PDK1_(PSP_HUMAN)
271	RYGMGTSVERAAA	NA	S232	P08559	PDHA1	0.5038	Yes	PDK1_(SWISS-PROT_HUMAN)
272	YRYHGHSMSDPGV	NA	S291	P29803	PDHA2	-0.2956	No	PDK1_(SWISS-PROT_HUMAN)
273	YRYHGHSMSDPGV	NA	S293	P08559	PDHA1	-0.2956	No	PDK1_(SWISS-PROT_HUMAN)
274	RYGMGTSVERAAA	PDHA1	S232	NP_000275.1	PDHA1	0.5038	Yes	PDK3_(HPRD_HUMAN)
275	YRYHGHSMSDPGV	PDHA1	S293	NP_000275.1	PDHA1	-0.2956	No	PDK3_(HPRD_HUMAN)
276	RFTRRASVCAEAY	PKAR2B	S114	P31323	PRKAR2B	0.8083	Yes	PKACA_(PSP_HUMAN)
277	PRIHRASDPGLPA	CAD	S1859	P27708	CAD	0.5226	Yes	PKACA_(PSP_HUMAN)
278	RRRRAPSVANVGS	FLNA	S2152	P21333	FLNA	0.347	Yes	PKACA_(PSP_HUMAN)
279	ELEKRASGQAFEL	STMN1	S16	P16949	STMN1	0.1639	Yes	PKACA_(PSP_HUMAN)
280	QRQRSLSTSGESL	DNAJC5	S10	Q9H3Z4	DNAJC5	0.1341	Yes	PKACA_(PSP_HUMAN)
281	RRPRSLSSPTVTL	NEDD4L	S448	Q96PU5	NEDD4L	-0.0563	No	PKACA_(PSP_HUMAN)
282	RFTRRASVCAEAY	none	S114	P31323	PRKAR2B	0.8083	Yes	PKA_GROUP_(PHOSPHO.ELM_HUMAN)
283	RRPRSLSSPTVTL	none	S448	Q96PU5	NEDD4L	-0.0563	Yes	PKA_GROUP_(PHOSPHO.ELM_HUMAN)
284	AKRRRLSSLRAST	S6	S235	P62753	RPS6	0.978	Yes	PKCD_(PSP_HUMAN)
285	DEILPTTPISEQK	RPS3	T221	P23396	RPS3	0.9186	Yes	PKCD_(PSP_HUMAN)
286	KRRRLSSLRASTS	S6	S236	P62753	RPS6	0.7743	Yes	PKCD_(PSP_HUMAN)
287	IPIMPASPQKGHA	DRP1	S616	O00429	DNM1L	0.1724	Yes	PKCD_(PSP_HUMAN)
288	VIVADQTPTPTRF	ATF-2	T69	P15336	ATF2	-1.0273	Yes	PLK3_(PSP_HUMAN)
289	VADQTPTPTRFLK	ATF-2	T71	P15336	ATF2	-1.0273	Yes	PLK3_(PSP_HUMAN)
290	GLLKLASPELERL	JunD	S100	P17535	JUND	-1.2394	Yes	PLK3_(PSP_HUMAN)
291	GLLKLASPELERL	Jun	S73	P05412	JUN	-1.2394	Yes	PLK3_(PSP_HUMAN)
292	VADQTPTPTRFLK	NA	T71	P15336	ATF2	-1.0273	Yes	PLK3_(SWISS-PROT_HUMAN)
293	GLLKLASPELERL	NA	S73	P05412	JUN	-1.2394	Yes	PLK3_(SWISS-PROT_HUMAN)
294	PRIHRASDPGLPA	CAD	S1859	NP_004332.2	CAD	0.5226	Yes	PRKACA_(HPRD_HUMAN)
295	ELEKRASGQAFEL	STMN1	S16	NP_005554.1	STMN1	0.1639	Yes	PRKACA_(HPRD_HUMAN)
296	ELEKRASGQAFEL	STMN1	S16	NP_981944.1	STMN1	0.1639	Yes	PRKACA_(HPRD_HUMAN)
297	ELEKRASGQAFEL	STMN1	S16	NP_981946.1	STMN1	0.1639	Yes	PRKACA_(HPRD_HUMAN)
298	QRQRSLSTSGESL	DNAJC5	S10	NP_079495.1	DNAJC5	0.1341	Yes	PRKACA_(HPRD_HUMAN)
299	GAQASSTPLSPTR	LMNA	T19	NP_733821.1	LMNA	1.6694	Yes	PRKCA_(HPRD_HUMAN)
300	GAQASSTPLSPTR	LMNA	T19	NP_733822.1	LMNA	1.6694	Yes	PRKCA_(HPRD_HUMAN)
301	GAQASSTPLSPTR	LMNA	T19	CAA27173.1	none	1.6694	Yes	PRKCA_(HPRD_HUMAN)
302	GAQASSTPLSPTR	LMNA	T19	NP_005563.1	LMNA	1.6694	Yes	PRKCA_(HPRD_HUMAN)
303	EAAVASSPSKANG	MARCKS	S27	NP_002347.5	MARCKS	0.1956	Yes	PRKCA_(HPRD_HUMAN)
304	TGFLTEYVATRWY	MAPK1	Y187	NP_620407.1	MAPK1	-1.5384	Yes	RET_(HPRD_HUMAN)
305	TGFLTEYVATRWY	MAPK1	Y187	NP_002736.3	MAPK1	-1.5384	Yes	RET_(HPRD_HUMAN)
306	TGFLTEYVATRWY	MAPK3	Y204	NP_002737.2	MAPK3	-1.5384	Yes	RET_(HPRD_HUMAN)
307	DDEMTGYVATRWY	MAPK14	Y182	NP_001306.1	MAPK14	-1.7669	Yes	RET_(HPRD_HUMAN)
308	DDEMTGYVATRWY	MAPK14	Y182	NP_620581.1	MAPK14	-1.7669	Yes	RET_(HPRD_HUMAN)
309	DDEMTGYVATRWY	MAPK14	Y182	NP_620582.1	MAPK14	-1.7669	Yes	RET_(HPRD_HUMAN)
310	DDEMTGYVATRWY	MAPK14	Y182	NP_620583.1	MAPK14	-1.7669	Yes	RET_(HPRD_HUMAN)
311	TGFLTEYVATRWY	ERK1	Y204	P27361	MAPK3	-1.5384	Yes	RET_(PSP_HUMAN)
312	TGFLTEYVATRWY	ERK2	Y187	P28482	MAPK1	-1.5384	Yes	RET_(PSP_HUMAN)
313	DDEMTGYVATRWY	p38-alpha	Y182	Q16539	MAPK14	-1.7669	Yes	RET_(PSP_HUMAN)
314	AKRRRLSSLRAST	NA	S235	P62753	RPS6	0.978	Yes	RPS6KA1_(SWISS-PROT_HUMAN)
315	KRRRLSSLRASTS	NA	S236	P62753	RPS6	0.7743	Yes	RPS6KA1_(SWISS-PROT_HUMAN)
316	AKRRRLSSLRAST	NA	S235	P62753	RPS6	0.978	Yes	RPS6KA3_(SWISS-PROT_HUMAN)
317	KRRRLSSLRASTS	NA	S236	P62753	RPS6	0.7743	Yes	RPS6KA3_(SWISS-PROT_HUMAN)
318	AKRRRLSSLRAST	S6	S235	P62753	RPS6	0.978	Yes	RSK2_(PSP_HUMAN)
319	KRRRLSSLRASTS	S6	S236	P62753	RPS6	0.7743	Yes	RSK2_(PSP_HUMAN)
320	GKRRTQSLSALPK	capicua	S173	Q96RK0	CIC	-0.3749	No	RSK2_(PSP_HUMAN)
321	AKRRRLSSLRAST	none	S235	P62753	RPS6P25	0.978	Yes	RSK_GROUP_(PHOSPHO.ELM_HUMAN)
322	KRRRLSSLRASTS	none	S236	P62753	RPS6P25	0.7743	Yes	RSK_GROUP_(PHOSPHO.ELM_HUMAN)
323	SRARIGSDPLAYE	none	S703	P19634	SLC9A1	0.4209	Yes	RSK_GROUP_(PHOSPHO.ELM_HUMAN)
324	RRRRAPSVANVGS	none	S2152	P21333	FLNA	0.347	Yes	RSK_GROUP_(PHOSPHO.ELM_HUMAN)
325	____MASGVQVAD	DSTN	S3	NP_006861.1	DSTN	-0.1732	Yes	TESK2_(HPRD_HUMAN)
326	____MASGVAVSD	CFL1	S3	NP_005498.1	CFL1	-0.5293	Yes	TESK2_(HPRD_HUMAN)

## Sheet: 18h over 12h Kinase
	Kinase	Database	No. of phosphosites	ES	NEV	p-value	FDR	PHOXTRACK score
1	P90RSK	PSP	5	0.77	2.15	0.0014	0.0151	2.12
2	PAK2	HPRD	4	0.77	1.94	0.0058	0.0499	1.85
3	RSK_GROUP	PELM	4	0.77	1.94	0.006	0.0349	1.87
4	LIMK2	PSP	2	0.99	1.84	0.0004	0.0526	1.75
5	TESK2	HPRD	2	0.99	1.83	0.0002	0.047	1.74
6	LIMK1	PSP	2	0.99	1.82	0	0.0401	1.75
7	P70S6K	PSP	6	0.6	1.81	0.0138	0.0395	1.74
8	CDK1	PSP	20	0.33	1.76	0.0208	0.0563	1.66
9	RSK2	PSP	3	0.77	1.71	0.0234	0.0849	1.56
10	PDK1	PSP	3	0.71	1.58	0.0455	0.202	1.26
11	PAK1	PELM	2	0.85	1.57	0.0455	0.1906	1.27
12	PAK1	PSP	2	0.85	1.56	0.0433	0.1877	1.27
13	AMPKA1	PSP	3	0.7	1.55	0.0543	0.1905	1.25
14	PKACA	PSP	6	0.5	1.52	0.0635	0.2073	1.2
15	CDK_GROUP	PELM	2	0.82	1.5	0.0674	0.2115	1.18
16	MAPK1	Swiss	4	0.58	1.47	0.0778	0.2307	1.13
17	PKA_GROUP	PELM	2	0.8	1.47	0.0909	0.2234	1.14
18	CDK1	HPRD	6	0.49	1.46	0.0827	0.2136	1.15
19	RPS6KA1	Swiss	2	0.77	1.42	0.1018	0.2481	1.07
20	RPS6KA3	Swiss	2	0.77	1.42	0.1058	0.2362	1.09
21	PASK	Swiss	2	0.77	1.42	0.1031	0.2252	1.1
22	P70S6K	PELM	2	0.77	1.42	0.1051	0.2186	1.11
23	DAPK1	Swiss	2	0.77	1.41	0.1045	0.2121	1.11
24	CAMK2-ALPHA	PSP	2	0.76	1.41	0.1112	0.208	1.12
25	P70S6K_GROUP	PELM	2	0.77	1.41	0.1132	0.2004	1.13
26	CDK2	PSP	32	0.21	1.37	0.1276	0.2285	1.06
27	PKCD	PSP	4	0.55	1.37	0.1306	0.2222	1.06
28	PDHK1	PSP	2	0.72	1.33	0.1503	0.244	1.01
29	PDHK2	PSP	2	0.72	1.33	0.15	0.2372	1.02
30	PDK3	HPRD	2	0.72	1.32	0.1578	0.2367	1.01
31	PDK1	HPRD	2	0.72	1.32	0.1565	0.2297	1.02
32	PDK1	Swiss	2	0.72	1.32	0.1575	0.2263	1.02
33	CSNK2A1	HPRD	8	0.36	1.25	0.1996	0.2865	0.89
34	CDK1	Swiss	3	0.54	1.2	0.2452	0.329	0.8
35	MAP2K1	HPRD	4	0.47	1.2	0.2353	0.3219	0.81
36	MTOR	PSP	4	0.48	1.19	0.2342	0.3141	0.82
37	GSK-3_BETA	PELM	2	0.61	1.14	0.2917	0.367	0.72
38	GSK3B	PSP	2	0.61	1.13	0.2984	0.3645	0.72
39	MAPK1	HPRD	3	0.5	1.1	0.3366	0.3848	0.68
40	MAPK10	HPRD	2	0.58	1.08	0.3406	0.3987	0.65
41	PRKACA	HPRD	3	0.44	0.97	0.4794	0.5175	0.47
42	CSNK2A2	HPRD	2	0.42	0.78	0.7568	0.8195	0.14
43	CK2_GROUP	PELM	7	0.23	0.76	0.7589	0.8287	0.13
44	CK2_ALPHA	PELM	3	0.33	0.73	0.7932	0.8576	0.1
45	CK2-A1	PSP	9	0.16	0.6	0.9369	0.9692	0.02
46	PRKCA	HPRD	2	0.33	0.6	0.96	0.9503	0.03
47	MAPK14	Swiss	3	-0.98	-2.15	0	0.0085	-2.13
48	RET	PSP	2	-1	-1.84	0	0.057	-1.74
49	RET	HPRD	2	-1	-1.84	0	0.0388	-1.77
50	ERK1	PSP	6	-0.61	-1.84	0.0113	0.0294	-1.78
51	MAP2K_GROUP	PELM	2	-1	-1.82	0	0.0268	-1.77
52	P38-ALPHA	PSP	4	-0.73	-1.82	0.0125	0.0229	-1.78
53	MAPK9	HPRD	2	-0.98	-1.8	0.001	0.0239	-1.76
54	MAPK14	HPRD	2	-0.98	-1.8	0.0018	0.021	-1.76
55	MAPK11	Swiss	2	-0.98	-1.79	0.0006	0.0201	-1.76
56	JNK2	PSP	3	-0.64	-1.42	0.0909	0.2479	-1.07
57	PLK3	PSP	3	-0.64	-1.41	0.0965	0.2309	-1.09
58	ERK2	PSP	3	-0.61	-1.34	0.1297	0.285	-0.96
59	CDK12	HPRD	2	-0.7	-1.28	0.1897	0.3353	-0.85
60	JNK1	PSP	4	-0.48	-1.19	0.236	0.4232	-0.69
61	CDK5	PSP	2	-0.6	-1.11	0.3192	0.515	-0.54
62	CK	Swiss	2	-0.59	-1.08	0.3538	0.5204	-0.52
63	MAPK8	PELM	2	-0.56	-1.04	0.3824	0.5527	-0.46
64	PLK3	Swiss	2	-0.56	-1.03	0.3945	0.5345	-0.48
65	MAPK3	HPRD	3	-0.44	-0.98	0.4791	0.5779	-0.41
66	KIS	PSP	2	-0.5	-0.92	0.5105	0.6245	-0.35
67	MAPK3	Swiss	2	-0.48	-0.88	0.59	0.6856	-0.28
68	LATS1	PSP	2	-0.41	-0.77	0.7768	0.8356	-0.13
69	LATS1	Swiss	2	-0.41	-0.76	0.7867	0.805	-0.15
70	LATS2	Swiss	2	-0.41	-0.76	0.7819	0.7736	-0.17

## Sheet: 18h over 12h Phosphosite
	Phosphosite Sequence	Protein Name	Residue + Position	Accession No.	Gene Symbol	Experimental value	Core Enrichment	Kinase
1	NLSRVDSTTCLFP	GFAT iso2	S243	Q06210-2	GFPT1	0.5121	Yes	AMPKA1_(PSP_HUMAN)
2	NLSRVDSTTCLFP	GFAT	S261	Q06210	GFPT1	0.5121	Yes	AMPKA1_(PSP_HUMAN)
3	RMKRASSLNFLNK	KLC2	S582	Q9H0B6	KLC2	0.3702	Yes	AMPKA1_(PSP_HUMAN)
4	NMEKRRSRESLNV	KLC1	S521	Q07866	KLC1	0.1996	Yes	AMPKA1_(PSP_HUMAN)
5	NLSRVDSTTCLFP	GFAT	S261	Q06210	GFPT1	0.5121	Yes	CAMK2-ALPHA_(PSP_HUMAN)
6	NLSRVDSTTCLFP	GFAT iso2	S243	Q06210-2	GFPT1	0.5121	Yes	CAMK2-ALPHA_(PSP_HUMAN)
7	NGEASKSQEMVHL	CD44	S706	P16070	CD44	0.2622	Yes	CAMK2-ALPHA_(PSP_HUMAN)
8	SRSRHSSISPVRL	CDK12	S383	NP_057591.2	CDK12	-0.0392	Yes	CDK12_(HPRD_HUMAN)
9	SRHSSISPVRLPL	CDK12	S385	NP_057591.2	CDK12	-0.0392	Yes	CDK12_(HPRD_HUMAN)
10	VAASPKSPTAALN	CEP55	S428	NP_060601.3	CEP55	0.4226	Yes	CDK1_(HPRD_HUMAN)
11	AFELILSPRSKES	STMN1	S25	NP_005554.1	STMN1	0.388	Yes	CDK1_(HPRD_HUMAN)
12	AFELILSPRSKES	STMN1	S25	NP_981946.1	STMN1	0.388	Yes	CDK1_(HPRD_HUMAN)
13	AFELILSPRSKES	STMN1	S25	NP_981944.1	STMN1	0.388	Yes	CDK1_(HPRD_HUMAN)
14	ASSTPLSPTRITR	LMNA	S22	NP_733822.1	LMNA	0.3571	Yes	CDK1_(HPRD_HUMAN)
15	ASSTPLSPTRITR	LMNA	S22	NP_005563.1	LMNA	0.3571	Yes	CDK1_(HPRD_HUMAN)
16	ASSTPLSPTRITR	LMNA	S22	NP_733821.1	LMNA	0.3571	Yes	CDK1_(HPRD_HUMAN)
17	ASSTPLSPTRITR	LMNA	S22	CAA27173.1	none	0.3571	Yes	CDK1_(HPRD_HUMAN)
18	GAQASSTPLSPTR	LMNA	T19	NP_005563.1	LMNA	0.3571	Yes	CDK1_(HPRD_HUMAN)
19	GAQASSTPLSPTR	LMNA	T19	NP_733821.1	LMNA	0.3571	Yes	CDK1_(HPRD_HUMAN)
20	GAQASSTPLSPTR	LMNA	T19	NP_733822.1	LMNA	0.3571	Yes	CDK1_(HPRD_HUMAN)
21	GAQASSTPLSPTR	LMNA	T19	CAA27173.1	none	0.3571	Yes	CDK1_(HPRD_HUMAN)
22	RLRLSPSPTSQRS	LMNA	S392	NP_005563.1	LMNA	0.0571	No	CDK1_(HPRD_HUMAN)
23	RLRLSPSPTSQRS	LMNA	S392	CAA27173.1	none	0.0571	No	CDK1_(HPRD_HUMAN)
24	RLRLSPSPTSQRS	LMNA	S392	NP_733821.1	LMNA	0.0571	No	CDK1_(HPRD_HUMAN)
25	RLRLSPSPTSQRS	LMNA	S392	NP_733822.1	LMNA	0.0571	No	CDK1_(HPRD_HUMAN)
26	PQTQHVSPMRQVE	EEF1D	S499	NP_115754.2	EEF1D	0.0407	No	CDK1_(HPRD_HUMAN)
27	PQTQHVSPMRQVE	EEF1D	S133	NP_001951.2	EEF1D	0.0407	No	CDK1_(HPRD_HUMAN)
28	PAPAEKTPVKKKA	H1E	T18	P10412	HIST1H1E	0.9996	Yes	CDK1_(PSP_HUMAN)
29	GIGEPQSPSRRVF	EFHD2	S74	Q96C19	EFHD2	0.4821	Yes	CDK1_(PSP_HUMAN)
30	VAASPKSPTAALN	CEP55	S428	Q53EZ4	CEP55	0.4226	Yes	CDK1_(PSP_HUMAN)
31	AFELILSPRSKES	STMN1	S25	P16949	STMN1	0.388	Yes	CDK1_(PSP_HUMAN)
32	TTGQVTSPVKGAS	LIG3	S210	P49916	LIG3	0.3803	Yes	CDK1_(PSP_HUMAN)
33	PTYSPTSPKYSPT	POLR2A	S1920	P24928	POLR2A	0.374	Yes	CDK1_(PSP_HUMAN)
34	ASSTPLSPTRITR	lamin A/C	S22	P02545	LMNA	0.3571	Yes	CDK1_(PSP_HUMAN)
35	ASPLASSPVRKNL	RGPD8	S1275	O14715	RGPD8	0.3117	Yes	CDK1_(PSP_HUMAN)
36	ASPLASSPVRKNL	RanBP2	S2251	P49792	RANBP2	0.3117	Yes	CDK1_(PSP_HUMAN)
37	ASPLASSPVRKNL	RGPD3	S1276	A6NKT7	RGPD3	0.3117	Yes	CDK1_(PSP_HUMAN)
38	ASPLASSPVRKNL	RGPD5	S1275	AAB41848	RGPD5	0.3117	Yes	CDK1_(PSP_HUMAN)
39	ASPLASSPVRKNL	RGPD4	S1276	Q7Z3J3	RGPD4	0.3117	Yes	CDK1_(PSP_HUMAN)
40	ASPLASSPVRKNL	RGPD6	S1275	Q99666	RGPD6	0.3117	Yes	CDK1_(PSP_HUMAN)
41	KKIKLQTPNTFPK	NOLC1	T607	Q14978	NOLC1	0.2587	Yes	CDK1_(PSP_HUMAN)
42	KLQTPNTFPKRKK	NOLC1	T610	Q14978	NOLC1	0.2587	Yes	CDK1_(PSP_HUMAN)
43	LDLISESPIKGRA	hnRNP K	S216	P61978	HNRNPK	0.2518	Yes	CDK1_(PSP_HUMAN)
44	DEILPTTPISEQK	RPS3	T221	P23396	RPS3	0.1276	Yes	CDK1_(PSP_HUMAN)
45	IPIMPASPQKGHA	DRP1	S616	O00429	DNM1L	0.074	Yes	CDK1_(PSP_HUMAN)
46	AMNYEGSPIKVTL	NPM1	S70	P06748	NPM1	0.0573	Yes	CDK1_(PSP_HUMAN)
47	EERLRLSPSPTSQ	lamin A/C	S390	P02545	LMNA	0.0571	Yes	CDK1_(PSP_HUMAN)
48	RLRLSPSPTSQRS	lamin A/C	S392	P02545	LMNA	0.0571	Yes	CDK1_(PSP_HUMAN)
49	PQTQHVSPMRQVE	eEF1D	S133	P29692	EEF1D	0.0407	Yes	CDK1_(PSP_HUMAN)
50	IESTQSTPQKGRG	APRIN	T1406	Q9NTI5	PDS5B	0.0151	No	CDK1_(PSP_HUMAN)
51	HGGLIRSPRHEKK	U2AF2	S79	P26368	U2AF2	-0.0691	No	CDK1_(PSP_HUMAN)
52	AQSAPGSPLSSQP	FOXK2	S428	Q01167	FOXK2	-0.1982	No	CDK1_(PSP_HUMAN)
53	VAASPKSPTAALN	NA	S428	Q53EZ4	CEP55	0.4226	Yes	CDK1_(SWISS-PROT_HUMAN)
54	AFELILSPRSKES	NA	S25	P16949	STMN1	0.388	Yes	CDK1_(SWISS-PROT_HUMAN)
55	IPIMPASPQKGHA	NA	S616	O00429	DNM1L	0.074	Yes	CDK1_(SWISS-PROT_HUMAN)
56	PTTVPESPNYRNT	LARP	S774	Q6PKG0	LARP1	1.065	Yes	CDK2_(PSP_HUMAN)
57	PAPAEKTPVKKKA	H1E	T18	P10412	HIST1H1E	0.9996	Yes	CDK2_(PSP_HUMAN)
58	KPPAPPSPVQSQS	SRm160	S769	Q8IYB3	SRRM1	0.7727	Yes	CDK2_(PSP_HUMAN)
59	GEPQSPSRRVFNP	EFHD2	S76	Q96C19	EFHD2	0.6968	Yes	CDK2_(PSP_HUMAN)
60	IDFIPVSPAPSPT	FAM122A	S143	Q96E09	FAM122A	0.5274	Yes	CDK2_(PSP_HUMAN)
61	GIGEPQSPSRRVF	EFHD2	S74	Q96C19	EFHD2	0.4821	Yes	CDK2_(PSP_HUMAN)
62	AFELILSPRSKES	STMN1	S25	P16949	STMN1	0.388	Yes	CDK2_(PSP_HUMAN)
63	TTGQVTSPVKGAS	LIG3	S210	P49916	LIG3	0.3803	Yes	CDK2_(PSP_HUMAN)
64	KHTGPNSPDTAND	hnRNP H1	S104	P31943	HNRNPH1	0.2817	Yes	CDK2_(PSP_HUMAN)
65	KHTGPNSPDTAND	hnRNP H2	S104	P55795	HNRNPH2	0.2817	Yes	CDK2_(PSP_HUMAN)
66	VAAGLVSPSLKSD	SRSF11	S207	Q05519	SRSF11	0.2802	Yes	CDK2_(PSP_HUMAN)
67	RGLLYDSDEEDEE	MCM2	S139	P49736	MCM2	0.272	Yes	CDK2_(PSP_HUMAN)
68	LDLISESPIKGRA	hnRNP K	S216	P61978	HNRNPK	0.2518	Yes	CDK2_(PSP_HUMAN)
69	SHHAPMSPGSSGG	ARID1A	S363	O14497	ARID1A	0.1569	Yes	CDK2_(PSP_HUMAN)
70	PTSPTYSPTSPKY	POLR2A	S1917	P24928	POLR2A	0.1535	Yes	CDK2_(PSP_HUMAN)
71	PAPVMHSPSRKMT	Skip	S232	Q13573	SNW1	0.1453	Yes	CDK2_(PSP_HUMAN)
72	IPRGPPSPPAPVM	Skip	S224	Q13573	SNW1	0.1305	Yes	CDK2_(PSP_HUMAN)
73	DEILPTTPISEQK	RPS3	T221	P23396	RPS3	0.1276	Yes	CDK2_(PSP_HUMAN)
74	VFDLTTTPKGGTP	CRMP-4	T509	Q14195	DPYSL3	0.1257	Yes	CDK2_(PSP_HUMAN)
75	IGPLGLSPKKVGD	RPL12	S38	P30050	RPL12	0.1074	Yes	CDK2_(PSP_HUMAN)
76	IPIMPASPQKGHA	DRP1	S616	O00429	DNM1L	0.074	Yes	CDK2_(PSP_HUMAN)
77	AMNYEGSPIKVTL	NPM1	S70	P06748	NPM1	0.0573	Yes	CDK2_(PSP_HUMAN)
78	SPKRPASPSSPEH	SDS3	S234	Q9H7L9	SUDS3	0.0528	Yes	CDK2_(PSP_HUMAN)
79	IESTQSTPQKGRG	APRIN	T1406	Q9NTI5	PDS5B	0.0151	No	CDK2_(PSP_HUMAN)
80	DERPGPSPLPHRD	snRNP 70	S226	P08621	SNRNP70	0.0143	No	CDK2_(PSP_HUMAN)
81	PEAQSLSPYTTSA	MTA2	S435	O94776	MTA2	-0.0243	No	CDK2_(PSP_HUMAN)
82	EAAVASSPSKANG	MARCKS	S27	P29966	MARCKS	-0.0312	No	CDK2_(PSP_HUMAN)
83	LGDAPVSPSSQKL	TERF2IP	S203	Q9NYB0	TERF2IP	-0.0481	No	CDK2_(PSP_HUMAN)
84	PVSAPPSPRDISM	CCDC6	S244	Q16204	CCDC6	-0.0847	No	CDK2_(PSP_HUMAN)
85	RDMQPLSPISVHE	Rb-like 1	S640	P28749	RBL1	-0.1084	No	CDK2_(PSP_HUMAN)
86	SREDEISPPPPNP	PKAR1A	S83	P10644	PRKAR1A	-0.109	No	CDK2_(PSP_HUMAN)
87	DYRGRLSPVPVPR	RALY	S135	Q9UKM9	RALY	-0.1598	No	CDK2_(PSP_HUMAN)
88	AQSAPGSPLSSQP	FOXK2	S428	Q01167	FOXK2	-0.1982	No	CDK2_(PSP_HUMAN)
89	AGSARGSPTRPNP	CRMP-4	S522	Q14195	DPYSL3	0.0054	Yes	CDK5_(PSP_HUMAN)
90	MLEDSVSPKKSTV	talin 1	S425	Q9Y490	TLN1	-0.1606	Yes	CDK5_(PSP_HUMAN)
91	ASSTPLSPTRITR	none	S22	P02545	LMNA	0.3571	Yes	CDK_GROUP_(PHOSPHO.ELM_HUMAN)
92	GAQASSTPLSPTR	none	T19	P02545	LMNA	0.3571	Yes	CDK_GROUP_(PHOSPHO.ELM_HUMAN)
93	_____MSDNDDIE	MAX	S2	P61244	MAX	0.5867	Yes	CK2-A1_(PSP_HUMAN)
94	TRKKDASDDLDDL	eIF2-beta	S67	P20042	EIF2S2	0.3308	Yes	CK2-A1_(PSP_HUMAN)
95	RGLLYDSDEEDEE	MCM2	S139	P49736	MCM2	0.272	Yes	CK2-A1_(PSP_HUMAN)
96	KIEDVGSDEEDDS	HSP90B	S255	P08238	HSP90AB1	0.1719	Yes	CK2-A1_(PSP_HUMAN)
97	RRKVMDSDEDDDY	PDCD5	S119	O14737	PDCD5	0.0533	Yes	CK2-A1_(PSP_HUMAN)
98	HLPDAESDEDEDF	2002-09-01	S218	Q15019	2002-09-01	0.0292	Yes	CK2-A1_(PSP_HUMAN)
99	_____MSGDEMIF	eIF2-beta	S2	P20042	EIF2S2	-0.0026	Yes	CK2-A1_(PSP_HUMAN)
100	EREKEISDDEAEE	HSP90B	S226	P08238	HSP90AB1	-0.1359	No	CK2-A1_(PSP_HUMAN)
101	PEELDDSDFETED	CTNNA1	S641	P35221	CTNNA1	-0.1906	No	CK2-A1_(PSP_HUMAN)
102	_____MSDNDDIE	none	S2	P61244	MAX	0.5867	Yes	CK2_ALPHA_(PHOSPHO.ELM_HUMAN)
103	KIEDVGSDEEDDS	none	S255	P08238	HSP90AB1	0.1719	Yes	CK2_ALPHA_(PHOSPHO.ELM_HUMAN)
104	EREKEISDDEAEE	none	S226	P08238	HSP90AB1	-0.1359	No	CK2_ALPHA_(PHOSPHO.ELM_HUMAN)
105	SVSEDNSEDEISN	none	S29	Q13085	ACACA	0.6804	Yes	CK2_GROUP_(PHOSPHO.ELM_HUMAN)
106	_____MSDNDDIE	none	S2	P61244	MAX	0.5867	Yes	CK2_GROUP_(PHOSPHO.ELM_HUMAN)
107	NLLEDDSDEEEDF	none	S30	O75379	VAMP4	0.2346	Yes	CK2_GROUP_(PHOSPHO.ELM_HUMAN)
108	KIEDVGSDEEDDS	none	S255	P08238	HSP90AB1	0.1719	Yes	CK2_GROUP_(PHOSPHO.ELM_HUMAN)
109	EEEEGISQESSEE	none	S99	P17096	LOC100130009	0.0067	No	CK2_GROUP_(PHOSPHO.ELM_HUMAN)
110	ERDKEVSDDEAEE	none	S231	P07900	HSP90AA2	-0.0413	No	CK2_GROUP_(PHOSPHO.ELM_HUMAN)
111	EREKEISDDEAEE	none	S226	P08238	HSP90AB1	-0.1359	No	CK2_GROUP_(PHOSPHO.ELM_HUMAN)
112	EGISQESSEEEQ_	NA	S102	P17096	HMGA1	0.0089	Yes	CK_(SWISS-PROT_HUMAN)
113	GISQESSEEEQ__	NA	S103	P17096	HMGA1	0.0089	Yes	CK_(SWISS-PROT_HUMAN)
114	SVSEDNSEDEISN	ACACA	S66	NP_942131.1	ACACA	0.6804	Yes	CSNK2A1_(HPRD_HUMAN)
115	SVSEDNSEDEISN	ACACA	S29	NP_942136.1	ACACA	0.6804	Yes	CSNK2A1_(HPRD_HUMAN)
116	_____MSDNDDIE	MAX	S2	NP_660089.1	MAX	0.5867	Yes	CSNK2A1_(HPRD_HUMAN)
117	_____MSDNDDIE	MAX	S2	NP_660087.1	MAX	0.5867	Yes	CSNK2A1_(HPRD_HUMAN)
118	_____MSDNDDIE	MAX	S2	NP_660092.1	none	0.5867	Yes	CSNK2A1_(HPRD_HUMAN)
119	_____MSDNDDIE	MAX	S2	NP_932061.1	MAX	0.5867	Yes	CSNK2A1_(HPRD_HUMAN)
120	_____MSDNDDIE	MAX	S2	NP_002373.3	MAX	0.5867	Yes	CSNK2A1_(HPRD_HUMAN)
121	_____MSDNDDIE	MAX	S2	NP_660088.1	MAX	0.5867	Yes	CSNK2A1_(HPRD_HUMAN)
122	ELEKRASGQAFEL	STMN1	S16	NP_981946.1	STMN1	0.4213	Yes	CSNK2A1_(HPRD_HUMAN)
123	ELEKRASGQAFEL	STMN1	S16	NP_981944.1	STMN1	0.4213	Yes	CSNK2A1_(HPRD_HUMAN)
124	ELEKRASGQAFEL	STMN1	S16	NP_005554.1	STMN1	0.4213	Yes	CSNK2A1_(HPRD_HUMAN)
125	TRKKDASDDLDDL	EIF2S2	S67	NP_003899.2	EIF2S2	0.3308	Yes	CSNK2A1_(HPRD_HUMAN)
126	NLLEDDSDEEEDF	VAMP4	S30	NP_003753.2	VAMP4	0.2346	Yes	CSNK2A1_(HPRD_HUMAN)
127	EEEEGISQESSEE	HMGA1	S99	NP_665911.1	none	0.0067	No	CSNK2A1_(HPRD_HUMAN)
128	EEEEGISQESSEE	HMGA1	S88	NP_002122.1	HMGA1	0.0067	No	CSNK2A1_(HPRD_HUMAN)
129	EEEEGISQESSEE	HMGA1	S88	NP_665909.1	HMGA1	0.0067	No	CSNK2A1_(HPRD_HUMAN)
130	EEEEGISQESSEE	HMGA1	S99	NP_665906.1	HMGA1	0.0067	No	CSNK2A1_(HPRD_HUMAN)
131	EEEEGISQESSEE	HMGA1	S88	NP_665912.1	HMGA1	0.0067	No	CSNK2A1_(HPRD_HUMAN)
132	EEEEGISQESSEE	HMGA1	S88	NP_665910.1	HMGA1	0.0067	No	CSNK2A1_(HPRD_HUMAN)
133	EEEEGISQESSEE	HMGA1	S99	NP_665908.1	HMGA1	0.0067	No	CSNK2A1_(HPRD_HUMAN)
134	_____MSGDEMIF	EIF2S2	S2	NP_003899.2	EIF2S2	-0.0026	No	CSNK2A1_(HPRD_HUMAN)
135	ERDKEVSDDEAEE	HSP90AA1	S231	NP_005339.3	HSP90AA1	-0.0413	No	CSNK2A1_(HPRD_HUMAN)
136	ERDKEVSDDEAEE	HSP90AA1	S353	NP_001017963.2	HSP90AA1	-0.0413	No	CSNK2A1_(HPRD_HUMAN)
137	SVSEDNSEDEISN	ACACA	S29	NP_942136.1	ACACA	0.6804	Yes	CSNK2A2_(HPRD_HUMAN)
138	SVSEDNSEDEISN	ACACA	S66	NP_942131.1	ACACA	0.6804	Yes	CSNK2A2_(HPRD_HUMAN)
139	EEEEGISQESSEE	HMGA1	S99	NP_665911.1	none	0.0067	No	CSNK2A2_(HPRD_HUMAN)
140	EEEEGISQESSEE	HMGA1	S99	NP_665906.1	HMGA1	0.0067	No	CSNK2A2_(HPRD_HUMAN)
141	EEEEGISQESSEE	HMGA1	S99	NP_665908.1	HMGA1	0.0067	No	CSNK2A2_(HPRD_HUMAN)
142	EEEEGISQESSEE	HMGA1	S88	NP_665910.1	HMGA1	0.0067	No	CSNK2A2_(HPRD_HUMAN)
143	EEEEGISQESSEE	HMGA1	S88	NP_002122.1	HMGA1	0.0067	No	CSNK2A2_(HPRD_HUMAN)
144	EEEEGISQESSEE	HMGA1	S88	NP_665912.1	HMGA1	0.0067	No	CSNK2A2_(HPRD_HUMAN)
145	EEEEGISQESSEE	HMGA1	S88	NP_665909.1	HMGA1	0.0067	No	CSNK2A2_(HPRD_HUMAN)
146	KRRRLSSLRASTS	NA	S236	P62753	RPS6	0.8871	Yes	DAPK1_(SWISS-PROT_HUMAN)
147	AKRRRLSSLRAST	NA	S235	P62753	RPS6	0.2722	Yes	DAPK1_(SWISS-PROT_HUMAN)
148	AFELILSPRSKES	STMN1	S25	P16949	STMN1	0.388	No	ERK1_(PSP_HUMAN)
149	RDYDDMSPRRGPP	hnRNP K	S284	P61978	HNRNPK	0.1049	No	ERK1_(PSP_HUMAN)
150	APEDPTSPKRKMR	capicua	S1409	Q96RK0	CIC	-0.3068	Yes	ERK1_(PSP_HUMAN)
151	VIVADQTPTPTRF	ATF-2	T69	P15336	ATF2	-0.5715	Yes	ERK1_(PSP_HUMAN)
152	VADQTPTPTRFLK	ATF-2	T71	P15336	ATF2	-0.5715	Yes	ERK1_(PSP_HUMAN)
153	TGFLTEYVATRWY	ERK1	Y204	P27361	MAPK3	-1.5417	Yes	ERK1_(PSP_HUMAN)
154	TGFLTEYVATRWY	ERK2	Y187	P28482	MAPK1	-1.5417	Yes	ERK1_(PSP_HUMAN)
155	VAASPKSPTAALN	CEP55	S428	Q53EZ4	CEP55	0.4226	No	ERK2_(PSP_HUMAN)
156	APEDPTSPKRKMR	capicua	S1409	Q96RK0	CIC	-0.3068	Yes	ERK2_(PSP_HUMAN)
157	VADQTPTPTRFLK	ATF-2	T71	P15336	ATF2	-0.5715	Yes	ERK2_(PSP_HUMAN)
158	VCEVSVTPKTVTP	none	T509	Q16555	DPYSL2	0.4307	Yes	GSK-3_BETA_(PHOSPHO.ELM_HUMAN)
159	VFDLTTTPKGGTP	none	T623	ENSP00000343690		0.1257	Yes	GSK-3_BETA_(PHOSPHO.ELM_HUMAN)
160	VCEVSVTPKTVTP	CRMP-2	T509	Q16555	DPYSL2	0.4307	Yes	GSK3B_(PSP_HUMAN)
161	VFDLTTTPKGGTP	CRMP-4	T509	Q14195	DPYSL3	0.1257	Yes	GSK3B_(PSP_HUMAN)
162	LDLISESPIKGRA	hnRNP K	S216	P61978	HNRNPK	0.2518	No	JNK1_(PSP_HUMAN)
163	GLLKLASPELERL	JunD	S100	P17535	JUND	0.0223	No	JNK1_(PSP_HUMAN)
164	GLLKLASPELERL	Jun	S73	P05412	JUN	0.0223	No	JNK1_(PSP_HUMAN)
165	VIVADQTPTPTRF	ATF-2	T69	P15336	ATF2	-0.5715	Yes	JNK1_(PSP_HUMAN)
166	VADQTPTPTRFLK	ATF-2	T71	P15336	ATF2	-0.5715	Yes	JNK1_(PSP_HUMAN)
167	GLLKLASPELERL	JunD	S100	P17535	JUND	0.0223	No	JNK2_(PSP_HUMAN)
168	GLLKLASPELERL	Jun	S73	P05412	JUN	0.0223	No	JNK2_(PSP_HUMAN)
169	VIVADQTPTPTRF	ATF-2	T69	P15336	ATF2	-0.5715	Yes	JNK2_(PSP_HUMAN)
170	VADQTPTPTRFLK	ATF-2	T71	P15336	ATF2	-0.5715	Yes	JNK2_(PSP_HUMAN)
171	PNPEDRSPSPEPI	SF1	S80	Q15637-2	SF1	0.0508	Yes	KIS_(PSP_HUMAN)
172	PEDRSPSPEPIYN	SF1	S82	Q15637-2	SF1	-0.0795	Yes	KIS_(PSP_HUMAN)
173	SHSRQASTDAGTA	YAP1 iso2	S109	P46937-2	YAP1	0.1505	Yes	LATS1_(PSP_HUMAN)
174	VHVRGDSETDLEA	YAP1 iso2	S61	P46937-2	YAP1	-0.2454	No	LATS1_(PSP_HUMAN)
175	SHSRQASTDAGTA	NA	S109	P46937	YAP1	0.1505	Yes	LATS1_(SWISS-PROT_HUMAN)
176	VHVRGDSETDLEA	NA	S61	P46937	YAP1	-0.2454	No	LATS1_(SWISS-PROT_HUMAN)
177	SHSRQASTDAGTA	NA	S109	P46937	YAP1	0.1505	Yes	LATS2_(SWISS-PROT_HUMAN)
178	VHVRGDSETDLEA	NA	S61	P46937	YAP1	-0.2454	No	LATS2_(SWISS-PROT_HUMAN)
179	____MASGVQVAD	Destrin	S3	P60981	DSTN	1.984	Yes	LIMK1_(PSP_HUMAN)
180	____MASGVAVSD	cofilin 1	S3	P23528	CFL1	1.8533	Yes	LIMK1_(PSP_HUMAN)
181	____MASGVQVAD	Destrin	S3	P60981	DSTN	1.984	Yes	LIMK2_(PSP_HUMAN)
182	____MASGVAVSD	cofilin 1	S3	P23528	CFL1	1.8533	Yes	LIMK2_(PSP_HUMAN)
183	___MATSPQKSPS	PARVA	S4	NP_060692.1	PARVA	0.2194	Yes	MAP2K1_(HPRD_HUMAN)
184	ATSPQKSPSVPKS	PARVA	S8	NP_060692.1	PARVA	0.2194	Yes	MAP2K1_(HPRD_HUMAN)
185	SPSVPKSPTPKSP	PARVA	S14	NP_060692.1	PARVA	0.2194	Yes	MAP2K1_(HPRD_HUMAN)
186	TGFLTEYVATRWY	MAPK1	Y187	NP_620407.1	MAPK1	-1.5417	No	MAP2K1_(HPRD_HUMAN)
187	TGFLTEYVATRWY	MAPK1	Y187	NP_002736.3	MAPK1	-1.5417	No	MAP2K1_(HPRD_HUMAN)
188	TGFLTEYVATRWY	MAPK3	Y204	NP_002737.2	MAPK3	-1.5417	No	MAP2K1_(HPRD_HUMAN)
189	TGFLTEYVATRWY	none	Y204	P27361	LOC100271831	-1.5417	Yes	MAP2K_GROUP_(PHOSPHO.ELM_HUMAN)
190	TGFLTEYVATRWY	none	Y187	P28482	MAPK1	-1.5417	Yes	MAP2K_GROUP_(PHOSPHO.ELM_HUMAN)
191	DDEMTGYVATRWY	none	Y182	Q16539	MAPK14	-1.911	Yes	MAP2K_GROUP_(PHOSPHO.ELM_HUMAN)
192	LDLISESPIKGRA	HNRNPK	S216	NP_112553.1	HNRNPK	0.2518	Yes	MAPK10_(HPRD_HUMAN)
193	LDLISESPIKGRA	HNRNPK	S216	NP_002131.2	HNRNPK	0.2518	Yes	MAPK10_(HPRD_HUMAN)
194	LDLISESPIKGRA	HNRNPK	S216	NP_112552.1	HNRNPK	0.2518	Yes	MAPK10_(HPRD_HUMAN)
195	RDYDDMSPRRGPP	HNRNPK	S284	NP_002131.2	HNRNPK	0.1049	Yes	MAPK10_(HPRD_HUMAN)
196	RDYDDMSPRRGPP	HNRNPK	S284	NP_112552.1	HNRNPK	0.1049	Yes	MAPK10_(HPRD_HUMAN)
197	VIVADQTPTPTRF	NA	T69	P15336	ATF2	-0.5715	Yes	MAPK11_(SWISS-PROT_HUMAN)
198	VADQTPTPTRFLK	NA	T71	P15336	ATF2	-0.5715	Yes	MAPK11_(SWISS-PROT_HUMAN)
199	VIVADQTPTPTRF	ATF2	T69	NP_001871.2	ATF2	-0.5715	Yes	MAPK14_(HPRD_HUMAN)
200	VADQTPTPTRFLK	ATF2	T71	NP_001871.2	ATF2	-0.5715	Yes	MAPK14_(HPRD_HUMAN)
201	VIVADQTPTPTRF	NA	T69	P15336	ATF2	-0.5715	Yes	MAPK14_(SWISS-PROT_HUMAN)
202	VADQTPTPTRFLK	NA	T71	P15336	ATF2	-0.5715	Yes	MAPK14_(SWISS-PROT_HUMAN)
203	DDEMTGYVATRWY	NA	Y182	Q16539	MAPK14	-1.911	Yes	MAPK14_(SWISS-PROT_HUMAN)
204	VAASPKSPTAALN	CEP55	S428	NP_060601.3	CEP55	0.4226	Yes	MAPK1_(HPRD_HUMAN)
205	ACTLTTSPRLPVF	RAF1	S642	NP_002871.1	RAF1	0.3703	Yes	MAPK1_(HPRD_HUMAN)
206	TGFLTEYVATRWY	MAPK3	Y204	NP_002737.2	MAPK3	-1.5417	No	MAPK1_(HPRD_HUMAN)
207	TGFLTEYVATRWY	MAPK1	Y187	NP_620407.1	MAPK1	-1.5417	No	MAPK1_(HPRD_HUMAN)
208	TGFLTEYVATRWY	MAPK1	Y187	NP_002736.3	MAPK1	-1.5417	No	MAPK1_(HPRD_HUMAN)
209	VAASPKSPTAALN	NA	S428	Q53EZ4	CEP55	0.4226	Yes	MAPK1_(SWISS-PROT_HUMAN)
210	AFELILSPRSKES	NA	S25	P16949	STMN1	0.388	Yes	MAPK1_(SWISS-PROT_HUMAN)
211	ACTLTTSPRLPVF	NA	S642	P04049	RAF1	0.3703	Yes	MAPK1_(SWISS-PROT_HUMAN)
212	VADQTPTPTRFLK	NA	T71	P15336	ATF2	-0.5715	No	MAPK1_(SWISS-PROT_HUMAN)
213	AFELILSPRSKES	STMN1	S25	NP_981944.1	STMN1	0.388	Yes	MAPK3_(HPRD_HUMAN)
214	AFELILSPRSKES	STMN1	S25	NP_981946.1	STMN1	0.388	Yes	MAPK3_(HPRD_HUMAN)
215	AFELILSPRSKES	STMN1	S25	NP_005554.1	STMN1	0.388	Yes	MAPK3_(HPRD_HUMAN)
216	PVSAPPSPRDISM	CCDC6	S244	NP_005427.2	CCDC6	-0.0847	No	MAPK3_(HPRD_HUMAN)
217	TGFLTEYVATRWY	MAPK1	Y187	NP_620407.1	MAPK1	-1.5417	No	MAPK3_(HPRD_HUMAN)
218	TGFLTEYVATRWY	MAPK1	Y187	NP_002736.3	MAPK1	-1.5417	No	MAPK3_(HPRD_HUMAN)
219	TGFLTEYVATRWY	MAPK3	Y204	NP_002737.2	MAPK3	-1.5417	No	MAPK3_(HPRD_HUMAN)
220	AFELILSPRSKES	NA	S25	P16949	STMN1	0.388	Yes	MAPK3_(SWISS-PROT_HUMAN)
221	VADQTPTPTRFLK	NA	T71	P15336	ATF2	-0.5715	No	MAPK3_(SWISS-PROT_HUMAN)
222	GLLKLASPELERL	none	S73	P05412	JUN	0.0223	Yes	MAPK8_(PHOSPHO.ELM_HUMAN)
223	VADQTPTPTRFLK	none	T53	P15336	ATF2	-0.5715	Yes	MAPK8_(PHOSPHO.ELM_HUMAN)
224	VIVADQTPTPTRF	ATF2	T69	NP_001871.2	ATF2	-0.5715	Yes	MAPK9_(HPRD_HUMAN)
225	VADQTPTPTRFLK	ATF2	T71	NP_001871.2	ATF2	-0.5715	Yes	MAPK9_(HPRD_HUMAN)
226	PSTIARSLPTTVP	LARP	S766	Q6PKG0	LARP1	1.0807	Yes	MTOR_(PSP_HUMAN)
227	PTTVPESPNYRNT	LARP	S774	Q6PKG0	LARP1	1.065	Yes	MTOR_(PSP_HUMAN)
228	RLRRAASALLLRS	NIFUN	S14	Q9H1K1	ISCU	-0.1041	No	MTOR_(PSP_HUMAN)
229	SSPSSPSPPAQPG	ANKRD17	S2047	O75179	ANKRD17	-0.4294	No	MTOR_(PSP_HUMAN)
230	EHRGCDSPDPDTS	MEF2A	S98	Q02078	MEF2A	0.3563	No	P38-ALPHA_(PSP_HUMAN)
231	VIVADQTPTPTRF	ATF-2	T69	P15336	ATF2	-0.5715	Yes	P38-ALPHA_(PSP_HUMAN)
232	VADQTPTPTRFLK	ATF-2	T71	P15336	ATF2	-0.5715	Yes	P38-ALPHA_(PSP_HUMAN)
233	DTSYVLTPHTEEK	MEF2A	T108	Q02078	MEF2A	-1.0254	Yes	P38-ALPHA_(PSP_HUMAN)
234	KRRRLSSLRASTS	none	S236	P62753	RPS6P25	0.8871	Yes	P70S6K_GROUP_(PHOSPHO.ELM_HUMAN)
235	AKRRRLSSLRAST	none	S235	P62753	RPS6P25	0.2722	Yes	P70S6K_GROUP_(PHOSPHO.ELM_HUMAN)
236	KRRRLSSLRASTS	none	S236	P62753	RPS6P25	0.8871	Yes	P70S6K_(PHOSPHO.ELM_HUMAN)
237	AKRRRLSSLRAST	none	S235	P62753	RPS6P25	0.2722	Yes	P70S6K_(PHOSPHO.ELM_HUMAN)
238	LSSLRASTSKSES	S6	S240	P62753	RPS6	0.8967	Yes	P70S6K_(PSP_HUMAN)
239	KRRRLSSLRASTS	S6	S236	P62753	RPS6	0.8871	Yes	P70S6K_(PSP_HUMAN)
240	HKRRKTSDANETE	NCBP1	S22	Q09161	NCBP1	0.325	Yes	P70S6K_(PSP_HUMAN)
241	RASTSKSESSQK_	S6	S244	P62753	RPS6	0.3084	Yes	P70S6K_(PSP_HUMAN)
242	AKRRRLSSLRAST	S6	S235	P62753	RPS6	0.2722	Yes	P70S6K_(PSP_HUMAN)
243	PRIHRASDPGLPA	CAD	S1859	P27708	CAD	0.0205	No	P70S6K_(PSP_HUMAN)
244	SRARIGSDPLAYE	NHE1	S703	P19634	SLC9A1	1.2376	Yes	P90RSK_(PSP_HUMAN)
245	KRRRLSSLRASTS	S6	S236	P62753	RPS6	0.8871	Yes	P90RSK_(PSP_HUMAN)
246	RRRRAPSVANVGS	FLNA	S2152	P21333	FLNA	0.422	Yes	P90RSK_(PSP_HUMAN)
247	GKRRTQSLSALPK	capicua	S173	Q96RK0	CIC	0.3478	Yes	P90RSK_(PSP_HUMAN)
248	AKRRRLSSLRAST	S6	S235	P62753	RPS6	0.2722	Yes	P90RSK_(PSP_HUMAN)
249	RRRRAPSVANVGS	none	S2152	P21333	FLNA	0.422	Yes	PAK1_(PHOSPHO.ELM_HUMAN)
250	ELEKRASGQAFEL	none	S16	P16949	STMN1	0.4213	Yes	PAK1_(PHOSPHO.ELM_HUMAN)
251	RRRRAPSVANVGS	FLNA	S2152	P21333	FLNA	0.422	Yes	PAK1_(PSP_HUMAN)
252	ELEKRASGQAFEL	STMN1	S16	P16949	STMN1	0.4213	Yes	PAK1_(PSP_HUMAN)
253	LSSLRASTSKSES	RPS6	S240	NP_001001.2	RPS6	0.8967	Yes	PAK2_(HPRD_HUMAN)
254	KRRRLSSLRASTS	RPS6	S236	NP_001001.2	RPS6	0.8871	Yes	PAK2_(HPRD_HUMAN)
255	SLRASTSKSESSQ	RPS6	S242	NP_001001.2	RPS6	0.3264	Yes	PAK2_(HPRD_HUMAN)
256	AKRRRLSSLRAST	RPS6	S235	NP_001001.2	RPS6	0.2722	Yes	PAK2_(HPRD_HUMAN)
257	KRRRLSSLRASTS	NA	S236	P62753	RPS6	0.8871	Yes	PASK_(SWISS-PROT_HUMAN)
258	AKRRRLSSLRAST	NA	S235	P62753	RPS6	0.2722	Yes	PASK_(SWISS-PROT_HUMAN)
259	YRYHGHSMSDPGV	PDHA1	S293	P08559	PDHA1	0.701	Yes	PDHK1_(PSP_HUMAN)
260	YRYHGHSMSDPGV	PDHA2	S291	P29803	PDHA2	0.701	Yes	PDHK1_(PSP_HUMAN)
261	RYGMGTSVERAAA	PDHA1	S232	P08559	PDHA1	0.2158	Yes	PDHK1_(PSP_HUMAN)
262	YRYHGHSMSDPGV	PDHA1	S293	P08559	PDHA1	0.701	Yes	PDHK2_(PSP_HUMAN)
263	YRYHGHSMSDPGV	PDHA2	S291	P29803	PDHA2	0.701	Yes	PDHK2_(PSP_HUMAN)
264	RYGMGTSVERAAA	PDHA1	S232	P08559	PDHA1	0.2158	Yes	PDHK2_(PSP_HUMAN)
265	YRYHGHSMSDPGV	PDHA1	S293	NP_000275.1	PDHA1	0.701	Yes	PDK1_(HPRD_HUMAN)
266	RYGMGTSVERAAA	PDHA1	S232	NP_000275.1	PDHA1	0.2158	Yes	PDK1_(HPRD_HUMAN)
267	YRYHGHSMSDPGV	PDHA1	S293	P08559	PDHA1	0.701	Yes	PDK1_(PSP_HUMAN)
268	YRYHGHSMSDPGV	PDHA2	S291	P29803	PDHA2	0.701	Yes	PDK1_(PSP_HUMAN)
269	RYGMGTSVERAAA	PDHA1	S232	P08559	PDHA1	0.2158	Yes	PDK1_(PSP_HUMAN)
270	KQARANSFVGTAQ	PDK1	S241	O15530	PDPK1	0.21	Yes	PDK1_(PSP_HUMAN)
271	YRYHGHSMSDPGV	NA	S291	P29803	PDHA2	0.701	Yes	PDK1_(SWISS-PROT_HUMAN)
272	YRYHGHSMSDPGV	NA	S293	P08559	PDHA1	0.701	Yes	PDK1_(SWISS-PROT_HUMAN)
273	RYGMGTSVERAAA	NA	S232	P08559	PDHA1	0.2158	Yes	PDK1_(SWISS-PROT_HUMAN)
274	YRYHGHSMSDPGV	PDHA1	S293	NP_000275.1	PDHA1	0.701	Yes	PDK3_(HPRD_HUMAN)
275	RYGMGTSVERAAA	PDHA1	S232	NP_000275.1	PDHA1	0.2158	Yes	PDK3_(HPRD_HUMAN)
276	RRRRAPSVANVGS	FLNA	S2152	P21333	FLNA	0.422	Yes	PKACA_(PSP_HUMAN)
277	ELEKRASGQAFEL	STMN1	S16	P16949	STMN1	0.4213	Yes	PKACA_(PSP_HUMAN)
278	RRPRSLSSPTVTL	NEDD4L	S448	Q96PU5	NEDD4L	0.3397	Yes	PKACA_(PSP_HUMAN)
279	RFTRRASVCAEAY	PKAR2B	S114	P31323	PRKAR2B	0.3116	Yes	PKACA_(PSP_HUMAN)
280	QRQRSLSTSGESL	DNAJC5	S10	Q9H3Z4	DNAJC5	0.174	Yes	PKACA_(PSP_HUMAN)
281	PRIHRASDPGLPA	CAD	S1859	P27708	CAD	0.0205	No	PKACA_(PSP_HUMAN)
282	RRPRSLSSPTVTL	none	S448	Q96PU5	NEDD4L	0.3397	Yes	PKA_GROUP_(PHOSPHO.ELM_HUMAN)
283	RFTRRASVCAEAY	none	S114	P31323	PRKAR2B	0.3116	Yes	PKA_GROUP_(PHOSPHO.ELM_HUMAN)
284	KRRRLSSLRASTS	S6	S236	P62753	RPS6	0.8871	Yes	PKCD_(PSP_HUMAN)
285	AKRRRLSSLRAST	S6	S235	P62753	RPS6	0.2722	Yes	PKCD_(PSP_HUMAN)
286	DEILPTTPISEQK	RPS3	T221	P23396	RPS3	0.1276	Yes	PKCD_(PSP_HUMAN)
287	IPIMPASPQKGHA	DRP1	S616	O00429	DNM1L	0.074	Yes	PKCD_(PSP_HUMAN)
288	GLLKLASPELERL	JunD	S100	P17535	JUND	0.0223	No	PLK3_(PSP_HUMAN)
289	GLLKLASPELERL	Jun	S73	P05412	JUN	0.0223	No	PLK3_(PSP_HUMAN)
290	VIVADQTPTPTRF	ATF-2	T69	P15336	ATF2	-0.5715	Yes	PLK3_(PSP_HUMAN)
291	VADQTPTPTRFLK	ATF-2	T71	P15336	ATF2	-0.5715	Yes	PLK3_(PSP_HUMAN)
292	GLLKLASPELERL	NA	S73	P05412	JUN	0.0223	Yes	PLK3_(SWISS-PROT_HUMAN)
293	VADQTPTPTRFLK	NA	T71	P15336	ATF2	-0.5715	Yes	PLK3_(SWISS-PROT_HUMAN)
294	ELEKRASGQAFEL	STMN1	S16	NP_005554.1	STMN1	0.4213	Yes	PRKACA_(HPRD_HUMAN)
295	ELEKRASGQAFEL	STMN1	S16	NP_981944.1	STMN1	0.4213	Yes	PRKACA_(HPRD_HUMAN)
296	ELEKRASGQAFEL	STMN1	S16	NP_981946.1	STMN1	0.4213	Yes	PRKACA_(HPRD_HUMAN)
297	QRQRSLSTSGESL	DNAJC5	S10	NP_079495.1	DNAJC5	0.174	Yes	PRKACA_(HPRD_HUMAN)
298	PRIHRASDPGLPA	CAD	S1859	NP_004332.2	CAD	0.0205	Yes	PRKACA_(HPRD_HUMAN)
299	GAQASSTPLSPTR	LMNA	T19	NP_733821.1	LMNA	0.3571	Yes	PRKCA_(HPRD_HUMAN)
300	GAQASSTPLSPTR	LMNA	T19	NP_733822.1	LMNA	0.3571	Yes	PRKCA_(HPRD_HUMAN)
301	GAQASSTPLSPTR	LMNA	T19	CAA27173.1	none	0.3571	Yes	PRKCA_(HPRD_HUMAN)
302	GAQASSTPLSPTR	LMNA	T19	NP_005563.1	LMNA	0.3571	Yes	PRKCA_(HPRD_HUMAN)
303	EAAVASSPSKANG	MARCKS	S27	NP_002347.5	MARCKS	-0.0312	Yes	PRKCA_(HPRD_HUMAN)
304	TGFLTEYVATRWY	MAPK1	Y187	NP_620407.1	MAPK1	-1.5417	Yes	RET_(HPRD_HUMAN)
305	TGFLTEYVATRWY	MAPK1	Y187	NP_002736.3	MAPK1	-1.5417	Yes	RET_(HPRD_HUMAN)
306	TGFLTEYVATRWY	MAPK3	Y204	NP_002737.2	MAPK3	-1.5417	Yes	RET_(HPRD_HUMAN)
307	DDEMTGYVATRWY	MAPK14	Y182	NP_001306.1	MAPK14	-1.911	Yes	RET_(HPRD_HUMAN)
308	DDEMTGYVATRWY	MAPK14	Y182	NP_620581.1	MAPK14	-1.911	Yes	RET_(HPRD_HUMAN)
309	DDEMTGYVATRWY	MAPK14	Y182	NP_620582.1	MAPK14	-1.911	Yes	RET_(HPRD_HUMAN)
310	DDEMTGYVATRWY	MAPK14	Y182	NP_620583.1	MAPK14	-1.911	Yes	RET_(HPRD_HUMAN)
311	TGFLTEYVATRWY	ERK1	Y204	P27361	MAPK3	-1.5417	Yes	RET_(PSP_HUMAN)
312	TGFLTEYVATRWY	ERK2	Y187	P28482	MAPK1	-1.5417	Yes	RET_(PSP_HUMAN)
313	DDEMTGYVATRWY	p38-alpha	Y182	Q16539	MAPK14	-1.911	Yes	RET_(PSP_HUMAN)
314	KRRRLSSLRASTS	NA	S236	P62753	RPS6	0.8871	Yes	RPS6KA1_(SWISS-PROT_HUMAN)
315	AKRRRLSSLRAST	NA	S235	P62753	RPS6	0.2722	Yes	RPS6KA1_(SWISS-PROT_HUMAN)
316	KRRRLSSLRASTS	NA	S236	P62753	RPS6	0.8871	Yes	RPS6KA3_(SWISS-PROT_HUMAN)
317	AKRRRLSSLRAST	NA	S235	P62753	RPS6	0.2722	Yes	RPS6KA3_(SWISS-PROT_HUMAN)
318	KRRRLSSLRASTS	S6	S236	P62753	RPS6	0.8871	Yes	RSK2_(PSP_HUMAN)
319	GKRRTQSLSALPK	capicua	S173	Q96RK0	CIC	0.3478	Yes	RSK2_(PSP_HUMAN)
320	AKRRRLSSLRAST	S6	S235	P62753	RPS6	0.2722	Yes	RSK2_(PSP_HUMAN)
321	SRARIGSDPLAYE	none	S703	P19634	SLC9A1	1.2376	Yes	RSK_GROUP_(PHOSPHO.ELM_HUMAN)
322	KRRRLSSLRASTS	none	S236	P62753	RPS6P25	0.8871	Yes	RSK_GROUP_(PHOSPHO.ELM_HUMAN)
323	RRRRAPSVANVGS	none	S2152	P21333	FLNA	0.422	Yes	RSK_GROUP_(PHOSPHO.ELM_HUMAN)
324	AKRRRLSSLRAST	none	S235	P62753	RPS6P25	0.2722	Yes	RSK_GROUP_(PHOSPHO.ELM_HUMAN)
325	____MASGVQVAD	DSTN	S3	NP_006861.1	DSTN	1.984	Yes	TESK2_(HPRD_HUMAN)
326	____MASGVAVSD	CFL1	S3	NP_005498.1	CFL1	1.8533	Yes	TESK2_(HPRD_HUMAN)
